# Supplementary material for: Single-cell transcriptome analysis of CAR T-cell products reveals subpopulations, stimulation, and exhaustion signatures
Source: Oncoimmunology. 2021 Jan 6;10(1):1866287. doi: 10.1080/2162402X.2020.1866287 (PMC7801130; doi:10.1080/2162402X.2020.1866287)
Supplement: Supplemental Material [file KONI_A_1866287_SM5890.zip]

Archive with 10 entries (9 files):
- supplementary figures/
- supplementary figures/Wang_Extended Results Figure 1.pdf
- supplementary figures/Wang_Extended Results.docx
- supplementary figures/Wang_Suppl Figure 1_Resubmission.pdf
- supplementary figures/Wang_Suppl Figure 2_Resubmission.pdf
- supplementary figures/Wang_Suppl Figure 3_Resubmission.pdf
- supplementary figures/Wang_Suppl Figure 4_Resubmission_Rasterized.pdf
- supplementary figures/Wang_Suppl Figure 5_Resumision.pdf
- supplementary figures/Wang_Suppl Figure 6_Resubmission2.pdf
- supplementary figures/Wang_Supplementary Figure Legends_Resubmission2.docx
