# Supplementary material for: Single-cell transcriptome analysis of CAR T-cell products reveals subpopulations, stimulation, and exhaustion signatures
Source: Oncoimmunology. 2021 Jan 6;10(1):1866287. doi: 10.1080/2162402X.2020.1866287 (PMC7801130; doi:10.1080/2162402X.2020.1866287)
Supplement: Supplemental Material [file KONI_A_1866287_SM5833.zip]

Archive with 10 entries (9 files):
- supplementary table/
- supplementary table/Description Supplementary Tables_Resubmission1.docx
- supplementary table/Wang_Suppl Table 1_Resubmission.xlsx
- supplementary table/Wang_Suppl Table 2_Resubmission.xlsx
- supplementary table/Wang_Suppl Table 3_Resubmission.xlsx
- supplementary table/Wang_Suppl Table 4_Resubmission.xlsx
- supplementary table/Wang_Suppl Table 5_Resubmission.xlsx
- supplementary table/Wang_Suppl Table 6_Resubmission.xlsx
- supplementary table/Wang_Suppl Table 7_Resubmission.xlsx
- supplementary table/Wang_Suppl Table 8_Resubmission.xlsx
