# Supplementary material for: Single-cell transcriptome analysis of CAR T-cell products reveals subpopulations, stimulation, and exhaustion signatures
Source: Oncoimmunology. 2021 Jan 6;10(1):1866287. doi: 10.1080/2162402X.2020.1866287 (PMC7801130; doi:10.1080/2162402X.2020.1866287)
Supplement: Supplemental Material [file KONI_A_1866287_SM5833.zip › supplementary table/Wang_Suppl Table 1_Resubmission.xlsx]

## Sheet: Cell Cluster 4
Gene Name	logMeanExp	logFC	pvals	padj
LGALS1	4.42667	4.36704	0	0
S100A4	4.90103	4.15985	0	0
CTSH	0.752347	4.51804	0	0
ITGB7	1.12947	3.76591	0	0
COTL1	2.87624	3.67341	0	0
LTB	6.65918	3.70557	0	0
CTSC	1.63622	3.64562	0	0
PKM	3.2541	3.38712	0	0
TXN	4.00185	3.20724	0	0
DOK2	0.77678	4.13756	0	0
ARPC1B	3.1182	3.04694	0	0
HN1	1.60227	3.48014	0	0
ACTB	6.61855	3.24932	0	0
ACTG1	4.68479	3.3596	0	0
TPM4	1.42434	3.92586	0	0
TNFRSF18	1.25188	4.29168	0	0
NQO1	0.296083	6.17085	0	0
C12orf75	1.91265	3.64995	0	0
ANXA5	1.21743	3.31042	0	0
OSTF1	1.28457	3.25113	0	0
IL32	6.32136	2.51694	0	0
ANXA2	2.55227	2.94863	0	0
ITGB2	0.992365	3.44597	0	0
CLIC1	3.11544	2.88433	0	0
FTH1	5.4362	2.59841	0	0
ENO1	4.48708	2.64285	0	0
FTL	5.94425	1.94497	0	0
CAP1	2.19446	2.88234	0	0
CCND3	1.39856	3.17312	0	0
S1PR4	1.68559	3.01848	0	0
CORO1A	4.22055	2.80439	0	0
DYNLL1	2.63989	2.97454	0	0
ANXA6	1.05407	3.15447	0	0
CD52	4.37942	2.89229	0	0
AQP3	0.526069	4.13483	0	0
MYO1G	0.577561	3.46547	0	0
SIT1	1.18388	3.45316	0	0
TMSB4X	8.09033	1.16951	0	0
MOSPD3	-0.242117	4.42763	0	0
EBP	0.927872	3.23224	0	0
LAT	1.85216	2.82415	0	0
CD59	0.3592	3.27983	0	0
ARPC5	2.05958	2.68978	0	0
FUT7	-0.021218	4.90874	0	0
CD82	0.556936	3.95953	0	0
EMP3	3.53418	2.42288	0	0
IL2RG	2.62573	2.53743	0	0
UCP2	1.35607	3.11203	0	0
TALDO1	2.23505	2.76829	0	0
ARHGDIB	4.05879	2.24711	0	0
ACTR3	1.99948	2.66997	0	0
PFN1	5.52506	1.85462	0	0
MAL	1.65738	3.24823	0	0
LY6E	2.73663	2.68927	0	0
RAC2	2.46581	2.51442	0	0
PPP1CA	2.24834	2.4826	0	0
LCK	2.28572	2.44856	0	0
ARPC2	3.69203	2.19223	0	0
LGALS3	1.80284	2.93698	0	0
SH3BGRL3	4.84844	1.94927	0	0
PRDX1	3.14496	2.31357	0	0
GAPDH	5.18716	2.11905	0	0
PSMB2	1.64779	2.61824	0	0
CAPZB	2.17377	2.35927	0	0
BIN2	0.862393	2.74697	0	0
EVL	2.40337	2.39351	0	0
TRAF3IP3	1.65308	2.55876	0	0
TUBA4A	1.99916	2.74389	0	0
WDR1	1.10509	2.74524	0	0
TMSB10	6.40396	1.35658	0	0
CAPN2	-0.00820528	3.00235	0	0
GNA15	-0.394881	4.39822	0	0
MYL6	4.59554	1.83504	0	0
CDC25B	0.0453864	3.30893	0	0
OPTN	0.357669	2.82159	0	0
H2AFY	1.25102	2.754	0	0
UGP2	1.01539	2.54499	0	0
PSMD8	1.76127	2.33494	0	0
CD40LG	0.826084	3.4149	0	0
VCP	0.831474	2.64993	0	0
CARHSP1	0.859265	3.04475	0	0
TNFRSF4	1.37302	3.3827	0	0
FKBP1A	1.98694	2.40359	0	0
LMAN2	1.24617	2.4328	0	0
MIR4435-1HG	-0.696065	3.76997	0	0
CALM3	2.02292	2.52314	0	0
VDAC3	1.24633	2.53718	0	0
REEP5	1.40605	2.32452	0	0
BST2	1.57891	2.42556	0	0
CHMP2A	1.28181	2.40648	0	0
CALM1	3.46077	1.95588	0	0
UBE2N	1.36361	2.39877	0	0
S100A11	3.54925	2.0696	0	0
LSP1	2.16155	2.31759	0	0
BAX	2.42786	2.36387	0	0
PYCARD	0.984669	2.71496	0	0
PSMA1	1.95817	2.21586	0	0
HSPA5	1.92338	2.43143	0	0
NDUFV2	2.29511	2.14558	0	0
NDUFA12	2.20347	2.15333	0	0
LIMD2	2.79466	2.04519	0	0
S100A6	4.49398	1.73585	0	0
TMBIM6	2.46416	2.02584	0	0
TPM3	2.11068	2.13642	0	0
SQRDL	0.69292	2.70106	0	0
PSMC2	0.828345	2.59893	0	0
GTF3C6	1.36105	2.30685	0	0
HMGN2	2.94347	2.36649	0	0
VIM	4.44823	2.02892	0	0
ARPC4	0.945199	2.55421	0	0
RTN4	0.533408	2.64145	0	0
MYO1F	-0.173056	2.80143	0	0
CFL1	4.57249	1.64665	0	0
ANP32A	1.15163	2.56515	0	0
RNF213	1.44214	2.15871	0	0
SLAMF1	-0.548578	3.25013	0	0
ICAM3	0.875417	2.44772	0	0
PDIA6	1.17899	2.29395	0	0
TUBA1B	4.27246	2.44604	0	0
PCMT1	0.796416	2.45507	0	0
VASP	0.332169	2.65503	0	0
ATOX1	0.543842	2.63014	0	0
ALDOA	3.01284	1.95545	0	0
ANXA7	0.83068	2.31413	0	0
IL2RA	1.57151	3.24809	0	0
CLTA	1.12768	2.30948	0	0
HDAC1	0.451243	2.58601	0	0
UBE2L3	1.82719	2.06084	1e-323	8.84e-322
RBM3	2.24201	2.05018	0	0
GZMA	3.75776	3.47387	0	0
CSTB	1.9862	2.00968	1.655e-319	1.469266e-317
MRPL51	1.63852	2.18231	0	0
SEPT1	1.32782	2.25963	0	0
ADAM8	-1.26159	3.80589	0	0
OSM	0.761125	3.56234	0	0
PSMD11	0.517718	2.62264	0	0
PSMC1	0.881664	2.33029	0	0
ARHGDIA	1.59736	2.05615	1.36729664e-316	1.2028498276e-314
EMC3	-0.0997181	2.81664	0	0
NPDC1	-1.23725	3.54351	0	0
ARL6IP1	1.11958	2.22591	0	0
TPI1	3.09149	1.89896	0	1.85137e-307
SLC16A3	-0.877771	4.00286	0	0
TAP1	1.84607	2.16221	1.332007e-317	1.177130833e-315
CD58	-0.200218	2.75616	0	0
PPP4C	1.20916	2.10985	2.3679020381e-313	2.0644283150004e-311
HNRNPM	1.52186	2.12632	1.79474114485e-313	1.5717728530664e-311
FBXO6	-0.781163	3.73581	0	0
PSMD7	1.34331	2.17936	6.31329019317e-313	5.4795976756947e-311
CCND2	1.26351	2.50311	0	0
PRELID1	2.2408	1.96918	2.38376e-305	1.98906e-303
CD53	2.10247	1.84632	6.55619e-295	5.05815e-293
DNAJA1	1.59684	2.16856	1.5687723094164e-311	0
ATP5B	2.08441	1.97071	2.81144e-302	2.28703e-300
CTSD	0.348891	2.60871	0	0
RNF167	0.299485	2.53449	0	0
PGAM1	1.22924	2.17695	0	0
RTFDC1	0.501125	2.50711	0	0
PSMB6	1.92491	1.96706	4.61128e-300	3.6894e-298
PSMD2	0.265846	2.56023	0	0
PSMC5	1.44974	2.04479	2.71888e-303	2.2304e-301
LDHA	3.07756	1.87337	3.58902e-296	2.79111e-294
STMN1	2.46719	2.98198	0	0
ATP5F1	1.78101	2.01647	8.32014e-300	6.62951e-298
TMEM50A	1.64185	1.94317	1.6393e-297	1.29033e-295
CALR	1.94201	2.1103	6.31199e-304	5.24435e-302
ARF6	1.31063	2.04433	1.11281e-300	8.97729e-299
PSMA4	2.27043	1.94945	1.51532e-295	1.17374e-293
PSMC3	1.04435	2.31005	0	0
PARK7	2.40905	1.84841	7.75685e-292	5.8453e-290
LRRFIP1	1.13132	2.19746	4.35574e-307	3.65018e-305
P2RX4	-1.03914	3.46832	0	0
GLO1	0.507673	2.40332	0	1.01327e-307
AP2M1	1.06408	2.10714	2.04661e-301	1.65793e-299
PMVK	-0.12723	2.69587	0	0
EIF4A3	0.410121	2.60511	0	0
ZDHHC12	0.118498	2.69854	4.83304096339073e-310	4.1577e-308
PTTG1	0.618706	3.35481	9.7832e-308	8.23399e-306
TNFRSF1B	-0.0771811	2.54378	0	1.66792e-306
LIMS1	-0.560949	2.58468	3.27595e-308	2.76918e-306
YWHAE	0.78023	2.33192	4.80211e-303	3.9228e-301
RAB7A	0.983252	2.16429	2.16037e-299	1.71436e-297
CD2	2.83744	1.88284	9.436e-286	6.97546e-284
RAP1B	1.25158	2.04658	2.03533e-293	1.55791e-291
LMNA	0.203387	3.26895	9.56608e-304	7.9142e-302
CHMP4B	0.166549	2.5893	1.25019e-303	1.02992e-301
DBNL	0.439918	2.36948	1.92311e-300	1.545e-298
TMED9	1.169	2.13245	1.10072e-294	8.45854e-293
ARPC3	3.22135	1.5743	2.24867e-273	1.48199e-271
COX5A	2.09247	1.89445	2.20619e-284	1.61251e-282
TBC1D10C	0.856989	2.17637	5.0052e-292	3.80121e-290
SRGN	2.8298	1.85703	3.72627e-277	2.54197e-275
SUB1	3.06753	1.59461	1.68873e-273	1.11675e-271
PSMB8	2.42979	1.85059	1.06383e-279	7.4938e-278
PSMD14	0.58754	2.42659	8.34595e-297	6.54282e-295
SMC4	0.6089	3.12687	7.88224e-298	6.22954e-296
ABRACL	1.55492	1.97603	5.08318e-284	3.68758e-282
CD70	-0.44556	4.80667	7.43139e-285	5.45211e-283
PGK1	2.6291	1.81181	2.73879e-274	1.82355e-272
PSMD4	1.25864	2.01744	1.21313e-283	8.73541e-282
GPSM3	2.00569	1.85974	2.97984e-277	2.03993e-275
PRDX2	1.96663	1.90108	8.76388e-279	6.12904e-277
SHFM1	1.76328	1.91366	1.45739e-277	1.00122e-275
ID2	1.90759	2.55127	8.33847e-293	6.35751e-291
HTATSF1	0.440618	2.55962	5.80185e-292	4.38909e-290
SDHC	0.741644	2.23086	1.59297e-286	1.18208e-284
RGS19	0.30478	2.50347	4.17927e-291	3.13719e-289
YWHAH	0.456606	2.42474	4.97015e-291	3.71653e-289
ADRM1	1.19912	2.11377	1.74544e-282	1.2385e-280
NDUFC2	1.7241	1.88161	6.96609e-273	4.56009e-271
GHITM	1.35505	1.94294	2.02744e-276	1.37343e-274
SUMO1	1.4004	1.91215	6.96767e-275	4.65517e-273
PCNA	1.44542	2.86308	1.11203e-289	8.28355e-288
COPE	2.09457	1.7953	3.69919e-269	2.36578e-267
TYMS	0.64938	6.42432	1.93901e-271	1.25661e-269
TXNDC17	0.772751	2.26187	7.05716e-283	5.04431e-281
ETFB	1.08126	2.29236	1.90566e-283	1.36716e-281
ERH	1.9732	1.84411	8.72615e-272	5.67404e-270
CD74	3.22228	2.12202	7.78224e-278	5.38442e-276
CD99	1.8395	1.84585	5.93599e-271	3.80883e-269
RAP1A	1.44147	1.89292	3.82294e-272	2.49415e-270
CRELD2	0.123242	2.59788	5.33555e-285	3.92931e-283
SLC9A3R1	0.245667	2.52561	3.29977e-284	2.40277e-282
ANP32E	0.829194	2.50965	5.99423e-284	4.33234e-282
CNN2	0.0983701	2.49362	7.6899e-283	5.47645e-281
HSP90AA1	3.44399	1.72661	6.53844e-264	4.06135e-262
AP2S1	1.05874	2.10565	3.71061e-276	2.49625e-274
LINC00152	0.912335	2.24403	2.27748e-276	1.53745e-274
C20orf24	0.631088	2.17125	6.56545e-277	4.46313e-275
KIAA0101	0.464413	5.91399	4.4834e-267	2.83007e-265
CITED2	-0.379044	2.92213	2.00287e-281	1.41599e-279
SMCO4	-1.48104	3.61676	2.98894e-278	2.07539e-276
CDKN2A	-0.0898489	4.74443	4.10196e-269	2.61476e-267
TUBB4B	1.49699	2.31788	1.12323e-278	7.82716e-277
FERMT3	0.588613	2.35814	1.25694e-277	8.66577e-276
ATP6V0D1	-0.260335	2.61425	3.50882e-279	2.46276e-277
PDIA3	1.80883	1.91175	3.45635e-265	2.16072e-263
CAPG	1.44561	3.07025	5.65852e-275	3.79355e-273
UBE2A	0.191476	2.42713	2.49052e-273	1.63583e-271
MVP	0.35387	2.23871	2.21259e-271	1.42914e-269
PSMB3	2.46968	1.67778	3.23006e-254	1.93227e-252
HMGB2	2.78111	2.38403	3.40604e-274	2.26008e-272
RAB11A	0.750793	2.16669	2.2174e-266	1.39517e-264
SPPL2A	-0.567962	2.75012	2.77445e-271	1.78612e-269
CYBA	3.46893	1.48078	2.76445e-245	1.52256e-243
GNB2	0.670521	2.08068	3.92409e-263	2.42198e-261
ARHGAP30	0.225691	2.27679	8.39326e-266	5.26393e-264
IL12RB1	-0.977599	3.09539	3.75477e-268	2.37786e-266
EWSR1	0.677628	2.20935	1.09069e-263	6.75327e-262
PSMB1	2.49462	1.65336	9.08074e-248	5.07321e-246
CKS2	0.348686	3.66185	1.48529e-262	9.10944e-261
DCTN3	0.634722	2.21893	1.03781e-261	6.34502e-260
SELL	1.61936	2.45267	2.05262e-264	1.27907e-262
ARF1	1.58167	1.80342	6.58994e-251	3.7794e-249
NDUFS2	0.556387	2.20007	4.02226e-259	2.44377e-257
BPGM	-0.634067	2.742	5.65874e-263	3.48156e-261
ATP5C1	1.58386	1.84595	2.85421e-251	1.64176e-249
MRPL13	0.498306	2.3005	1.95925e-258	1.18666e-256
CDC123	0.546193	2.22064	1.17033e-257	7.04445e-256
SLC25A3	1.96486	1.75693	4.37203e-246	2.42168e-244
NCF4	-0.20133	3.24093	3.62602e-259	2.20994e-257
PRR13	1.56457	1.75947	3.80795e-246	2.11526e-244
NDUFB8-1	2.27284	1.63851	4.39548e-242	2.38706e-240
EMC7	0.448216	2.1297	6.33619e-254	3.77878e-252
PLIN2	0.164479	2.47062	3.72486e-258	2.24903e-256
PSMC4	0.831993	2.11931	1.19724e-253	7.11829e-252
SPN	0.176833	2.30359	6.86938e-256	4.12205e-254
TRAPPC1	1.98737	1.72673	2.85806e-242	1.56086e-240
GLRX	0.943791	2.03096	1.36734e-249	7.75039e-248
HSBP1	0.39194	2.29713	1.79558e-253	1.06432e-251
HNRNPR	0.782116	2.12562	5.19379e-252	3.02328e-250
SNF8	0.479792	2.21357	1.14262e-252	6.71141e-251
MAP1LC3B	0.594664	2.06203	8.59729e-250	4.88738e-248
TUBB	3.39372	1.96134	1.31771e-250	7.51287e-249
PPM1G	0.572959	2.16432	1.20226e-252	7.04047e-251
SELPLG	0.202929	2.27388	1.01069e-252	5.9545e-251
NAP1L4	0.784786	2.17616	3.83681e-252	2.2401e-250
PSMA5	1.7046	1.82468	2.68741e-243	1.47179e-241
APOBEC3G	1.37758	2.07654	2.0459e-246	1.13973e-244
PSMD6	0.529092	2.19716	8.05931e-251	4.6085e-249
SLC25A11	-0.0623852	2.71002	2.49521e-253	1.47453e-251
BRK1	1.96288	1.71062	4.52801e-239	2.39873e-237
STIP1	0.420682	2.24148	2.71899e-251	1.57329e-249
MRPL28	0.160937	2.35091	2.76867e-251	1.59728e-249
TSTA3	0.158458	2.31128	1.19956e-251	6.96177e-250
ATP6V0B	1.25345	1.82491	1.15592e-241	6.22529e-240
YWHAQ	0.811693	2.1172	5.6508e-248	3.17523e-246
RALY	0.597067	2.18004	4.14532e-248	2.33604e-246
HNRNPA2B1	2.90479	1.63619	3.86809e-236	2.00009e-234
CD47	1.14823	1.84768	1.58018e-240	8.41696e-239
TIMP1	1.01545	2.25211	8.93754e-249	5.05127e-247
RRM1	-0.573729	3.36747	5.88997e-248	3.30008e-246
COX8A	2.31925	1.67357	1.30599e-235	6.68187e-234
NUCB1	0.156205	2.2093	6.08663e-246	3.36183e-244
SPCS3	0.806298	2.04	7.96242e-242	4.31213e-240
TMEM167A	0.296867	2.25381	7.00451e-245	3.84694e-243
POMP	2.63019	1.61838	1.19538e-230	5.95911e-229
TMCO1	0.816187	1.90863	1.17307e-236	6.09809e-235
RPA2	0.273635	2.21569	8.8552e-242	4.7823e-240
MESDC2	0.323893	2.24247	3.97286e-242	2.1636e-240
SDCBP	0.426953	2.1338	7.66177e-241	4.10358e-239
XRCC5	1.51492	1.8408	8.01074e-236	4.12023e-234
ZWINT	-0.502216	6.27474	1.86093e-229	9.22963e-228
P4HB	0.999669	1.91665	8.03389e-236	4.12124e-234
MYL12A	4.20948	1.22517	9.77051e-221	4.52282e-219
ANXA4	-0.684876	2.94648	8.5963e-241	4.59146e-239
TK1	-0.477964	7.15783	7.86012e-227	3.8014e-225
ANKRD39	-0.584089	2.81017	2.73003e-240	1.4502e-238
ENTPD1	-1.04919	4.94645	1.14477e-230	5.72151e-229
EIF4E2	-0.137943	2.45752	8.50515e-239	4.4934e-237
DNAJB11	0.268296	2.19378	7.66115e-238	4.03653e-236
FIBP	0.0786598	2.36771	1.06435e-237	5.57767e-236
DEF6	0.0767111	2.2815	1.0185e-236	5.30875e-235
RAB5C	0.507119	1.99955	1.42353e-232	7.17002e-231
GDE1	-1.60962	3.25071	2.93896e-236	1.52371e-234
PSMD13	0.877415	2.0153	6.10855e-233	3.09277e-231
NMRK1	-0.365602	2.3352	6.01229e-236	3.10056e-234
EIF3I	1.34565	1.84377	3.31435e-229	1.63963e-227
GALM	-0.911069	2.7721	9.68582e-237	5.06214e-235
HERPUD1	0.877507	1.94325	1.98072e-231	9.9507e-230
MKI67	0.0495659	6.62832	1.93989e-223	9.1542e-222
ITM2A	1.42139	1.86942	1.08958e-228	5.37654e-227
JAKMIP1	-2.02678	3.46087	1.0144e-232	5.1226e-231
ATP5G3	2.28615	1.64711	2.43625e-223	1.14409e-221
AURKAIP1	1.25275	1.79623	3.5076e-226	1.67967e-224
NUDT1	0.314681	2.57578	4.93192e-234	2.51012e-232
NQO2	-0.556163	2.51738	2.23838e-233	1.13625e-231
CCT8	1.53144	1.83211	2.84728e-226	1.37022e-224
DBI	2.13934	1.65643	2.51951e-220	1.16077e-218
UFD1L	0.669928	2.02986	1.62998e-227	7.94239e-226
VPS29	1.07515	1.90602	1.15326e-225	5.50902e-224
IQGAP2	-0.347711	2.33374	1.82417e-230	9.07044e-229
TSPAN15	-2.22953	3.68088	3.03228e-227	1.47384e-225
BSG	0.841372	1.83907	1.94539e-223	9.15793e-222
CLTB	0.265984	2.18118	9.96299e-228	4.86684e-226
PSMA3	1.73224	1.72432	3.92595e-220	1.80445e-218
SH2D2A	0.275088	2.19903	4.51305e-227	2.1881e-225
COMMD3	0.252967	2.1437	1.48733e-225	7.0874e-224
DPP3	-0.997718	3.13834	7.98511e-228	3.92037e-226
SLC35B1	-0.532248	2.68793	2.11345e-228	1.04025e-226
IFI35	0.610856	2.09734	1.84288e-225	8.76019e-224
PSMD3	-0.138347	2.49307	9.01286e-228	4.4138e-226
GMFG	2.97409	1.41192	4.85569e-211	2.07939e-209
HSPA8	3.50641	1.52804	3.30452e-212	1.43407e-210
HCLS1	0.804529	1.90832	6.8508e-222	3.20176e-220
CCM2	-0.177342	2.45724	2.60976e-226	1.25903e-224
CORO1B	0.762351	2.37733	3.09604e-226	1.48625e-224
SELK	1.85992	1.61946	2.52827e-217	1.13784e-215
SEC11C	1.32638	1.82983	8.16822e-221	3.79013e-219
GTF2A2	0.870551	1.89632	2.78513e-219	1.27109e-217
LAP3	-0.126994	2.39537	1.7346e-224	8.22539e-223
TEX264	-0.0187829	2.24743	1.73009e-223	8.18405e-222
MDH1	1.34054	1.79349	3.59829e-217	1.61193e-215
HMGN1	2.29063	1.5633	3.53181e-212	1.5293e-210
TBCB	1.30486	1.73006	2.67285e-215	1.18373e-213
HSPB11	0.791133	2.08086	5.91468e-220	2.7121e-218
KPNA2	0.307641	2.77102	1.48828e-222	6.9723e-221
ADI1	-0.054669	2.43841	7.65716e-222	3.57004e-220
RER1	0.401988	2.02396	1.66597e-218	7.56769e-217
HAVCR2	-0.182152	4.92399	6.05335e-214	2.65664e-212
PSMB7	1.27939	1.7706	1.37872e-214	6.07824e-213
HMOX2	0.306722	2.07913	1.43617e-219	6.56989e-218
MTCH2	0.183008	2.29111	7.56347e-221	3.51792e-219
ACAP1	0.862783	1.88403	6.54325e-217	2.92446e-215
PPT1	-0.204303	2.30241	1.15311e-220	5.32512e-219
HMGB1	3.52207	1.45217	3.50996e-211	1.50642e-209
NDUFA9	0.338209	2.12801	1.73453e-218	7.86076e-217
PA2G4	1.99511	1.68578	3.55675e-213	1.54699e-211
SRI	1.18094	1.76426	1.4901e-213	6.51022e-212
CD3E	2.12657	1.54074	3.55464e-208	1.49264e-206
COMMD7	0.211422	2.16571	4.78553e-218	2.1587e-216
MRPL27	0.253407	2.35629	3.95187e-218	1.7868e-216
PARP1	0.430753	2.0536	1.88289e-216	8.37692e-215
TMEM59	1.57015	1.55717	3.96864e-207	1.65576e-205
CD79B	-0.828494	2.79085	1.51712e-218	6.90768e-217
PIN1	0.562998	1.9963	1.27752e-214	5.6449e-213
NRBP1	-0.39817	2.4213	2.87653e-217	1.29158e-215
PRDX3	0.484586	2.0446	2.72273e-214	1.19763e-212
NUSAP1	-0.452343	5.36347	3.41284e-208	1.4362e-206
NECAP2	0.297272	2.03637	2.00063e-213	8.72112e-212
CMTM6	0.669452	1.76108	2.19116e-208	9.24091e-207
FXYD5	3.02968	1.40471	1.07e-201	4.27165e-200
MDH2	1.0504	1.87385	1.68041e-210	7.18032e-209
HMGB3	-1.10149	4.38849	2.3449e-209	9.97583e-208
TANK	0.624151	2.02681	1.19906e-211	5.15757e-210
ANXA11	0.819723	1.83703	3.7934e-209	1.60678e-207
RPN2	1.09447	1.75701	7.55583e-208	3.16596e-206
ENSA	0.888198	1.86466	3.25731e-209	1.38272e-207
ASNA1	0.103774	2.16881	6.31738e-212	2.72334e-210
YBX1	3.28932	1.40159	1.95874e-199	7.61637e-198
UBC	3.7114	1.18983	7.26265e-199	2.8016e-197
PIM2	0.486327	2.01845	1.10489e-209	4.7108e-208
COPZ1	0.458383	1.97949	9.92583e-209	4.19517e-207
CHCHD2	3.4671	1.29042	3.69691e-198	1.41766e-196
C10orf54	-0.622078	2.59673	4.27285e-212	1.84606e-210
ZBTB32	-1.7524	7.68405	4.47506e-201	1.78287e-199
SPCS2	1.99244	1.49855	1.71234e-200	6.76653e-199
SLC25A5	2.18862	1.68362	6.89759e-206	2.8472e-204
NUDT5	0.617682	1.97322	3.72756e-207	1.55852e-205
H3F3B	4.18212	1.11635	6.00806e-193	2.22493e-191
CCDC167	0.583843	1.97895	1.39045e-205	5.7032e-204
TCEB1	1.39343	1.70581	6.84296e-202	2.73747e-200
CENPW	-0.447324	4.66626	2.18538e-202	8.76043e-201
SHKBP1	-0.185769	2.15946	7.43968e-207	3.09727e-205
ZNHIT1	0.806483	1.88007	3.74149e-204	1.52499e-202
LSM4	0.777089	1.97034	6.07592e-206	2.51336e-204
PDHB	0.33903	1.9925	3.26673e-205	1.33709e-203
RRM2	0.375115	6.59458	7.26576e-198	2.78073e-196
C19orf10	1.37758	1.7594	6.55143e-203	2.64259e-201
TSC22D4	0.101692	2.09698	7.14965e-206	2.94499e-204
TADA3	-0.474073	2.40008	8.05959e-207	3.34817e-205
CTLA4	-1.41564	3.61872	1.00264e-204	4.09523e-203
DSTN	0.703666	1.81605	3.39939e-203	1.37403e-201
SELT	1.03259	1.65481	1.42177e-199	5.53949e-198
COMMD4	-0.731327	2.79646	1.03009e-206	4.27013e-205
HMOX1	-1.83599	6.84489	4.91337e-196	1.8621e-194
UBXN4	0.972945	1.80431	5.764e-201	2.29169e-199
CDC37	1.15285	1.7359	6.14628e-200	2.40434e-198
ABI3	0.436886	2.70677	1.19787e-205	4.92368e-204
EID1	1.51674	1.62287	1.43929e-197	5.49757e-196
PPP1R12A	0.236729	2.03498	9.52717e-203	3.82701e-201
IER2	1.59199	1.7862	1.04406e-199	4.07605e-198
DECR1	-0.00483901	2.14288	2.5966e-203	1.05393e-201
TSG101	-0.236942	2.22085	2.86306e-203	1.15966e-201
ATP5A1	1.83029	1.5654	8.42974e-196	3.17618e-194
MRPL23	0.963196	1.85007	4.16897e-200	1.63744e-198
RHEB	0.492344	1.89444	1.65622e-200	6.5581e-199
RTCA	-0.712887	2.64922	1.17659e-203	4.78563e-202
YWHAB	2.16521	1.49137	4.07994e-192	1.49665e-190
RAB11FIP1	-0.786943	2.59999	7.17847e-203	2.88952e-201
PSAP	0.222035	1.97549	2.43971e-199	9.46762e-198
MZB1	-1.40037	4.62742	5.58312e-196	2.11181e-194
H2AFV	1.59272	1.78943	3.04584e-198	1.1703e-196
H2AFZ	2.94516	1.67279	4.6088e-197	1.75695e-195
CMAS	-0.666718	2.53493	3.30138e-200	1.2993e-198
BIRC5	-0.559546	6.52858	3.45967e-191	1.25725e-189
BAK1	-0.99455	2.71039	2.48468e-200	9.79863e-199
FURIN	-0.493899	2.37905	5.18736e-200	2.03332e-198
TNIP1	-0.293198	2.23832	6.08181e-199	2.35075e-197
CD2BP2	-0.275834	2.28205	8.79566e-199	3.38624e-197
FAM104A	-0.697242	2.42566	5.09498e-199	1.97324e-197
HSD17B10	0.704462	1.92728	1.6382e-195	6.16051e-194
UBE2D3	2.10837	1.45445	3.18693e-188	1.1286e-186
SDF2L1	1.23149	1.84467	3.40429e-195	1.27281e-193
GNAI3	-0.199672	2.1457	2.6955e-196	1.02555e-194
TIMM8B	0.749902	1.92902	4.63594e-194	1.72337e-192
LST1	-0.0558176	3.05515	2.1652e-195	8.11095e-194
CENPM	-0.804133	4.23573	1.38704e-192	5.11705e-191
UQCRFS1	1.18214	1.67624	1.06548e-190	3.83612e-189
WAS	0.00328748	2.05705	4.04047e-195	1.50777e-193
OS9	-0.579726	2.25394	5.71504e-196	2.15751e-194
CXCR3	0.348351	2.56999	3.77003e-196	1.43158e-194
H3F3A	3.23366	1.23291	1.83549e-183	6.28266e-182
DUT	1.42761	2.04298	2.00307e-195	7.51807e-194
ABI1	-0.562394	2.27453	4.30703e-194	1.60416e-192
NDUFB3	1.50838	1.61152	4.44766e-187	1.55524e-185
EZR	0.491431	1.80512	1.04791e-190	3.77987e-189
ATP1B3	0.709041	1.87109	1.82263e-191	6.63587e-190
HM13	0.173537	1.99763	1.38537e-192	5.11705e-191
RAB1A	-0.0568473	2.09019	1.47066e-192	5.41528e-191
AGPAT9	-1.78091	4.40137	7.94947e-189	2.82032e-187
GLRX3	0.253099	1.98257	4.38837e-192	1.60676e-190
C14orf166	1.54887	1.61712	2.46988e-187	8.68342e-186
AP1S1	-0.610912	2.43436	1.91409e-193	7.10184e-192
HPGD	-0.839985	3.64455	2.94183e-189	1.05138e-187
MANF	1.52685	1.65906	6.72604e-189	2.39063e-187
SCP2	0.371656	1.86414	4.92204e-190	1.76884e-188
PTPRC	2.20017	1.41073	4.46429e-183	1.52539e-181
PDZD11	-0.929842	2.82953	1.69886e-192	6.2437e-191
RAB8A	-0.0293198	2.11612	8.28203e-191	2.99849e-189
SEC11A	0.884052	1.74605	3.14194e-187	1.10263e-185
HOPX	0.606882	2.37678	1.35754e-191	4.95184e-190
LRPAP1	0.131927	1.94256	2.684e-189	9.61e-188
UBE2S	0.138466	2.94585	1.02507e-190	3.70435e-189
UBE2V2	0.267117	1.99508	5.90751e-189	2.10355e-187
DESI1	-0.563886	2.54068	5.23534e-191	1.89898e-189
SNX6	0.410126	1.79467	1.61749e-187	5.69695e-186
HNRNPK	2.2603	1.39005	6.50748e-180	2.14802e-178
NOP10	2.10478	1.47176	3.88135e-181	1.30105e-179
ERP44	0.0989768	1.96936	5.23512e-188	1.84721e-186
NDFIP1	0.772954	1.73565	8.17467e-186	2.84315e-184
HSP90B1	1.69264	1.60471	2.75601e-184	9.51727e-183
MIIP	-0.12806	2.48066	2.22225e-189	7.9714e-188
EIF4A1	3.3204	1.35254	5.60675e-179	1.84132e-177
SKA2	-0.457983	2.69319	4.53012e-189	1.61605e-187
ATP6V1D	-0.860374	2.48515	4.82025e-188	1.70391e-186
STRAP	0.310815	1.932	7.51133e-186	2.61712e-184
SLC2A1	-1.54944	3.12939	4.26191e-187	1.49298e-185
LAPTM5	2.00099	1.45685	2.3889e-179	7.85872e-178
SMC2	-0.256781	3.18758	2.80284e-185	9.7135e-184
MCTS1	0.0641237	2.20689	1.10268e-185	3.82827e-184
FKBP8	1.12689	1.62381	4.89184e-181	1.63696e-179
ASMTL	-1.09311	2.67186	5.95349e-186	2.07806e-184
VAMP8	1.52055	1.50888	1.33195e-178	4.35222e-177
SH3GLB1	0.133525	1.94137	5.06818e-183	1.72567e-181
ARPP19	0.0229854	2.02934	1.25198e-183	4.30054e-182
BZW1	0.788924	1.73575	6.50628e-181	2.17346e-179
DHFR	-0.890985	3.65409	7.33151e-183	2.48759e-181
PIM1	1.46913	1.58498	1.15786e-178	3.78976e-177
SH3BP5	-0.873734	2.72689	1.7194e-184	5.94813e-183
UBE2I	1.14916	1.66446	7.43241e-180	2.44917e-178
CYC1	0.966882	1.82875	1.43744e-181	4.85185e-180
HNRNPA3	1.73424	1.54889	1.8024e-178	5.87957e-177
COMT	-0.440285	2.21931	1.56531e-183	5.36733e-182
LAMTOR1	0.828099	1.71184	5.52702e-180	1.82749e-178
MRPL37	-0.290956	2.57015	6.72706e-184	2.31893e-182
HNRNPF	1.66793	1.55507	6.89028e-178	2.2439e-176
MSN	0.666659	1.71903	4.10327e-180	1.36136e-178
MPDU1	-0.537544	2.43818	1.09353e-183	3.7629e-182
ARRB2	0.399344	1.92909	1.50083e-181	5.05705e-180
LMNB1	-1.05827	3.3742	1.10629e-181	3.74062e-180
SAE1	-0.602449	2.76043	5.51919e-183	1.87595e-181
IL3RA	-2.35468	8.19344	2.44328e-174	7.78725e-173
S100A10	2.67125	1.34151	1.25484e-173	3.97987e-172
DERL2	-0.0893661	2.02415	2.60085e-181	8.73328e-180
PSMB5	0.660413	1.87446	3.5038e-180	1.16446e-178
SRA1	0.0159106	2.18311	1.62201e-181	5.45591e-180
SH3BP1	-0.582377	2.4512	6.95149e-182	2.35455e-180
FEN1	-0.353968	3.38599	4.17361e-180	1.38234e-178
NEDD8	2.10091	1.37631	6.72468e-173	2.11898e-171
TERF2IP	0.768789	1.75034	1.50858e-177	4.89648e-176
RHOG	0.835035	1.71519	1.63346e-177	5.29296e-176
RAB10	-0.302855	2.06493	3.19291e-180	1.06295e-178
MAD1L1	-0.65414	2.33931	1.23242e-180	4.10991e-179
BCAP31	0.526826	1.6736	1.13494e-176	3.66538e-175
CYCS	1.79196	1.53095	2.88716e-174	9.18695e-173
CCDC53	0.0685508	2.15298	7.34405e-179	2.40781e-177
FDPS	0.689034	1.86675	4.02903e-177	1.30337e-175
THRAP3	0.747184	1.79855	3.13171e-176	1.00973e-174
ACTN4	-0.324051	1.99665	1.12231e-177	3.64882e-176
CKLF	1.70299	1.59111	3.53457e-173	1.11738e-171
MMADHC	0.498012	1.76706	5.61778e-175	1.80233e-173
KCNN4	-1.74985	3.85169	2.34867e-174	7.49801e-173
DCTN2	-0.0688054	2.04462	4.49568e-176	1.44471e-174
TUBA1A	0.672069	1.8242	6.31139e-175	2.02151e-173
GYG1	-0.552767	2.29232	3.30937e-176	1.06524e-174
EIF3A	0.739303	1.78537	2.05024e-173	6.49197e-172
RPS27L	3.11808	1.44003	2.50315e-170	7.71257e-169
LCP1	0.909091	1.7203	1.99391e-172	6.2324e-171
SMC3	0.482681	1.96775	2.1894e-174	7.00102e-173
ATP5J2	2.23282	1.34341	1.94537e-166	5.89125e-165
NDUFB5	0.52726	1.82094	4.81825e-172	1.50363e-170
CLSPN	-0.856575	5.40966	1.35913e-168	4.16128e-167
SURF4	0.0481539	1.89786	1.15322e-172	3.61628e-171
TKT	0.786441	1.85189	1.52432e-172	4.77228e-171
NDUFA6	1.20113	1.59192	3.99172e-169	1.22408e-167
ADH5	0.143335	1.94277	1.14624e-171	3.56563e-170
ARL6IP5	2.3433	1.32352	9.93553e-165	2.98557e-163
POP4	-0.3345	2.26799	1.04841e-172	3.29293e-171
HIST1H4C	2.76333	2.16437	5.41228e-173	1.70821e-171
CACYBP	1.53821	1.5612	3.04749e-168	9.28672e-167
PDLIM2	-0.814271	2.54428	7.18186e-173	2.25938e-171
GMNN	-0.663158	3.53887	3.22067e-171	1.00026e-169
COPS3	-0.13209	2.20889	5.19903e-172	1.61987e-170
SNW1	0.166457	1.95406	2.3476e-170	7.24478e-169
CTSB	-0.462058	2.01424	9.13335e-171	2.82756e-169
ADA	-0.820325	2.68691	5.49866e-171	1.70502e-169
YIPF3	-0.772537	2.2729	1.29122e-170	3.9911e-169
FKBP3	0.314319	1.87501	4.47504e-168	1.36156e-166
PFKL	-1.02492	2.35174	1.26357e-169	3.88708e-168
ALAS1	-1.31038	2.95563	2.25836e-169	6.93635e-168
TIPRL	-0.24467	2.19839	1.77331e-168	5.41235e-167
LRRC59	-0.713548	2.46431	1.61527e-168	4.93774e-167
ILF2	1.09632	1.69637	8.44017e-166	2.552e-164
LMO4	-0.788696	2.1399	2.53035e-167	7.68673e-166
NCOR1	0.464053	1.75115	5.75957e-165	1.73878e-163
PSME2	3.35778	1.32797	7.56452e-160	2.20164e-158
ARHGAP25	-0.778448	2.18262	4.80266e-167	1.45668e-165
CDKN3	-0.764275	5.04221	5.68616e-162	1.68522e-160
NDUFAB1	1.39311	1.51999	3.96602e-162	1.17901e-160
CCNB2	-1.12343	28.3109	4.8413e-159	1.39651e-157
RP11-316P17.2	-1.94851	5.9721	3.98167e-160	1.16234e-158
CARD16	0.431877	1.72162	4.33063e-163	1.29135e-161
GINS2	-0.905535	4.83716	1.50169e-161	4.4438e-160
UBE2D2	1.43182	1.4581	2.15904e-160	6.3217e-159
UBE2C	0.239037	6.70479	4.2628e-159	1.23146e-157
TRAT1	1.22803	1.50977	1.81729e-160	5.3452e-159
SNRPB	1.97952	1.44888	2.40983e-160	7.0454e-159
THEMIS2	-1.73401	3.09309	1.27963e-164	3.83927e-163
RALB	-0.803557	2.52235	9.32811e-165	2.81174e-163
CD28	-1.65069	2.56207	9.60308e-165	2.89014e-163
COPB2	-0.568717	2.16236	3.54338e-164	1.05985e-162
PPIF	-1.00812	2.83978	2.32765e-164	6.97292e-163
ITGB1BP1	0.180818	1.86442	7.15931e-163	2.13157e-161
LAMTOR5	1.68445	1.39596	5.55589e-158	1.58384e-156
SERBP1	1.83577	1.48782	2.39973e-159	6.94278e-158
CYB561D2	-0.742896	2.23677	1.53372e-163	4.58042e-162
BUB3	1.04578	1.62616	9.56112e-161	2.81648e-159
CDK1	-0.473722	5.94108	1.71354e-157	4.84929e-156
C1orf43	0.24483	1.88327	2.28595e-161	6.75433e-160
DDA1	-0.493424	2.06815	4.33589e-162	1.287e-160
CASP4	0.264754	1.77505	1.85269e-160	5.44108e-159
TPX2	-1.62695	8.00257	1.26449e-155	3.52714e-154
BIN1	0.117012	1.78455	8.53144e-161	2.51697e-159
SNRPD1	1.64962	1.59864	6.61207e-159	1.90447e-157
GK	-1.45608	3.58403	1.40759e-159	4.08454e-158
UBE2L6	1.3163	1.62301	5.14668e-158	1.46934e-156
CCR6	-2.62779	2.87145	4.14591e-160	1.20847e-158
COPS6	0.374824	1.72716	2.23804e-158	6.42717e-157
MSC	-2.67502	3.95711	1.3688e-157	3.88501e-156
SCAMP2	-0.0668788	1.86757	3.43469e-158	9.84915e-157
CCT3	1.14466	1.59868	9.57883e-157	2.69901e-155
CENPU	-1.49989	5.24691	3.07337e-155	8.56052e-154
RPS6KA1	-1.25555	2.5848	2.19075e-159	6.34764e-158
TCP1	0.652754	1.76707	1.18079e-157	3.35627e-156
PPP1R7	0.269166	1.82214	1.80297e-157	5.09497e-156
NARF	-0.565925	2.12057	2.11303e-158	6.07714e-157
PPCDC	-1.93353	4.08929	1.24278e-156	3.49668e-155
RAC1	1.29371	1.5201	1.94104e-154	5.35287e-153
RCSD1	-0.586429	2.19077	3.90861e-158	1.11752e-156
MAP4K1	-0.945991	2.25272	3.75809e-158	1.07606e-156
CENPK	-1.06092	3.036	5.98453e-158	1.70353e-156
IFI16	1.60668	1.49142	1.34165e-154	3.71042e-153
SQSTM1	1.02291	1.72629	1.52189e-156	4.27582e-155
IKBKE	-0.939837	2.93137	1.48572e-157	4.21069e-156
SLBP	0.413218	1.9068	4.40959e-157	1.24429e-155
FLNA	0.418737	1.73402	5.92478e-156	1.65979e-154
CCT5	1.17216	1.61328	3.40448e-155	9.46922e-154
GDI2	0.8281	1.6185	1.8828e-154	5.19962e-153
NDC80	-1.54386	4.53736	9.5072e-154	2.61072e-152
EIF4H	0.00470962	1.8667	8.69977e-156	2.43368e-154
TMEM173	-0.431502	1.86125	1.12963e-155	3.15551e-154
XRCC6	1.46127	1.44499	1.33744e-152	3.65716e-151
UBE2T	-0.409313	3.1378	4.46737e-156	1.25331e-154
CTSS	0.00694186	1.89452	4.45628e-155	1.2377e-153
DUSP6	-1.22484	3.72346	1.26613e-153	3.47196e-152
FBXW5	-0.146614	1.84615	9.88011e-155	2.73631e-153
SSR2	2.18389	1.29329	2.07356e-149	5.53005e-148
CD3G	1.22248	1.52507	1.22937e-151	3.34754e-150
EZH2	-1.13782	3.47697	4.74919e-154	1.30599e-152
TRPV2	-0.978693	2.32159	4.60302e-155	1.27663e-153
CDC42	1.80812	1.35181	6.66884e-149	1.77125e-147
ASF1B	-1.38885	5.79947	3.29813e-149	8.78386e-148
MCRS1	-0.837506	2.29544	1.97855e-154	5.44858e-153
BLOC1S1	0.882653	1.54018	4.11179e-150	1.10264e-148
PEPD	-1.14244	2.11819	2.63703e-153	7.22101e-152
RHOA	1.65085	1.36396	2.39836e-148	6.35273e-147
ARL6IP6	-0.638687	2.04268	1.73044e-152	4.72517e-151
VBP1	0.0978981	1.82177	1.99184e-151	5.41613e-150
MAP2K1	-0.64133	2.12736	3.69994e-152	1.0089e-150
BLM	-1.9267	3.75754	8.86466e-151	2.39703e-149
NDUFS6	1.42507	1.45465	4.46506e-148	1.17469e-146
C1orf85	-2.03311	3.57377	1.03163e-150	2.78569e-149
SRSF3	2.23372	1.38123	7.37107e-147	1.91845e-145
VPS26A	-0.719264	2.0958	2.86536e-151	7.78049e-150
NPC2	0.320913	1.72826	4.59936e-150	1.23169e-148
OSTC	1.27136	1.46344	2.91468e-148	7.70983e-147
SNX17	0.155663	1.78189	3.22938e-150	8.69608e-149
CNBP	1.95967	1.26611	1.43935e-145	3.69667e-144
ARF3	-0.741064	2.17186	6.07264e-151	1.64664e-149
PIGX	-0.517251	2.17142	6.80566e-151	1.84284e-149
TMEM9B	-0.403239	1.86158	9.86175e-150	2.63368e-148
STXBP2	-0.479994	2.02035	3.50867e-150	9.42205e-149
ATP5J	2.16216	1.3014	3.67744e-145	9.38277e-144
CAPN1	-0.772989	2.10515	2.39907e-150	6.46916e-149
HNRNPU	0.848663	1.58548	3.52089e-148	9.3007e-147
CCDC107	0.272743	1.67678	1.30803e-148	3.4694e-147
PIR	-2.68912	6.40565	3.93375e-145	1.00236e-143
TMEM106C	-0.607823	2.65433	3.24056e-150	8.7141e-149
TSPO	1.6814	1.38477	3.23934e-146	8.39724e-145
CYB5B	-0.285312	2.01957	8.54324e-150	2.2847e-148
COX7A2L	1.15042	1.46987	1.23429e-146	3.20815e-145
DDRGK1	-0.456242	1.99512	3.46958e-149	9.22785e-148
SRP14	3.32258	0.969948	4.0311e-141	9.73574e-140
PPIB	2.37084	1.30955	3.04235e-144	7.66185e-143
U2AF1	1.85606	1.37087	1.14557e-144	2.90003e-143
AES	1.97891	1.31159	1.56226e-144	3.94972e-143
CD3D	3.83757	1.12135	7.57195e-142	1.84942e-140
SMARCB1	-0.153386	2.01652	4.06384e-148	1.07059e-146
TOP2A	-0.517957	5.24986	3.86299e-144	9.71594e-143
MX1	0.0804545	2.00934	3.9216e-148	1.03452e-146
TMC6	-0.915232	2.09677	1.03817e-147	2.72023e-146
ACADVL	0.641692	1.62478	5.18933e-146	1.34342e-144
BTG3	-0.657139	2.35397	4.90799e-148	1.28947e-146
SEC61B	2.7429	1.20131	1.01839e-141	2.48425e-140
CPSF6	-0.672583	2.34733	7.60883e-148	1.99637e-146
RPL26L1	-0.229483	2.10563	1.4696e-147	3.84548e-146
PPP4R2	-0.433639	2.05135	2.85473e-147	7.45991e-146
CCNB1	-0.6201	5.06938	1.73474e-143	4.30739e-142
ATP6AP2	0.208415	1.67641	1.19784e-145	3.08456e-144
RPS6KB2	-0.608942	2.09329	4.3383e-147	1.13215e-145
ISG15	2.51713	1.52089	1.82848e-144	4.61679e-143
NUF2	-1.45347	5.69358	9.37491e-143	2.31597e-141
PPP1R18	1.18054	1.47534	5.56181e-144	1.38988e-142
VDAC1	0.819106	1.63089	2.63307e-145	6.72695e-144
CLN3-1	-1.09247	2.37145	5.63642e-147	1.46894e-145
NDUFA8	-0.00304757	1.8715	1.88207e-145	4.82098e-144
PPID	-0.704013	2.2341	1.44973e-146	3.7631e-145
NAPA	0.0279947	1.86299	1.73773e-145	4.45713e-144
KDELR2	0.369593	1.705	6.47897e-145	1.64444e-143
ABHD3	-0.828997	1.95986	6.95858e-146	1.79666e-144
CDC20	-0.805882	8.31937	1.15745e-140	2.7885e-139
SRSF9	0.865356	1.54007	3.97142e-144	9.96288e-143
TRAPPC3	0.0266641	1.82109	6.28737e-145	1.5979e-143
MRPL47	0.322074	1.69509	4.07351e-144	1.02058e-142
HADHA	0.00664641	1.81066	5.29589e-145	1.34768e-143
DDX39A	1.05981	1.63674	1.88681e-144	4.75789e-143
FAS	-0.793233	2.09507	9.37386e-146	2.41706e-144
C11orf58	1.42571	1.38687	1.8237e-141	4.42652e-140
DNASE2	-1.35085	2.54497	6.8868e-146	1.7805e-144
RNF34	-0.795606	2.1483	1.3808e-145	3.551e-144
RBX1	2.216	1.23163	9.01695e-140	2.14838e-138
MAD2L1	-0.424986	2.84504	2.4299e-145	6.21606e-144
HINT1	3.90518	0.902615	6.66e-138	1.55629e-136
POLR2E	0.479699	1.78336	6.49872e-144	1.62193e-142
UQCRC1	0.1483	1.83481	3.87971e-144	9.74538e-143
CALHM2	-1.4607	2.71459	1.11151e-144	2.81747e-143
ORAI1	-0.44317	2.01273	9.4699e-144	2.35741e-142
TDG	-0.558261	2.18798	5.17841e-144	1.29574e-142
CHMP4A	1.01707	1.44847	2.28598e-140	5.48691e-139
TFDP1	-0.907294	2.42291	8.69287e-144	2.16675e-142
OAS1	-0.324154	2.09188	1.47126e-143	3.65783e-142
KIF5B	0.365322	1.65033	7.14669e-142	1.74775e-140
PTPN7	0.312514	1.84009	1.39357e-142	3.43395e-141
RTCB	-0.485601	2.12274	3.78212e-143	9.35521e-142
FAM192A	-0.833244	2.34482	2.21968e-143	5.50448e-142
MCM5	-0.462795	2.60334	2.83608e-143	7.02407e-142
MRPS14	-0.178175	1.97131	1.59768e-142	3.93192e-141
CAPZA1	0.699204	1.48344	1.51055e-140	3.63468e-139
ATP1A1	-0.138737	1.64532	1.57702e-141	3.83255e-140
USP14	-0.573302	2.03044	1.06152e-142	2.61904e-141
ATP6V0E1	1.95106	1.19637	2.15345e-137	4.99611e-136
PRPF40A	0.429521	1.72709	2.30638e-141	5.58414e-140
GRK6	-0.554264	2.02054	1.9646e-142	4.8288e-141
TNFAIP8L2	-1.27464	3.01316	2.85638e-142	7.01183e-141
TIMM17A	-0.0934986	1.96383	5.92851e-142	1.45349e-140
RASGRP2	-0.571542	1.97857	6.81237e-142	1.66809e-140
EIF5A	1.39463	1.57582	1.71219e-140	4.11476e-139
MRPL9	0.0305318	1.82611	2.17926e-141	5.28293e-140
SNRPB2	1.65304	1.34221	9.87744e-138	2.3026e-136
BUD31	0.523811	1.65634	5.19408e-140	1.24364e-138
MRPS18C	0.682859	1.59399	7.59086e-140	1.81304e-138
PSMD1	-0.115545	2.00441	1.16456e-141	2.83727e-140
HARS	-0.580488	2.08002	1.29152e-141	3.14265e-140
MB21D2	-1.9673	3.00538	2.56738e-141	6.20833e-140
TGFB1	-0.206927	1.82855	7.99667e-141	1.92892e-139
PRRC2C	1.04963	1.49426	4.06932e-139	9.6365e-138
GBP1	0.974327	1.69122	2.31287e-140	5.54461e-139
AURKB	-1.1657	7.06739	1.85524e-136	4.26354e-135
CHMP5	0.447795	1.6465	3.10108e-139	7.36155e-138
TWF2	0.488494	1.62918	7.81732e-139	1.84671e-137
CENPF	-0.469155	4.40737	2.14645e-137	4.98582e-136
RAN	2.86451	1.22234	1.53787e-136	3.53837e-135
SRP9	1.26517	1.3913	4.29595e-137	9.94308e-136
PTRHD1	-0.073404	1.94561	1.13234e-139	2.6946e-138
BAD	-0.715841	2.10466	6.8973e-140	1.64941e-138
ILK	-0.0685636	1.87371	2.43816e-139	5.79495e-138
TOR1A	-0.698746	2.17544	8.92382e-140	2.1288e-138
ASF1A	-0.216569	1.87531	3.82698e-139	9.07367e-138
SUCLG1	0.208677	1.78516	2.69462e-138	6.32714e-137
DLD	-0.576427	2.07422	6.14093e-139	1.45246e-137
WIPI1	-2.26255	3.31189	1.92633e-138	4.52863e-137
ANAPC5	-0.0988233	1.80476	3.94079e-138	9.24208e-137
REEP4	-1.81003	2.96274	1.67719e-138	3.94769e-137
NABP2	-0.876001	2.48992	8.98932e-139	2.121e-137
ARL3	-1.14125	2.31661	1.24404e-138	2.93172e-137
SEPT6	0.989022	1.52384	1.37644e-136	3.1707e-135
FAM32A	-0.45292	2.0535	8.45177e-138	1.97262e-136
MORF4L1	1.75775	1.23851	2.39429e-133	5.37526e-132
CRIPT	-0.884075	2.23296	5.20254e-138	1.21865e-136
MYL6B	-1.06467	3.01819	1.12465e-137	2.61862e-136
HIST1H1C	-0.938951	2.68791	6.08989e-138	1.42478e-136
OAZ1	3.4569	0.974763	2.70001e-131	5.90478e-130
IFI6	1.03225	1.70657	9.14525e-137	2.11166e-135
MPC2	0.246378	1.71572	3.54855e-136	8.13572e-135
MCM7	-0.162036	2.80035	4.11547e-137	9.53671e-136
GPR108	-0.835098	2.07052	7.88573e-137	1.823e-135
ACAA1	-0.581814	2.04067	1.04615e-136	2.41272e-135
FAM49B	0.509257	1.54134	9.8378e-135	2.23704e-133
DEGS1	-0.47888	1.81744	1.30382e-135	2.97873e-134
HLA-DQB1	-1.09664	2.30696	2.25115e-136	5.16728e-135
SNRNP70	0.0904103	1.80208	1.61547e-135	3.68639e-134
PHPT1	1.54693	1.50978	1.03398e-133	2.33209e-132
TAX1BP1	0.709793	1.47988	2.0206e-133	4.54155e-132
CLPTM1	-1.2704	2.25519	8.70875e-136	1.99195e-134
SDF4	-0.469583	1.80578	5.63381e-135	1.28409e-133
DNAJC15	0.10433	1.91112	7.68109e-135	1.74866e-133
SPOCK2	0.629232	1.46859	1.78672e-133	4.02054e-132
PPP1R11	-0.00513196	1.70142	4.95665e-134	1.11925e-132
ECH1	0.928986	1.47821	6.59653e-133	1.47244e-131
KXD1	-0.198845	1.89792	1.99892e-134	4.52422e-133
NOSIP	1.05014	1.45461	2.5446e-132	5.6475e-131
ZDHHC24	-1.38793	2.71309	1.17263e-134	2.66024e-133
CHAF1A	-1.95083	4.57236	3.29724e-132	7.29294e-131
RCBTB2	-0.773205	2.42631	1.0977e-134	2.49317e-133
ZNF207	0.247833	1.6686	3.86183e-133	8.64996e-132
CIAPIN1	-0.893856	2.40305	1.25902e-134	2.85289e-133
CHST12	-0.509797	2.01976	2.27401e-134	5.14085e-133
DYNLRB1	0.92091	1.42098	1.00843e-131	2.21536e-130
UFC1	1.33898	1.30747	1.2688e-130	2.7562e-129
SGOL1	-1.65715	5.1395	2.77054e-131	6.05224e-130
NDUFB9	1.52841	1.30982	9.90784e-131	2.15709e-129
C17orf72	-4.10778	6.02317	5.08097e-130	1.0976e-128
EFHD2	-0.750075	2.13163	1.07916e-133	2.43116e-132
IL26	-2.76704	5.9255	1.1431e-129	2.46387e-128
ZCRB1	0.0874732	1.74575	9.91305e-133	2.2102e-131
C3orf14	-2.56916	4.16002	1.58413e-131	3.46831e-130
CENPN	-1.46471	3.91861	5.05822e-132	1.11625e-130
MTCH1	-0.227578	1.83853	1.37556e-132	3.06342e-131
SNX2	-0.7511	1.94588	5.50491e-133	1.23161e-131
RDX	-0.693198	2.30837	3.36478e-133	7.54533e-132
DNAJC7	0.105547	1.70558	5.93815e-132	1.30895e-130
EMC4	0.442124	1.5415	7.54155e-131	1.64375e-129
SRP68	-1.03101	2.37675	6.45242e-133	1.44193e-131
PIH1D1	-0.202299	1.79839	4.99487e-132	1.10353e-130
SLTM	0.245039	1.7278	9.55653e-132	2.10179e-130
HDGFRP3	-1.36695	3.31224	2.92287e-132	6.47963e-131
DDOST	0.118694	1.73067	9.53592e-132	2.09963e-130
CENPE	-1.92821	5.69069	4.84625e-129	1.03426e-127
NEAT1	1.9617	1.48399	2.87988e-131	6.28403e-130
NINJ1	-0.0701344	2.03852	2.53107e-132	5.62388e-131
RFC2	-1.11199	2.67294	2.21246e-132	4.92159e-131
HINT2	0.0909896	1.83178	1.19641e-131	2.62534e-130
SAMD3	-1.28417	2.23842	3.09659e-132	6.85695e-131
AURKA	-1.65948	4.63853	2.71541e-129	5.8142e-128
TMEM14B	0.832517	1.47637	1.2424e-129	2.67493e-128
HADHB	-0.621455	2.02246	1.31754e-131	2.88788e-130
HSF4	-3.42523	4.34689	2.8037e-129	5.99664e-128
PRC1	-2.02683	5.07973	1.3666e-128	2.90377e-127
MFNG	0.143579	1.71169	1.00235e-130	2.17983e-129
E2F1	-1.76025	4.02994	2.2024e-130	4.77358e-129
SEPT7	1.94998	1.20969	3.25116e-127	6.80398e-126
LSM3	1.18437	1.44675	2.58656e-129	5.54443e-128
BABAM1	-0.0440367	1.78061	1.93486e-130	4.19839e-129
ATP5O	2.1793	1.17205	1.98432e-126	4.09112e-125
DAD1	1.71881	1.2234	5.48997e-127	1.14401e-125
ARPC5L	0.781	1.47739	1.36655e-128	2.90377e-127
NDUFA10	-0.253817	1.89081	1.06543e-129	2.29901e-128
VPS25	-0.638864	2.15204	3.5776e-130	7.74563e-129
RFC4	-1.00129	2.73667	4.39806e-130	9.51137e-129
ACP1	0.551859	1.55341	3.58317e-128	7.58042e-127
SRP54	-0.407333	1.8748	2.35936e-129	5.063e-128
ETFA	-0.0541848	1.74281	6.5944e-129	1.40425e-127
MGME1	-1.69892	3.01273	1.76579e-129	3.79761e-128
GPAA1	-0.721529	2.06215	3.05581e-129	6.52868e-128
ELAVL1	-0.355869	1.9103	5.25998e-129	1.12132e-127
MKNK1	-1.60065	2.59079	2.00057e-129	4.2978e-128
SFT2D1	-0.212122	1.74155	2.06987e-128	4.3885e-127
COX7A2	3.12745	0.968121	1.36647e-123	2.74734e-122
VDAC2	1.07736	1.40832	7.16344e-127	1.48954e-125
SAMHD1	0.129156	1.5771	1.403e-127	2.95527e-126
TMED2	0.869534	1.37466	1.22526e-126	2.53421e-125
GGH	-1.45004	3.41216	3.46146e-128	7.33091e-127
PBK	-2.14696	27.5974	2.05139e-124	4.17188e-123
SKAP1	-0.395985	1.88724	1.7395e-128	3.69207e-127
MAPRE1	0.014562	1.67529	1.44137e-127	3.0328e-126
ARF4	0.33162	1.62111	2.534e-127	5.30885e-126
SH2D1A	-0.0379215	1.87363	6.04586e-128	1.27765e-126
SKP1	2.42043	1.07644	3.87167e-123	7.71239e-122
TRABD	0.169546	1.5483	4.8667e-127	1.01631e-125
C9orf89	0.193343	1.56816	7.67293e-127	1.59207e-125
HELLS	-1.41824	3.64204	4.98344e-127	1.03957e-125
CCT6A	0.990037	1.44234	1.7286e-126	3.56768e-125
HMMR	-1.60177	7.56201	4.95489e-124	1.00661e-122
CPPED1	-2.43951	2.97844	7.24242e-128	1.52719e-126
NDUFS3	0.271456	1.73387	7.31404e-127	1.51923e-125
G6PD	-0.328292	2.16301	7.21117e-128	1.52225e-126
MAP7D1	-0.660796	1.92948	1.49831e-127	3.1492e-126
MLEC	-0.220773	1.87445	1.8472e-127	3.87833e-126
RAD51	-2.02121	5.39422	1.754e-124	3.57082e-123
PDAP1	0.192876	1.68467	1.42557e-126	2.94537e-125
RBM42	-0.0898845	1.77005	1.03934e-126	2.15196e-125
FAM126A	-2.15101	2.8433	2.41485e-127	5.06467e-126
RRAGA	-0.631309	1.90387	6.92395e-127	1.44128e-125
DRAP1	2.03399	1.1889	2.88407e-123	5.75688e-122
RRAS2	-1.19884	2.56116	4.36948e-127	9.13456e-126
SPC25	-1.62401	27.5057	1.42717e-122	2.83133e-121
COPB1	-0.355603	1.80938	2.57219e-126	5.29751e-125
MAST4	-1.71051	2.5446	7.83877e-127	1.62475e-125
CISD2	0.196124	1.68366	1.08335e-125	2.21945e-124
RBBP7	-0.0548501	1.84758	3.9373e-126	8.08331e-125
DDB2	-0.0965359	2.10097	2.5751e-126	5.2979e-125
ACOT7	-0.838982	2.50016	3.28548e-126	6.75225e-125
HIGD1A	0.126925	1.61243	8.77865e-125	1.79469e-123
SNX3	0.943023	1.34431	2.83411e-123	5.6688e-122
TXNRD1	-0.760887	2.11022	7.22778e-126	1.48231e-124
GBP2	1.13051	1.39201	1.14462e-123	2.3037e-122
SUMO2	2.62363	1.03661	1.24818e-120	2.42188e-119
NDUFA4	2.8436	1.04022	1.58928e-120	3.07756e-119
PRPF38A	-0.38613	1.98322	3.7496e-125	7.67366e-124
LAMTOR2	0.638366	1.49783	9.61949e-124	1.9441e-122
CDT1	-1.76639	5.37889	1.66822e-122	3.30281e-121
CCNA2	-1.61901	5.49102	2.64532e-122	5.22135e-121
COX6C	2.82111	1.02578	3.12374e-120	6.03097e-119
SMAP1	-0.305331	1.78329	1.22565e-124	2.50042e-123
SHCBP1	-2.5886	27.2497	1.0496e-120	2.0386e-119
KDM5B	-1.87593	2.80857	1.47773e-124	3.01154e-123
APOBEC3C	0.0949902	1.78873	9.72464e-124	1.96331e-122
SAR1B	-0.633975	1.9663	5.40866e-124	1.09651e-122
LSM1	0.283227	1.61187	3.82033e-123	7.61794e-122
MED4	0.23268	1.56382	6.86634e-123	1.36638e-121
ABCF1	-0.146016	1.79338	1.00195e-123	2.02075e-122
SEPHS2	-0.196926	1.85284	7.79748e-124	1.57915e-122
RBM8A	1.8111	1.24982	7.36089e-121	1.43397e-119
GNL2	-0.851173	2.19061	5.19745e-124	1.05479e-122
PCBP1	1.79954	1.16545	4.70049e-120	9.03925e-119
IL27RA	-0.309981	1.99974	8.43888e-124	1.70727e-122
MAPKAPK3	-0.599814	2.12086	1.11819e-123	2.25283e-122
UBE2E3	-0.835986	1.9265	2.86111e-123	5.71694e-122
JTB	1.51068	1.24367	2.64465e-120	5.11106e-119
SFPQ	0.550906	1.58221	2.51141e-122	4.96207e-121
CDC5L	-0.741304	2.13998	2.19384e-123	4.40627e-122
TUBG1	-1.28321	2.73037	2.37108e-123	4.75243e-122
NSMCE1	0.517607	1.72651	1.60057e-122	3.17209e-121
TEX30	-0.0755205	2.20824	2.45128e-123	4.90812e-122
TXNDC12	-0.416817	1.81198	2.87375e-122	5.66648e-121
IL17RB	-1.40981	6.35893	3.55087e-119	6.76823e-118
LSM2	0.818245	1.58561	1.08691e-121	2.13668e-120
SNRNP25	-0.740086	2.48081	6.99885e-123	1.39133e-121
FAM45A	-0.785464	2.05761	1.23559e-122	2.45375e-121
SSNA1	0.623739	1.51229	3.44126e-121	6.72412e-120
NAA20	0.126207	1.63172	2.58109e-121	5.05863e-120
C19orf43	1.81736	1.16747	6.83438e-119	1.29633e-117
ATP6V1B2	-1.34511	2.30407	1.96026e-122	3.87705e-121
NANS	-0.0361411	1.72402	1.51572e-121	2.97363e-120
CPSF3	-1.61642	2.82341	4.6527e-122	9.16493e-121
MRPS10	-0.491282	2.01261	9.88049e-122	1.9443e-120
ADSL	0.0410393	1.75931	2.82324e-121	5.52207e-120
PUF60	0.446527	1.47862	4.32046e-120	8.31668e-119
PHF19	-0.309101	2.25656	1.49074e-121	2.92757e-120
UQCRC2	0.657631	1.45431	7.83125e-120	1.50153e-118
ACAA2	0.0518022	1.85079	5.32823e-121	1.04007e-119
NT5C	-0.0699353	1.69439	9.99765e-121	1.94374e-119
IDH3G	-0.118097	1.72679	1.5156e-120	2.93782e-119
PSMC6	0.167167	1.6242	3.26023e-120	6.28824e-119
TMEM208	0.26084	1.54368	7.72196e-120	1.48204e-118
FH	-1.1155	2.47709	2.74119e-121	5.367e-120
POLR2G	0.525544	1.55239	9.82962e-120	1.88283e-118
RHNO1	-1.06592	2.13317	6.74584e-121	1.31547e-119
YTHDF2	-0.169902	1.70944	3.36108e-120	6.47632e-119
HLA-DRA	0.662795	1.95634	9.3024e-121	1.81038e-119
TPST2	-1.31219	2.38679	2.4312e-120	4.70323e-119
HEBP2	-0.892403	1.97809	5.92695e-120	1.13865e-118
GTF2H5	0.575369	1.53756	9.16001e-119	1.73576e-117
BRE	-0.878895	2.16912	1.15867e-119	2.21721e-118
EXOSC3	-0.67711	2.17181	1.33986e-119	2.56141e-118
APH1A	-0.120528	1.63921	1.81973e-118	3.4449e-117
DTYMK	-0.372436	2.27916	1.94509e-119	3.71477e-118
SMPD1	-1.81589	2.76934	2.32088e-119	4.42813e-118
RPA3	0.857257	1.4916	5.64308e-118	1.06517e-116
HLA-DRB1	0.355922	1.98671	4.05393e-119	7.71955e-118
RUVBL1	-0.830406	2.13875	5.73543e-119	1.08895e-117
MCM3	-0.465675	2.2823	4.77726e-119	9.07912e-118
SNRNP40	-0.217055	1.80459	2.25706e-118	4.2645e-117
MRPL52	1.14542	1.38039	8.90179e-117	1.653e-115
CHEK1	-1.91612	4.26297	4.55018e-117	8.48174e-116
GRB2	-0.0676644	1.67305	9.95265e-118	1.87318e-116
CBR3	-1.22307	2.68453	1.84761e-118	3.49429e-117
EIF2S1	0.0707019	1.69099	9.99386e-118	1.87912e-116
SH3KBP1	-0.245664	1.62857	1.64248e-117	3.0764e-116
USP16	-0.234215	1.74902	8.71123e-118	1.64112e-116
MRPL41	1.1167	1.34543	6.71577e-116	1.24114e-114
PLP2	1.56826	1.22384	2.33957e-115	4.28708e-114
CUTA	1.23214	1.29437	5.76403e-116	1.06626e-114
POLR3GL	-0.080378	1.62439	3.47157e-117	6.4836e-116
TMEM179B	-0.0821619	1.62233	4.32561e-117	8.07088e-116
TSSC1	-1.32299	2.36757	8.27258e-118	1.55999e-116
CORO7	-1.68648	2.25333	1.01057e-117	1.8983e-116
TRIM69	-1.36457	2.21747	1.04005e-117	1.95181e-116
GCLM	-0.939817	1.95911	1.63804e-117	3.07106e-116
GSTO1	1.59585	1.35546	8.79791e-116	1.62132e-114
HEXA	-1.16401	2.27487	2.37957e-117	4.44842e-116
COMMD1	-0.414124	1.86863	7.83018e-117	1.45818e-115
GAS2L1	-3.30095	4.41943	4.00949e-115	7.33326e-114
SAP18	1.96362	1.09662	2.80473e-113	5.01651e-112
DNAJB6	0.587838	1.39579	6.81569e-115	1.24151e-113
SNAPIN	-0.432464	1.84585	2.08246e-116	3.86328e-115
PTPLAD2	-1.50967	2.26518	8.21764e-117	1.52741e-115
TTC1	0.125075	1.58568	8.04047e-116	1.48314e-114
NAPG	-1.68978	2.39868	8.07614e-117	1.50255e-115
FAM103A1	-0.317019	1.72369	1.10639e-115	2.03505e-114
PAFAH1B1	-0.564983	1.84253	5.46948e-116	1.0137e-114
NCAPG	-2.56825	27.1795	1.30679e-112	2.3097e-111
GUK1	2.12475	1.11752	1.11298e-112	1.96894e-111
TRADD	0.580276	1.31138	4.46717e-114	8.07163e-113
TXNDC9	-0.148019	1.70616	1.64191e-115	3.01435e-114
GNAI2	0.163413	1.56724	2.16336e-115	3.96792e-114
CYTIP	2.08563	1.17838	1.72827e-113	3.09972e-112
C11orf73	0.248267	1.58451	6.81992e-115	1.24151e-113
BCAS2	0.212948	1.55226	8.87422e-115	1.61396e-113
GPN1	-0.659563	2.09447	5.5343e-116	1.02474e-114
ATP6V1E1	0.229562	1.53017	9.73017e-115	1.76798e-113
RAB5A	-0.766221	1.94524	1.02828e-115	1.89316e-114
EIF3L	1.4017	1.31215	6.39762e-114	1.15169e-112
LPXN	0.533796	1.56709	6.01188e-115	1.09646e-113
AATF	-0.745389	1.9155	1.29503e-115	2.37976e-114
SAMD9L	0.101822	1.60204	4.2901e-115	7.83911e-114
UBB	3.42723	0.937829	4.00982e-111	6.96061e-110
BLOC1S2	-0.0666576	1.64837	1.275e-114	2.31453e-113
HAX1	0.625589	1.40586	1.1088e-113	1.99051e-112
RAE1	-1.30262	2.48101	2.54251e-115	4.65456e-114
COPS5	-0.220787	1.76702	1.32042e-114	2.39475e-113
CD55	0.193186	1.65062	1.70281e-114	3.08249e-113
PLIN3	-1.86311	2.69795	4.75007e-115	8.67144e-114
ROCK1	-0.318805	1.73373	1.82505e-114	3.3007e-113
MED10	0.302701	1.47891	1.78728e-113	3.20261e-112
RPA1	-0.961787	2.21174	1.35221e-114	2.45011e-113
CD164	0.472338	1.40273	8.38155e-113	1.48681e-111
IDH2	0.761119	1.74433	4.73691e-114	8.55106e-113
RHOF	0.109115	1.64729	2.44224e-113	4.3722e-112
SMC6	-1.38528	2.51122	5.45072e-114	9.8305e-113
MIEN1	0.141748	1.56969	6.97947e-113	1.24036e-111
KIF20B	-0.66669	2.28217	5.78635e-114	1.04262e-112
HK1	-1.08813	1.99093	1.04008e-113	1.86888e-112
PDCD10	0.325344	1.48175	2.94613e-112	5.17423e-111
PCYT1A	-1.62495	2.36066	8.16103e-114	1.46778e-112
VIMP	0.509641	1.42858	1.66921e-112	2.93957e-111
RNF126	-0.341265	1.69531	5.21352e-113	9.28217e-112
MOB1A	0.255201	1.48333	3.26905e-112	5.72585e-111
G3BP2	-0.0537665	1.50802	2.27852e-112	4.00897e-111
PSMA7	2.97555	1.01031	1.41309e-109	2.41206e-108
ATG3	-0.0330035	1.6514	1.49717e-112	2.64378e-111
LDHB	3.41411	0.96392	2.69277e-109	4.5803e-108
ATAD2	-1.57837	3.45385	1.52786e-112	2.69553e-111
SNX5	-0.838746	2.00572	3.89636e-113	6.94345e-112
GPR137	-1.53488	2.64487	3.41276e-113	6.09282e-112
MTMR14	-1.17647	2.23542	3.36406e-113	6.0114e-112
UBE2F	-0.30464	1.81121	7.41356e-113	1.3163e-111
FDXR	-1.37911	3.30882	1.65318e-112	2.91398e-111
RNPS1	0.751748	1.38428	1.00355e-111	1.75144e-110
TECR	0.493576	1.4252	9.8329e-112	1.71762e-110
SASH3	-0.873826	2.0063	6.80257e-113	1.21002e-111
RMDN1	-1.50987	2.49519	9.52925e-113	1.68886e-111
DAZAP1	-0.351642	1.80636	2.66039e-112	4.67661e-111
MB21D1	-1.57907	2.25461	1.08321e-112	1.91801e-111
MFSD10	-0.614447	1.7348	3.19156e-112	5.6002e-111
TMEM165	-0.361776	1.66351	6.42102e-112	1.12365e-110
PFKP	-0.880166	1.85856	3.21991e-112	5.64486e-111
ZNF706	0.956939	1.40924	4.95772e-111	8.59072e-110
STOML2	0.510188	1.51795	2.19853e-111	3.8301e-110
NDUFS8	0.859668	1.39486	9.53356e-111	1.64903e-109
C1orf112	-2.80562	4.23165	1.42225e-110	2.45789e-109
MRPL18	0.355238	1.5664	3.01075e-111	5.24038e-110
KIFC1	-2.15557	5.26981	1.55489e-109	2.65177e-108
RAB2A	0.0146233	1.57282	3.62347e-111	6.29557e-110
JKAMP	-1.30697	2.02894	8.24018e-112	1.4407e-110
H1FX	-0.299275	1.90488	1.04242e-111	1.81764e-110
TCF25	0.167621	1.5059	8.83515e-111	1.52959e-109
NUDC	0.916589	1.41065	2.63137e-110	4.53136e-109
PHLDA1	-0.95526	2.80397	3.28792e-111	5.71769e-110
HAT1	-0.226191	1.74935	4.75326e-111	8.24379e-110
FAM96B	1.42101	1.20102	1.50285e-108	2.54073e-107
PSMD12	-0.394466	1.71512	1.86377e-110	3.21521e-109
CD63	1.46329	1.22625	1.05883e-108	1.79475e-107
MRPL22	0.338834	1.52444	2.46774e-109	4.20121e-108
COX5B	2.20414	1.04584	6.00009e-107	9.94491e-106
WHSC1L1	0.570786	1.39045	4.73652e-109	8.04256e-108
KDELR1	-0.757028	1.87421	3.79664e-110	6.52646e-109
DNAJC3	-0.751081	1.7886	4.65982e-110	8.00319e-109
RHOC	-0.826304	2.26124	2.45349e-110	4.22879e-109
DDX46	0.588493	1.48375	3.92285e-109	6.66678e-108
LEPROT	-0.935787	1.95568	3.46814e-110	5.96705e-109
NUDT21	-0.310492	1.86995	6.70164e-110	1.14897e-108
RPL39L	-1.63381	2.7103	5.1313e-110	8.80519e-109
CDC45	-2.10845	5.30304	7.10562e-108	1.19298e-106
CTSA	-0.727641	1.87457	6.94108e-110	1.18793e-108
PLEKHF1	-1.05034	2.11044	6.72252e-110	1.15154e-108
URM1	-0.360985	1.82688	1.68914e-109	2.87819e-108
SSBP1	1.67044	1.17603	4.129e-107	6.85533e-106
POLDIP2	-0.821677	2.05899	1.40342e-109	2.39766e-108
EIF2B1	-1.14649	2.22393	1.3921e-109	2.3804e-108
KHDRBS1	0.602151	1.41818	2.65358e-108	4.47837e-107
PPP2R1A	0.0427353	1.55864	1.30984e-108	2.21636e-107
ORC6	-1.94449	5.0887	5.14199e-107	8.52992e-106
SGOL2	-1.59865	3.32943	1.08434e-108	1.83638e-107
KIF2A	-0.354174	1.77031	7.27088e-109	1.23351e-107
YWHAZ	1.28236	1.20669	6.47617e-107	1.07248e-105
RAB18	-0.134133	1.56879	2.67166e-108	4.50499e-107
E2F2	-3.09704	5.7556	1.94332e-106	3.20731e-105
ADD3	-0.481191	1.63268	2.05671e-108	3.47407e-107
MRPS15	0.475971	1.51274	6.90716e-108	1.16066e-106
GTSE1	-1.78661	27.3048	1.35816e-105	2.23018e-104
TROAP	-2.40239	27.1561	1.40479e-105	2.3048e-104
SF3B4	-0.213056	1.68787	3.8373e-108	6.45929e-107
IFI27L2	0.895809	1.40731	2.73537e-107	4.54928e-106
HNRNPA1	3.3105	0.999531	7.99716e-105	1.29892e-103
TUFM	0.981139	1.31086	8.57426e-107	1.41752e-105
EPSTI1	0.33211	1.53208	1.52402e-107	2.54773e-106
UBALD2	0.245124	1.49905	2.18626e-107	3.64227e-106
AHSA1	-0.170237	1.67376	1.0445e-107	1.75063e-106
DNTTIP1	-1.1808	2.33269	3.36113e-108	5.66265e-107
HSPA9	0.154358	1.54609	2.36245e-107	3.93242e-106
SAMM50	-0.638489	1.90899	6.34526e-108	1.06717e-106
CDCA3	-2.16909	6.8255	3.64993e-105	5.96319e-104
HIGD2A	1.3802	1.19848	1.26104e-105	2.07246e-104
ACO2	-0.840756	1.96943	1.19438e-107	2.00009e-106
TMEM183A	-0.529902	1.80457	1.79107e-107	2.99158e-106
SLC1A5	-0.885115	2.12068	9.85016e-108	1.65235e-106
H2AFJ	-0.509734	2.09369	1.2413e-107	2.07689e-106
APOBEC3H	-1.30124	2.93742	1.82833e-107	3.0512e-106
MRPS18A	-0.796905	1.95776	2.06399e-107	3.44152e-106
COA3	-0.130757	1.64176	6.89903e-107	1.14154e-105
SP100	0.720922	1.36087	5.76952e-106	9.48993e-105
GSDMD	0.144122	1.39561	4.68169e-106	7.70715e-105
NTRK2	-3.26495	4.97632	1.02321e-104	1.65638e-103
GLUL	-0.85234	2.11353	4.12277e-107	6.85085e-106
CSNK2B	1.07231	1.31691	2.41867e-105	3.96157e-104
ATP6V1F	1.36194	1.17532	2.38935e-104	3.84869e-103
ACP2	-2.34892	3.35645	2.79848e-106	4.61475e-105
HOMER2	-3.66599	27.0987	1.83612e-103	2.93085e-102
KIAA1524	-2.34189	4.40058	5.14829e-105	8.39707e-104
DNAJC9	-0.0738263	1.81557	1.68182e-106	2.77807e-105
CKAP2L	-2.23954	6.2664	4.01858e-104	6.45697e-103
GABARAPL2	0.892825	1.23268	2.26581e-104	3.6588e-103
RNH1	0.504972	1.34239	4.64891e-105	7.58893e-104
DLGAP5	-2.22101	8.06386	3.19856e-103	5.09308e-102
OAZ2	-1.23537	2.08724	3.63481e-106	5.98882e-105
PSMF1	-0.300454	1.67773	1.46774e-105	2.40606e-104
NDUFB10	1.21456	1.22405	6.81622e-104	1.09251e-102
NDUFB4	1.59047	1.11781	3.24937e-103	5.16975e-102
DYNLT1	0.772258	1.38925	1.77964e-104	2.87612e-103
HTATIP2	-0.434685	1.63673	3.40222e-105	5.56316e-104
FBXO7	-0.346113	1.63148	5.26654e-105	8.58273e-104
DERA	-1.97449	2.61271	2.42304e-105	3.96539e-104
SRP72	0.468166	1.52245	2.27209e-104	3.66589e-103
RNASEH2B	-0.108579	1.7366	8.79914e-105	1.4268e-103
SPCS1	1.67813	1.08635	2.23371e-102	3.51927e-101
TPGS2	-0.662357	1.92497	7.38418e-105	1.20137e-103
DNMT1	-0.0151642	1.83404	7.42297e-105	1.20667e-103
FDX1	-0.197259	1.54974	3.5741e-104	5.74753e-103
MNAT1	-1.19825	2.36837	7.03614e-105	1.1457e-103
CKS1B	0.345456	2.02798	9.96975e-105	1.61527e-103
LRRN3	0.727365	2.76104	1.67253e-104	2.70527e-103
TFPT	-0.400908	1.89681	2.31058e-104	3.7249e-103
NINJ2	-2.74992	3.33226	7.65464e-104	1.22588e-102
GGT1	-2.72535	3.92249	4.47713e-103	7.10566e-102
MRPS7	0.328837	1.48898	1.82438e-103	2.9145e-102
LSM5	1.27761	1.32478	7.6826e-103	1.21633e-101
FRMD4B	-1.46744	2.00483	4.76504e-104	7.65003e-103
SPATS2L	-1.50896	2.10642	4.91159e-104	7.8788e-103
PMF1	0.645484	1.4205	7.74968e-103	1.22595e-101
ARL5A	-0.170025	1.52475	5.06333e-103	8.02947e-102
CAST	0.233695	1.36921	1.3032e-102	2.05824e-101
TAP2-1	-0.407248	1.7797	1.42128e-103	2.27242e-102
CCDC47	-1.09318	1.98965	1.17067e-103	1.87326e-102
FIP1L1	-0.639045	1.83984	3.30066e-103	5.24705e-102
POLR3K	-0.115139	1.86944	3.35069e-103	5.32223e-102
EIF1AY	1.00019	1.65611	2.73686e-103	4.36505e-102
PFDN1	0.0657724	1.49459	1.61675e-102	2.5493e-101
CHCHD3	-0.920485	2.07126	2.88892e-103	4.60381e-102
UBE2K	-0.325082	1.66584	1.2765e-102	2.0177e-101
EIF5	0.931368	1.37059	1.12018e-101	1.74507e-100
BCL2L12	-1.10922	2.3128	6.94e-103	1.09965e-101
NDUFS4	-0.0441984	1.6427	4.85566e-102	7.60095e-101
MRPS11	-0.36117	1.77273	2.73646e-102	4.30091e-101
PDIA4	-0.184218	1.53085	5.52701e-102	8.6449e-101
CWC27	-0.981991	2.03301	1.58916e-102	2.50783e-101
SUPT16H	-0.201675	1.75332	3.20335e-102	5.03066e-101
TMX2	-0.89722	1.95017	2.25945e-102	3.55694e-101
MRPL42	-0.365629	1.68999	5.65356e-102	8.83574e-101
SMIM12	-0.266029	1.6177	7.85787e-102	1.22709e-100
WDR45	-1.1818	1.95665	2.65159e-102	4.1709e-101
USP1	-0.369152	1.81223	3.57734e-102	5.61345e-101
IK	0.415334	1.39045	4.70054e-101	7.29353e-100
CCT4	1.09217	1.28662	1.22245e-100	1.89076e-99
MSRB1	-1.47166	2.27773	3.74482e-102	5.87151e-101
POLR2C	-0.360312	1.70674	1.29746e-101	2.01802e-100
KEAP1	-1.35282	2.32689	4.26293e-102	6.67848e-101
NDUFAF3	1.07831	1.2224	2.75072e-100	4.25116e-99
PPP1CC	0.15528	1.42869	7.60868e-101	1.17965e-99
OBFC1	-1.15874	2.02487	9.18337e-102	1.43293e-100
ITSN2	-0.516417	1.69283	2.85805e-101	4.43819e-100
SEP15	0.833917	1.19681	5.93368e-100	9.11958e-99
ELP6	-1.15562	2.15398	1.28723e-101	2.0037e-100
PTPRCAP	3.10863	0.929562	2.67307e-98	4.06014e-97
TM2D2	-1.63904	2.39287	1.97016e-101	3.06186e-100
CENPA	-2.08249	27.2576	2.68156e-98	4.06986e-97
CAPZA2	0.434705	1.31039	1.28158e-99	1.96503e-98
ACTR2	0.373608	1.4011	5.01141e-100	7.71432e-99
AIP	0.60787	1.41213	5.48201e-100	8.43206e-99
RBM17	0.410479	1.52402	2.97131e-100	4.58114e-99
ZAP70	-0.124387	1.54819	2.9655e-100	4.57581e-99
PRKAG1	-0.874198	1.86857	1.07348e-100	1.66167e-99
TACO1	-1.70201	2.46656	9.87346e-101	1.52956e-99
TM9SF2	-1.08232	1.75592	2.87385e-100	4.43791e-99
ANAPC15	-0.433358	1.75488	4.27843e-100	6.59123e-99
RSU1	-0.141799	1.53735	9.6136e-100	1.47636e-98
PSMA2-1	1.62398	1.10947	4.67033e-98	7.04426e-97
KIF2C	-2.53436	6.8184	1.51501e-97	2.271e-96
SRP19	0.597327	1.30567	1.28367e-98	1.95435e-97
PERP	-1.9954	2.05841	1.01829e-99	1.56256e-98
RNF166	-0.779116	1.74127	3.00917e-99	4.60301e-98
BCL2L1	-1.38988	2.34252	1.33114e-99	2.0394e-98
RAD50	-0.947747	2.04819	1.89282e-99	2.89766e-98
GSTP1	2.37227	1.14145	8.32288e-98	1.25049e-96
MOB4	-0.335177	1.60244	1.19986e-98	1.82818e-97
UNC119	-0.856478	2.17646	5.04505e-99	7.71116e-98
HNRNPC	1.96624	1.12617	4.29346e-97	6.38665e-96
DCK	-0.40938	1.61998	1.45323e-98	2.21077e-97
SNRPC	0.788322	1.31062	1.06142e-97	1.59229e-96
TCTEX1D2	-1.04365	1.99934	9.01185e-99	1.37526e-97
FAM96A	-0.309335	1.61083	2.9748e-98	4.50787e-97
CMTM3	0.328895	1.48503	3.70027e-98	5.5898e-97
GUSB	-1.33919	2.16816	8.1257e-99	1.241e-97
PEX2	-1.33046	2.18292	1.09409e-98	1.66834e-97
TSPAN32	-2.85879	3.89159	9.49132e-98	1.42494e-96
ADIPOR1	-0.646336	1.67604	3.64304e-98	5.50762e-97
CCAR1	-0.566534	1.91215	2.01107e-98	3.05702e-97
RFXANK	-0.558754	1.78267	4.65663e-98	7.02906e-97
USB1	-1.46304	2.07072	2.73341e-98	4.14531e-97
PNP	-1.08584	2.09943	3.1002e-98	4.69425e-97
CLPP	0.438119	1.4382	2.2044e-97	3.2993e-96
UCHL3	-0.546517	1.85194	4.91206e-98	7.40312e-97
ITPA	-0.247048	1.73885	6.964e-98	1.04713e-96
BRMS1	-0.618701	1.74969	6.84956e-98	1.03072e-96
SF3B2	0.910741	1.23805	9.74057e-97	1.44452e-95
GADD45G	-0.778714	2.41821	3.61538e-98	5.47006e-97
NUP37	-0.986751	2.12585	5.61132e-98	8.45045e-97
OSBPL8	-0.276745	1.53526	4.17949e-97	6.22664e-96
SLC39A8	-0.745586	1.87482	1.94737e-97	2.91685e-96
CUEDC2	-0.443302	1.75602	3.11532e-97	4.65193e-96
MAD2L2	-0.715577	1.8131	2.80886e-97	4.20076e-96
ESYT1	-0.953832	1.66795	4.01396e-97	5.98462e-96
COPS8	-0.609462	1.72885	4.19928e-97	6.25133e-96
TMOD3	-0.879175	1.82686	3.25458e-97	4.85615e-96
THOC7	0.640087	1.29724	3.34247e-96	4.93053e-95
GLA	-1.90625	2.92109	3.00107e-97	4.48477e-96
PRMT2	0.446308	1.38344	2.55557e-96	3.77835e-95
PSMG2	0.420226	1.38205	2.90223e-96	4.28437e-95
PARP9	-0.215994	1.60735	7.93661e-97	1.17789e-95
CCNDBP1	0.342136	1.31667	5.46643e-96	8.03921e-95
TCTN3	-0.992802	2.34753	4.87162e-97	7.24114e-96
TCIRG1	-1.5592	2.06038	5.13802e-97	7.63127e-96
TAGLN2	1.55278	1.13682	3.66494e-95	5.34538e-94
CISD3	0.0553854	1.45426	6.90205e-96	1.01428e-94
C16orf80	-0.835642	1.9992	1.34334e-96	1.98913e-95
BCAP29	-1.37846	1.96147	1.77244e-96	2.62251e-95
KRT7	-0.72566	5.45571	2.14446e-94	3.09752e-93
HPRT1	-0.29607	1.65615	3.68257e-96	5.42809e-95
TRAPPC4	0.0851137	1.49137	1.29035e-95	1.89479e-94
COX16	0.784605	1.20358	7.77665e-95	1.12915e-93
OCIAD1	0.151049	1.43718	1.56217e-95	2.28703e-94
ZNF259	-1.18136	2.13369	2.83768e-96	4.19226e-95
IFNG	-0.496819	4.16649	3.65413e-95	5.3336e-94
RAD21	0.539743	1.40633	1.37893e-95	2.02181e-94
ACTR10	-0.319634	1.54196	1.49672e-95	2.19285e-94
C15orf53	-3.83425	4.29586	6.25628e-95	9.10439e-94
TAF1B	-2.08813	2.41742	3.87152e-96	5.70228e-95
TPD52L2	-1.83682	2.37994	4.32236e-96	6.36149e-95
ATP5L	3.54445	0.739738	1.13574e-92	1.61058e-91
NUTF2	0.212818	1.4056	6.15007e-95	8.95652e-94
TFG	-0.730655	1.84815	1.58467e-95	2.31822e-94
COMMD5	-1.20633	2.06726	1.32682e-95	1.94687e-94
MRPL20	1.18077	1.21688	5.20161e-94	7.48001e-93
PEF1	-0.817376	1.89799	2.57664e-95	3.76372e-94
ATP6V0E2	-1.03738	2.17791	1.86537e-95	2.72681e-94
CCT7	0.876212	1.2662	3.44245e-94	4.95764e-93
NCR3	-0.617331	1.88484	4.20551e-95	6.12919e-94
RBM39	1.14553	1.191	1.3849e-93	1.98272e-92
SEC61G	2.3939	1.00684	5.84785e-93	8.34144e-92
COPS4	-0.531307	1.66348	8.77526e-95	1.2732e-93
SDHA	-0.467786	1.60363	9.5651e-95	1.38676e-93
ATF6B	-0.580447	1.58294	1.06327e-94	1.5404e-93
ARHGEF1	-0.242644	1.48358	2.30299e-94	3.32404e-93
DGUOK	0.790635	1.28824	1.01461e-93	1.45472e-92
BAZ1B	-0.624724	1.85325	7.71638e-95	1.12124e-93
IFI27L1	-1.68973	2.51982	6.36388e-95	9.25405e-94
APOL4	-4.63709	26.9094	3.01872e-92	4.26216e-91
UBE2J2	-0.576981	1.62184	3.35969e-94	4.84204e-93
MFAP1	-1.10115	2.20758	1.27885e-94	1.84996e-93
SNX4	-1.53385	2.30008	1.2733e-94	1.8433e-93
C1orf131	-0.877916	1.98514	1.82942e-94	2.64443e-93
CD4	-1.45849	1.85353	3.04144e-94	4.38663e-93
PRKCH	-0.442424	1.58234	8.62878e-94	1.23809e-92
ASPM	-1.82753	5.64819	2.1166e-92	2.99279e-91
GRN	-1.54604	2.13753	3.81612e-94	5.49171e-93
UBA3	-0.60924	1.6964	1.38172e-93	1.97961e-92
TXN2	0.0796874	1.53483	2.51854e-93	3.60305e-92
SLC52A2	-1.16721	1.91066	8.15974e-94	1.17165e-92
CDCA5	-2.50111	6.27016	5.91717e-92	8.32428e-91
GLB1	-1.88419	2.43983	6.69042e-94	9.61384e-93
HEXB	-0.864801	1.79468	3.04219e-93	4.34899e-92
GLIPR1	-0.950174	1.66504	3.94748e-93	5.63487e-92
TAF12	-0.342944	1.60131	7.77094e-93	1.10683e-91
CEP55	-2.56972	4.81799	4.16457e-92	5.86722e-91
MRPL16	-0.0269567	1.58093	9.17014e-93	1.30231e-91
WARS	-0.852061	1.87554	3.705e-93	5.29262e-92
C9orf16	1.17771	1.16118	1.18883e-91	1.66762e-90
DIAPH1	-0.721945	1.68683	8.7986e-93	1.25137e-91
FBXO5	-1.93191	3.6072	2.45874e-92	3.47404e-91
MGST2	-2.13419	3.06445	8.86365e-93	1.2597e-91
TSR2	-0.95748	1.82196	7.06837e-93	1.0075e-91
USP5	-1.72103	2.18393	8.30276e-93	1.18171e-91
BUB1	-2.82666	5.78052	6.03154e-91	8.41818e-90
AGTRAP	-1.75085	2.5818	1.09586e-92	1.55516e-91
ARSA	-2.19158	2.42301	1.22731e-92	1.73917e-91
SIL1	-2.30768	2.64846	1.85969e-92	2.63336e-91
NR1H2	-0.687033	1.62665	4.73622e-92	6.66775e-91
PTGES3	1.32417	1.13804	4.84801e-91	6.77606e-90
FAM111B	-2.67506	5.87779	2.46521e-90	3.41859e-89
STX3	-1.79867	2.66195	3.58292e-92	5.05142e-91
CHMP1A	-1.55583	2.08788	3.49403e-92	4.92968e-91
PPP2R3C	-0.729674	1.69123	8.04033e-92	1.12948e-90
SUGT1	-0.249572	1.57399	1.30212e-91	1.82522e-90
MTX1	-0.451938	1.6749	9.23562e-92	1.29645e-90
LRCH4	-0.928888	1.79979	6.39032e-92	8.98342e-91
LLPH	-0.232873	1.53766	1.86861e-91	2.61551e-90
MELK	-2.89613	7.75498	1.13682e-89	1.56752e-88
MTDH	1.37502	1.1417	2.27843e-90	3.16184e-89
PDCD6	0.6361	1.2648	1.34721e-90	1.87624e-89
PPIL1	-1.76475	2.23361	1.78941e-91	2.50646e-90
TMED10	0.292087	1.30465	1.70571e-90	2.37213e-89
ARGLU1	0.240657	1.37369	1.67854e-90	2.33602e-89
TRIP13	-2.98409	8.00835	6.11541e-89	8.34356e-88
ALG5	-0.426337	1.55042	1.25813e-90	1.75344e-89
COQ5	-1.43173	2.27022	3.72843e-91	5.21498e-90
NFYC	-1.30606	2.0123	5.53035e-91	7.72421e-90
MRPL19	-0.73573	1.72001	9.82328e-91	1.37004e-89
VTI1B	-0.557103	1.62584	2.11582e-90	2.93827e-89
TPR	0.797816	1.33448	6.66609e-90	9.21779e-89
C1D	-0.237974	1.47939	5.23177e-90	7.24473e-89
NCALD	-2.87515	3.56895	5.41722e-90	7.49619e-89
SRSF11	0.77269	1.32871	1.4505e-89	1.9958e-88
KIF11	-3.14211	7.45803	2.40788e-88	3.26457e-87
AUP1	0.0152849	1.40231	1.06932e-89	1.47549e-88
CHMP6	-1.57226	2.05521	2.04626e-90	2.8437e-89
PRDX5	1.21992	1.13662	5.71822e-89	7.80714e-88
NEMF	-0.448498	1.7466	3.99505e-90	5.53612e-89
MPG	-0.283597	1.5742	1.24807e-89	1.71848e-88
ORMDL2	0.276065	1.3024	4.78875e-89	6.55193e-88
POP7	-0.45895	1.71304	1.2283e-89	1.69245e-88
TERF1	-0.477783	1.62314	1.46112e-89	2.00899e-88
NUCB2	0.690898	1.5087	1.63725e-89	2.24956e-88
CARS	-0.946379	1.84408	1.04428e-89	1.44196e-88
MPST	-0.79582	1.92609	9.4406e-90	1.30451e-88
TRAPPC2L	0.176167	1.46133	4.29443e-89	5.87974e-88
DERL1	-0.447526	1.51975	4.27741e-89	5.86056e-88
ZWILCH	-2.33055	3.4178	4.9753e-89	6.7976e-88
RNF181	0.782981	1.19698	3.93873e-88	5.33637e-87
LRR1	-1.32283	2.40684	1.97103e-89	2.70626e-88
MIR142	0.640151	1.35404	1.2257e-88	1.6676e-87
ATP6V1C1	-1.76412	2.32864	2.91829e-89	4.00405e-88
BIN3	-1.80509	2.45065	3.17526e-89	4.35355e-88
SRRM1	0.891554	1.22648	4.30741e-88	5.83181e-87
VRK1	-0.560033	1.87653	4.9386e-89	6.7522e-88
UQCR10	1.95989	0.981248	5.855e-87	7.81282e-86
TXNDC15	-0.921038	1.78841	7.76781e-89	1.05906e-87
C17orf62	-0.49377	1.52913	1.81784e-88	2.46805e-87
MRPS36	0.280124	1.34257	5.60493e-88	7.57796e-87
PPP2CA	-0.015942	1.42253	4.33427e-88	5.86408e-87
PSMB4	0.550028	1.32633	7.22551e-88	9.75544e-87
CSRP1	-1.9009	2.40058	9.09309e-89	1.23888e-87
BATF	0.526635	1.63951	1.85462e-88	2.51623e-87
RARG	-2.26822	2.51594	1.08229e-88	1.47352e-87
LACTB	-1.07961	2.05062	1.45833e-88	1.98272e-87
PSMG1	-0.595281	1.88571	1.81417e-88	2.46478e-87
PSMB9	2.68736	0.949387	2.68178e-86	3.55414e-85
DHRS7	0.140127	1.28586	2.6893e-87	3.60837e-86
DNAJC8	1.02697	1.16147	7.39603e-87	9.84887e-86
CD86	-4.3252	5.88167	2.04408e-86	2.71269e-85
COX7B	2.28856	0.926013	6.24692e-86	8.24525e-85
CALCOCO2	-0.457147	1.62397	8.5011e-88	1.14697e-86
CCZ1	-0.773587	1.59806	1.08737e-87	1.46505e-86
LIMA1	-1.94491	2.59319	6.92056e-88	9.35021e-87
NSFL1C	-0.704656	1.74067	1.12084e-87	1.5091e-86
UBA5	-1.44003	2.1451	9.67611e-88	1.3046e-86
COMMD8	-0.365294	1.53849	3.33756e-87	4.4751e-86
ARPC1A	-1.28162	1.99042	1.31556e-87	1.76882e-86
MAP1A	-3.1434	3.42963	3.50724e-87	4.69936e-86
CDCA8	-2.5314	5.22854	3.51799e-86	4.65918e-85
RNASEH2A	-1.00341	2.16478	1.26595e-87	1.70329e-86
CDKN1A	-1.08663	2.05741	1.55235e-87	2.08575e-86
HSPD1	1.3344	1.27713	7.83301e-87	1.04236e-85
GATA3	-0.183891	1.79239	2.41446e-87	3.24185e-86
TUBA1C	0.328914	1.47346	4.38057e-87	5.8534e-86
GMPS	-0.844317	1.83805	3.50987e-87	4.69965e-86
CYB5R3	-0.849291	1.68518	4.70271e-87	6.27954e-86
NDUFAF1	-1.61638	2.18328	3.58923e-87	4.8026e-86
GSS	-1.29476	2.02075	3.94482e-87	5.27478e-86
DDX1	-0.560647	1.68044	6.02802e-87	8.03819e-86
CTNNBL1	-0.803163	1.71043	6.36553e-87	8.48243e-86
ECHS1	-0.187769	1.55762	1.28675e-86	1.70998e-85
SUMO3	0.555809	1.24937	5.02019e-86	6.63512e-85
CDKN2C	-2.03942	3.02158	1.31916e-86	1.75185e-85
C11orf48	0.896665	1.2536	9.0957e-86	1.19728e-84
PRPF31	-0.326611	1.53325	2.3e-86	3.05025e-85
IL10RB	-1.40992	2.06181	1.05511e-86	1.4031e-85
HMGN3	0.6418	1.30055	1.05399e-85	1.38644e-84
PLGRKT	-0.422182	1.5828	6.01908e-86	7.94992e-85
SZRD1	-0.441014	1.56904	6.75774e-86	8.91343e-85
VAPA	0.930697	1.14333	4.93718e-85	6.46824e-84
PLK1	-1.85386	5.55554	1.25479e-84	1.63839e-83
C16orf87	-1.6165	2.05346	4.13336e-86	5.47044e-85
RARS	-0.654738	1.76641	6.93704e-86	9.14372e-85
BAG2	-1.65895	2.61828	4.81415e-86	6.36712e-85
KNSTRN	-2.25385	3.86021	2.66775e-85	3.4974e-84
SEC23B	-1.06596	1.82113	8.59735e-86	1.13245e-84
LEO1	-1.2454	2.14405	1.32592e-85	1.74298e-84
NDFIP2	0.162179	2.20909	1.38121e-85	1.81443e-84
TMBIM4-1	0.761288	1.09678	3.40899e-84	4.44219e-83
HDAC3	-1.26583	1.97302	1.98438e-85	2.60502e-84
C1GALT1	-1.37425	1.85564	2.43992e-85	3.20087e-84
PSENEN	-0.206778	1.41784	8.90245e-85	1.16396e-83
CHST11	-1.31962	1.77895	7.28906e-85	9.54302e-84
MRPL54	0.413243	1.34105	3.4069e-84	4.44219e-83
CD6	-0.358834	1.43086	1.90359e-84	2.48386e-83
RABIF	-0.719616	1.63814	1.20713e-84	1.57722e-83
ACOT9	-1.88682	2.47225	8.29323e-85	1.08504e-83
DDX5	2.63025	0.841949	3.07325e-82	3.89759e-81
MZT2A	1.24687	1.09676	2.27639e-83	2.9368e-82
CELF2	-0.240951	1.41153	4.66132e-84	6.0619e-83
PKMYT1	-2.75307	7.07777	8.14693e-83	1.03932e-81
IDH3B	-0.116575	1.42658	5.86591e-84	7.62333e-83
LAMTOR4	1.21716	1.06513	5.30939e-83	6.80007e-82
GNG5	1.3734	1.05156	6.69286e-83	8.54945e-82
CASP3	-0.696934	1.83297	4.50882e-84	5.86751e-83
EIF2S2	1.63231	1.04182	1.44945e-82	1.84426e-81
SEPT11	-1.3088	2.19893	4.48846e-84	5.84491e-83
PPHLN1	0.0182401	1.37178	2.15857e-83	2.78665e-82
MED8	-1.08965	1.88102	7.34666e-84	9.54134e-83
CSNK1A1	-0.0267909	1.38846	2.52222e-83	3.24749e-82
SMC1A	-0.777959	1.90083	7.70246e-84	9.99007e-83
TOX4	-0.778475	1.6639	1.2315e-83	1.59513e-82
CDC27	-1.76522	2.20517	7.38976e-84	9.59091e-83
NRBF2	-1.28399	1.96942	9.77786e-84	1.26734e-82
JOSD2	-0.338079	1.52442	2.50811e-83	3.23145e-82
TINF2	-0.53631	1.51701	1.87836e-83	2.42652e-82
C14orf119	-0.133376	1.43163	3.07795e-83	3.96039e-82
MRPL15	-0.394835	1.70326	1.68084e-83	2.17424e-82
SHMT1	-2.41651	3.01941	1.8507e-83	2.39237e-82
NCKAP1L	-1.48033	1.91975	1.46579e-83	1.89733e-82
HJURP	-2.73874	26.7883	1.18646e-81	1.49206e-80
NMI	0.33474	1.33271	6.06605e-83	7.75896e-82
ATAD5	-2.15627	3.3982	6.12431e-83	7.82833e-82
SMIM7	-0.672029	1.6401	4.10079e-83	5.26255e-82
NDUFV1	-0.0146254	1.49348	5.60505e-83	7.17403e-82
PXN	-2.13172	2.1189	2.35699e-83	3.03877e-82
WDR61	-0.430397	1.64179	4.77613e-83	6.12112e-82
ATRAID	0.467328	1.20878	2.24108e-82	2.84778e-81
MAP2K3	-1.11652	1.90103	3.48356e-83	4.47933e-82
LAMP2	-1.3604	1.86074	3.53883e-83	4.54738e-82
B4GALT3	-1.22694	1.86304	4.2674e-83	5.47274e-82
HIRIP3	-1.19438	2.31116	3.66906e-83	4.71161e-82
SSRP1	-0.208785	1.5711	8.68673e-83	1.10746e-81
DPM2	-1.03397	1.80276	7.80116e-83	9.95865e-82
FAM177A1	0.354458	1.30417	7.3158e-82	9.22997e-81
ATP6AP1	-1.19476	1.78647	1.38218e-82	1.75981e-81
POLR2K	0.779637	1.18753	1.19268e-81	1.49891e-80
TCEB3	-1.75662	2.17182	1.20054e-82	1.52954e-81
LARP7	-0.0649344	1.43947	3.92589e-82	4.97246e-81
PTPN2	-0.432854	1.45354	5.01409e-82	6.34661e-81
YEATS4	-0.514883	1.75158	2.60122e-82	3.3011e-81
MTHFD1	-1.46778	2.37568	2.06571e-82	2.62665e-81
EIF2B2	-1.58828	2.10163	2.47989e-82	3.14918e-81
RAD51C	-0.668907	1.86532	3.41621e-82	4.32972e-81
CCDC124	-0.337894	1.57821	6.34171e-82	8.01141e-81
SEC13	-0.268302	1.48872	7.75127e-82	9.77304e-81
WIBG	-0.968129	1.83622	5.25013e-82	6.64106e-81
NDUFS5	2.137	0.922814	2.78215e-80	3.43869e-79
HDAC2	-0.209643	1.55041	8.96505e-82	1.12961e-80
SAT1	1.21476	1.2279	3.38335e-81	4.22202e-80
SF3B14	1.35623	1.03723	1.27217e-80	1.58041e-79
LTA	-0.252949	1.61926	6.27436e-82	7.93148e-81
CBX5	-0.850089	1.87254	6.8719e-82	8.67555e-81
SDF2	-0.637484	1.57868	1.34745e-81	1.69232e-80
CLDND1	1.74504	1.03921	2.28627e-80	2.82939e-79
HNRNPA0	1.12897	1.07696	1.11054e-80	1.38139e-79
DDX52	-1.32944	1.97466	9.39139e-82	1.18256e-80
ZYX	-0.671695	1.55281	2.75244e-81	3.44577e-80
SLC1A4	-2.24037	2.76956	1.68059e-81	2.10936e-80
MTHFD2	-0.132678	1.59723	3.2311e-81	4.03463e-80
DDX24	0.54268	1.25101	1.18925e-80	1.47836e-79
CSTF2	-2.03543	2.63703	2.02751e-81	2.54315e-80
ATP5H	1.30988	1.01753	5.0734e-80	6.25076e-79
AKIP1	-2.08358	2.34569	2.12819e-81	2.66772e-80
GRAP2	0.308845	1.32814	7.96431e-81	9.91306e-80
C6orf211	-1.67792	1.9726	2.67859e-81	3.35548e-80
NFKB2	-0.669581	1.83503	3.16364e-81	3.95292e-80
PANK2	-1.3257	1.91162	3.09883e-81	3.87444e-80
RPS19BP1	0.759333	1.22017	2.37272e-80	2.9345e-79
TESC	-1.17342	2.65312	2.94267e-81	3.68156e-80
SNAP47	-1.68841	1.88114	3.38825e-81	4.22543e-80
HSPA1A	-0.79118	1.61244	6.28953e-81	7.83351e-80
H2AFX	-1.25363	2.43267	5.0984e-81	6.35405e-80
HSD11B1	-5.08461	8.22104	5.23281e-79	6.37445e-78
TOP1	-0.158481	1.62751	1.50383e-80	1.86583e-79
EMC10	-1.03542	1.70422	1.33034e-80	1.65162e-79
RAD51AP1	-2.31553	4.27629	5.74582e-80	7.07474e-79
IFITM2	1.74271	1.12525	7.96487e-80	9.78843e-79
SLA	-1.19771	1.81895	1.64113e-80	2.03228e-79
ESCO2	-2.91866	6.76112	4.68739e-79	5.71721e-78
TM7SF3	-1.88842	2.6213	1.58239e-80	1.96204e-79
MEF2BNB	-1.847	2.24668	1.59031e-80	1.97061e-79
GGNBP2	-0.161189	1.43773	4.94928e-80	6.1017e-79
ARL4C	0.961572	1.06068	3.06487e-79	3.74527e-78
GZMB	3.5807	1.69841	2.90414e-80	3.58719e-79
LXN	-2.37752	2.66289	3.10379e-80	3.83136e-79
MRPS6	1.32838	1.16978	2.01392e-79	2.46566e-78
SH3BGRL	0.0575144	1.30344	1.39129e-79	1.70767e-78
NEU1	-1.73647	2.15949	4.30376e-80	5.30925e-79
SNX1	-1.19357	1.82885	6.92509e-80	8.52137e-79
NRROS	-2.80924	2.87066	7.87425e-80	9.68319e-79
CNIH4	-0.25177	1.51277	1.63485e-79	2.00534e-78
KIF23	-2.78961	5.52836	1.06506e-78	1.29176e-77
PTPN6	-0.454432	1.79459	9.53375e-80	1.17091e-78
ENY2	0.987589	1.12544	8.61345e-79	1.04664e-77
PWP1	-0.300068	1.47489	2.07267e-79	2.53598e-78
CCNE1	-2.49315	5.1444	1.88308e-78	2.27538e-77
RTF1	0.152142	1.34891	4.81008e-79	5.86318e-78
PPIH	-0.406835	1.74358	1.95035e-79	2.38934e-78
UQCRH	2.39781	0.893972	5.98702e-78	7.18072e-77
SRPK1	-0.875993	1.73544	2.20259e-79	2.69326e-78
ATXN10	-0.682512	1.59809	3.9016e-79	4.76177e-78
ZNF622	-1.02929	1.75738	3.61377e-79	4.41325e-78
ELOF1	-0.520916	1.51656	6.39036e-79	7.77967e-78
NSL1	-0.678603	1.62136	6.59209e-79	8.02024e-78
HAGH	-0.486407	1.45454	1.0743e-78	1.30216e-77
HAUS1	-0.467961	1.55994	9.88729e-79	1.19993e-77
SCNM1	-0.579664	1.58036	1.18003e-78	1.42941e-77
MRPS34	0.75	1.27842	3.16794e-78	3.81369e-77
ZDHHC16	-1.8264	2.1435	6.99273e-79	8.50236e-78
MCM10	-2.76606	5.7468	1.2932e-77	1.54628e-76
EAF2	-2.24622	2.41372	9.22805e-79	1.12062e-77
IL22	-0.200702	5.74079	2.76215e-77	3.29256e-76
KARS	0.630738	1.19528	4.83158e-78	5.80207e-77
TMED3	-0.859649	1.79935	1.49912e-78	1.81481e-77
C14orf80	-2.4324	3.03566	1.6476e-78	1.99332e-77
RBM25	0.403772	1.31684	4.80149e-78	5.7695e-77
RAD23A	0.856614	1.13432	8.5951e-78	1.02961e-76
NDUFB11	1.84084	0.918645	5.48764e-77	6.5095e-76
NTAN1	-0.905227	1.57594	2.92411e-78	3.52453e-77
SLC39A1	-1.32131	1.95396	1.73052e-78	2.09233e-77
FXR1	-0.823975	1.59973	3.00889e-78	3.62447e-77
SPAG7	0.315736	1.24264	8.90622e-78	1.06622e-76
PCBD1	-1.41816	1.97699	2.03841e-78	2.46154e-77
FAM50A	-0.370822	1.41873	4.62652e-78	5.56614e-77
RABL6	-1.37005	1.90725	2.07557e-78	2.50485e-77
ITGB2-AS1	-3.40911	4.26784	1.48214e-77	1.7711e-76
SMAP2	-0.30911	1.58975	4.78628e-78	5.75478e-77
BTBD10	-2.24941	2.50086	2.88941e-78	3.48486e-77
EIF6	0.736059	1.14613	2.64234e-77	3.15362e-76
EIF3F	1.93206	0.971782	1.04518e-76	1.23453e-75
ATPAF1	-1.42123	2.00871	5.36665e-78	6.44064e-77
RNF7	0.486464	1.19857	4.71381e-77	5.5984e-76
CISH	1.16576	1.11942	5.16855e-77	6.13474e-76
RNF8	-1.86012	2.29209	8.09736e-78	9.70585e-77
HLA-DPA1	-0.0885451	1.50973	1.28153e-77	1.53326e-76
METAP2	0.0729494	1.35261	2.86705e-77	3.41552e-76
TNFSF10	1.80854	1.47233	1.60467e-77	1.91634e-76
RANBP1	1.84146	1.06951	6.53512e-77	7.74259e-76
TAPBP	0.599643	1.1924	7.88949e-77	9.33582e-76
MMP24-AS1	-0.794286	1.61194	2.65972e-77	3.17241e-76
LYPLA2	-0.448432	1.44628	4.33191e-77	5.15113e-76
ANP32B	1.84193	1.07805	1.12962e-76	1.33346e-75
RRBP1	-1.85057	2.20151	3.13719e-77	3.73505e-76
B2M	7.76435	0.273731	3.32964e-77	3.96174e-76
PLSCR1	-0.701028	1.65905	6.89137e-77	8.15968e-76
NME7	-2.03355	2.32481	4.7112e-77	5.5984e-76
C4orf3	1.48035	0.972064	9.67927e-76	1.13432e-74
DBF4	-1.08045	1.89507	5.74671e-77	6.81265e-76
MLF2	0.250113	1.3001	1.9847e-76	2.34e-75
DCAF13	-0.454187	1.60121	9.198e-77	1.0871e-75
HNRNPUL1	-0.481533	1.39571	1.49862e-76	1.76797e-75
LAGE3	0.428863	1.34897	2.15619e-76	2.53911e-75
XRN2	0.115927	1.31465	2.76072e-76	3.24706e-75
ERAL1	-1.64697	2.30624	8.9422e-77	1.05751e-75
MAP1LC3A	-2.65877	2.98912	1.98703e-76	2.34133e-75
SUCLA2	-1.4751	1.96728	2.66157e-76	3.13234e-75
EIF3H	1.81953	0.950086	4.89655e-75	5.68691e-74
MRPL35	-0.981336	1.87941	3.13364e-76	3.68345e-75
SSR3	0.85286	1.12505	2.51082e-75	2.92833e-74
BLZF1	-2.26768	2.36777	4.50074e-76	5.28722e-75
HNRNPD	0.680088	1.24136	1.9282e-75	2.25154e-74
WASF2	-0.119008	1.33786	1.62016e-75	1.89526e-74
SCFD1	-0.684734	1.52072	1.07801e-75	1.26258e-74
ALDH9A1	-1.36172	1.87873	7.61561e-76	8.94099e-75
PSTPIP1	-1.14304	1.76385	9.02719e-76	1.05918e-74
ECHDC1	-0.612663	1.56371	1.66285e-75	1.94286e-74
TOR3A	-1.57158	2.03545	9.26824e-76	1.08681e-74
MIS18BP1	-1.1842	1.92325	1.17856e-75	1.3795e-74
DEPDC1	-3.3439	6.51327	2.42016e-74	2.78913e-73
SMARCC1	-1.04088	1.79161	1.63627e-75	1.91295e-74
SLC25A39	-0.131712	1.46117	3.16793e-75	3.68587e-74
DCPS	-0.85765	1.78638	2.0092e-75	2.34471e-74
SRSF4	-0.0179026	1.30221	4.25585e-75	4.94574e-74
TXNL1	0.25464	1.30504	7.74799e-75	8.97179e-74
MCM4	-2.3953	3.00134	2.96159e-75	3.44992e-74
ICAM2	-0.0405592	1.31288	6.5387e-75	7.58052e-74
GPKOW	-1.5992	2.14473	2.61738e-75	3.05078e-74
MAEA	-1.66782	1.9221	3.14964e-75	3.66678e-74
JAGN1	-0.400637	1.49635	6.47307e-75	7.50892e-74
CD247	0.894757	1.12994	2.416e-74	2.786e-73
SRSF2	1.71785	1.0443	3.13808e-74	3.61009e-73
TRAF3	-1.71032	2.12315	3.64631e-75	4.23992e-74
SNX20	-1.19508	1.86301	5.14463e-75	5.97146e-74
TCEA1	0.151045	1.22736	1.98347e-74	2.28858e-73
ITGAM	-4.11933	6.11553	1.36254e-73	1.55918e-72
SYTL3	-0.886943	2.282	6.75317e-75	7.8245e-74
RNF5	-0.058591	1.31165	2.61856e-74	3.01421e-73
MOB2	-1.41302	1.68881	1.45237e-74	1.68077e-73
WIPI2	-0.874797	1.60338	1.62067e-74	1.87331e-73
AKTIP	-0.971846	1.83804	1.46813e-74	1.698e-73
NCAPH	-2.71634	4.64956	7.68363e-74	8.81328e-73
USP48	-1.2973	1.82424	1.85228e-74	2.13975e-73
CDKN2B	-2.56223	4.08684	1.09412e-73	1.25276e-72
ITM2B	2.46645	0.81712	5.13609e-73	5.82249e-72
TRIM47	-2.33727	2.50381	1.8914e-74	2.18364e-73
MAD2L1BP	-1.51724	2.10329	2.553e-74	2.94048e-73
TAF9	0.748442	1.13593	1.59869e-73	1.82834e-72
NMU	-4.88667	8.01644	8.26232e-73	9.36108e-72
RORC	-5.01972	4.87528	3.30034e-73	3.75015e-72
PCID2	-0.958846	1.56779	4.41089e-74	5.06835e-73
PREB	-1.19014	1.8512	4.34539e-74	4.99604e-73
SNRPG	2.60489	0.85769	1.07601e-72	1.21556e-71
DSCC1	-2.953	5.26751	3.29914e-73	3.75015e-72
SPTY2D1	-1.74276	1.96203	5.2633e-74	6.04425e-73
FUBP1	-0.650637	1.50232	9.90214e-74	1.13446e-72
DNM2	-1.48528	1.70131	7.78458e-74	8.9238e-73
ERI1	-2.36517	2.48675	5.77927e-74	6.63286e-73
MINOS1	1.07178	1.01938	1.23869e-72	1.39852e-71
CISD1	-0.1144	1.49839	2.89893e-73	3.30176e-72
LRP10	-1.05624	1.46008	2.62845e-73	2.9972e-72
NAGA	-2.71986	2.89059	1.87045e-73	2.13787e-72
EED	-0.661007	1.76589	1.99126e-73	2.27462e-72
PIM3	-0.208117	1.56944	2.72329e-73	3.10352e-72
MEI1	-1.15283	1.68527	2.45804e-73	2.80618e-72
GOLT1B	-0.999922	1.68283	3.13469e-73	3.5661e-72
NFKBIA	1.67591	1.15277	1.33149e-72	1.50155e-71
ARL2BP	-0.492606	1.3972	4.68845e-73	5.32124e-72
AP3D1	-1.4092	1.77991	2.90656e-73	3.30851e-72
CASC5	-2.71921	5.20992	2.23831e-72	2.52127e-71
AIMP1	0.554392	1.20653	1.2891e-72	1.4546e-71
RMI2	-2.2013	3.92663	1.00411e-72	1.13499e-71
VAV1	-1.62649	1.99388	4.13356e-73	4.6942e-72
APBB1IP	-0.637773	1.4326	9.14257e-73	1.03403e-71
MVB12A	-1.46415	1.85882	5.09047e-73	5.77415e-72
POC1A	-3.02707	5.05947	4.97772e-72	5.58435e-71
VMA21	-0.860353	1.60413	9.0911e-73	1.02881e-71
BRCA1	-3.04221	5.98056	9.0166e-72	1.00922e-70
KIF3A	-1.2056	1.96116	8.33729e-73	9.44051e-72
BCL7B	-0.508387	1.40446	2.55787e-72	2.87957e-71
EMP1	-4.13698	3.97123	3.93258e-72	4.41694e-71
ROPN1L	-4.23699	7.28597	3.36197e-71	3.72441e-70
TAOK3	-0.42194	1.41257	3.68815e-72	4.1448e-71
CDCA2	-2.94338	6.02326	3.15901e-71	3.50156e-70
RBBP4	-0.2033	1.36535	5.91422e-72	6.63116e-71
TBXAS1	-3.6428	2.72738	3.06805e-72	3.45191e-71
COX6A1	2.00986	0.850698	1.01197e-70	1.11472e-69
OXCT1	-1.56039	1.97569	3.29658e-72	3.70689e-71
PIGF	-1.80711	2.12831	4.25861e-72	4.78036e-71
AHNAK	-1.18952	1.38344	1.00803e-71	1.12698e-70
C4BPB	-3.39612	5.9929	6.14557e-71	6.7849e-70
IL13	0.672058	5.69879	8.48867e-71	9.35582e-70
SIRT2	-1.19658	1.66807	7.64931e-72	8.56669e-71
UBE2Q2	-1.8936	1.81652	7.03303e-72	7.88105e-71
AP000783.1	-3.004	3.50154	1.44725e-71	1.61431e-70
AAMP	-0.643087	1.55951	1.20787e-71	1.34962e-70
ANTXR2	-2.67734	1.91956	9.73466e-72	1.08896e-70
PNN	0.134095	1.3463	2.20891e-71	2.45404e-70
PIGT	-1.35669	1.84287	1.33651e-71	1.4925e-70
GRSF1	-0.556959	1.5317	2.02571e-71	2.25437e-70
WDR76	-2.23516	2.47779	1.37124e-71	1.53041e-70
NDUFS7	0.583366	1.12381	7.53535e-71	8.30983e-70
PRCC	-1.27362	1.80826	1.57809e-71	1.75925e-70
TLN1	-0.292973	1.36055	2.91528e-71	3.2351e-70
TMEM199	-1.45972	1.88226	1.60557e-71	1.78885e-70
YIF1A	-0.303389	1.39472	3.52188e-71	3.89934e-70
PEX16	-0.88054	1.60674	2.16657e-71	2.40838e-70
DAP3	-0.164905	1.35264	3.58145e-71	3.96304e-70
CD80	-4.40345	5.98515	2.78608e-70	3.04651e-69
SYTL1	-1.21946	1.6582	2.28247e-71	2.53431e-70
ITFG1	-1.72743	1.92483	2.04047e-71	2.2695e-70
EMC6	0.216172	1.2185	1.21253e-70	1.33413e-69
TMEM87A	-1.01926	1.55847	4.85063e-71	5.36134e-70
MRPL34	0.345013	1.21275	1.22937e-70	1.35112e-69
HNRNPH2	-0.593731	1.33701	7.25834e-71	8.00889e-70
ACOT8	-1.73759	2.15287	3.62499e-71	4.00893e-70
UQCRQ	2.05351	0.888233	6.86677e-70	7.47083e-69
STX11	-1.98039	1.87602	5.80053e-71	6.40761e-70
VAMP5	0.864379	1.20469	2.18951e-70	2.39687e-69
PSIP1	0.355361	1.27474	1.70791e-70	1.87377e-69
AMICA1	0.270605	1.53684	1.06817e-70	1.17595e-69
DONSON	-2.86186	3.55693	1.70877e-70	1.87377e-69
OLA1	-0.477874	1.42902	1.83579e-70	2.01191e-69
RTN3	-0.745538	1.45868	2.11095e-70	2.31218e-69
TRMT6	-1.54693	1.93946	1.22251e-70	1.34434e-69
C6orf89	-1.77379	1.80799	1.42619e-70	1.56567e-69
AUH	-1.84359	2.16588	1.29915e-70	1.42701e-69
UROD	-0.814024	1.58524	2.30054e-70	2.517e-69
RDH10	-3.22797	3.36031	3.16089e-70	3.45247e-69
EXOSC1	-0.244135	1.3633	5.23859e-70	5.7122e-69
ENPP6	-4.71258	6.32703	3.86225e-69	4.16472e-68
NAPRT1	-1.04339	1.43618	4.40466e-70	4.80827e-69
NFKBIB	-1.46404	1.98604	3.06494e-70	3.34956e-69
PDLIM7	-2.61784	3.32663	7.04059e-70	7.65566e-69
MGAT2	-1.03263	1.54745	5.78282e-70	6.29857e-69
TMEM14C	-0.260609	1.42023	7.69301e-70	8.3604e-69
FAM120AOS	-1.71804	2.03626	4.53634e-70	4.94925e-69
TOB1	-1.2727	1.6425	5.7784e-70	6.29729e-69
TNIP2	-0.705073	1.46257	8.7415e-70	9.49454e-69
PBDC1	-0.301001	1.41463	1.01635e-69	1.10328e-68
GMPPA	-1.41484	1.86196	6.0424e-70	6.57762e-69
RP11-803D5.4	-3.81979	4.05601	2.37261e-69	2.56553e-68
ZBTB8OS	-0.143794	1.30835	1.8363e-69	1.98783e-68
WBP11	-0.530399	1.44061	1.81212e-69	1.96274e-68
ETF1	-1.04681	1.66691	1.4506e-69	1.57205e-68
HSPA14	-1.36619	1.98825	1.1246e-69	1.22012e-68
ATP6V1G1	2.10077	0.817228	2.74338e-68	2.91618e-67
RFC3	-2.67407	3.95474	4.95463e-69	5.32787e-68
GOT1	-1.92187	2.21505	1.39109e-69	1.50839e-68
TICAM1	-2.6934	2.38377	1.88532e-69	2.03975e-68
CDK2AP2	1.09794	1.04965	9.4616e-69	1.01295e-67
OIP5	-3.2586	6.78018	3.34204e-68	3.55059e-67
XAF1	-0.6023	1.52951	3.39117e-69	3.6608e-68
CREG1	-3.23002	2.98179	2.98796e-69	3.22733e-68
RELB	-0.643331	1.67924	3.50662e-69	3.78333e-68
SRD5A3	-2.39842	2.19737	2.97754e-69	3.21786e-68
FAM207A	-0.663769	1.62679	4.55617e-69	4.90483e-68
PI16	-4.30171	3.72733	1.01843e-68	1.08972e-67
PTS	-1.26394	1.78079	4.74803e-69	5.10854e-68
ARAF	-1.68279	1.78722	4.23884e-69	4.56574e-68
TDP2	-1.10822	1.65696	5.5296e-69	5.94287e-68
WIPF1	0.237041	1.17311	1.93843e-68	2.06731e-67
NCF2	-3.81805	5.16555	3.60434e-68	3.82718e-67
IMMT	-0.10736	1.3312	1.12516e-68	1.20261e-67
FUT8	-1.5855	2.44401	5.60873e-69	6.02459e-68
PKN1	-1.26621	1.70231	7.35355e-69	7.8857e-68
NUCKS1	0.953041	1.18538	1.58061e-68	1.68661e-67
C8orf76	-1.90322	2.27992	5.91379e-69	6.34876e-68
POLE3	-0.679776	1.6116	8.40321e-69	9.00635e-68
USP39	-1.39288	1.92024	7.20008e-69	7.72539e-68
WDR34	-2.11208	2.92833	8.63969e-69	9.2547e-68
MALAT1	7.8382	1.1208	5.58282e-67	5.82615e-66
UBE2G1	-1.04768	1.64109	1.10194e-68	1.17843e-67
SDHAF2	-0.30988	1.33959	2.23381e-68	2.37971e-67
C21orf33	-1.21148	1.7319	1.22629e-68	1.30997e-67
NCAPG2	-3.35538	4.05688	5.19725e-68	5.50054e-67
GPANK1	-1.08224	1.76571	1.52712e-68	1.63044e-67
SF3B5	1.35216	0.999547	9.92138e-68	1.04719e-66
CANX	-0.14174	1.21494	4.0278e-68	4.26982e-67
MCUR1	-1.04075	1.70381	2.07465e-68	2.21137e-67
TMUB1	-0.707206	1.45364	3.76039e-68	3.98852e-67
TBC1D7	-2.39656	2.75345	2.33633e-68	2.48757e-67
NUP62	-1.16698	1.82072	2.38796e-68	2.54114e-67
NDUFC1	0.602298	1.10996	1.0472e-67	1.1047e-66
SPNS1	-1.53334	1.83795	2.64698e-68	2.81524e-67
C4orf48	0.629016	1.0355	1.46221e-67	1.53833e-66
DENND1C	-1.59371	2.02987	3.61153e-68	3.83272e-67
JMJD6	-1.16722	1.72751	4.87489e-68	5.16499e-67
SSU72	0.773709	1.04459	2.41145e-67	2.53287e-66
PRKCSH	-0.907348	1.57014	5.79509e-68	6.12993e-67
RTP4	-1.54262	2.10499	4.97994e-68	5.27342e-67
CCT2	0.768615	1.16689	1.68673e-67	1.77358e-66
GMPR2	-1.36469	1.71988	6.3442e-68	6.70712e-67
DRG1	-0.682274	1.68388	6.91426e-68	7.30582e-67
HYAL3	-3.45445	4.15743	2.56051e-67	2.68653e-66
GTF2B	-0.489345	1.43761	1.22737e-67	1.29266e-66
IMPA1	-1.88063	2.02211	7.22078e-68	7.62556e-67
RBMX	0.6031	1.15281	3.08781e-67	3.23629e-66
NIPA2	-1.32976	1.67264	1.29451e-67	1.36263e-66
IAH1	0.10166	1.22292	3.03852e-67	3.18634e-66
PHF23	-1.32108	1.84753	1.12304e-67	1.18407e-66
SIRT6	-1.98195	2.23563	1.22249e-67	1.28822e-66
RNASEH2C	0.624376	1.13246	5.31209e-67	5.54659e-66
CHAF1B	-3.22969	5.88239	1.48555e-66	1.54532e-65
DYNC1I2	-0.204774	1.24736	3.75092e-67	3.92705e-66
SGCB	-2.71547	2.33776	2.08799e-67	2.1943e-66
GLRX2	-1.30159	2.03907	2.4298e-67	2.55076e-66
WBP2	-0.760124	1.4356	4.31368e-67	4.51381e-66
SERINC3	-0.826855	1.44057	4.64496e-67	4.85784e-66
EML4	-0.489553	1.23928	1.08293e-66	1.12711e-65
MCM6	-1.07208	1.94969	4.68593e-67	4.89543e-66
ANKRD28	-2.12465	1.96464	4.66421e-67	4.87535e-66
EIF3D	0.971835	1.01678	3.0369e-66	3.1473e-65
ZCCHC9	-1.34472	1.74579	6.95328e-67	7.24856e-66
LPCAT3	-2.42853	2.40605	5.96573e-67	6.22241e-66
NPTX1	-2.15384	7.29947	9.72291e-66	1.0023e-64
SMIM15	-1.16049	1.63835	9.78094e-67	1.01854e-65
USP15	-0.187113	1.26965	1.89344e-66	1.96857e-65
BAZ1A	0.273457	1.24678	2.28252e-66	2.37182e-65
ZFYVE28	-2.6808	1.86224	9.54649e-67	9.94657e-66
LMAN1	0.256233	1.23851	3.1381e-66	3.25045e-65
MYBL2	-3.07731	7.0871	1.92737e-65	1.97636e-64
FGFR1OP2	-0.322373	1.30401	3.48627e-66	3.60917e-65
ACYP1	-1.49376	1.82237	2.39519e-66	2.48756e-65
MND1	-2.87013	26.1509	3.70217e-65	3.77439e-64
OASL	-1.34358	1.77574	2.65035e-66	2.74817e-65
ACSL5	-1.95162	2.00855	2.51497e-66	2.61058e-65
EML2	-1.96294	2.21442	2.53412e-66	2.62904e-65
SCAND1	0.869636	0.995746	1.55278e-65	1.59477e-64
CLU	-3.46498	3.38047	6.10737e-66	6.30587e-65
AKR1A1	0.346585	1.19067	9.69112e-66	9.99548e-65
DSN1	-2.46131	3.1225	4.91284e-66	5.08331e-65
KIF22	-1.01999	1.94732	4.99603e-66	5.16664e-65
COG4	-2.4562	2.43453	5.23535e-66	5.41125e-65
SLC39A7	-1.85711	1.92282	5.72118e-66	5.91027e-65
CDC6	-2.42223	3.96211	1.50677e-65	1.54834e-64
MTFR2	-3.18823	4.58517	2.52693e-65	2.58844e-64
LTA4H	-1.00989	1.50688	1.02756e-65	1.05871e-64
SLC4A1AP	-1.44877	1.89685	8.93993e-66	9.22559e-65
EMB	-0.264514	1.19566	2.59546e-65	2.65724e-64
CHCHD1	-0.0347995	1.3017	2.64163e-65	2.70308e-64
DCAF11	-1.22102	1.65811	1.2481e-65	1.28322e-64
NCSTN	-2.07154	2.09437	1.04243e-65	1.07346e-64
TGFBR1	-2.59448	2.26012	1.07674e-65	1.10821e-64
SH3GL1	-2.34866	2.18347	1.18998e-65	1.22411e-64
PAK2	-0.305176	1.25964	3.0039e-65	3.07216e-64
TAF11	-1.25134	1.76271	1.72477e-65	1.77048e-64
S100P	-3.12007	4.26406	7.84437e-65	7.96398e-64
TOMM22	0.707174	1.0956	5.71785e-65	5.82023e-64
REST	-0.683255	1.49368	2.46257e-65	2.52384e-64
MAP3K8	-1.26446	1.90352	1.76328e-65	1.80906e-64
CCDC90B	-0.561052	1.48812	3.30306e-65	3.3728e-64
SPSB1	-3.73507	2.99606	3.30267e-65	3.3728e-64
PTGDS	-5.15318	5.87443	2.25987e-64	2.27768e-63
RAD23B	-0.884212	1.49948	3.58125e-65	3.65303e-64
DEK	1.05157	1.10809	5.40434e-65	5.50399e-64
RGS14	-1.18181	1.61884	3.49813e-65	3.57012e-64
RASSF5	-0.418918	1.27086	6.40827e-65	6.50938e-64
SNAPC3	-2.44309	2.30411	3.16185e-65	3.232e-64
RACGAP1	-2.69046	3.17408	5.06547e-65	5.16157e-64
TCF19	-2.6313	3.63234	5.99376e-65	6.0947e-64
SARS	0.107462	1.19816	1.14379e-64	1.15881e-63
HPS1	-1.27681	1.64537	6.38902e-65	6.49322e-64
CRBN	-0.160094	1.286	1.20883e-64	1.22343e-63
ZNF655	-0.720584	1.43674	8.84226e-65	8.96772e-64
FAF2	-1.89554	2.04198	5.88039e-65	5.98256e-64
CERS2	-1.07097	1.47425	1.03676e-64	1.05092e-63
POLR2H	-0.104059	1.44159	1.28811e-64	1.30299e-63
TMEM242	-1.45764	1.78155	8.71831e-65	8.84662e-64
NONO	0.0225962	1.22544	2.06701e-64	2.08654e-63
NDUFA2	0.88545	1.04167	4.8838e-64	4.89943e-63
KIFAP3	-2.28209	2.1983	1.15049e-64	1.16499e-63
CSF1	-1.9982	2.82247	2.2487e-64	2.2676e-63
APOBEC3F	-2.81353	3.04884	2.05938e-64	2.07992e-63
PHYH	-2.1397	2.26958	1.56761e-64	1.58489e-63
SNX8	-2.95903	3.85622	3.58216e-64	3.60105e-63
CKAP2	-1.89017	2.2114	1.66122e-64	1.67866e-63
CAPNS1	-0.437548	1.36289	3.47094e-64	3.49105e-63
ORMDL3	-1.10057	1.70542	2.21769e-64	2.23748e-63
ZC3H13	-0.53721	1.41755	3.35993e-64	3.38114e-63
DR1	-0.95145	1.51815	3.24238e-64	3.26455e-63
FNTA	-0.180692	1.26997	4.82424e-64	4.84218e-63
C1GALT1C1	-0.682727	1.41513	3.73253e-64	3.74834e-63
RNASEH1	-1.32547	1.92053	3.13071e-64	3.15375e-63
CCNE2	-2.99193	3.42186	5.7029e-64	5.71524e-63
ZC3H15	0.642975	1.09072	1.55515e-63	1.55371e-62
FARSA	-0.591539	1.53764	6.54336e-64	6.55077e-63
RBM14	-1.46199	1.86495	5.06899e-64	5.08259e-63
DDX49	-1.43201	1.88421	6.10233e-64	6.1124e-63
MRPS2	-1.36835	1.79259	7.69901e-64	7.70377e-63
SLC50A1	-0.934888	1.44752	1.20082e-63	1.20033e-62
EIF4E	-0.0221883	1.2294	2.14028e-63	2.13501e-62
MORF4L2	-0.478884	1.38977	1.661e-63	1.65861e-62
PSME1	2.88125	0.754222	1.91044e-62	1.88734e-61
SF3B1	0.324079	1.12673	3.95057e-63	3.93076e-62
TRIP4	-1.97788	1.97251	2.04716e-63	2.04317e-62
COASY	-1.55769	1.83618	2.39693e-63	2.3898e-62
FAH	-1.66252	2.63875	2.50101e-63	2.49229e-62
SSR1	-0.0106079	1.17539	5.8255e-63	5.78444e-62
TACC3	-0.893553	1.61865	3.31658e-63	3.30164e-62
TCEB2	2.53362	0.731043	4.79543e-62	4.70872e-61
NIT2	-0.648708	1.58347	4.01607e-63	3.99388e-62
B3GALT4	-2.29169	2.16721	2.94944e-63	2.93766e-62
DCTN6	-0.790521	1.56779	5.71963e-63	5.68222e-62
TMEM126A	-0.286008	1.30482	9.56528e-63	9.4785e-62
CCNI2	-3.07884	4.77018	2.93384e-62	2.89248e-61
PAK1	-1.78416	2.42067	4.77877e-63	4.74994e-62
FUS	0.955241	1.04936	1.62727e-62	1.60841e-61
NAE1	-0.175257	1.2367	1.62538e-62	1.60736e-61
FAM89B	-1.54651	1.77085	7.72073e-63	7.6585e-62
UBASH3A	-1.70932	2.18146	7.11731e-63	7.06354e-62
KIAA1279	-2.91739	3.16311	1.06399e-62	1.0538e-61
MINA	-1.4275	1.83742	8.05597e-63	7.98695e-62
BLVRA	-0.946996	1.48298	1.4677e-62	1.45217e-61
CDC73	-1.15049	1.54855	1.42237e-62	1.40803e-61
PCSK7	-0.429504	1.26947	1.98042e-62	1.95547e-61
SKA1	-3.67917	6.83986	1.05775e-61	1.03444e-60
FOXM1	-3.65277	6.62882	1.23034e-61	1.20263e-60
DOCK8	-0.792696	1.4248	2.54311e-62	2.50981e-61
RPN1	-0.649919	1.29682	2.95994e-62	2.91673e-61
NRD1	-0.766381	1.39249	4.38035e-62	4.3055e-61
SLC35A4	-1.59947	1.87331	2.7087e-62	2.67187e-61
TAPBPL	-1.26907	1.67404	3.38869e-62	3.33753e-61
CNPPD1	-1.27012	1.64284	4.0558e-62	3.99053e-61
C9orf78	0.646107	1.08224	9.65292e-62	9.44499e-61
HRAS	-1.56591	1.87441	3.64225e-62	3.58544e-61
RAMP1	-1.79035	3.15811	5.0379e-62	4.94431e-61
HENMT1	-1.52461	1.80332	4.19474e-62	4.12514e-61
CDK5	-2.25571	2.40053	4.4381e-62	4.36006e-61
CD33	-3.72857	7.35168	5.52301e-61	5.37161e-60
PTDSS1	-1.0701	1.65013	6.89068e-62	6.75245e-61
UTP11L	-0.570769	1.50024	8.76316e-62	8.57871e-61
TNF	-2.12077	1.84159	6.11221e-62	5.99564e-61
COQ9	-2.02772	2.30154	6.74077e-62	6.60887e-61
CNP	-1.63814	1.82207	7.58344e-62	7.42756e-61
STX8	-0.728371	1.3715	1.25403e-61	1.22516e-60
DPP7	0.389657	1.0805	2.24038e-61	2.18443e-60
SPG21	-0.558383	1.29774	1.68832e-61	1.64781e-60
COX6B1	2.54683	0.727423	1.40901e-60	1.36153e-59
TMEM141	-0.595559	1.45878	1.46893e-61	1.4344e-60
MTMR11	-4.27345	5.72058	6.31271e-61	6.13658e-60
NEK2	-3.4169	26.1922	1.4999e-60	1.44792e-59
HSPA4	-1.23528	1.684	2.09746e-61	2.0461e-60
EMC2	-1.48607	1.80976	2.72286e-61	2.65352e-60
ELF1	0.351449	1.11448	7.8799e-61	7.64858e-60
NASP	0.468065	1.2612	4.18572e-61	4.07302e-60
RIC8A	-1.18848	1.58201	4.01982e-61	3.91353e-60
CDKN2D	-0.921393	1.80139	3.56748e-61	3.47489e-60
CALM2	2.69657	0.706329	4.33795e-60	4.16486e-59
PYCR2	-0.370701	1.32894	7.90514e-61	7.66925e-60
MBD4	-0.876317	1.47799	7.14489e-61	6.94207e-60
RASAL3	-0.131634	1.15763	1.08677e-60	1.05329e-59
CPSF3L	-0.864621	1.46388	7.33838e-61	7.12651e-60
RASGRP4	-5.40671	5.50166	3.11679e-60	2.99984e-59
CHCHD5	-0.307175	1.35855	1.13205e-60	1.09663e-59
MRPS33	0.27732	1.2018	1.53517e-60	1.48123e-59
KPNB1	0.00370834	1.25267	1.30548e-60	1.26275e-59
RFC5	-2.46902	2.77561	8.7692e-61	8.50328e-60
RBM22	-0.973	1.49172	1.14757e-60	1.11111e-59
MAPK1IP1L	-0.50389	1.30427	1.599e-60	1.54205e-59
GOSR2	-1.59416	1.82124	1.28693e-60	1.24542e-59
APOL3	-0.696107	1.52434	1.49954e-60	1.44792e-59
OTUB1	0.076962	1.12992	3.30727e-60	3.18001e-59
SNAP29	-1.53202	1.79384	1.35122e-60	1.30633e-59
HLA-A	5.6862	0.38975	4.52074e-60	4.33821e-59
SRPR	-0.86252	1.38776	2.27492e-60	2.19172e-59
CCNC	-0.922693	1.48163	2.47936e-60	2.38751e-59
UROS	-0.99536	1.65232	2.06653e-60	1.99194e-59
WBSCR22	0.0144765	1.16239	3.9551e-60	3.79916e-59
EIF2AK1	-0.996023	1.48456	3.18007e-60	3.05922e-59
AP2B1	-0.728217	1.30302	4.5264e-60	4.3415e-59
ALDH16A1	-1.83773	1.84357	3.93886e-60	3.78543e-59
TTK	-3.64455	5.8638	2.77501e-59	2.64859e-58
STK16	-1.54903	1.88762	5.32148e-60	5.10159e-59
GOLGA7	-0.710893	1.3155	9.98481e-60	9.55808e-59
SCPEP1	-2.15753	2.02686	5.57849e-60	5.34534e-59
SEPT9	0.137091	1.14521	1.67608e-59	1.60287e-58
TPRKB	-0.00474808	1.20977	1.80814e-59	1.72746e-58
KAT5	-1.49708	1.77063	9.6401e-60	9.23265e-59
RECQL	-0.667205	1.31859	1.73632e-59	1.65966e-58
MED27	-1.60769	1.7918	1.14891e-59	1.09926e-58
DIAPH3	-3.45364	25.895	1.48745e-58	1.4052e-57
AKR1B1	-0.0901668	1.26863	2.82921e-59	2.69899e-58
TYMP	0.679713	1.06433	3.46803e-59	3.30193e-58
RNF149	-0.396124	1.17595	3.89427e-59	3.70594e-58
THOC3	-1.31458	1.59513	2.43559e-59	2.32577e-58
PARP12	-1.61965	1.66838	3.22673e-59	3.0752e-58
FAM105A	-1.267	1.73602	3.20913e-59	3.05993e-58
YIF1B	-1.13997	1.59145	3.90392e-59	3.71331e-58
TMEM11	-1.17769	1.65318	3.97836e-59	3.78227e-58
HBEGF	-1.92467	1.69977	3.36301e-59	3.20351e-58
TIMM13	0.688066	1.13484	8.29551e-59	7.86738e-58
PBXIP1	-1.30401	1.37649	4.5117e-59	4.28513e-58
RALBP1	-0.795461	1.4152	5.20669e-59	4.94279e-58
KLHDC4	-2.28536	2.1459	3.98487e-59	3.7866e-58
SRSF7	2.06067	0.88938	2.03146e-58	1.9117e-57
DPY30	0.431323	1.06182	1.57596e-58	1.48809e-57
SLCO4A1	-2.39837	3.07399	6.41812e-59	6.08985e-58
PDCD5	0.9653	0.961315	2.31044e-58	2.17107e-57
AK2	-0.616327	1.50164	1.00881e-58	9.55346e-58
CAMK1	-2.18103	4.09314	2.07258e-58	1.94851e-57
PTTG1IP	-1.42128	1.59493	9.43822e-59	8.94239e-58
CCPG1	-1.86893	1.74916	8.40059e-59	7.96316e-58
MRPL39	-1.44475	1.69572	1.1354e-58	1.07418e-57
COMMD10	-1.7976	1.96189	1.03047e-58	9.75384e-58
PHF5A	-0.27226	1.28005	2.02129e-58	1.90397e-57
C11orf21	-3.03807	3.25391	2.02732e-58	1.90873e-57
PTP4A2	0.928335	0.965334	4.51921e-58	4.22619e-57
SEPT2	-0.643025	1.32237	2.06183e-58	1.93933e-57
FTSJ2	-1.78045	2.05013	1.21151e-58	1.14563e-57
MRPL11	0.0670721	1.2276	2.34082e-58	2.19856e-57
ALOX5AP	1.51449	1.09247	2.3768e-58	2.23128e-57
LMF2	-1.38257	1.5106	1.79572e-58	1.69395e-57
CCDC25	-0.627144	1.43129	1.99579e-58	1.88086e-57
IRF1	1.15048	1.07189	2.94403e-58	2.76245e-57
DAPP1	-2.30207	2.32421	1.47144e-58	1.39075e-57
CREB3	-1.53282	1.71913	1.75491e-58	1.65626e-57
SDHB	0.21636	1.10126	4.45785e-58	4.17081e-57
GBA	-2.6152	2.09951	1.9789e-58	1.86585e-57
CD320	-0.448502	1.35065	3.27927e-58	3.07403e-57
TPGS1	-0.63966	1.34653	3.85039e-58	3.60594e-57
ISY1	-1.07092	1.57479	3.22496e-58	3.02459e-57
SRPK2	-0.721049	1.38266	4.37741e-58	4.09752e-57
NDUFS1	-1.70558	1.78899	5.40919e-58	5.05604e-57
FAM111A	-1.44161	2.01232	5.99532e-58	5.6012e-57
HES1	-3.87242	5.00114	2.20971e-57	2.05752e-56
UBL5	2.44155	0.699	7.59815e-57	7.00774e-56
FRG1	-0.0360058	1.15834	1.88159e-57	1.75369e-56
FBXO9	-1.64603	1.69917	9.38615e-58	8.7607e-57
ITM2C	-0.290709	1.50746	9.18313e-58	8.57533e-57
PARL	-0.761433	1.44821	1.23994e-57	1.15676e-56
MRPS12	0.34956	1.15229	2.41126e-57	2.24412e-56
NCL	1.69076	0.95548	2.998e-57	2.78088e-56
SPAG5	-3.75984	5.41479	6.36749e-57	5.87829e-56
G3BP1	-0.342356	1.1749	2.93682e-57	2.72542e-56
COPG1	-1.57892	1.66019	1.72489e-57	1.60841e-56
PPCS	-0.473512	1.26856	3.36005e-57	3.11373e-56
FMNL1	-0.37939	1.19745	3.49309e-57	3.23548e-56
RBM18	-1.72203	1.87904	1.9745e-57	1.8394e-56
METTL9	0.168812	1.04665	5.21094e-57	4.81516e-56
NDUFA11	1.61061	0.80979	1.56796e-56	1.43929e-55
RBM27	-1.16347	1.56209	3.19352e-57	2.96082e-56
CASP7	-2.45959	2.09309	2.48267e-57	2.30948e-56
CCR5	-2.6727	1.85126	2.65705e-57	2.46933e-56
C12orf5	-1.79416	2.05976	2.82755e-57	2.62652e-56
GPR68	-2.14492	2.06371	2.89343e-57	2.68644e-56
MPHOSPH6	-0.946453	1.46497	4.76652e-57	4.41079e-56
VPS4A	-1.12083	1.44936	5.14502e-57	4.75651e-56
[truncated: 17,443 more rows]

## Sheet: Cell Clusters 5_6
Gene Name	logMeanExp	logFC	pvals	padj
S100A4	4.90103	4.47147	0	0
TMSB4X	8.09033	1.32262	0	0
CLIC1	3.11544	3.57874	0	0
CD52	4.37942	3.32545	0	0
TXN	4.00185	3.15324	0	0
ACTG1	4.68479	3.25247	0	0
ACTB	6.61855	3.00684	0	0
LGALS1	4.42667	4.04276	0	0
IL32	6.32136	2.79258	0	0
TALDO1	2.23505	2.93846	0	0
CAPG	1.44561	4.35043	0	0
ARPC1B	3.1182	2.63095	0	0
CORO1A	4.22055	2.55359	0	0
COTL1	2.87624	2.96573	0	0
GAPDH	5.18716	2.48597	0	0
FTL	5.94425	1.66251	0	0
LTB	6.65918	2.2635	0	0
DYNLL1	2.63989	2.78545	0	0
LSP1	2.16155	2.6553	0	0
S100A11	3.54925	2.61669	0	0
CORO1B	0.762351	3.52023	0	0
PKM	3.2541	2.70428	0	0
SIT1	1.18388	3.46279	0	0
EVL	2.40337	2.37296	0	0
SH3BGRL3	4.84844	1.92839	0	0
LCK	2.28572	2.36194	0	0
CAP1	2.19446	2.55362	0	0
ENO1	4.48708	2.08948	0	0
GZMA	3.75776	5.2418	0	0
ARPC2	3.69203	2.08819	0	0
BAX	2.42786	2.55988	0	0
RAC2	2.46581	2.3838	0	0
PFN1	5.52506	1.58176	0	0
ARHGDIB	4.05879	1.91895	0	0
NDFIP2	0.162179	4.13257	0	0
UCP2	1.35607	2.72846	0	0
PPP1CA	2.24834	2.36015	0	0
TRAF3IP3	1.65308	2.51448	0	0
MYL6	4.59554	1.82613	0	0
PYCARD	0.984669	3.09743	0	0
LINC00152	0.912335	3.30569	0	0
C12orf75	1.91265	3.497	0	0
MAL	1.65738	2.58714	0	0
ANXA2	2.55227	2.70106	0	0
DOK2	0.77678	3.50506	0	0
FKBP1A	1.98694	2.30533	0	0
MT-CO1	6.2423	1.0541	0	0
HN1	1.60227	2.7525	0	0
S100A6	4.49398	1.8889	0	0
CDKN2A	-0.0898489	5.65786	0	0
MYO1G	0.577561	3.34526	0	0
TUBA4A	1.99916	2.56659	0	0
VIM	4.44823	2.05102	0	0
PRDX1	3.14496	2.02051	0	0
ARPC5	2.05958	2.17479	0	0
IDH2	0.761119	2.7195	0	0
APOBEC3G	1.37758	2.89597	0	0
ANXA5	1.21743	2.73674	0	0
RBM3	2.24201	2.01872	0	0
CALM3	2.02292	2.21044	0	0
LAT	1.85216	2.24763	0	0
EMP3	3.53418	1.88807	0	0
NQO1	0.296083	5.52509	0	0
ITGB2	0.992365	2.98773	0	0
MT-CO3	5.74973	0.993533	0	0
BIN2	0.862393	2.51379	0	0
LGALS3	1.80284	3.15974	0	0
SEC61B	2.7429	1.85576	0	0
CD27	0.554652	2.71405	0	0
SEPT1	1.32782	2.26331	0	0
TPM4	1.42434	3.08177	0	0
ITGB7	1.12947	2.58563	0	0
RPS27L	3.11808	1.95799	0	0
CTSC	1.63622	2.83291	0	0
ANXA6	1.05407	2.5941	0	0
CAPZB	2.17377	1.85388	0	0
PSMB2	1.64779	2.18958	0	0
CSTB	1.9862	1.94501	0	0
ICAM3	0.875417	2.34767	0	0
TRAPPC1	1.98737	1.88603	0	0
ETFB	1.08126	2.33895	0	0
ALDOA	3.01284	1.7244	0	0
LY6E	2.73663	1.89178	0	0
CD82	0.556936	3.83563	0	0
IL2RG	2.62573	1.82788	0	0
PSMD8	1.76127	2.06099	0	0
COX5A	2.09247	1.95835	0	0
TUBA1B	4.27246	2.19126	0	0
NCF4	-0.20133	3.9041	0	0
ACTR3	1.99948	1.97667	0	0
S1PR4	1.68559	2.12433	0	0
PHPT1	1.54693	2.12681	0	0
HAVCR2	-0.182152	5.07896	0	0
ARPC3	3.22135	1.51741	0	0
CD3D	3.83757	1.5555	0	0
VDAC3	1.24633	2.17749	0	0
SQRDL	0.69292	2.46248	0	0
CHMP2A	1.28181	2.14318	0	0
H2AFY	1.25102	2.20106	0	0
FERMT3	0.588613	2.49965	0	0
PARK7	2.40905	1.75345	0	0
CYBA	3.46893	1.65557	0	0
TAP1	1.84607	1.95897	0	0
WDR1	1.10509	2.31036	0	0
LIMD2	2.79466	1.59488	0	0
SRGN	2.8298	1.90502	0	0
CAPN2	-0.00820528	2.94782	0	0
NDUFA12	2.20347	1.74776	0	0
NAP1L4	0.784786	2.23797	0	0
ACAP1	0.862783	2.17323	0	0
POMP	2.63019	1.68763	0	0
PSMB8	2.42979	1.66644	0	0
TBC1D10C	0.856989	2.20668	0	0
HSPA5	1.92338	1.96568	0	0
BRK1	1.96288	1.71163	0	0
GTF3C6	1.36105	2.02566	0	0
PTGIR	-0.959559	4.86748	0	0
LRRN3	0.727365	2.54809	0	0
COMMD7	0.211422	2.53105	0	0
ATP5F1	1.78101	1.83132	0	0
CFL1	4.57249	1.23007	0	0
LMAN2	1.24617	1.98102	0	0
NSMCE1	0.517607	2.26543	0	0
COPE	2.09457	1.67715	0	0
CCND3	1.39856	2.15145	0	0
AMICA1	0.270605	3.12965	0	0
HNRNPA1	3.3105	1.45329	0	0
MT-CO2	5.75273	0.835563	0	0
PDIA3	1.80883	1.7958	0	0
TPI1	3.09149	1.60547	0	0
TUBB	3.39372	1.84503	0	0
EIF3L	1.4017	1.76003	0	0
MRPL51	1.63852	1.90951	0	0
SHFM1	1.76328	1.83679	0	0
TMSB10	6.40396	0.860984	0	0
HMGN2	2.94347	1.89797	0	0
IL2RA	1.57151	3.13087	0	0
CD74	3.22228	1.72048	0	0
CCDC53	0.0685508	2.46384	0	0
CD2	2.83744	1.76412	0	0
MYO1F	-0.173056	3.02287	0	0
P4HB	0.999669	1.99122	0	0
PCNA	1.44542	2.64916	0	0
CKLF	1.70299	2.01818	0	0
EIF4A1	3.3204	1.4145	0	0
PSMB6	1.92491	1.73939	0	0
NDUFC2	1.7241	1.73401	0	0
MDH2	1.0504	1.88179	0	0
HDAC1	0.451243	2.28804	0	0
CLTA	1.12768	1.97081	0	0
CHCHD2	3.4671	1.32254	0	0
REEP5	1.40605	1.94721	0	0
VAMP8	1.52055	1.75938	0	0
CDC25B	0.0453864	2.61313	0	0
TPM3	2.11068	1.67006	0	0
ATP5B	2.08441	1.61207	0	0
GPSM3	2.00569	1.57391	0	0
AP2M1	1.06408	1.82067	0	0
PSMA1	1.95817	1.66797	0	0
UBE2L3	1.82719	1.73396	0	0
MOSPD3	-0.242117	3.43566	0	0
CALM1	3.46077	1.39264	0	0
NDUFB8-1	2.27284	1.50401	0	0
ANXA4	-0.684876	3.03945	0	0
ID2	1.90759	2.34119	0	0
ATP5G3	2.28615	1.58349	0	0
ABI3	0.436886	3.04161	0	0
LDHA	3.07756	1.55202	0	0
PPIB	2.37084	1.54597	0	0
GSTO1	1.59585	1.87771	0	0
FTH1	5.4362	1.17229	0	0
CD3G	1.22248	1.88529	0	0
SDHC	0.741644	1.89936	0	0
PSMA4	2.27043	1.57986	0	0
ARHGAP30	0.225691	2.33557	0	0
PRELID1	2.2408	1.62131	0	0
CARHSP1	0.859265	2.52923	0	0
C19orf10	1.37758	1.8166	0	0
S100A10	2.67125	1.54537	0	0
HCST	1.59119	1.95711	0	0
MIR4435-1HG	-0.696065	4.45702	0	0
CCND2	1.26351	2.22962	0	0
APOBEC3C	0.0949902	2.76831	0	0
OPTN	0.357669	2.29819	0	0
TYMS	0.64938	6.9144	0	0
HTATSF1	0.440618	2.3083	0	0
VCP	0.831474	2.05832	0	0
IER2	1.59199	1.8585	0	0
CLDND1	1.74504	1.794	0	0
PPP4C	1.20916	1.74803	0	0
HMGB1	3.52207	1.35518	0	0
HSPB11	0.791133	2.10033	0	0
PGK1	2.6291	1.46169	0	0
ALOX5AP	1.51449	2.15645	0	0
TXNDC17	0.772751	2.15194	0	0
CTSD	0.348891	2.33349	0	0
PSMB1	2.49462	1.38736	0	0
TSPO	1.6814	1.55428	0	0
TMED9	1.169	1.75331	0	0
KIAA0101	0.464413	6.01172	0	0
ZNHIT1	0.806483	1.88544	0	0
SSR2	2.18389	1.39762	0	0
VAMP5	0.864379	1.87777	0	0
UBE2N	1.36361	1.71154	0	0
ARPC4	0.945199	2.00303	0	0
TMEM50A	1.64185	1.5683	0	0
RAB7A	0.983252	1.72199	0	0
DDB2	-0.0965359	2.39055	0	0
MYL12A	4.20948	1.01246	0	0
MPST	-0.79582	3.34944	0	0
ATP5C1	1.58386	1.56598	0	0
UBXN4	0.972945	1.8182	0	0
DCTN3	0.634722	2.01025	0	0
TIMP1	1.01545	2.13624	0	0
DBNL	0.439918	1.99356	0	0
CD99	1.8395	1.71645	0	0
EIF3I	1.34565	1.64512	0	0
PSMC1	0.881664	1.9029	0	0
COMMD3	0.252967	2.16039	0	0
GNA15	-0.394881	4.08034	0	0
UBC	3.7114	1.12177	0	0
NOP10	2.10478	1.46203	0	0
PRDX2	1.96663	1.48643	0	0
AP2S1	1.05874	1.77281	0	0
PSMC5	1.44974	1.6534	0	0
AQP3	0.526069	2.78302	0	0
TNFSF10	1.80854	1.99623	0	0
RGS19	0.30478	2.22346	0	0
CMTM3	0.328895	1.96191	0	0
BST2	1.57891	1.68897	0	0
HNRNPM	1.52186	1.70288	0	0
NEDD8	2.10091	1.39399	0	0
ARHGDIA	1.59736	1.57011	0	0
MRPL13	0.498306	2.05068	0	0
HINT1	3.90518	0.937563	0	0
GMFG	2.97409	1.17767	0	0
ANXA11	0.819723	1.70409	0	0
DRAP1	2.03399	1.40029	0	0
HMGB2	2.78111	1.88587	0	0
HSD17B10	0.704462	1.87865	0	0
PLIN2	0.164479	2.21976	0	0
PSMC2	0.828345	1.94341	0	0
COX8A	2.31925	1.44605	0	0
PDIA6	1.17899	1.75486	0	0
CD7	2.32685	1.51009	0	0
OSTF1	1.28457	1.90166	0	0
PSMD4	1.25864	1.62401	0	0
MESDC2	0.323893	2.06891	0	0
TKT	0.786441	1.73288	0	0
APOBEC3H	-1.30124	5.39093	0	0
BIN1	0.117012	1.86624	0	0
FDXR	-1.37911	4.15735	0	0
NUDT5	0.617682	1.98201	0	0
LDHB	3.41411	1.01263	6.04325e-303	3.5821e-301
WAS	0.00328748	2.07442	0	0
ATP5J	2.16216	1.37046	0	0
RPN2	1.09447	1.59793	0	0
HIST1H4C	2.76333	2.14436	0	0
SEPT6	0.989022	1.67572	0	0
NDUFB3	1.50838	1.55416	0	0
AC092580.4	1.6875	2.21534	0	0
SNF8	0.479792	1.97845	0	0
SEC11A	0.884052	1.75489	0	0
GLIPR2	-1.08191	3.01247	0	0
GHITM	1.35505	1.50619	0	8.16959e-308
SLC25A5	2.18862	1.38132	8.80753e-307	5.28506e-305
MT2A	1.9585	1.95546	0	0
ERH	1.9732	1.36723	1.12679e-305	6.71994e-304
PTPRCAP	3.10863	1.16952	5.12218e-299	2.95506e-297
MIR142	0.640151	1.88792	0	0
ACAA2	0.0518022	2.16759	0	0
NCOR1	0.464053	1.87767	0	0
SLC25A11	-0.0623852	2.29526	0	0
SEC11C	1.32638	1.66838	0	1.05942e-306
RTFDC1	0.501125	1.9309	0	0
CD53	2.10247	1.40523	5.63371e-301	3.29911e-299
ADI1	-0.054669	2.06163	0	0
FIBP	0.0786598	2.13977	0	9.74153e-308
HMOX2	0.306722	1.96433	3.067e-307	1.84608e-305
ABRACL	1.55492	1.52816	4.56682e-301	2.68242e-299
DBI	2.13934	1.44004	2.24785e-299	1.30456e-297
TNFRSF18	1.25188	2.77419	7.05551e-306	4.22071e-304
ARRB2	0.399344	1.91403	6.10951e-304	3.63245e-302
PCMT1	0.796416	1.79414	5.23208e-302	3.09186e-300
NDUFS2	0.556387	1.74399	1.1305e-299	6.5806e-298
EWSR1	0.677628	1.83041	5.42912e-300	3.16976e-298
DEF6	0.0767111	2.04635	2.84062e-301	1.67356e-299
ATP5A1	1.83029	1.33415	4.04776e-291	2.25492e-289
MZB1	-1.40037	5.7818	2.17374e-289	1.20748e-287
SELPLG	0.202929	2.05207	3.79972e-299	2.19864e-297
PSMD2	0.265846	1.97097	9.88195e-299	5.68417e-297
SRP14	3.32258	0.981317	1.7461e-281	9.15031e-280
SEC61G	2.3939	1.31393	4.68254e-287	2.56445e-285
HNRNPA3	1.73424	1.47237	9.0644e-292	5.06408e-290
SRI	1.18094	1.57198	2.48066e-292	1.3939e-290
SYTL3	-0.886943	2.88347	5.96645e-298	3.42182e-296
NEAT1	1.9617	1.73961	4.30679e-296	2.4555e-294
G6PD	-0.328292	2.61985	2.63323e-296	1.50574e-294
PIN1	0.562998	1.83321	5.10521e-294	2.89374e-292
CASP4	0.264754	1.87497	1.35875e-294	7.72421e-293
PSMD13	0.877415	1.6979	6.0639e-292	3.39753e-290
ANP32A	1.15163	1.74668	1.01109e-292	5.71443e-291
HLA-A	5.6862	0.567701	1.17268e-286	6.36851e-285
CDC123	0.546193	1.83032	1.63628e-292	9.22105e-291
CCT8	1.53144	1.44005	7.68894e-287	4.18735e-285
PA2G4	1.99511	1.40997	7.53925e-287	4.11736e-285
PSMB3	2.46968	1.25791	1.35872e-281	7.13954e-280
H3F3B	4.18212	0.993409	2.34e-274	1.17861e-272
MDH1	1.34054	1.50867	1.16442e-285	6.28853e-284
PSMA5	1.7046	1.43385	8.6098e-284	4.57354e-282
UBE2L6	1.3163	1.44626	3.94481e-284	2.107e-282
SELL	1.61936	1.54341	2.16688e-284	1.16056e-282
TIMM8B	0.749902	1.79567	1.07572e-287	5.92468e-286
PSMC4	0.831993	1.76036	3.44975e-287	1.89463e-285
MTCH2	0.183008	2.03065	7.30457e-289	4.03453e-287
CRELD2	0.123242	2.08875	4.0611e-289	2.24945e-287
SLC25A6	2.93918	1.11037	1.62922e-274	8.22736e-273
PSMD7	1.34331	1.5826	7.34112e-283	3.889e-281
GLRX	0.943791	1.68802	6.31044e-284	3.3613e-282
HINT2	0.0909896	1.97751	3.15045e-286	1.70616e-284
ARF1	1.58167	1.39052	1.72104e-278	8.82861e-277
MRPL28	0.160937	2.0222	3.96849e-285	2.13727e-283
LRRFIP1	1.13132	1.72671	3.71949e-282	1.95974e-280
CST7	0.12812	2.60768	1.12421e-284	6.03779e-283
SOCS1	1.75907	1.54946	1.09958e-278	5.65554e-277
LCP1	0.909091	1.7384	8.32593e-280	4.30513e-278
C10orf54	-0.622078	2.46774	2.2937e-282	1.2118e-280
ARF6	1.31063	1.50858	1.06282e-276	5.42347e-275
PTPRC	2.20017	1.29004	1.68778e-271	8.43541e-270
PSMD14	0.58754	1.93705	5.71764e-280	2.96433e-278
PTTG1	0.618706	3.07156	4.71881e-279	2.43351e-277
YWHAB	2.16521	1.33073	4.87397e-271	2.42352e-269
ATP6V0D1	-0.260335	2.1936	4.36975e-280	2.27157e-278
CYC1	0.966882	1.62191	2.80963e-276	1.42997e-274
VDAC1	0.819106	1.67761	3.9394e-277	2.01552e-275
C14orf166	1.54887	1.3476	2.40804e-271	1.20044e-269
PSMB9	2.68736	1.15749	2.14476e-267	1.03728e-265
PSME2	3.35778	1.15502	7.0712e-265	3.39453e-263
LAMTOR5	1.68445	1.34213	6.45436e-268	3.13714e-266
H2AFV	1.59272	1.59254	2.16628e-273	1.08549e-271
MCTS1	0.0641237	1.98835	7.10944e-275	3.59952e-273
OSM	0.761125	2.56629	3.7633e-275	1.91034e-273
LSM4	0.777089	1.74811	1.20512e-273	6.05426e-272
HIGD2A	1.3802	1.36541	4.74236e-268	2.3108e-266
EID1	1.51674	1.43447	3.70658e-268	1.8152e-266
PSMA3	1.73224	1.39868	6.76248e-268	3.2787e-266
NDUFA4	2.8436	1.1128	8.85721e-260	4.10005e-258
ZWINT	-0.502216	5.70858	6.20747e-263	2.93639e-261
COPZ1	0.458383	1.70202	2.87518e-269	1.4116e-267
CHMP4B	0.166549	1.92875	2.93872e-270	1.45381e-268
IKBKE	-0.939837	2.92901	1.65876e-270	8.22696e-269
ATP5J2	2.23282	1.23	2.51944e-261	1.17465e-259
SMARCB1	-0.153386	2.03035	4.88497e-270	2.4105e-268
TUBB4B	1.49699	1.87429	2.82453e-269	1.39024e-267
DECR1	-0.00483901	1.95611	4.32668e-268	2.11355e-266
SEPT9	0.137091	1.70398	1.70706e-266	8.23538e-265
HSP90AA1	3.44399	1.26153	9.56005e-260	4.41488e-258
MRPS6	1.32838	1.55437	8.78255e-264	4.19534e-262
ADA	-0.820325	2.61759	2.9762e-266	1.43226e-264
PSMC3	1.04435	1.68742	5.30326e-264	2.53956e-262
SCP2	0.371656	1.67555	4.12544e-263	1.96105e-261
SQSTM1	1.02291	1.63946	2.02501e-262	9.5097e-261
RRM2	0.375115	7.30641	1.11719e-254	5.00469e-253
SNRPD1	1.64962	1.47207	1.30842e-259	6.02801e-258
ILK	-0.0685636	2.01878	3.2528e-263	1.55002e-261
HCLS1	0.804529	1.59117	1.30876e-260	6.08731e-259
ZDHHC12	0.118498	1.96447	1.36432e-262	6.43813e-261
GZMB	3.5807	2.61873	3.336e-262	1.56285e-260
CDC37	1.15285	1.52331	2.94609e-259	1.35409e-257
MAD1L1	-0.65414	2.1154	1.93081e-262	9.08931e-261
CLTB	0.265984	1.88159	1.59571e-261	7.45764e-260
FXYD5	3.02968	1.04712	8.00231e-252	3.54399e-250
RAMP1	-1.79035	4.46038	1.15646e-255	5.22881e-254
XRCC5	1.51492	1.41916	1.97709e-256	9.00202e-255
GBP5	0.338367	1.86209	7.74489e-260	3.5937e-258
TUBA1A	0.672069	1.73879	5.47139e-259	2.50884e-257
PRR13	1.56457	1.31638	1.09774e-253	4.895e-252
DCTN2	-0.0688054	1.95211	2.10777e-257	9.64217e-256
LSM2	0.818245	1.64986	4.94148e-255	2.2239e-253
SH3BP5	-0.873734	2.64521	8.04676e-257	3.67242e-255
NDUFA10	-0.253817	1.91056	6.5172e-256	2.96045e-254
CCDC167	0.583843	1.84056	1.26085e-255	5.68757e-254
PSMD11	0.517718	1.85648	1.04621e-255	4.74135e-254
ASNA1	0.103774	1.8747	6.9627e-255	3.1263e-253
CTSH	0.752347	2.74464	4.9208e-254	2.19932e-252
CHMP4A	1.01707	1.46802	7.09951e-250	3.10177e-248
PSMB7	1.27939	1.41656	1.27219e-248	5.50865e-247
AP1S1	-0.610912	2.34904	2.91694e-253	1.29774e-251
MVP	0.35387	1.73786	1.26522e-251	5.59055e-250
UBE2I	1.14916	1.44677	1.03355e-248	4.48535e-247
RGS10	1.49427	1.34297	3.11247e-246	1.31836e-244
SMC4	0.6089	2.53776	2.44838e-252	1.08679e-250
NUCB1	0.156205	1.74453	2.32888e-250	1.01978e-248
UGP2	1.01539	1.5225	1.42694e-248	6.16502e-247
YWHAH	0.456606	2.03859	1.22326e-250	5.38067e-249
MYL6B	-1.06467	3.1532	2.16882e-249	9.43314e-248
STMN1	2.46719	1.83352	1.48837e-250	6.53201e-249
TMBIM6	2.46416	1.19813	8.40583e-243	3.52211e-241
HERPUD1	0.877507	1.56632	2.74514e-247	1.17817e-245
RAB11A	0.750793	1.62081	2.18464e-247	9.39687e-246
YWHAE	0.78023	1.67194	3.26999e-247	1.40033e-245
FKBP8	1.12689	1.38338	1.007e-244	4.24688e-243
NDUFA9	0.338209	1.71394	3.97574e-247	1.69882e-245
PDLIM2	-0.814271	2.62334	5.47388e-248	2.35972e-246
GLO1	0.507673	1.72933	5.8046e-247	2.47485e-245
RALY	0.597067	1.67984	2.4716e-246	1.04919e-244
ACADVL	0.641692	1.60263	6.23138e-246	2.63371e-244
EIF3F	1.93206	1.14473	3.1436e-239	1.29213e-237
NUSAP1	-0.452343	6.41923	4.72415e-238	1.9377e-236
TK1	-0.477964	7.01971	7.8489e-238	3.19913e-236
SLC16A3	-0.877771	3.19774	3.26966e-244	1.37595e-242
CUTA	1.23214	1.35603	5.26401e-240	2.18215e-238
VPS29	1.07515	1.52999	2.85376e-242	1.19318e-240
GYG1	-0.552767	2.33432	1.48814e-243	6.24892e-242
SPCS2	1.99244	1.18453	5.75688e-236	2.31729e-234
TMEM14B	0.832517	1.50461	1.49174e-239	6.15761e-238
PGAM1	1.22924	1.50777	1.62814e-239	6.70644e-238
ADH5	0.143335	1.71935	2.81138e-240	1.17294e-238
PPM1G	0.572959	1.65207	4.11615e-240	1.70996e-238
EIF3A	0.739303	1.60937	1.42618e-239	5.89952e-238
NCR3	-0.617331	3.01895	3.85406e-240	1.60451e-238
GSTP1	2.37227	1.26592	1.87874e-234	7.46962e-233
HADHA	0.00664641	1.71118	8.96319e-238	3.64566e-236
HNRNPA2B1	2.90479	1.18196	1.18848e-231	4.62128e-230
HSBP1	0.39194	1.74354	3.42741e-237	1.39114e-235
NT5C	-0.0699353	1.9152	6.90583e-238	2.82065e-236
TBCB	1.30486	1.38004	4.24103e-234	1.6759e-232
GK	-1.45608	3.76414	3.18974e-235	1.27603e-233
ATPIF1	1.75505	1.28344	3.16326e-232	1.23992e-230
MAPKAPK3	-0.599814	2.14654	6.04654e-238	2.47488e-236
POLR2E	0.479699	1.7167	1.79946e-236	7.2734e-235
PMF1	0.645484	1.6023	1.52548e-235	6.12775e-234
LAMTOR1	0.828099	1.44783	2.77051e-234	1.09927e-232
MRPL23	0.963196	1.50916	2.91302e-234	1.15346e-232
IL12RB1	-0.977599	2.53373	9.56883e-237	3.87577e-235
SLC9A3R1	0.245667	1.93087	3.50667e-236	1.41445e-234
MKI67	0.0495659	7.37966	3.7354e-228	1.42679e-226
SRP72	0.468166	1.57852	1.03878e-233	4.09654e-232
CKS2	0.348686	2.57324	3.10215e-235	1.24355e-233
CD47	1.14823	1.37806	6.00411e-231	2.32998e-229
RNF167	0.299485	1.88844	1.41613e-234	5.6419e-233
IFI35	0.610856	1.58603	7.16543e-233	2.82005e-231
SERF2	3.96898	0.706682	2.65303e-223	9.80613e-222
GUK1	2.12475	1.14502	3.1298e-227	1.18615e-225
PIM1	1.46913	1.30951	5.81419e-230	2.23398e-228
CALR	1.94201	1.41534	1.17426e-230	4.54779e-229
PPP1R7	0.269166	1.69457	1.05981e-231	4.12923e-230
CD58	-0.200218	2.34519	1.06284e-232	4.17448e-231
UBE2C	0.239037	6.53995	7.66982e-225	2.86213e-223
CNN2	0.0983701	1.88328	9.03312e-232	3.53364e-230
RHOC	-0.826304	3.19779	2.06801e-230	7.99329e-229
AKR1C3	-2.06934	3.65339	7.54157e-229	2.88628e-227
CISH	1.16576	1.33332	2.63171e-227	9.99332e-226
EMC7	0.448216	1.65258	8.67171e-230	3.32535e-228
ECH1	0.928986	1.3594	1.59776e-227	6.07901e-226
RRM1	-0.573729	2.71622	2.59944e-230	1.00076e-228
TBCD	-1.41778	2.43078	2.50873e-230	9.67754e-229
SSR3	0.85286	1.43411	1.48151e-226	5.56053e-225
CD3E	2.12657	1.11488	1.18226e-221	4.32871e-220
ANAPC5	-0.0988233	1.73061	5.34888e-227	2.01928e-225
EBP	0.927872	1.80915	1.48284e-227	5.65281e-226
RHOF	0.109115	1.78927	3.44834e-227	1.30433e-225
UBE2A	0.191476	1.84634	7.07239e-227	2.6596e-225
COX6B1	2.54683	1.00711	1.02852e-218	3.67583e-217
HSPA8	3.50641	0.986318	1.58945e-218	5.65972e-217
PDZD11	-0.929842	2.58137	6.1393e-227	2.31318e-225
COMMD4	-0.731327	2.492	1.86398e-226	6.98255e-225
TUFM	0.981139	1.3604	3.86816e-223	1.42704e-221
COX5B	2.20414	1.07843	2.09114e-218	7.43255e-217
CDK1	-0.473722	5.43864	1.76474e-219	6.31863e-218
C9orf16	1.17771	1.32255	1.89821e-221	6.93703e-220
ILF2	1.09632	1.41787	3.50466e-222	1.29049e-220
U2AF1	1.85606	1.22861	1.44341e-219	5.18722e-218
MALAT1	7.8382	1.38703	2.36389e-212	8.03474e-211
SKAP1	-0.395985	1.90445	3.32194e-224	1.23726e-222
VASP	0.332169	1.82233	6.40678e-224	2.38165e-222
TMCO1	0.816187	1.45835	3.97426e-221	1.44696e-219
CTSW	1.26125	2.20735	8.99321e-224	3.3304e-222
PTRHD1	-0.073404	1.78774	4.75326e-222	1.74694e-220
COPS6	0.374824	1.58626	3.07538e-221	1.12179e-219
CENPW	-0.447324	3.69579	4.14649e-220	1.50403e-218
THRAP3	0.747184	1.46127	6.1752e-220	2.23157e-218
P2RX4	-1.03914	2.70314	7.00606e-222	2.57003e-220
UQCRH	2.39781	1.05589	1.65748e-214	5.68337e-213
SUMO1	1.4004	1.27253	1.74445e-217	6.1777e-216
HNRNPR	0.782116	1.49302	1.18515e-219	4.27488e-218
ADSL	0.0410393	1.72556	2.69814e-220	9.80509e-219
PPP1R12A	0.236729	1.73885	5.64944e-220	2.04537e-218
DNPH1	1.04655	1.32453	5.02042e-217	1.77145e-215
CXCR3	0.348351	2.81541	1.54399e-219	5.53842e-218
LMNA	0.203387	2.97507	1.41493e-219	5.09426e-218
FEN1	-0.353968	3.04611	1.00506e-217	3.56576e-216
KRT7	-0.72566	6.19722	1.32532e-212	4.5126e-211
RALB	-0.803557	2.21507	1.05761e-218	3.77285e-217
IFI16	1.60668	1.23718	5.61449e-214	1.92178e-212
NDUFA6	1.20113	1.42399	6.41164e-216	2.242e-214
TMEM258	2.31002	1.03189	3.02052e-211	1.00384e-209
CCT3	1.14466	1.33512	4.32513e-215	1.49625e-213
MSN	0.666659	1.61285	6.60935e-217	2.32788e-215
CD63	1.46329	1.48104	3.52266e-215	1.22081e-213
STOML2	0.510188	1.55823	8.20341e-216	2.86339e-214
DDOST	0.118694	1.57411	8.63108e-216	3.00727e-214
MRPL37	-0.290956	2.01686	4.64211e-217	1.64094e-215
PTPN7	0.312514	1.92708	9.51906e-217	3.34665e-215
EIF4E2	-0.137943	1.89409	1.8464e-216	6.47971e-215
NDUFAB1	1.39311	1.28899	7.53157e-213	2.56893e-211
ENSA	0.888198	1.45762	1.41294e-214	4.85341e-213
TMEM167A	0.296867	1.73855	1.29119e-215	4.49074e-214
MLEC	-0.220773	1.9478	2.32755e-216	8.15355e-215
ISG15	2.51713	1.32557	4.03201e-212	1.36807e-210
EIF1AY	1.00019	1.5725	3.02851e-215	1.05144e-213
UBE2D2	1.43182	1.22674	2.73759e-211	9.12937e-210
COX7A2L	1.15042	1.25029	1.99255e-211	6.6562e-210
ERP44	0.0989768	1.66247	1.17677e-214	4.04933e-213
ATOX1	0.543842	1.75049	8.54867e-215	2.94687e-213
UQCRFS1	1.18214	1.30279	1.06188e-211	3.56565e-210
NDUFS6	1.42507	1.30705	9.04145e-212	3.05085e-210
H2AFJ	-0.509734	2.28301	6.60464e-215	2.28077e-213
COX7B	2.28856	1.07863	3.24118e-208	1.06986e-206
RBX1	2.216	1.10014	4.14308e-208	1.36294e-206
SF3B5	1.35216	1.23765	1.93884e-209	6.42161e-208
MRPS15	0.475971	1.55462	5.77338e-212	1.95551e-210
SATB1	0.391103	1.57997	9.72749e-212	3.272e-210
TEX264	-0.0187829	1.80635	2.77666e-211	9.2438e-210
IQGAP2	-0.347711	2.07986	8.04663e-212	2.72074e-210
LST1	-0.0558176	2.43175	9.05431e-212	3.05085e-210
TADA3	-0.474073	2.08288	1.69539e-211	5.68305e-210
FBXO6	-0.781163	2.32986	1.71612e-211	5.74266e-210
COX7A2	3.12745	0.879871	1.07092e-202	3.3855e-201
GINS2	-0.905535	5.03748	2.85398e-206	9.29431e-205
TUBA1C	0.328914	1.78813	2.30619e-210	7.65135e-209
BIRC5	-0.559546	8.22823	9.59666e-204	3.06872e-202
RAC1	1.29371	1.32767	6.115e-207	2.00148e-205
DUT	1.42761	1.48384	6.57373e-209	2.17358e-207
CENPM	-0.804133	3.74723	3.85796e-207	1.26486e-205
MANF	1.52685	1.30993	1.97709e-206	6.44943e-205
IL16	0.0129629	1.67314	3.85053e-208	1.26885e-206
ATP6V0B	1.25345	1.33108	9.43637e-206	3.06793e-204
ARPC5L	0.781	1.52144	2.64047e-207	8.67161e-206
LAMTOR2	0.638366	1.46406	1.89595e-206	6.19512e-205
OSTC	1.27136	1.21345	1.27169e-204	4.09341e-203
CLSPN	-0.856575	5.80256	2.00695e-201	6.28327e-200
YBX1	3.28932	0.920931	4.58837e-199	1.41824e-197
MRPS34	0.75	1.43997	2.23836e-204	7.19309e-203
SPCS3	0.806298	1.51002	9.46187e-205	3.05071e-203
PPT1	-0.204303	1.70481	1.53731e-205	4.98972e-204
MRPL27	0.253407	1.78715	3.12378e-205	1.01221e-203
ADRM1	1.19912	1.38662	2.32959e-203	7.41275e-202
AURKAIP1	1.25275	1.31535	7.37045e-203	2.33762e-201
TNFAIP8L2	-1.27464	2.71229	3.37243e-205	1.09096e-203
SDF2L1	1.23149	1.44128	1.50258e-203	4.7969e-202
CCM2	-0.177342	1.90983	4.43632e-205	1.43274e-203
RER1	0.401988	1.62125	1.73678e-203	5.5355e-202
BRE	-0.878895	2.0778	3.29923e-204	1.05848e-202
DYNLT1	0.772258	1.44809	5.89669e-202	1.8611e-200
NDUFB5	0.52726	1.38214	1.52571e-201	4.79207e-200
PHF19	-0.309101	2.2297	6.3457e-204	2.03251e-202
CD38	-1.69038	3.56511	9.38397e-202	2.95216e-200
ANP32E	0.829194	1.71106	6.49871e-203	2.06451e-201
DENND2D	-0.876681	2.15014	1.02002e-202	3.22984e-201
SHKBP1	-0.185769	1.71942	6.0076e-202	1.89303e-200
ATP5L	3.54445	0.742252	1.93289e-193	5.71112e-192
KPNA2	0.307641	2.20974	1.7287e-201	5.42086e-200
PPAP2A	-1.37998	2.66244	3.4235e-201	1.07009e-199
NECAP2	0.297272	1.51695	1.26215e-199	3.92619e-198
ANXA7	0.83068	1.37754	4.92843e-199	1.52093e-197
UFD1L	0.669928	1.50052	1.74218e-199	5.41078e-198
ITPA	-0.247048	1.85987	3.26467e-200	1.01881e-198
NANS	-0.0361411	1.66607	8.73582e-200	2.72183e-198
RAP1A	1.44147	1.23958	2.17707e-197	6.62388e-196
ATP1B3	0.709041	1.54546	3.208e-199	9.94735e-198
C11orf48	0.896665	1.3937	3.898e-198	1.19346e-196
PSAP	0.222035	1.4937	5.62685e-199	1.73097e-197
GDI2	0.8281	1.29582	2.97915e-197	9.05011e-196
FDPS	0.689034	1.51867	1.37664e-198	4.22154e-197
ADAM8	-1.26159	3.02219	4.96275e-199	1.52909e-197
SLC25A3	1.96486	1.13846	1.7693e-195	5.30026e-194
PLP2	1.56826	1.24292	3.56282e-196	1.07393e-194
NDUFB10	1.21456	1.27072	2.63276e-196	7.94815e-195
PRMT2	0.446308	1.41684	1.66605e-197	5.07701e-196
NUDT1	0.314681	1.95063	3.88625e-199	1.20313e-197
GLRX3	0.253099	1.60103	5.18692e-198	1.5856e-196
HNRNPK	2.2603	1.04555	1.81475e-193	5.37022e-192
RENBP	-2.08684	3.03402	1.05779e-197	3.22849e-196
SEPT7	1.94998	1.10104	1.2708e-193	3.76629e-192
TSC22D4	0.101692	1.61125	3.85702e-197	1.16986e-195
MAP1LC3B	0.594664	1.45425	9.33339e-196	2.80897e-194
TCEB1	1.39343	1.28779	1.58783e-194	4.73477e-193
DDX46	0.588493	1.48407	1.13351e-195	3.40087e-194
DPP3	-0.997718	2.53286	5.36107e-197	1.62352e-195
FUT7	-0.021218	3.80388	5.31836e-194	1.58103e-192
MIIP	-0.12806	2.10964	1.25683e-196	3.8002e-195
GNB2	0.670521	1.4822	1.5174e-194	4.53169e-193
LAPTM5	2.00099	1.10594	2.71941e-191	7.92665e-190
NQO2	-0.556163	2.2012	1.02883e-195	3.09157e-194
H3F3A	3.23366	0.863942	2.87028e-189	8.23067e-188
NABP2	-0.876001	2.46038	7.77049e-195	2.32421e-193
MGST2	-2.13419	3.43031	3.23732e-193	9.50755e-192
ARL6IP1	1.11958	1.42	2.88161e-193	8.47569e-192
COX6C	2.82111	0.898641	2.27992e-188	6.48045e-187
NUDC	0.916589	1.37555	1.06685e-192	3.12376e-191
PARP1	0.430753	1.51406	2.23895e-193	6.60542e-192
NDUFV2	2.29511	1.13442	3.82716e-190	1.10726e-188
GATA3	-0.183891	1.84995	4.86564e-194	1.44866e-192
URM1	-0.360985	1.80631	9.5139e-194	2.82396e-192
ATP5O	2.1793	0.989726	2.29567e-188	6.51567e-187
CAPN1	-0.772989	1.95402	2.422e-193	7.13462e-192
CBR1	-0.0286973	1.5821	3.90607e-192	1.14027e-190
TM7SF3	-1.88842	3.03434	2.19385e-192	6.41396e-191
RCSD1	-0.586429	1.93329	8.00368e-193	2.34702e-191
SSBP1	1.67044	1.1147	3.29891e-188	9.34948e-187
NDUFV1	-0.0146254	1.57795	2.93416e-191	8.53982e-190
CDT1	-1.76639	7.13114	2.03155e-186	5.71596e-185
PRDX3	0.484586	1.4378	5.32555e-190	1.53619e-188
GTF2A2	0.870551	1.3716	2.68156e-189	7.70086e-188
PMVK	-0.12723	1.83741	4.29569e-191	1.24838e-189
IL27RA	-0.309981	1.76445	1.10298e-190	3.20062e-189
HM13	0.173537	1.5017	1.29797e-189	3.73854e-188
SAE1	-0.602449	2.18946	2.01533e-190	5.83935e-189
GLUL	-0.85234	2.13712	4.14833e-190	1.19839e-188
SLC39A8	-0.745586	2.00141	1.5403e-189	4.42995e-188
MCM5	-0.462795	2.74549	1.19738e-188	3.42344e-187
RAB5C	0.507119	1.38133	2.82931e-187	8.00691e-186
GALM	-0.911069	2.36549	2.13253e-188	6.07038e-187
SNX10	-0.752099	2.40152	2.09968e-188	5.98562e-187
TOP2A	-0.517957	6.09745	1.91623e-183	5.30704e-182
FAM49B	0.509257	1.39269	1.57272e-186	4.43786e-185
DAD1	1.71881	1.08083	7.48041e-184	2.07467e-182
ATP5G1	1.18428	1.2263	6.91679e-185	1.92384e-183
PSME1	2.88125	0.917408	1.94703e-181	5.3166e-180
RNASEH2B	-0.108579	1.65264	5.78083e-187	1.63359e-185
ARHGEF1	-0.242644	1.6126	1.63268e-186	4.60036e-185
ZCRB1	0.0874732	1.62427	3.00664e-186	8.43507e-185
LAP3	-0.126994	1.70622	2.31928e-186	6.5161e-185
CCT5	1.17216	1.28219	1.03648e-184	2.87875e-183
BABAM1	-0.0440367	1.65153	1.83808e-185	5.14185e-184
MRPL16	-0.0269567	1.59552	2.66068e-185	7.42164e-184
LMNB1	-1.05827	2.51448	8.80179e-186	2.46577e-184
CENPK	-1.06092	2.76259	2.57775e-185	7.20065e-184
TFPT	-0.400908	1.97477	3.92425e-185	1.09306e-183
GTF2H5	0.575369	1.40004	4.40759e-183	1.2155e-181
PSMA7	2.97555	0.926185	1.07697e-178	2.88409e-177
IDH3G	-0.118097	1.64308	3.40936e-183	9.41544e-182
PSMG1	-0.595281	2.03408	2.23555e-183	6.18259e-182
PSMD3	-0.138347	1.78354	5.4827e-183	1.50984e-181
RPL26L1	-0.229483	1.81873	5.9884e-183	1.64677e-181
SRA1	0.0159106	1.7364	1.00633e-182	2.75952e-181
HEXA	-1.16401	2.07203	9.25586e-183	2.5417e-181
ASF1B	-1.38885	5.43978	7.66948e-179	2.05669e-177
DHFR	-0.890985	2.85923	7.99755e-182	2.18998e-180
C20orf24	0.631088	1.44857	6.45184e-181	1.75682e-179
ECHS1	-0.187769	1.65894	1.41145e-181	3.85954e-180
NDUFS3	0.271456	1.5242	1.00043e-180	2.72032e-179
LAGE3	0.428863	1.42346	4.93507e-180	1.33818e-178
CYB561D2	-0.742896	1.96868	3.49458e-181	9.52897e-180
PGM1	-1.64249	2.40169	1.02205e-180	2.77523e-179
SRSF3	2.23372	1.1281	2.74304e-176	7.27559e-175
SH2D2A	0.275088	1.80424	5.98132e-180	1.61737e-178
SMC2	-0.256781	2.33918	5.97233e-180	1.61719e-178
BSG	0.841372	1.30489	4.74758e-178	1.26964e-176
HAUS1	-0.467961	1.81172	3.20092e-179	8.6075e-178
UBE2T	-0.409313	2.66308	5.56528e-179	1.49448e-177
GCHFR	-0.768664	2.00321	2.73748e-179	7.37148e-178
PDCD6	0.6361	1.26195	6.21097e-177	1.65416e-175
DNAJA1	1.59684	1.24031	1.41537e-175	3.7388e-174
PPP1R18	1.18054	1.24472	9.94443e-176	2.63047e-174
MTDH	1.37502	1.16699	2.50779e-175	6.60657e-174
H1FX	-0.299275	1.78415	3.24407e-177	8.66363e-176
ZAP70	-0.124387	1.60215	9.64763e-177	2.56593e-175
CSNK2B	1.07231	1.22545	3.82131e-175	1.00127e-173
CENPU	-1.49989	4.7045	2.1907e-174	5.72468e-173
PRF1	-0.0811299	2.40902	4.32895e-177	1.15451e-175
PDHB	0.33903	1.431	8.34909e-176	2.21149e-174
TRAPPC6A	0.237031	1.30811	2.69403e-175	7.0876e-174
RHOG	0.835035	1.3531	3.70333e-175	9.71662e-174
SKA2	-0.457983	2.2218	1.2496e-176	3.31895e-175
IFITM2	1.74271	1.18934	7.31175e-174	1.90556e-172
FKBP3	0.314319	1.51566	2.92458e-175	7.68374e-174
NOSIP	1.05014	1.22646	4.40693e-173	1.14239e-171
DSTN	0.703666	1.3026	2.07527e-173	5.39404e-172
AES	1.97891	0.997871	4.0297e-171	1.03769e-169
POP4	-0.3345	1.76234	2.68549e-174	7.00823e-173
LGALS9	-1.48543	2.4399	2.03291e-174	5.31949e-173
MT-CYB	4.75733	0.580914	1.1352e-169	2.89261e-168
PSMD1	-0.115545	1.82158	1.04988e-173	2.73249e-172
E2F1	-1.76025	4.93201	4.23474e-170	1.08474e-168
TWF2	0.488494	1.3861	8.33399e-172	2.14893e-170
RHOA	1.65085	1.08261	5.8143e-170	1.48739e-168
CDKN2B	-2.56223	4.47179	5.85312e-170	1.49535e-168
C1orf85	-2.03311	3.12323	5.34481e-172	1.38e-170
AURKB	-1.1657	5.85703	1.29593e-168	3.25944e-167
RCBTB2	-0.773205	2.37801	3.04233e-172	7.86557e-171
CD79B	-0.828494	2.17983	2.87964e-172	7.45486e-171
CDKN3	-0.764275	4.48461	7.85099e-169	1.97975e-167
ITM2A	1.42139	1.22391	7.61239e-170	1.94226e-168
ATP6AP2	0.208415	1.36453	3.25649e-170	8.35259e-169
HSP90B1	1.69264	1.15692	6.33042e-169	1.59839e-167
SNRPB	1.97952	1.12323	3.83201e-169	9.70078e-168
TNFRSF1B	-0.0771811	1.95446	8.65789e-171	2.22654e-169
GPN1	-0.659563	1.91265	1.21991e-170	3.13308e-169
EIF3H	1.81953	0.926511	1.262e-166	3.12958e-165
SRSF9	0.865356	1.26808	9.22418e-169	2.32301e-167
CLPP	0.438119	1.41785	3.20786e-169	8.13131e-168
SH3GLB1	0.133525	1.54752	1.55634e-169	3.96052e-168
SGOL1	-1.65715	4.5582	2.14861e-167	5.34184e-166
SPC25	-1.62401	6.8778	7.25915e-166	1.7933e-164
STAT1	1.90217	1.10153	8.96183e-168	2.23666e-166
RAB8A	-0.0293198	1.61568	3.14549e-169	7.99407e-168
AKR1A1	0.346585	1.33225	2.92091e-168	7.32753e-167
NDUFS5	2.137	0.964066	1.723e-165	4.2457e-164
UROD	-0.814024	1.83672	5.4383e-169	1.37492e-167
TRAPPC2L	0.176167	1.47335	5.17765e-168	1.29721e-166
STIP1	0.420682	1.50698	2.26184e-168	5.68149e-167
C11orf73	0.248267	1.44461	1.28752e-167	3.20922e-166
EIF4A3	0.410121	1.52616	7.92805e-168	1.9812e-166
SERBP1	1.83577	1.07713	2.06693e-165	5.08673e-164
DENND1C	-1.59371	2.30138	5.52512e-168	1.38249e-166
EIF2B1	-1.14649	2.10623	1.61881e-167	4.02981e-166
MRPS14	-0.178175	1.61141	8.63838e-167	2.14492e-165
EMC3	-0.0997181	1.69101	1.60092e-166	3.96498e-165
SH3BGRL	0.0575144	1.38649	1.53948e-165	3.79829e-164
SNAPIN	-0.432464	1.68863	3.83736e-166	9.49186e-165
NIT2	-0.648708	1.75156	2.34782e-165	5.7707e-164
POLDIP2	-0.821677	1.90619	4.3141e-165	1.05902e-163
POLR3GL	-0.080378	1.47318	2.17068e-163	5.30846e-162
GMNN	-0.663158	2.83215	1.20016e-163	2.93872e-162
BLOC1S2	-0.0666576	1.56635	4.87315e-163	1.18876e-161
CCDC107	0.272743	1.5157	8.53968e-163	2.07795e-161
SNW1	0.166457	1.45334	1.28795e-162	3.12614e-161
RAB11FIP1	-0.786943	2.25231	2.89678e-163	7.07528e-162
OS9	-0.579726	1.7332	5.00572e-163	1.21956e-161
COA3	-0.130757	1.58387	3.09505e-162	7.49365e-161
HARS	-0.580488	1.77984	1.14419e-162	2.78067e-161
CMAS	-0.666718	1.78869	1.32546e-162	3.21316e-161
KARS	0.630738	1.17556	5.05392e-161	1.21157e-159
SNX17	0.155663	1.37308	2.45323e-161	5.90294e-160
MFNG	0.143579	1.40664	2.24188e-161	5.40107e-160
TRPV2	-0.978693	2.05346	3.61976e-162	8.75315e-161
KDELR2	0.369593	1.401	2.86966e-161	6.8879e-160
EZR	0.491431	1.42021	2.46003e-161	5.91199e-160
NDC80	-1.54386	3.74207	1.14766e-160	2.74114e-159
SAP18	1.96362	0.942618	2.82311e-158	6.62886e-157
PRPF31	-0.326611	1.61453	2.0468e-161	4.93722e-160
MAD2L1	-0.424986	2.14047	8.1868e-162	1.97724e-160
LRPAP1	0.131927	1.45703	5.91961e-161	1.41735e-159
CHEK1	-1.91612	5.17905	1.44092e-158	3.39981e-157
UQCRC2	0.657631	1.18823	1.24607e-159	2.95079e-158
MPC2	0.246378	1.43563	2.30393e-160	5.49607e-159
LAMTOR4	1.21716	1.09481	1.9862e-158	4.67502e-157
SPPL2A	-0.567962	2.00774	8.90699e-161	2.13001e-159
STRAP	0.310815	1.36997	1.21701e-159	2.8855e-158
SPN	0.176833	1.5973	6.06693e-160	1.44197e-158
TIPRL	-0.24467	1.71326	5.82524e-160	1.38622e-158
SLBP	0.413218	1.52532	5.60701e-160	1.33593e-158
PDE4A	-2.45488	4.48837	5.13747e-158	1.19763e-156
NDUFB11	1.84084	0.957568	6.50139e-157	1.49941e-155
HMGN3	0.6418	1.31556	1.36303e-158	3.21994e-157
RAN	2.86451	0.91563	6.23632e-157	1.43998e-155
SLC35B1	-0.532248	1.95652	1.11153e-159	2.63863e-158
KHDRBS1	0.602151	1.25188	3.16492e-158	7.41355e-157
SLAMF1	-0.548578	2.34816	1.86472e-159	4.41044e-158
PRDX5	1.21992	1.11453	3.16588e-157	7.33623e-156
RNF213	1.44214	1.26833	4.54217e-158	1.06013e-156
RAD51	-2.02121	5.92293	6.53971e-156	1.50112e-154
RAB1A	-0.0568473	1.48378	2.86919e-158	6.72892e-157
CENPF	-0.469155	4.20716	2.5823e-156	5.94143e-155
UBE2D3	2.10837	0.935461	3.45063e-155	7.86485e-154
SYTL1	-1.21946	1.81974	2.65356e-158	6.23827e-157
UBE2V2	0.267117	1.40396	2.9166e-157	6.76665e-156
SASH3	-0.873826	2.09567	3.20126e-158	7.48963e-157
CLN3-1	-1.09247	2.09244	3.84705e-158	8.9897e-157
JOSD2	-0.338079	1.62367	1.17496e-157	2.73249e-156
NRBP1	-0.39817	1.70041	1.30046e-157	3.02074e-156
MTHFD1	-1.46778	2.38817	1.14509e-157	2.6662e-156
NDUFA1	2.10242	0.906934	6.21411e-154	1.38708e-152
VPS25	-0.638864	1.85832	4.77637e-157	1.10419e-155
POLR2G	0.525544	1.33078	6.30375e-156	1.44867e-154
MPDU1	-0.537544	1.8914	4.34963e-157	1.00673e-155
EIF3D	0.971835	1.08726	1.32714e-154	2.99331e-153
CCNB2	-1.12343	27.2607	8.04116e-153	1.77453e-151
SERPINB1	-0.00302878	1.36534	8.04369e-156	1.84417e-154
UCHL3	-0.546517	1.66576	2.48508e-156	5.72451e-155
RTN4	0.533408	1.40901	8.61615e-156	1.97309e-154
HMGB3	-1.10149	3.64856	4.14202e-155	9.41862e-154
IFI27L2	0.895809	1.31038	3.55506e-155	8.09339e-154
UFC1	1.33898	1.04074	1.03385e-153	2.30242e-152
SSNA1	0.623739	1.28372	7.04561e-155	1.59651e-153
SNRPC	0.788322	1.22755	1.12039e-154	2.52992e-153
PRRC2C	1.04963	1.19411	2.68798e-154	6.02764e-153
NDUFS7	0.583366	1.23112	2.96754e-154	6.63924e-153
WIBG	-0.968129	1.98854	1.02521e-155	2.34497e-154
SH3BP1	-0.582377	1.9094	2.25511e-155	5.15203e-154
DCPS	-0.85765	1.87323	2.59129e-155	5.91312e-154
MRPL15	-0.394835	1.63927	5.22171e-155	1.18599e-153
PPP2R1A	0.0427353	1.43797	9.94507e-155	2.24828e-153
NPTX1	-2.15384	7.61462	1.07125e-151	2.35335e-150
ATF6B	-0.580447	1.57325	6.01899e-155	1.36547e-153
CALHM2	-1.4607	2.79235	9.34319e-155	2.11467e-153
CISD2	0.196124	1.44112	1.95409e-154	4.38701e-153
RAP1B	1.25158	1.14541	6.20112e-153	1.37158e-151
TPX2	-1.62695	7.23571	4.64649e-151	1.01161e-149
DNAJC15	0.10433	1.4945	6.46716e-154	1.44191e-152
TCTEX1D2	-1.04365	1.99153	1.65983e-154	3.73499e-153
FURIN	-0.493899	2.00819	1.55885e-154	3.51184e-153
ANKRD39	-0.584089	2.05858	1.8371e-154	4.12912e-153
RTF1	0.152142	1.39373	1.53213e-153	3.4082e-152
ATP6V1D	-0.860374	1.97976	2.70921e-154	6.06825e-153
ACTN4	-0.324051	1.80503	4.72911e-154	1.05682e-152
MCM7	-0.162036	2.41289	1.59626e-153	3.54681e-152
HIST1H1C	-0.938951	2.51488	1.84593e-153	4.09687e-152
COPB2	-0.568717	1.66916	3.36907e-153	7.46882e-152
GALK1	-1.58858	2.32855	5.08333e-153	1.12563e-151
SAMD3	-1.28417	2.40772	7.11665e-153	1.57229e-151
C1orf43	0.24483	1.36868	5.18934e-152	1.14259e-150
CCNB1	-0.6201	4.55672	2.37399e-150	5.12835e-149
SF3B2	0.910741	1.13493	3.63954e-151	7.94162e-150
TAF12	-0.342944	1.57798	3.31104e-152	7.29854e-151
PRPF40A	0.429521	1.35519	1.53289e-151	3.35992e-150
GPX1	0.953784	1.15287	9.98324e-151	2.16623e-149
DPP4	-0.0867685	1.38966	1.61914e-151	3.54498e-150
RAD50	-0.947747	1.86474	6.69894e-152	1.47331e-150
SMC3	0.482681	1.43799	2.69627e-151	5.88999e-150
MAP2K1	-0.64133	1.71508	1.36308e-151	2.99108e-150
ATP5G2	2.53974	0.797871	6.90225e-148	1.45388e-146
RBBP4	-0.2033	1.44911	6.31219e-151	1.37119e-149
CDCA7	-1.8357	3.48974	2.65597e-150	5.73112e-149
LSM3	1.18437	1.14813	1.17063e-149	2.51208e-148
OBFC1	-1.15874	2.00038	3.81427e-151	8.31357e-150
PAK1	-1.78416	2.42818	4.88337e-151	1.062e-149
UQCRC1	0.1483	1.39036	2.35823e-150	5.09997e-149
RPS6KA1	-1.25555	2.09025	1.06592e-150	2.31033e-149
RNF166	-0.779116	1.69226	2.76731e-150	5.96474e-149
KXD1	-0.198845	1.5365	1.12554e-149	2.41799e-148
CTSS	0.00694186	1.3201	2.97567e-149	6.37146e-148
MAP4K1	-0.945991	1.87306	4.09751e-150	8.82212e-149
LRRC59	-0.713548	1.91539	9.51677e-150	2.04674e-148
ATRAID	0.467328	1.19789	2.23382e-148	4.72063e-147
CTSA	-0.727641	1.68913	1.4934e-149	3.20117e-148
ARL6IP5	2.3433	0.86438	4.14085e-146	8.61032e-145
MIEN1	0.141748	1.39545	1.19601e-148	2.53852e-147
YWHAQ	0.811693	1.31684	9.16525e-149	1.94957e-147
STXBP2	-0.479994	1.60952	4.27392e-149	9.14121e-148
IL4R	-0.543499	1.47873	4.91507e-149	1.0501e-147
GBP1	0.974327	1.15824	4.52571e-148	9.55363e-147
MAP7D1	-0.660796	1.63928	6.76807e-149	1.44282e-147
NINJ1	-0.0701344	1.61929	9.61186e-149	2.04234e-147
THEMIS2	-1.73401	2.45368	5.24973e-149	1.12036e-147
MRPS11	-0.36117	1.68741	9.02174e-149	1.92115e-147
DNAJB11	0.268296	1.45858	1.90487e-148	4.03425e-147
EDF1	2.37621	0.840729	1.60017e-145	3.31668e-144
DUSP6	-1.22484	3.86371	2.34867e-147	4.92587e-146
MIS18BP1	-1.1842	2.17292	2.17654e-148	4.60461e-147
ETFA	-0.0541848	1.44612	1.02909e-147	2.16298e-146
CUEDC2	-0.443302	1.54349	7.14044e-148	1.50243e-146
UQCRQ	2.05351	0.955969	2.44239e-145	5.04087e-144
SMC6	-1.38528	2.22911	6.74945e-148	1.42324e-146
CISD1	-0.1144	1.46984	3.17461e-147	6.62951e-146
LRCH4	-0.928888	1.78485	1.75196e-147	3.67836e-146
AIP	0.60787	1.26087	2.077e-146	4.32809e-145
ZDHHC24	-1.38793	2.42381	2.42816e-147	5.08709e-146
ORAI2	-1.07958	1.90747	2.51436e-147	5.26202e-146
TSSC1	-1.32299	2.09007	2.73698e-147	5.72177e-146
SAMM50	-0.638489	1.66656	5.15872e-147	1.07613e-145
SPCS1	1.67813	0.929971	3.73655e-144	7.63087e-143
SP100	0.720922	1.14556	1.92896e-145	3.99392e-144
MRPS12	0.34956	1.32457	1.97071e-145	4.07168e-144
SRP68	-1.03101	1.90326	2.89075e-146	6.01735e-145
FNBP1	0.266533	1.35294	1.93529e-145	4.00277e-144
LSM1	0.283227	1.32333	3.71105e-145	7.63495e-144
VDAC2	1.07736	1.09343	2.67886e-144	5.48236e-143
SDHA	-0.467786	1.49324	1.31781e-145	2.73435e-144
HK1	-1.08813	1.88525	5.26517e-146	1.09365e-144
CCNA2	-1.61901	5.43262	1.98021e-143	4.00201e-142
SUB1	3.06753	0.786139	2.43323e-142	4.88706e-141
WDR61	-0.430397	1.55496	2.99508e-145	6.16848e-144
NME1	0.988852	1.25801	1.72098e-144	3.53318e-143
PGLS	-0.0155595	1.36348	1.38047e-144	2.83711e-143
TIMM13	0.688066	1.21781	5.40356e-144	1.10006e-142
CISD3	0.0553854	1.44173	1.93417e-144	3.96669e-143
NPC2	0.320913	1.24428	5.53143e-144	1.12492e-142
RPA2	0.273635	1.34341	8.20428e-144	1.66501e-142
QARS	-0.766055	1.54417	4.77203e-144	9.72514e-143
CPSF6	-0.672583	1.8248	2.46886e-144	5.0579e-143
PRKAG1	-0.874198	1.74508	3.08184e-144	6.30043e-143
UBE2S	0.138466	2.22576	4.32331e-144	8.81991e-143
SAMSN1	1.05423	1.197	7.41047e-143	1.49145e-141
FAM192A	-0.833244	1.84668	6.13297e-144	1.24595e-142
CD2BP2	-0.275834	1.58952	1.07669e-143	2.1828e-142
PDAP1	0.192876	1.35603	2.86559e-143	5.78533e-142
TMED2	0.869534	1.08681	2.7108e-142	5.43894e-141
MRPL54	0.413243	1.30871	6.25048e-143	1.2606e-141
CD40LG	0.826084	1.72654	1.37145e-143	2.77458e-142
SSR4	2.40037	0.817316	2.90935e-140	5.75417e-139
TIMM17A	-0.0934986	1.59018	7.30386e-143	1.47152e-141
ITGB1BP1	0.180818	1.49285	8.91847e-143	1.7931e-141
HELLS	-1.41824	3.48533	5.20347e-142	1.04295e-140
MLF2	0.250113	1.3015	5.53315e-142	1.10788e-140
HMGN1	2.29063	0.875128	3.81301e-140	7.52616e-139
C19orf43	1.81736	0.942347	3.21429e-140	6.35083e-139
UQCR10	1.95989	0.89314	1.21793e-139	2.39424e-138
GGCT	-0.461412	1.65531	5.80777e-142	1.16167e-140
RSU1	-0.141799	1.36953	2.48154e-141	4.94324e-140
NDUFA8	-0.00304757	1.43076	2.58148e-141	5.13706e-140
TPGS2	-0.662357	1.74261	9.42703e-142	1.88366e-140
XRCC6	1.46127	1.00097	6.29582e-140	1.24141e-138
TMED3	-0.859649	1.73705	1.42995e-141	2.85139e-140
SLA2	-1.4414	2.45377	1.3765e-141	2.74763e-140
COMT	-0.440285	1.61331	2.63941e-141	5.24698e-140
TRAPPC3	0.0266641	1.40433	2.15768e-140	4.27185e-139
MPG	-0.283597	1.48283	1.76467e-140	3.49732e-139
ANAPC15	-0.433358	1.68171	8.64942e-141	1.71594e-139
TMEM14C	-0.260609	1.44836	1.21691e-139	2.39424e-138
KIFC1	-2.15557	5.27899	8.48953e-138	1.6456e-136
CARD16	0.431877	1.25983	4.26779e-139	8.35592e-138
GRAP2	0.308845	1.38644	1.5984e-139	3.139e-138
ACP1	0.551859	1.21435	6.76593e-139	1.32337e-137
CENPN	-1.46471	3.36628	3.66309e-139	7.17921e-138
COPS3	-0.13209	1.5252	2.19578e-139	4.30781e-138
CRIPT	-0.884075	1.91424	1.06014e-139	2.08827e-138
MRPL9	0.0305318	1.36652	8.67797e-139	1.69395e-137
TCF25	0.167621	1.30345	1.34094e-138	2.61491e-137
FAM96B	1.42101	1.03584	2.48259e-137	4.80265e-136
TCP1	0.652754	1.31873	1.59979e-138	3.11655e-137
TESC	-1.17342	2.86585	8.24418e-139	1.61089e-137
BUB3	1.04578	1.11486	6.15196e-138	1.19368e-136
UBE2F	-0.30464	1.47769	1.96826e-138	3.83052e-137
TAPBP	0.599643	1.16375	3.0942e-137	5.97986e-136
CYCS	1.79196	1.0034	1.49575e-136	2.87924e-135
SRRM1	0.891554	1.12783	5.71368e-137	1.10313e-135
PPIH	-0.406835	1.65021	5.7417e-138	1.1163e-136
FBXW5	-0.146614	1.40424	1.65165e-137	3.19835e-136
GLB1	-1.88419	2.40489	5.88558e-138	1.14313e-136
TSPAN32	-2.85879	3.95589	1.28113e-136	2.471e-135
PDE6G	-3.10485	5.51871	5.58308e-135	1.06106e-133
NAPA	0.0279947	1.31647	1.6082e-136	3.08958e-135
PSMB5	0.660413	1.23929	3.59295e-136	6.88897e-135
MRPS7	0.328837	1.24455	6.07392e-136	1.16344e-134
ARHGAP9	-0.989141	1.73421	1.48402e-136	2.85949e-135
PIGX	-0.517251	1.7138	1.56487e-136	3.00932e-135
TRIAP1	-0.263231	1.53587	2.15237e-136	4.13094e-135
STK4	0.546301	1.16061	1.93512e-135	3.68487e-134
ATP6V1F	1.36194	0.947061	2.732e-134	5.16687e-133
TMEM261	0.102378	1.2695	1.86542e-135	3.55913e-134
RTCB	-0.485601	1.61916	6.76037e-136	1.29365e-134
CCDC109B	0.512813	1.11395	7.76148e-135	1.47362e-133
PLEKHF1	-1.05034	2.0841	6.78229e-136	1.29657e-134
RBBP7	-0.0548501	1.45786	1.93233e-135	3.68318e-134
CD247	0.894757	1.0962	2.87698e-134	5.43579e-133
GNAI2	0.163413	1.41184	3.27713e-135	6.23425e-134
IGBP1	-0.145115	1.27312	1.72588e-134	3.26724e-133
CD70	-0.44556	5.27645	1.2566e-132	2.35591e-131
RPA1	-0.961787	1.88028	1.63688e-134	3.10179e-133
MED4	0.23268	1.22079	1.58844e-133	2.98958e-132
GRB2	-0.0676644	1.45683	7.68e-134	1.44685e-132
RAB2A	0.0146233	1.33136	1.93645e-133	3.64105e-132
GNL2	-0.851173	1.70862	6.72265e-134	1.26895e-132
AKTIP	-0.971846	1.7766	7.18829e-134	1.35553e-132
CDC20	-0.805882	5.3063	2.36165e-131	4.36871e-130
TXNRD1	-0.760887	1.8179	2.02196e-133	3.79815e-132
TXN2	0.0796874	1.28122	1.43557e-132	2.68886e-131
MRPL41	1.1167	1.1056	4.06744e-132	7.57463e-131
NDUFS4	-0.0441984	1.37239	1.63432e-132	3.05817e-131
MNAT1	-1.19825	2.14426	4.01117e-133	7.52752e-132
LARP7	-0.0649344	1.41509	1.7588e-132	3.28478e-131
FAM50A	-0.370822	1.50858	1.73594e-132	3.2452e-131
SUCLG1	0.208677	1.26187	6.61415e-132	1.22703e-130
SAMHD1	0.129156	1.19329	8.4013e-132	1.55708e-130
TANK	0.624151	1.36173	6.0456e-132	1.12262e-130
ARHGAP25	-0.778448	1.6891	1.80024e-132	3.35895e-131
SNRPG	2.60489	0.853821	7.12991e-130	1.30404e-128
RMDN1	-1.50987	2.20776	2.36602e-132	4.41037e-131
ABI1	-0.562394	1.60743	5.10054e-132	9.48037e-131
EZH2	-1.13782	2.64333	4.26211e-132	7.92956e-131
GYPC	1.24871	0.96796	2.46442e-130	4.52866e-129
PARVG	-1.0648	1.84848	1.19468e-131	2.21209e-130
PCSK7	-0.429504	1.44238	4.38826e-131	8.10994e-130
MRPS36	0.280124	1.27421	1.83232e-130	3.37029e-129
HMMR	-1.60177	7.53699	1.37909e-128	2.50115e-127
ROCK1	-0.318805	1.47341	9.60611e-131	1.77194e-129
FH	-1.1155	1.91218	5.81865e-131	1.07432e-129
SRP54	-0.407333	1.4817	2.46867e-130	4.5322e-129
TOMM22	0.707174	1.10338	1.6173e-129	2.95245e-128
CIAPIN1	-0.893856	1.80246	1.59001e-130	2.93015e-129
FAM101B	-0.759279	1.72093	1.75154e-130	3.22475e-129
PSMB4	0.550028	1.2245	1.07263e-129	1.95997e-128
DERL2	-0.0893661	1.42744	5.41326e-130	9.91939e-129
RNF181	0.782981	1.10904	2.6901e-129	4.90168e-128
IL9R	-2.83481	4.24849	6.2595e-129	1.13842e-127
MCRS1	-0.837506	1.6918	3.69785e-130	6.78242e-129
APEH	-1.1705	1.72654	7.09187e-130	1.29831e-128
MED10	0.302701	1.20468	4.19575e-129	7.63799e-128
PBK	-2.14696	26.6536	3.34815e-127	6.01616e-126
FAH	-1.66252	2.70627	1.71766e-129	3.13272e-128
OAZ1	3.4569	0.657922	1.81408e-126	3.23276e-125
SLTM	0.245039	1.35725	1.01775e-128	1.84753e-127
HNRNPF	1.66793	0.915299	1.40524e-127	2.53909e-126
MT1E	-1.86683	4.99133	2.80227e-127	5.0446e-126
TPGS1	-0.63966	1.56955	7.85242e-129	1.42679e-127
EIF6	0.736059	1.11338	8.07702e-128	1.46214e-126
NDUFA11	1.61061	0.886193	1.33911e-126	2.39072e-125
PDIA4	-0.184218	1.35275	9.58524e-128	1.73355e-126
NDUFB9	1.52841	0.926525	2.32458e-126	4.1349e-125
TTC1	0.125075	1.28208	2.79337e-127	5.03792e-126
SH2D1A	-0.0379215	1.49389	1.58081e-127	2.85368e-126
CNBP	1.95967	0.833455	1.90199e-125	3.3495e-124
SRP9	1.26517	0.98665	3.13771e-126	5.566e-125
NUTF2	0.212818	1.22062	6.84683e-127	1.22575e-125
ACO2	-0.840756	1.59582	2.80018e-127	5.0446e-126
JTB	1.51068	0.934378	1.34606e-125	2.37263e-124
NUP37	-0.986751	1.87307	3.17107e-127	5.70324e-126
CBR3	-1.22307	2.1656	3.42244e-127	6.14396e-126
CNPY2	0.517157	1.12466	2.98964e-126	5.30819e-125
RTCA	-0.712887	1.82421	4.43977e-127	7.96291e-126
NDUFS8	0.859668	1.10845	4.39956e-126	7.79729e-125
UTP11L	-0.570769	1.67062	8.01186e-127	1.433e-125
PPFIBP1	-2.29744	3.71439	5.12888e-126	9.08157e-125
KEAP1	-1.35282	2.06194	6.65117e-127	1.19182e-125
TEX30	-0.0755205	1.75082	8.99758e-127	1.60782e-125
FYB	0.612041	1.18511	5.58606e-126	9.88209e-125
TUBG1	-1.28321	2.32085	1.37561e-126	2.45363e-125
MPP1	-2.14615	2.5303	2.11327e-126	3.76247e-125
GTSE1	-1.78661	8.16719	5.69434e-124	9.95588e-123
SNX20	-1.19508	1.85161	2.94906e-126	5.24092e-125
MTX1	-0.451938	1.50431	5.80844e-126	1.02661e-124
RFXANK	-0.558754	1.55828	6.07764e-126	1.07322e-124
NUF2	-1.45347	4.05824	4.37336e-125	7.69475e-124
FIS1	0.591724	1.08396	1.84647e-124	3.23706e-123
RNPS1	0.751748	1.07663	2.0997e-124	3.67769e-123
RAD51AP1	-2.31553	4.32784	4.95906e-124	8.67813e-123
TOR1A	-0.698746	1.71763	5.03948e-125	8.85874e-124
NEMF	-0.448498	1.52387	1.42426e-124	2.50139e-123
THOC7	0.640087	1.11143	8.55644e-124	1.49465e-122
CDCA3	-2.16909	6.7318	1.84625e-122	3.19064e-121
DTYMK	-0.372436	1.85435	1.59649e-124	2.80136e-123
PHLDA3	-2.73139	4.40625	3.56074e-123	6.19213e-122
NDUFB4	1.59047	0.90336	1.51221e-122	2.62035e-121
TPR	0.797816	1.12995	2.9549e-123	5.14316e-122
SNRPE	1.76196	0.893464	1.69109e-122	2.9251e-121
FAM32A	-0.45292	1.58214	1.53574e-123	2.67783e-122
H2AFZ	2.94516	0.949779	6.2217e-123	1.08002e-121
GRK6	-0.554264	1.52875	1.80451e-123	3.14366e-122
ATPAF1	-1.42123	1.92761	1.51847e-123	2.6501e-122
CHAF1A	-1.95083	3.65556	1.35674e-122	2.35306e-121
PSTPIP1	-1.14304	2.0069	4.40804e-123	7.65871e-122
HNRNPU	0.848663	1.08466	4.40916e-122	7.59281e-121
CDC45	-2.10845	4.52837	1.88258e-121	3.21344e-120
PPID	-0.704013	1.66209	1.57158e-122	2.72081e-121
TMEM230	0.481665	1.06115	1.38969e-121	2.37837e-120
CDK2AP2	1.09794	1.05865	1.29692e-121	2.22155e-120
PSMG2	0.420226	1.1226	1.24577e-121	2.13583e-120
RBM8A	1.8111	0.950879	5.88457e-121	1.00007e-119
TDG	-0.558261	1.66095	3.03456e-122	5.2396e-121
CACYBP	1.53821	1.00937	3.66795e-121	6.24451e-120
DNTTIP1	-1.1808	1.91036	3.50759e-122	6.05099e-121
PNN	0.134095	1.29517	1.06177e-121	1.82197e-120
PTDSS1	-1.0701	1.73684	4.34551e-122	7.48985e-121
KIF2C	-2.53436	6.80416	6.58782e-120	1.10509e-118
MCM3	-0.465675	1.73547	4.42205e-122	7.60828e-121
ATP6V0E2	-1.03738	1.75171	5.65372e-122	9.71022e-121
SNX6	0.410126	1.14728	2.87491e-121	4.90298e-120
SSRP1	-0.208785	1.41538	1.5576e-121	2.66339e-120
ZNF706	0.956939	1.06766	1.03923e-120	1.76461e-119
SEC13	-0.268302	1.41825	3.26817e-121	5.56878e-120
UNC119	-0.856478	1.81786	1.77663e-121	3.03525e-120
GNAI3	-0.199672	1.3873	4.58474e-121	7.79847e-120
NCAPG	-2.56825	7.17204	3.45849e-119	5.78657e-118
SNX3	0.943023	0.954129	6.2368e-120	1.04711e-118
TRABD	0.169546	1.2287	1.22727e-120	2.08025e-119
CHCHD5	-0.307175	1.35738	1.27891e-120	2.1659e-119
LPXN	0.533796	1.24341	1.72778e-120	2.91847e-119
FBXO7	-0.346113	1.33608	1.51029e-120	2.55554e-119
SCAMP2	-0.0668788	1.31928	2.48138e-120	4.18776e-119
TMC6	-0.915232	1.69392	1.16448e-120	1.97555e-119
FAM103A1	-0.317019	1.45227	2.72935e-120	4.60226e-119
WASF2	-0.119008	1.29753	4.1608e-120	7.00383e-119
RFC4	-1.00129	2.15206	1.56363e-120	2.64348e-119
TSG101	-0.236942	1.40529	5.95202e-120	1.00016e-118
CAST	0.233695	1.20805	1.36046e-119	2.28018e-118
SNRNP25	-0.740086	1.88474	3.89899e-120	6.56882e-119
FNTA	-0.180692	1.26077	1.44435e-119	2.4187e-118
RBM42	-0.0898845	1.34261	4.39068e-119	7.33364e-118
CD96	0.689206	1.20029	8.05513e-119	1.34312e-117
RAD51C	-0.668907	1.70841	3.60923e-119	6.0336e-118
DPP7	0.389657	1.07773	3.50544e-118	5.82005e-117
MRPL34	0.345013	1.15124	3.71412e-118	6.156e-117
GUSB	-1.33919	1.91151	7.92177e-119	1.32202e-117
PIR	-2.68912	6.93926	1.0533e-116	1.71797e-115
SF3B14	1.35623	0.930562	3.58731e-117	5.90554e-116
APH1A	-0.120528	1.24539	3.69386e-118	6.12765e-117
SURF4	0.0481539	1.37352	2.52785e-118	4.20414e-117
TIMMDC1	-0.821198	1.54644	2.27885e-118	3.79327e-117
WDR34	-2.11208	3.28796	7.52529e-118	1.24516e-116
SRP19	0.597327	1.0448	2.46861e-117	4.06735e-116
SNRNP70	0.0904103	1.31131	6.81505e-118	1.12861e-116
ELP6	-1.15562	1.82549	3.20022e-118	5.31783e-117
UBB	3.42723	0.688179	6.42731e-116	1.04046e-114
COPS4	-0.531307	1.43487	8.35541e-118	1.38134e-116
PNKD	-0.423542	1.43511	1.5034e-117	2.48125e-116
ERGIC3	0.266894	1.12303	3.94949e-117	6.49079e-116
DNMT1	-0.0151642	1.4888	1.49876e-117	2.47569e-116
CAPNS1	-0.437548	1.48612	2.09678e-117	3.45764e-116
IAH1	0.10166	1.23764	6.74783e-117	1.10617e-115
DNAJC7	0.105547	1.2609	6.94807e-117	1.13803e-115
MELK	-2.89613	26.2365	4.23684e-115	6.81893e-114
MINOS1	1.07178	0.961988	4.29744e-116	6.98002e-115
CHCHD1	-0.0347995	1.33112	9.36835e-117	1.5293e-115
LIMA1	-1.94491	2.80285	6.4296e-117	1.05489e-115
SLC1A5	-0.885115	2.0028	3.91404e-117	6.43797e-116
OSBPL8	-0.276745	1.39099	9.15007e-117	1.49492e-115
MTMR14	-1.17647	1.7397	5.36528e-117	8.81012e-116
DERA	-1.97449	2.33041	7.20105e-117	1.17847e-115
DNASE2	-1.35085	1.84719	7.31949e-117	1.19685e-115
THYN1	0.00796211	1.19595	3.64496e-116	5.92519e-115
TSTA3	0.158458	1.25853	2.26917e-116	3.6949e-115
CENPE	-1.92821	5.67072	5.07181e-115	8.14927e-114
POLR3K	-0.115139	1.49377	2.6281e-116	4.27577e-115
MGME1	-1.69892	2.44977	1.96654e-116	3.20482e-115
MRPL12	0.122855	1.34522	4.64435e-116	7.53719e-115
COMMD1	-0.414124	1.43667	5.57603e-116	9.03409e-115
FUS	0.955241	1.05241	2.3219e-115	3.74936e-114
ERAL1	-1.64697	2.15736	5.48158e-116	8.88848e-115
MND1	-2.87013	6.00275	2.65836e-114	4.2329e-113
RPS6KB2	-0.608942	1.51648	1.32723e-115	2.14498e-114
GBP2	1.13051	0.951016	9.74339e-115	1.5591e-113
IL10RB	-1.40992	1.88623	1.15151e-115	1.86254e-114
COPB1	-0.355603	1.35747	2.78508e-115	4.49357e-114
TMEM208	0.26084	1.22965	4.32667e-115	6.95775e-114
PRC1	-2.02683	4.40272	1.72121e-114	2.7497e-113
MRPL22	0.338834	1.22031	9.03402e-115	1.44917e-113
CALCOCO2	-0.457147	1.33814	3.81618e-115	6.147e-114
NUDT22	-0.663165	1.52534	3.28199e-115	5.29091e-114
NOB1	-0.357822	1.28811	5.20052e-115	8.34918e-114
CAMK1	-2.18103	4.03081	1.86129e-114	2.9686e-113
GPR146	-3.0171	3.20147	9.41443e-115	1.5077e-113
POLD4	0.134946	1.15986	2.22272e-114	3.54214e-113
CKAP2L	-2.23954	6.09848	3.00527e-113	4.75029e-112
ZNF428	-0.527844	1.41918	9.36405e-115	1.50087e-113
RHEB	0.492344	1.14448	2.68206e-114	4.26715e-113
COPS8	-0.609462	1.48872	1.31622e-114	2.10444e-113
USP48	-1.2973	1.85386	1.85321e-114	2.95814e-113
TECR	0.493576	1.11658	1.11894e-113	1.77587e-112
CCT6A	0.990037	1.02862	1.82289e-113	2.88839e-112
VAPA	0.930697	0.954224	4.77535e-113	7.5359e-112
SHCBP1	-2.5886	26.2645	4.72051e-112	7.4013e-111
MEI1	-1.15283	1.68667	4.50639e-114	7.1638e-113
DNAJC9	-0.0738263	1.54042	5.77285e-114	9.16959e-113
ORC6	-1.94449	3.89802	4.10244e-113	6.47926e-112
MMP25	-2.60143	4.18365	7.17354e-113	1.13113e-111
RPA3	0.857257	1.12001	2.7098e-113	4.28673e-112
MRPL11	0.0670721	1.21557	2.57188e-113	4.07187e-112
SMAP1	-0.305331	1.32715	1.82137e-113	2.88835e-112
CDCA5	-2.50111	6.61118	6.63664e-112	1.03805e-110
BCAP31	0.526826	1.07701	1.88655e-112	2.96751e-111
PSMD6	0.529092	1.14662	2.19817e-112	3.45488e-111
MAGOH	0.926449	0.982389	5.97479e-112	9.36035e-111
AHSA1	-0.170237	1.33803	1.21777e-112	1.91863e-111
SND1	-1.06762	1.47842	1.7731e-112	2.79131e-111
MGST3	0.460866	1.09141	9.26218e-112	1.44755e-110
COPS5	-0.220787	1.32871	4.45489e-112	6.99047e-111
BATF	0.526635	1.48276	3.94756e-112	6.1994e-111
PHB2	0.259575	1.20188	9.60998e-112	1.5007e-110
GPR108	-0.835098	1.55652	6.36688e-112	9.96657e-111
ATP6V0E1	1.95106	0.786063	2.92105e-110	4.50009e-109
XBP1	1.37476	0.927756	8.76395e-111	1.3566e-109
PLGRKT	-0.422182	1.36306	1.76999e-111	2.75738e-110
MAP3K8	-1.26446	2.29657	1.27606e-111	1.9911e-110
NEU1	-1.73647	2.22785	1.35172e-111	2.10747e-110
TNFRSF4	1.37302	1.57909	1.85385e-111	2.88571e-110
ZNF207	0.247833	1.23009	5.83032e-111	9.05376e-110
RMI2	-2.2013	3.37127	6.02613e-111	9.35036e-110
NAA20	0.126207	1.17626	7.93407e-111	1.22912e-109
SGOL2	-1.59865	2.91904	4.05505e-111	6.30201e-110
ARGLU1	0.240657	1.17873	8.91721e-111	1.37922e-109
FBXO22	-1.73952	2.15507	2.62915e-111	4.08927e-110
ENY2	0.987589	0.998456	5.75019e-110	8.79584e-109
APBB1IP	-0.637773	1.4391	9.31778e-111	1.44003e-109
CDK5	-2.25571	2.68088	7.69191e-111	1.19255e-109
ATP5H	1.30988	0.882773	1.21542e-109	1.8548e-108
CCNDBP1	0.342136	1.10508	3.47514e-110	5.34523e-109
DDX39A	1.05981	1.08496	3.58017e-110	5.50242e-109
HJURP	-2.73874	7.75339	7.09727e-109	1.07465e-107
SKP1	2.42043	0.698618	9.30233e-109	1.40634e-107
CPSF3	-1.61642	2.05449	1.06858e-110	1.65015e-109
SDCBP	0.426953	1.13861	4.83545e-110	7.40243e-109
HEXB	-0.864801	1.51503	1.98648e-110	3.06517e-109
RBM17	0.410479	1.21184	4.50806e-110	6.91212e-109
FAHD2B	-2.41437	2.52519	2.28069e-110	3.51634e-109
TNIP1	-0.293198	1.44101	4.06769e-110	6.24183e-109
CHST12	-0.509797	1.61452	3.18875e-110	4.90861e-109
DLGAP5	-2.22101	6.88898	1.61646e-108	2.43811e-107
DIAPH1	-0.721945	1.5852	3.90297e-110	5.9938e-109
ASPM	-1.82753	8.07271	3.10659e-108	4.66756e-107
ASMTL	-1.09311	1.82034	4.60475e-110	7.05481e-109
ARF3	-0.741064	1.59695	6.33617e-110	9.68457e-109
TLN1	-0.292973	1.38321	1.148e-109	1.75329e-108
SNRNP40	-0.217055	1.29263	1.70627e-109	2.60182e-108
MRPL20	1.18077	0.962243	7.25876e-109	1.09825e-107
MRPS33	0.27732	1.10707	4.01591e-109	6.09979e-108
ZBTB8OS	-0.143794	1.28945	2.48025e-109	3.77612e-108
BLOC1S1	0.882653	1.08259	5.09841e-109	7.73192e-108
MRPL52	1.14542	0.97711	9.93545e-109	1.50089e-107
RUVBL1	-0.830406	1.58059	1.99234e-109	3.03566e-108
C19orf60	0.529687	1.0277	1.33266e-108	2.01162e-107
UBA5	-1.44003	1.82747	2.838e-109	4.3174e-108
ESYT1	-0.953832	1.64622	3.28954e-109	5.00041e-108
PFDN1	0.0657724	1.17083	1.73492e-108	2.61273e-107
RNASEH2A	-1.00341	2.00353	4.80537e-109	7.2932e-108
TERF2IP	0.768789	1.05653	3.83774e-108	5.7572e-107
C4orf48	0.629016	1.06882	3.9094e-108	5.86018e-107
CCAR1	-0.566534	1.5911	1.69248e-108	2.55079e-107
MT1X	0.317243	1.19548	4.34961e-108	6.51503e-107
HADHB	-0.621455	1.38047	3.22122e-108	4.83606e-107
SNRPB2	1.65304	0.867336	3.6105e-107	5.36251e-106
ORAI3	-2.47505	2.72334	3.01811e-108	4.53814e-107
NDUFA2	0.88545	1.00995	1.67881e-107	2.50686e-106
BAK1	-0.99455	1.93354	2.18088e-108	3.28179e-107
CENPA	-2.08249	7.92187	1.78832e-106	2.63198e-105
CCDC90B	-0.561052	1.37423	5.75426e-108	8.61234e-107
BUD31	0.523811	1.16719	2.28572e-107	3.40007e-106
HTATIP2	-0.434685	1.31566	1.10058e-107	1.64597e-106
IDH3B	-0.116575	1.23976	2.14773e-107	3.19971e-106
HPGD	-0.839985	3.04593	1.94131e-107	2.8944e-106
KIF20B	-0.66669	1.90117	1.34304e-107	2.00703e-106
NDUFB2	2.18016	0.766096	6.68213e-106	9.73138e-105
HMBS	-1.74983	2.08331	1.91027e-107	2.8503e-106
ATAD2	-1.57837	2.84304	3.81742e-107	5.6612e-106
PMPCA	-1.54058	1.93417	2.25355e-107	3.35479e-106
EMC4	0.442124	1.08937	1.29724e-106	1.91358e-105
SRPK1	-0.875993	1.6583	3.61854e-107	5.37035e-106
RHNO1	-1.06592	1.57512	4.20852e-107	6.23644e-106
PPP4R2	-0.433639	1.43715	7.16479e-107	1.05849e-105
CD59	0.3592	1.43225	5.88061e-107	8.70098e-106
ACP5	-2.24593	2.10863	4.9456e-107	7.32311e-106
GMPPA	-1.41484	1.767	6.51835e-107	9.63725e-106
FAM104A	-0.697242	1.64583	1.05222e-106	1.55332e-105
BLM	-1.9267	3.04307	1.71906e-106	2.53197e-105
PPP1R11	-0.00513196	1.176	3.43203e-106	5.01695e-105
PRKCH	-0.442424	1.33558	2.05359e-106	3.01782e-105
RAB18	-0.134133	1.22177	2.67911e-106	3.92814e-105
SMARCC1	-1.04088	1.59357	1.56764e-106	2.3107e-105
SUSD3	-0.414954	1.29123	3.07293e-106	4.49878e-105
MTCH1	-0.227578	1.36706	3.19786e-106	4.67816e-105
AL592183.1	-0.942274	1.39372	2.805e-106	4.10964e-105
EIF5A	1.39463	1.04316	8.49116e-106	1.23382e-104
CKS1B	0.345456	1.50113	1.99256e-106	2.93036e-105
COG4	-2.4562	2.51929	2.3761e-106	3.4865e-105
RNASEH1	-1.32547	1.85403	2.30403e-106	3.38331e-105
PIH1D1	-0.202299	1.2968	5.82208e-106	8.48522e-105
SUPT16H	-0.201675	1.36877	4.06e-106	5.92602e-105
COPG1	-1.57892	1.72518	3.65641e-106	5.34094e-105
CDIP1	-1.82151	2.04747	4.17101e-106	6.08348e-105
TAX1BP1	0.709793	1.02618	3.17164e-105	4.58802e-104
GMPS	-0.844317	1.49804	7.14773e-106	1.04017e-104
SH3KBP1	-0.245664	1.3392	1.41802e-105	2.0574e-104
AKR7A2	-0.718794	1.36347	1.52679e-105	2.21356e-104
GLT8D1	-1.79813	1.9911	8.3292e-106	1.21119e-104
ASL	-1.77729	2.1019	1.04097e-105	1.51146e-104
WDR54	-0.900968	1.54125	1.63333e-105	2.36626e-104
USP16	-0.234215	1.3349	3.72274e-105	5.37723e-104
RASAL3	-0.131634	1.23708	4.43473e-105	6.40089e-104
TFG	-0.730655	1.42481	3.44187e-105	4.97524e-104
NCKAP1L	-1.48033	1.78735	2.34363e-105	3.39276e-104
CTNNBL1	-0.803163	1.44252	4.81197e-105	6.93509e-104
ARPP19	0.0229854	1.29898	7.69366e-105	1.10554e-103
SMIM7	-0.672029	1.46635	5.59564e-105	8.05258e-104
ATP6V1B2	-1.34511	1.72903	4.55345e-105	6.56738e-104
NPDC1	-1.23725	2.0827	5.27944e-105	7.60318e-104
PREB	-1.19014	1.71866	6.69412e-105	9.62626e-104
BAD	-0.715841	1.62099	1.34042e-104	1.92471e-103
SFPQ	0.550906	1.16196	4.01342e-104	5.74165e-103
ITSN2	-0.516417	1.35791	2.42477e-104	3.47657e-103
TINF2	-0.53631	1.294	2.7283e-104	3.90601e-103
SNRPD3	0.656846	1.0785	5.89335e-104	8.4187e-103
SEC23B	-1.06596	1.51702	2.30109e-104	3.30168e-103
BRMS1	-0.618701	1.43737	2.6711e-104	3.82694e-103
DCAF13	-0.454187	1.35322	4.80704e-104	6.87194e-103
TAGLN2	1.55278	0.891633	3.8428e-103	5.42175e-102
PRDX6	0.933744	0.937817	3.32171e-103	4.69677e-102
TSTD1	0.45833	1.03712	2.31041e-103	3.27398e-102
MRPL21	0.0426321	1.18694	1.58647e-103	2.25799e-102
SMIM12	-0.266029	1.26737	1.21503e-103	1.7306e-102
MRPL35	-0.981336	1.60978	7.20926e-104	1.02909e-102
LMAN1	0.256233	1.1055	1.83684e-103	2.61052e-102
NKG7	1.65772	1.57988	7.95228e-104	1.13432e-102
SIRT2	-1.19658	1.70027	1.04103e-103	1.48385e-102
JUN	0.214394	1.35546	2.14908e-103	3.04982e-102
POLR2F	0.367554	1.10007	4.84876e-103	6.83609e-102
ESCO2	-2.91866	6.03637	3.68534e-102	5.12521e-101
OAS1	-0.324154	1.43893	2.07791e-103	2.95096e-102
UROS	-0.99536	1.50483	2.18822e-103	3.1031e-102
PTMS	-1.15804	2.96327	3.05886e-103	4.32826e-102
CLPTM1	-1.2704	1.77155	1.73498e-103	2.46756e-102
TAP2-1	-0.407248	1.31177	2.8608e-103	4.05096e-102
RPS19BP1	0.759333	1.05349	8.39616e-103	1.18032e-101
MZT2A	1.24687	0.875475	2.76526e-102	3.8484e-101
MMADHC	0.498012	1.065	1.54405e-102	2.15812e-101
GRN	-1.54604	1.87985	3.37345e-103	4.76647e-102
SMPD1	-1.81589	2.00311	3.42278e-103	4.83266e-102
RTN3	-0.745538	1.4515	5.25889e-103	7.40893e-102
PRPF38A	-0.38613	1.38167	1.0334e-102	1.44959e-101
KIF5B	0.365322	1.14955	1.5503e-102	2.1653e-101
DDA1	-0.493424	1.44127	8.75191e-103	1.22944e-101
ACAA1	-0.581814	1.35812	1.00373e-102	1.40899e-101
H2AFX	-1.25363	2.38667	6.79785e-103	9.57015e-102
TXNDC9	-0.148019	1.26289	1.68131e-102	2.34659e-101
ZNF580	-1.49941	1.85277	7.75302e-103	1.0907e-101
ORAI1	-0.44317	1.42115	1.30907e-102	1.83231e-101
SNRPF	1.56435	0.840581	1.1457e-101	1.58651e-100
TFDP1	-0.907294	1.60474	1.26798e-102	1.77608e-101
TNFSF8	-1.59844	1.90575	1.06694e-102	1.49556e-101
SUGT1	-0.249572	1.33181	2.6119e-102	3.63758e-101
TMEM106C	-0.607823	1.79309	1.39635e-102	1.95308e-101
TREX1	-1.05991	1.51657	2.13978e-102	2.98219e-101
ALAS1	-1.31038	1.95544	2.08157e-102	2.90314e-101
IMMT	-0.10736	1.14968	9.74736e-102	1.35074e-100
PSMF1	-0.300454	1.22402	8.79567e-102	1.21972e-100
FAM111A	-1.44161	2.03049	4.17962e-102	5.80844e-101
FLNA	0.418737	1.3397	8.24785e-102	1.14457e-100
TXNDC15	-0.921038	1.54738	6.53005e-102	9.06838e-101
RAE1	-1.30262	1.83371	1.14831e-101	1.58899e-100
PKMYT1	-2.75307	8.09227	5.37923e-100	7.32887e-99
MVB12A	-1.46415	1.78302	1.48165e-101	2.04735e-100
NMT2	-2.07697	1.93954	1.38474e-101	1.9148e-100
GNPTAB	-1.17529	1.71141	1.60018e-101	2.20957e-100
TOX4	-0.778475	1.44128	2.84312e-101	3.92306e-100
BAZ1B	-0.624724	1.57895	3.19064e-101	4.39947e-100
CCDC12	0.103221	1.10904	9.1658e-101	1.25937e-99
AATF	-0.745389	1.41948	4.88658e-101	6.72839e-100
ZYX	-0.671695	1.53241	3.75799e-101	5.17808e-100
KIF23	-2.78961	26.1885	1.66877e-99	2.26092e-98
EIF4H	0.00470962	1.14588	1.5776e-100	2.16455e-99
EIF2AK1	-0.996023	1.46171	8.8904e-101	1.2224e-99
HPS1	-1.27681	1.67943	7.12422e-101	9.80249e-100
HNRNPD	0.680088	1.04895	2.62734e-100	3.58713e-99
VIMP	0.509641	1.0875	2.5477e-100	3.48085e-99
DDX49	-1.43201	1.86848	1.08637e-100	1.49162e-99
CSK	-0.231635	1.22684	2.50179e-100	3.42053e-99
FAM45A	-0.785464	1.55055	1.61855e-100	2.21918e-99
NFE2L3	-2.05096	2.60928	1.89274e-100	2.59327e-99
FAM111B	-2.67506	5.86492	2.90053e-99	3.90257e-98
MIF4GD	-0.714922	1.3682	2.40748e-100	3.29389e-99
CHCHD3	-0.920485	1.52248	1.89813e-100	2.59883e-99
HPRT1	-0.29607	1.27208	3.54847e-100	4.83796e-99
PEPD	-1.14244	1.49906	3.07831e-100	4.19989e-99
NMI	0.33474	1.01307	1.13229e-99	1.53514e-98
CDC6	-2.42223	4.23932	2.19031e-99	2.95723e-98
EIF2S1	0.0707019	1.21989	1.12353e-99	1.52434e-98
BID	-0.819355	1.35596	9.60871e-100	1.30638e-98
ATG3	-0.0330035	1.1612	2.0626e-99	2.78673e-98
CDC42	1.80812	0.827931	8.40489e-99	1.12695e-97
UBASH3A	-1.70932	2.00275	7.72238e-100	1.05139e-98
CWC27	-0.981991	1.53284	1.03736e-99	1.40939e-98
YTHDF2	-0.169902	1.18486	1.96619e-99	2.65833e-98
C4orf3	1.48035	0.793228	1.27321e-98	1.70246e-97
SPAG7	0.315736	1.03142	3.42402e-99	4.60054e-98
STK16	-1.54903	1.8379	1.07932e-99	1.46537e-98
LGALS3BP	-0.294811	1.10518	2.57055e-99	3.46339e-98
DLD	-0.576427	1.37015	1.90296e-99	2.57463e-98
RASGRP2	-0.571542	1.33075	2.45152e-99	3.3053e-98
FUT8	-1.5855	2.12156	1.68612e-99	2.28284e-98
NUDT21	-0.310492	1.3706	2.84698e-99	3.83317e-98
WIPI2	-0.874797	1.38852	3.23846e-99	4.35423e-98
MSRB1	-1.47166	1.89593	2.22176e-99	2.9976e-98
NHP2L1	1.66096	0.783077	4.54612e-98	6.05381e-97
CMTM7	-0.464939	1.24889	8.5502e-99	1.14564e-97
MB21D2	-1.9673	2.16519	4.68219e-99	6.28668e-98
PGD	-1.29734	1.71769	6.5784e-99	8.82659e-98
RFC1	-0.766187	1.41553	9.55843e-99	1.27985e-97
NDUFB7	1.28353	0.850814	8.81403e-98	1.17051e-96
KDELR1	-0.757028	1.37033	1.4639e-98	1.95609e-97
CCDC124	-0.337894	1.32951	1.64596e-98	2.19786e-97
RFC2	-1.11199	1.925	1.05359e-98	1.40976e-97
AKR1B1	-0.0901668	1.19062	2.68388e-98	3.58133e-97
UBL5	2.44155	0.695738	4.42095e-97	5.83122e-96
DCAF11	-1.22102	1.51674	2.70072e-98	3.60133e-97
GOLGB1	-1.10953	1.58232	3.129e-98	4.16958e-97
AURKA	-1.65948	3.75318	1.37139e-97	1.81873e-96
CDCA8	-2.5314	5.53344	5.24449e-97	6.91277e-96
PLEKHJ1	-0.48908	1.33158	8.21389e-98	1.09155e-96
SLC25A39	-0.131712	1.16874	1.04665e-97	1.38901e-96
TCEB2	2.53362	0.662926	1.65099e-96	2.16152e-95
MRPL18	0.355238	1.09016	1.8982e-97	2.51223e-96
TRNAU1AP	-1.08299	1.69217	6.90997e-98	9.18904e-97
PNKP	-1.54688	1.77161	6.71952e-98	8.94189e-97
POP7	-0.45895	1.39568	1.65888e-97	2.197e-96
DYNLRB1	0.92091	0.941932	6.56416e-97	8.64052e-96
DUSP4	-0.485616	2.29358	1.43635e-97	1.90358e-96
HNRNPC	1.96624	0.773185	2.07218e-96	2.70749e-95
YIPF3	-0.772537	1.44185	3.22373e-97	4.26076e-96
CDKN2C	-2.03942	2.56195	2.82576e-97	3.7373e-96
DGUOK	0.790635	0.948754	1.67045e-96	2.18553e-95
USP14	-0.573302	1.3932	4.15892e-97	5.48933e-96
AHI1	-1.2727	2.26858	3.38738e-97	4.47401e-96
FARSA	-0.591539	1.36204	5.4612e-97	7.19354e-96
MRPL47	0.322074	1.12128	1.19312e-96	1.56628e-95
SUMO2	2.62363	0.621707	1.28526e-95	1.6692e-94
KIAA1524	-2.34189	3.54949	1.1762e-96	1.54511e-95
TYMP	0.679713	1.0894	1.23625e-96	1.62181e-95
EXOSC7	-0.524616	1.30301	9.57481e-97	1.25864e-95
MRPS18A	-0.796905	1.44573	7.97783e-97	1.04942e-95
PRKCSH	-0.907348	1.33538	1.58e-96	2.06997e-95
TGFB1	-0.206927	1.3399	1.77991e-96	2.32717e-95
PFKL	-1.02492	1.51904	1.50072e-96	1.96743e-95
PTPN6	-0.454432	1.34616	3.33014e-96	4.34819e-95
GGNBP2	-0.161189	1.1855	5.41248e-96	7.05291e-95
PLK1	-1.85386	5.2379	4.82574e-95	6.2175e-94
IRF9	-1.58596	1.62431	4.57549e-96	5.96624e-95
RGL4	-1.44302	1.9519	4.2372e-96	5.52884e-95
C9orf89	0.193343	1.18995	9.01959e-96	1.17454e-94
CASC5	-2.71921	6.23441	6.77241e-95	8.71982e-94
BTF3	3.7347	0.440022	2.01384e-94	2.57756e-93
MOB1A	0.255201	1.15345	1.20397e-95	1.56479e-94
C9orf135	-3.84863	8.21383	2.42549e-94	3.10036e-93
C7orf50	-0.689867	1.29388	1.60581e-95	2.07995e-94
ATXN10	-0.682512	1.28608	1.55301e-95	2.01424e-94
CDCA2	-2.94338	25.9596	2.83588e-94	3.62017e-93
GGH	-1.45004	2.53768	1.18673e-95	1.54433e-94
FAM105A	-1.267	1.70071	1.20406e-95	1.56479e-94
SLC2A1	-1.54944	2.11363	1.43365e-95	1.86069e-94
ARL2BP	-0.492606	1.22604	2.69124e-95	3.47662e-94
RDX	-0.693198	1.78853	1.56749e-95	2.03167e-94
MRPS23	-0.172974	1.20241	3.45544e-95	4.4579e-94
SP140L	-1.30095	1.57721	1.82282e-95	2.35947e-94
SDF2	-0.637484	1.38277	2.41155e-95	3.11945e-94
REEP4	-1.81003	2.43488	2.45954e-95	3.17941e-94
MRPS18C	0.682859	0.990408	1.19855e-94	1.54014e-93
USB1	-1.46304	1.86576	2.9782e-95	3.84477e-94
C14orf119	-0.133376	1.17027	8.091e-95	1.04107e-93
DGCR6L	-0.500671	1.20444	8.89499e-95	1.14376e-93
EIF5	0.931368	1.01481	2.22239e-94	2.84261e-93
DNAJC8	1.02697	0.893761	3.71015e-94	4.72073e-93
PARP9	-0.215994	1.07959	1.80186e-94	2.30775e-93
DAZAP1	-0.351642	1.28923	1.3401e-94	1.71975e-93
VPS26A	-0.719264	1.42712	1.22555e-94	1.57378e-93
RARS	-0.654738	1.41359	1.68525e-94	2.15983e-93
MCM10	-2.76606	6.82903	2.62636e-93	3.32001e-92
GPKOW	-1.5992	1.80796	1.64403e-94	2.10839e-93
PPIL3	-1.02893	1.45884	2.99918e-94	3.82612e-93
FAS	-0.793233	1.47298	3.01524e-94	3.84408e-93
ACOT7	-0.838982	1.644	2.59598e-94	3.3161e-93
PEF1	-0.817376	1.44194	3.65331e-94	4.65145e-93
CDKN2D	-0.921393	1.63301	3.32772e-94	4.23968e-93
SRSF4	-0.0179026	1.15052	7.64861e-94	9.72559e-93
CCNE1	-2.49315	2.87732	1.01321e-93	1.2875e-92
HNRNPA0	1.12897	0.851133	4.19311e-93	5.29024e-92
VBP1	0.0978981	1.11415	2.11643e-93	2.68063e-92
TMEM141	-0.595559	1.26429	1.76726e-93	2.24276e-92
ETHE1	-0.111539	1.08339	3.54271e-93	4.47547e-92
HSPD1	1.3344	0.908809	5.43358e-93	6.84638e-92
RAB5A	-0.766221	1.42226	2.05144e-93	2.60001e-92
STX8	-0.728371	1.33668	2.32325e-93	2.94066e-92
HAX1	0.625589	0.945871	6.62892e-93	8.34171e-92
FIP1L1	-0.639045	1.35783	2.41092e-93	3.04964e-92
HIST1H1D	-1.9969	2.25447	1.69823e-93	2.15656e-92
HIRIP3	-1.19438	1.84551	1.91e-93	2.42233e-92
NDFIP1	0.772954	0.933012	8.16599e-93	1.02693e-91
PDCD10	0.325344	1.05492	5.87359e-93	7.39601e-92
TMEM183A	-0.529902	1.24763	3.59315e-93	4.53624e-92
DPY30	0.431323	0.985885	8.86568e-93	1.1142e-91
DSCC1	-2.953	5.55804	3.37851e-92	4.22411e-91
PKN1	-1.26621	1.58904	4.43094e-93	5.58667e-92
GNG5	1.3734	0.851183	2.77814e-92	3.47571e-91
PHB	0.911823	0.909354	2.38479e-92	2.98744e-91
EGFL6	-3.29595	6.19998	1.27989e-91	1.59205e-90
SCAND1	0.869636	0.901453	5.72437e-92	7.15252e-91
TACC3	-0.893553	1.33169	1.58247e-92	1.98493e-91
TMEM165	-0.361776	1.20714	2.19607e-92	2.7528e-91
MDM2	-1.77654	2.04385	1.31059e-92	1.64496e-91
WDR18	-0.682082	1.32284	2.55846e-92	3.20294e-91
POLR2J	0.644542	0.961	6.57382e-92	8.20335e-91
TMED10	0.292087	1.02219	6.08513e-92	7.5984e-91
DDT	0.957029	0.861046	2.16022e-91	2.67851e-90
DSN1	-2.46131	2.75778	8.85149e-92	1.10314e-90
RAD23B	-0.884212	1.40717	1.02355e-91	1.27399e-90
PUF60	0.446527	0.994189	2.32908e-91	2.88604e-90
CTSB	-0.462058	1.23956	1.4291e-91	1.77651e-90
CES4A	-2.62045	2.09283	8.35653e-92	1.04213e-90
MFAP1	-1.10115	1.76732	9.12028e-92	1.13592e-90
SDHB	0.21636	1.04519	2.91041e-91	3.60409e-90
LCMT1	-1.06365	1.40704	1.52198e-91	1.89076e-90
DESI1	-0.563886	1.46204	1.71196e-91	2.12406e-90
LRR1	-1.32283	2.04576	1.66092e-91	2.06204e-90
DDRGK1	-0.456242	1.27462	2.99947e-91	3.71201e-90
SRSF11	0.77269	1.00147	7.48549e-91	9.23432e-90
CBX5	-0.850089	1.59485	3.09288e-91	3.82517e-90
COMMD10	-1.7976	1.84016	3.79001e-91	4.68439e-90
PXMP2	-2.01124	2.27905	4.13818e-91	5.11147e-90
RRAGA	-0.631309	1.29245	7.79598e-91	9.61125e-90
AUH	-1.84359	1.99823	6.81223e-91	8.4091e-90
LEO1	-1.2454	1.68474	1.43646e-90	1.76981e-89
TMOD3	-0.879175	1.47584	2.25922e-90	2.78175e-89
WHSC1L1	0.570786	0.918868	7.27032e-90	8.91796e-89
WDR77	-1.06813	1.45854	2.60457e-90	3.20493e-89
ITM2B	2.46645	0.617548	3.60651e-89	4.39334e-88
RBM39	1.14553	0.868313	1.31425e-89	1.60905e-88
TIMD4	-2.30716	5.44876	2.68398e-89	3.2716e-88
PDE3B	-1.06274	1.36285	3.58923e-90	4.41378e-89
SF3B4	-0.213056	1.17075	5.7447e-90	7.05104e-89
POLR2K	0.779637	0.953877	1.36578e-89	1.67109e-88
C21orf33	-1.21148	1.5275	3.99504e-90	4.9066e-89
ARHGEF6	-1.82674	1.95817	3.68837e-90	4.53282e-89
B2M	7.76435	0.198473	1.16398e-89	1.42687e-88
LSM5	1.27761	0.849043	2.63808e-89	3.21766e-88
ATP6V1E1	0.229562	1.07162	1.73179e-89	2.11359e-88
MRPS16	-0.137239	1.18101	1.53205e-89	1.87216e-88
FAM96A	-0.309335	1.24857	1.72478e-89	2.10635e-88
SLC4A1AP	-1.44877	1.74927	1.18688e-89	1.45402e-88
MRPS21	1.12708	0.819454	8.437e-89	1.0252e-87
XPNPEP1	-2.13297	2.0475	1.50132e-89	1.83576e-88
LINC00176	-2.39865	4.31987	9.38679e-89	1.1399e-87
PMPCB	-0.374673	1.16471	4.42988e-89	5.3896e-88
C1orf131	-0.877916	1.44359	3.76241e-89	4.58039e-88
COX16	0.784605	0.883864	1.63769e-88	1.98256e-87
MRPS5	-0.195046	1.14022	7.17875e-89	8.72853e-88
NCAPH	-2.71634	4.43616	2.27213e-88	2.74719e-87
ACTR10	-0.319634	1.1621	1.30827e-88	1.58475e-87
DAXX	-0.70394	1.29274	1.29857e-88	1.57399e-87
AK2	-0.616327	1.35787	1.19932e-88	1.4555e-87
SAR1B	-0.633975	1.41114	1.28061e-88	1.55319e-87
LLPH	-0.232873	1.19992	2.67966e-88	3.23189e-87
MMP24-AS1	-0.794286	1.35844	2.37358e-88	2.86806e-87
RRAS2	-1.19884	1.80829	2.09965e-88	2.54023e-87
HDGFRP3	-1.36695	1.95304	2.41181e-88	2.91244e-87
SMARCE1	-0.545592	1.24981	5.36979e-88	6.47237e-87
MRPL4	-0.251706	1.18264	1.0837e-87	1.30298e-86
TOP1	-0.158481	1.27778	1.0386e-87	1.24953e-86
EXOSC1	-0.244135	1.18847	1.40718e-87	1.68983e-86
TCIRG1	-1.5592	1.6151	1.12448e-87	1.35118e-86
CDK5RAP3	-0.940134	1.32206	1.65391e-87	1.98489e-86
CD33	-3.72857	4.42754	6.70422e-87	7.98184e-86
SLC35F3	-3.50797	4.07449	6.59026e-87	7.85098e-86
CEP55	-2.56972	5.69017	1.49084e-86	1.76953e-85
DHRS7	0.140127	1.06233	4.12003e-87	4.93236e-86
CD5	-0.969039	1.34247	2.72613e-87	3.26968e-86
TM9SF2	-1.08232	1.40825	3.13971e-87	3.76339e-86
FMNL1	-0.37939	1.2695	4.07215e-87	4.87805e-86
TSPAN15	-2.22953	2.91188	5.06617e-87	6.0576e-86
MX1	0.0804545	1.17924	4.29381e-87	5.13725e-86
SLU7	-0.541833	1.25733	5.52553e-87	6.60279e-86
CYB5B	-0.285312	1.23197	5.75204e-87	6.86501e-86
TROAP	-2.40239	6.56963	4.23269e-86	5.00255e-85
RNF7	0.486464	0.967356	1.13668e-86	1.34999e-85
SSU72	0.773709	0.850493	1.6844e-86	1.99805e-85
VTI1B	-0.557103	1.24164	6.14369e-87	7.32346e-86
EMB	-0.264514	1.14632	9.40326e-87	1.11884e-85
MCM4	-2.3953	3.21621	9.69515e-87	1.15286e-85
STX3	-1.79867	2.16877	5.94027e-87	7.08532e-86
CDC5L	-0.741304	1.43127	1.0172e-86	1.20883e-85
PWP1	-0.300068	1.16863	1.7226e-86	2.04212e-85
TNFRSF14	-0.176251	1.03126	2.13464e-86	2.52905e-85
RP11-316P17.2	-1.94851	3.93179	2.77755e-86	3.28874e-85
PFDN4	0.411692	0.950484	3.481e-86	4.11665e-85
TCF19	-2.6313	3.16965	3.20915e-86	3.79746e-85
SBNO1	-1.11342	1.42023	4.51703e-86	5.33537e-85
MORF4L1	1.75775	0.697894	3.78728e-85	4.43035e-84
CAPZA1	0.699204	0.942003	1.49549e-85	1.76107e-84
AP000783.1	-3.004	4.06706	1.97706e-85	2.32114e-84
CWC15	0.178186	1.03793	1.65551e-85	1.94833e-84
CAT	-1.30064	1.3881	1.0245e-85	1.20864e-84
TRAPPC4	0.0851137	1.10121	1.80083e-85	2.1168e-84
JAK1	0.608507	0.916808	3.35106e-85	3.92241e-84
MRPL19	-0.73573	1.3602	1.44866e-85	1.70696e-84
ACOT9	-1.88682	2.09792	1.35918e-85	1.6025e-84
PDHA1	-0.819831	1.32354	1.9993e-85	2.34583e-84
PPCDC	-1.93353	2.84799	1.93304e-85	2.27083e-84
RUVBL2	-0.652592	1.36538	2.04384e-85	2.39665e-84
PAFAH1B1	-0.564983	1.34547	2.19319e-85	2.56868e-84
WDR45	-1.1818	1.42565	2.1132e-85	2.47648e-84
SAC3D1	-1.3492	1.81979	1.76566e-85	2.0767e-84
SPG21	-0.558383	1.13116	7.46328e-85	8.70432e-84
ELAVL1	-0.355869	1.23616	6.63734e-85	7.74569e-84
HDAC3	-1.26583	1.51685	5.78742e-85	6.76196e-84
C12orf5	-1.79416	1.94475	5.30113e-85	6.19751e-84
AIMP1	0.554392	0.967035	1.79707e-84	2.08838e-83
ACOT8	-1.73759	1.76024	6.58483e-85	7.68903e-84
DAP3	-0.164905	1.04878	1.52173e-84	1.76947e-83
NFKBIA	1.67591	0.972925	2.99148e-84	3.47226e-83
TAF9	0.748442	0.88159	3.07197e-84	3.56143e-83
ORMDL3	-1.10057	1.43164	9.0125e-85	1.05049e-83
ANP32B	1.84193	0.749536	3.8892e-84	4.50619e-83
BAG2	-1.65895	1.88553	1.0765e-84	1.25401e-83
CCT4	1.09217	0.853964	4.90068e-84	5.67137e-83
BIN3	-1.80509	1.81136	1.34561e-84	1.56655e-83
SKA3	-3.22774	4.3268	4.78394e-84	5.53957e-83
TMEM242	-1.45764	1.67964	1.49836e-84	1.74334e-83
POLR2C	-0.360312	1.20729	2.71467e-84	3.15284e-83
OIP5	-3.2586	5.25239	3.13602e-83	3.60133e-82
UPF2	-0.806903	1.37203	7.01158e-84	8.09977e-83
TBC1D7	-2.39656	2.52873	6.72893e-84	7.77788e-83
GSTK1	1.72312	0.696864	7.02878e-83	8.029e-82
GPAA1	-0.721529	1.32119	1.12576e-83	1.2974e-82
PNP	-1.08584	1.68476	9.21234e-84	1.06358e-82
IK	0.415334	0.944154	2.75472e-83	3.1672e-82
FRMD4B	-1.46744	1.73127	9.91626e-84	1.14417e-82
USP5	-1.72103	1.66977	1.08317e-83	1.24905e-82
NAA10	0.0950935	1.08488	2.27627e-83	2.61866e-82
EIF2AK4	-2.31258	2.17188	1.27602e-83	1.46969e-82
C8orf59	0.522396	0.899043	4.70962e-83	5.39249e-82
BTG3	-0.657139	1.66675	1.48514e-83	1.70954e-82
FHL2	-3.95965	5.41831	1.25385e-82	1.42725e-81
RANBP1	1.84146	0.789214	5.63757e-83	6.44739e-82
XRN2	0.115927	1.00737	4.36832e-83	5.0076e-82
PPHLN1	0.0182401	1.00747	4.52136e-83	5.17999e-82
POC1A	-3.02707	4.25839	7.51679e-83	8.58141e-82
CCDC85B	1.15823	0.817115	8.6902e-83	9.91519e-82
LEPROT	-0.935787	1.44586	2.84966e-83	3.27442e-82
TAOK3	-0.42194	1.17806	4.16795e-83	4.78354e-82
RAB10	-0.302855	1.17892	5.2098e-83	5.96167e-82
ATP5D	1.84597	0.669897	2.66503e-82	3.0265e-81
GPANK1	-1.08224	1.47064	4.28014e-83	4.90941e-82
NOL8	-1.24158	1.5044	6.17127e-83	7.0536e-82
RBMX	0.6031	0.939597	1.6422e-82	1.86821e-81
PARL	-0.761433	1.27226	1.02559e-82	1.16947e-81
VRK1	-0.560033	1.33542	1.0708e-82	1.22031e-81
USP1	-0.369152	1.31739	1.07199e-82	1.22095e-81
TRADD	0.580276	0.86274	3.49006e-82	3.95418e-81
MPLKIP	-0.218953	1.06227	3.11558e-82	3.53402e-81
PPAPDC1B	-1.57597	1.59824	1.97905e-82	2.24879e-81
USP18	-1.71669	1.86959	1.8027e-82	2.0496e-81
G3BP2	-0.0537665	1.12294	3.30032e-82	3.74138e-81
TMEM179B	-0.0821619	1.04753	4.47929e-82	5.072e-81
KIF11	-3.14211	5.02409	1.09688e-81	1.23986e-80
RTP4	-1.54262	1.66683	2.81621e-82	3.19631e-81
NUCB2	0.690898	1.00464	5.71845e-82	6.4676e-81
EDEM2	-1.80271	1.69061	5.65422e-82	6.39868e-81
ARF4	0.33162	0.975726	1.36304e-81	1.53892e-80
S100P	-3.12007	4.9593	5.41153e-81	6.06753e-80
TCEAL8	-0.287405	1.05244	1.92059e-81	2.16339e-80
NARF	-0.565925	1.22046	1.6197e-81	1.82657e-80
USP39	-1.39288	1.66529	1.14776e-81	1.29661e-80
BCL2L12	-1.10922	1.62942	1.42628e-81	1.60938e-80
TXNL1	0.25464	0.981925	4.18572e-81	4.70942e-80
EMC6	0.216172	1.02488	5.29291e-81	5.93796e-80
HSPA9	0.154358	1.01841	4.86769e-81	5.46722e-80
KCNN4	-1.74985	2.7472	3.46646e-81	3.90242e-80
MGMT	-0.900753	1.24716	4.41869e-81	4.96867e-80
TESPA1	-0.958857	1.28071	4.46883e-81	5.02214e-80
PEBP1	1.09203	0.774142	1.26555e-80	1.41407e-79
STRA13	-0.0743045	1.20245	5.2439e-81	5.88637e-80
SRRM2	0.331298	0.965112	1.22679e-80	1.37155e-79
BUB1	-2.82666	4.29634	2.27699e-80	2.53256e-79
IMP3	0.631999	0.89198	2.04085e-80	2.27122e-79
PPIF	-1.00812	1.7418	7.99137e-81	8.95494e-80
WBSCR22	0.0144765	1.01335	1.71889e-80	1.91511e-79
WDR76	-2.23516	2.50161	8.67923e-81	9.72013e-80
ORMDL2	0.276065	1.00071	1.69632e-80	1.89104e-79
AUP1	0.0152849	1.0323	1.75581e-80	1.95513e-79
DBF4	-1.08045	1.58094	9.46603e-81	1.05952e-79
CYTH4	-1.89808	1.90802	1.20442e-80	1.34731e-79
COQ5	-1.43173	1.59232	1.46218e-80	1.63284e-79
MRPS35	-0.618777	1.15908	2.28605e-80	2.54119e-79
ITFG1	-1.72743	1.65217	1.55412e-80	1.73352e-79
LPCAT3	-2.42853	2.19375	1.55282e-80	1.73306e-79
ENTPD1	-1.04919	4.19057	5.88366e-80	6.51796e-79
ERCC1	-0.879924	1.36027	2.63016e-80	2.92203e-79
PRPF38B	0.450843	0.955318	7.06126e-80	7.81806e-79
TMEM59	1.57015	0.704986	1.74822e-79	1.92899e-78
MCM6	-1.07208	1.73548	3.07054e-80	3.40933e-79
SIL1	-2.30768	2.10699	3.39538e-80	3.76787e-79
PIGT	-1.35669	1.55291	4.57154e-80	5.07016e-79
KLHDC4	-2.28536	2.14298	5.30928e-80	5.88501e-79
APOL3	-0.696107	1.23821	7.92043e-80	8.76432e-79
NRBF2	-1.28399	1.55041	8.50393e-80	9.40463e-79
CNDP2	-1.16734	1.35663	1.3157e-79	1.45422e-78
DHX36	-0.293629	1.15738	1.904e-79	2.0985e-78
YIF1A	-0.303389	1.1358	2.04009e-79	2.24467e-78
DRG1	-0.682274	1.35542	1.76362e-79	1.94488e-78
SNAI3	-2.83023	2.48653	1.56234e-79	1.72585e-78
HDDC3	-1.19617	1.43101	1.98705e-79	2.18756e-78
EML2	-1.96294	1.83912	1.74702e-79	1.92877e-78
SPNS1	-1.53334	1.58578	1.93609e-79	2.13266e-78
THEM4	-1.28592	1.36859	2.89345e-79	3.17822e-78
MMD	-1.88744	1.8655	2.37218e-79	2.6086e-78
RNF34	-0.795606	1.31753	3.40402e-79	3.73693e-78
SERPINB6	-1.80721	1.64228	2.76876e-79	3.04297e-78
RAB11B	-0.555992	1.13635	4.87493e-79	5.34264e-78
GPI	-0.8685	1.29224	4.34023e-79	4.76201e-78
GLRX2	-1.30159	1.72872	4.61542e-79	5.06108e-78
GABARAPL2	0.892825	0.812052	1.99281e-78	2.16933e-77
GAS2L1	-3.30095	4.35307	2.34562e-78	2.55196e-77
MAP2K3	-1.11652	1.54143	8.21126e-79	8.99399e-78
TOMM40	-0.269187	1.19582	1.02573e-78	1.12161e-77
EIF3K	2.39374	0.562401	7.14477e-78	7.73864e-77
PEX2	-1.33046	1.56898	8.28622e-79	9.07099e-78
SSR1	-0.0106079	1.01029	1.52053e-78	1.658e-77
HENMT1	-1.52461	1.70375	8.70046e-79	9.51909e-78
SDAD1	-0.686088	1.18277	1.32507e-78	1.44649e-77
USO1	-1.33075	1.42258	1.03616e-78	1.13237e-77
PFKP	-0.880166	1.3849	1.26476e-78	1.38143e-77
SMC1A	-0.777959	1.40587	1.53034e-78	1.66776e-77
ACYP1	-1.49376	1.69753	1.66557e-78	1.81412e-77
ACTR2	0.373608	0.966779	4.24824e-78	4.61163e-77
COMMD9	-1.51013	1.53331	2.45504e-78	2.66952e-77
BZW1	0.788924	0.920403	5.72255e-78	6.20166e-77
ATAD5	-2.15627	2.58442	3.09643e-78	3.36505e-77
MCUR1	-1.04075	1.48059	3.33397e-78	3.62118e-77
DEGS1	-0.47888	1.15357	4.71954e-78	5.11753e-77
OST4	2.922	0.518029	4.01228e-77	4.30738e-76
CASP3	-0.696934	1.34441	4.71056e-78	5.11064e-77
ZNRD1	-0.0875589	1.06813	9.76892e-78	1.05574e-76
SMAD2	-1.36932	1.42178	8.01076e-78	8.66696e-77
FES	-3.15269	4.28281	2.02378e-77	2.17864e-76
BTBD10	-2.24941	2.24106	7.65718e-78	8.28902e-77
MRPS10	-0.491282	1.22417	1.41117e-77	1.52253e-76
PRKX	-1.04248	1.21753	1.2515e-77	1.35101e-76
SLCO4A1	-2.39837	2.29039	1.01633e-77	1.09775e-76
DERL1	-0.447526	1.21483	1.49253e-77	1.60942e-76
CTD-2547L24.3	-3.59575	3.52343	2.65991e-77	2.86029e-76
FAM207A	-0.663769	1.25741	1.79664e-77	1.93627e-76
GTF2E2	-1.07665	1.37321	2.0942e-77	2.25321e-76
ZDHHC16	-1.8264	1.80104	1.91057e-77	2.05791e-76
SRPK2	-0.721049	1.23083	4.40089e-77	4.71937e-76
TRIP13	-2.98409	4.23857	9.35815e-77	1.00188e-75
PTGER2	0.338973	0.898952	7.67781e-77	8.22435e-76
KIF22	-1.01999	1.61474	3.76045e-77	4.03926e-76
BLMH	-1.90967	1.88732	3.71696e-77	3.99476e-76
FAF2	-1.89554	1.87264	4.05911e-77	4.35526e-76
ZNF106	-1.34961	1.52872	4.63309e-77	4.96563e-76
IFI6	1.03225	0.936958	1.32058e-76	1.41225e-75
MRPL48	-0.574802	1.15091	1.46839e-76	1.5686e-75
RNASEH2C	0.624376	0.889843	2.44631e-76	2.60466e-75
DCTN6	-0.790521	1.29356	1.42187e-76	1.51973e-75
GOSR2	-1.59416	1.70783	1.04099e-76	1.11386e-75
PCBD1	-1.41816	1.75158	1.5421e-76	1.64643e-75
MAPRE1	0.014562	1.03314	2.9866e-76	3.17645e-75
ASH2L	-2.09042	1.82165	1.79055e-76	1.91064e-75
CPSF3L	-0.864621	1.25413	2.44119e-76	2.60064e-75
CCDC25	-0.627144	1.21479	2.56813e-76	2.73287e-75
GMPR2	-1.36469	1.40363	2.406e-76	2.56455e-75
SLC39A7	-1.85711	1.77576	2.05824e-76	2.19508e-75
USP15	-0.187113	0.997899	5.06337e-76	5.37641e-75
OCIAD1	0.151049	0.936233	6.75559e-76	7.15371e-75
ARNTL2	-3.62172	5.46717	1.59284e-75	1.67939e-74
UBL7	-1.00572	1.28221	5.31402e-76	5.6364e-75
MRPL10	-1.46566	1.50579	4.47467e-76	4.75651e-75
SELT	1.03259	0.807055	1.30107e-75	1.37326e-74
PPP1CC	0.15528	0.942246	9.83884e-76	1.04017e-74
PRCC	-1.27362	1.45568	5.96642e-76	6.32493e-75
COQ9	-2.02772	1.91869	5.23574e-76	5.5564e-75
CSRP1	-1.9009	1.77595	6.73852e-76	7.13953e-75
GTF3A	1.84564	0.653909	3.53738e-75	3.70748e-74
CSF1	-1.9982	2.58262	9.1446e-76	9.67297e-75
DHRS4L2	-1.41247	1.37262	8.67023e-76	9.17619e-75
TERF1	-0.477783	1.21671	1.1826e-75	1.24889e-74
IRF1	1.15048	0.834704	2.23197e-75	2.34435e-74
TACO1	-1.70201	1.6903	9.9193e-76	1.0481e-74
HAPLN3	-0.144109	1.02102	2.19548e-75	2.30727e-74
KNSTRN	-2.25385	3.02321	2.00595e-75	2.11152e-74
MLLT11	-2.39067	2.62961	1.68261e-75	1.77308e-74
PDCD5	0.9653	0.812795	4.13362e-75	4.32306e-74
TNFSF12	-0.875668	1.17044	2.11802e-75	2.22707e-74
SCNM1	-0.579664	1.22696	2.23612e-75	2.34744e-74
TOR3A	-1.57158	1.62237	1.58263e-75	1.66954e-74
GPR68	-2.14492	2.39122	2.01625e-75	2.1212e-74
CPOX	-1.7169	1.89194	1.95711e-75	2.06122e-74
PSENEN	-0.206778	1.04033	3.63872e-75	3.81163e-74
ACOT13	-1.42559	1.64507	2.40309e-75	2.52136e-74
EFHD2	-0.750075	1.65749	3.19483e-75	3.35026e-74
EXOSC3	-0.67711	1.40026	4.05456e-75	4.24266e-74
MT1F	-1.48944	1.78984	3.79447e-75	3.97265e-74
EIF3G	1.23474	0.716322	1.51695e-74	1.57799e-73
TMX2	-0.89722	1.33536	5.41938e-75	5.66167e-74
SUMO3	0.555809	0.883482	9.90971e-75	1.03305e-73
RILP	-2.77856	3.47573	9.03925e-75	9.42817e-74
PRMT7	-2.22104	1.90854	4.95835e-75	5.1828e-74
PPP2R3C	-0.729674	1.23646	8.82737e-75	9.21211e-74
NUDT2	-1.22871	1.40415	7.27247e-75	7.59352e-74
MTFR2	-3.18823	4.19757	1.46404e-74	1.52377e-73
GORASP2	-0.802299	1.13717	1.05803e-74	1.10237e-73
AP3S1	-0.0679274	0.926026	1.6641e-74	1.7292e-73
PAQR4	-3.46481	4.94448	3.66737e-74	3.79867e-73
PTAR1	-2.18628	1.74632	1.1576e-74	1.20547e-73
PTPN2	-0.432854	1.08376	2.04652e-74	2.12545e-73
UBA3	-0.60924	1.15773	2.09319e-74	2.17276e-73
UNC45A	-1.82916	1.70717	1.55219e-74	1.61378e-73
RANGRF	-0.582065	1.20333	2.32154e-74	2.40722e-73
UBE2K	-0.325082	1.14311	2.30461e-74	2.39095e-73
NDUFAF3	1.07831	0.776935	5.6447e-74	5.83436e-73
GSS	-1.29476	1.46385	2.40847e-74	2.49603e-73
SEPHS2	-0.196926	1.05486	4.34232e-74	4.49061e-73
DEK	1.05157	0.926086	4.2998e-74	4.449e-73
TMEM14A	-1.0842	1.36255	3.74248e-74	3.8744e-73
CHAF1B	-3.22969	3.99372	1.24749e-73	1.28736e-72
TMEM126A	-0.286008	1.11037	1.06707e-73	1.10234e-72
CANX	-0.14174	1.00869	1.1068e-73	1.14277e-72
REST	-0.683255	1.22962	1.46521e-73	1.51042e-72
NCF2	-3.81805	4.1306	3.6003e-73	3.70354e-72
PLIN3	-1.86311	1.84422	1.30515e-73	1.34614e-72
NSMCE2	-1.46419	1.56074	1.70183e-73	1.75342e-72
IQGAP1	-0.154372	1.11158	2.97596e-73	3.06454e-72
MRPS18B	-0.283939	1.0125	3.44227e-73	3.54286e-72
NONO	0.0225962	0.96334	4.74793e-73	4.87634e-72
RECQL	-0.667205	1.19672	4.04848e-73	4.16018e-72
UBE2J2	-0.576981	1.14352	4.82082e-73	4.9486e-72
ISOC2	-1.07394	1.36533	3.91074e-73	4.02076e-72
AAMP	-0.643087	1.14432	5.05768e-73	5.18626e-72
COMMD8	-0.365294	1.05205	6.2763e-73	6.43246e-72
TPD52L2	-1.83682	1.74121	4.92051e-73	5.04826e-72
ELOF1	-0.520916	1.15252	8.05313e-73	8.24915e-72
BCAS2	0.212948	0.980457	1.35297e-72	1.38081e-71
ALG5	-0.426337	1.10953	9.74358e-73	9.97549e-72
OXA1L	-0.327396	0.962065	1.21358e-72	1.2392e-71
OAZ2	-1.23537	1.41967	1.03274e-72	1.05621e-71
CREB3	-1.53282	1.56834	9.75289e-73	9.97977e-72
PHYH	-2.1397	1.85235	1.13183e-72	1.15694e-71
MAST4	-1.71051	1.82417	1.15821e-72	1.18329e-71
NRD1	-0.766381	1.18128	1.8772e-72	1.91182e-71
RAD9A	-1.75263	1.68729	1.41905e-72	1.44749e-71
POLR2H	-0.104059	1.06912	2.64676e-72	2.69274e-71
CCDC69	-1.40819	1.36906	1.85019e-72	1.88529e-71
PCYT1A	-1.62495	1.68771	1.77911e-72	1.81381e-71
RMDN3	-2.16875	1.89732	2.23719e-72	2.27725e-71
ARHGAP11B	-2.65921	2.74866	2.71997e-72	2.76577e-71
HMGA1	-0.0294733	1.03833	3.40825e-72	3.46203e-71
BDP1	-0.705413	1.22596	3.05295e-72	3.10274e-71
NDUFC1	0.602298	0.851818	8.65877e-72	8.78163e-71
RAD23A	0.856614	0.796396	1.0345e-71	1.04863e-70
TSR2	-0.95748	1.28168	6.8164e-72	6.92034e-71
PDE7B	-4.05505	4.87778	2.33238e-71	2.36178e-70
SHARPIN	-1.00504	1.21875	8.46717e-72	8.59179e-71
SYF2	0.862071	0.753321	3.22661e-71	3.26048e-70
RABL6	-1.37005	1.52801	1.63084e-71	1.65226e-70
TMEM9B	-0.403239	1.06498	2.6333e-71	2.66371e-70
SF3A3	-0.512511	1.09595	2.8404e-71	2.87171e-70
BRCA1	-3.04221	3.83315	4.27296e-71	4.30887e-70
DAPP1	-2.30207	1.9123	2.49822e-71	2.52839e-70
COASY	-1.55769	1.43682	3.59141e-71	3.62346e-70
PTPN18	-1.75889	1.64567	3.32542e-71	3.35859e-70
TTK	-3.64455	5.57773	1.29166e-70	1.29512e-69
ASUN	-1.76826	1.7099	3.49642e-71	3.52946e-70
TMEM71	-1.93712	1.71149	4.58591e-71	4.62204e-70
DNPEP	-0.722168	1.11628	7.27304e-71	7.31897e-70
MRPL40	-0.605565	1.16181	8.35506e-71	8.39913e-70
NMRK1	-0.365602	1.20241	7.48744e-71	7.53082e-70
FBXO5	-1.93191	2.2664	6.01492e-71	6.05604e-70
AGMAT	-2.66113	1.93454	5.97689e-71	6.02086e-70
STX5	-1.06866	1.25893	8.78242e-71	8.82418e-70
GALT	-1.61263	1.33475	1.06441e-70	1.06892e-69
CSNK1A1	-0.0267909	0.961673	1.94492e-70	1.94712e-69
DOK1	-1.82002	1.7871	1.15785e-70	1.16215e-69
YIF1B	-1.13997	1.36422	1.53341e-70	1.53594e-69
CSTF2	-2.03543	2.07165	1.48135e-70	1.48455e-69
PPCS	-0.473512	1.02719	2.75777e-70	2.75664e-69
PRKCB	-1.44948	1.64509	2.02014e-70	2.02138e-69
NEK2	-3.4169	25.5304	1.44447e-69	1.43209e-68
MPV17	-1.08172	1.27664	2.99281e-70	2.98851e-69
C11orf21	-3.03807	2.59453	2.73046e-70	2.73074e-69
ELAC2	-1.83312	1.62126	2.89388e-70	2.8912e-69
ASPSCR1	-1.9429	1.60415	3.0589e-70	3.05294e-69
GLG1	-1.61067	1.45711	3.31963e-70	3.31145e-69
RP11-545E17.3	-2.18072	2.18385	3.59709e-70	3.58639e-69
NFKB2	-0.669581	1.33817	4.9919e-70	4.9745e-69
ABT1	-0.0932007	0.93802	7.43433e-70	7.3857e-69
DDAH2	-1.47438	1.57513	5.01447e-70	4.99443e-69
XAF1	-0.6023	1.11763	6.66623e-70	6.6294e-69
NAGA	-2.71986	2.52616	5.58254e-70	5.55738e-69
PYURF	0.4667	0.805217	1.20316e-69	1.19407e-68
LAYN	-3.01873	3.27795	7.82554e-70	7.77038e-69
IKBKG	-1.46985	1.58116	6.07768e-70	6.0472e-69
NECAB3	-2.76774	2.60037	7.26303e-70	7.21921e-69
DIAPH3	-3.45364	25.4208	5.0323e-69	4.96388e-68
SMAP2	-0.30911	1.14285	1.20468e-69	1.19497e-68
FKBP2	1.12171	0.777501	2.10621e-69	2.08498e-68
MYBL2	-3.07731	6.49186	4.27072e-69	4.21693e-68
KIF15	-3.57335	6.0225	4.61615e-69	4.55569e-68
ZNF655	-0.720584	1.19163	1.48293e-69	1.46948e-68
GGT1	-2.72535	3.11601	1.71992e-69	1.70344e-68
COA6	-0.357862	1.06291	2.53093e-69	2.50414e-68
BOLA3	0.10479	0.981388	3.63941e-69	3.5954e-68
SOS1	-0.805003	1.1809	2.87115e-69	2.83932e-68
DTL	-3.39823	6.07982	1.25286e-68	1.22958e-67
CLNS1A	0.134261	0.856746	6.651e-69	6.5506e-68
OTUB1	0.076962	0.933167	6.89547e-69	6.78793e-68
RALBP1	-0.795461	1.24663	5.03781e-69	4.96679e-68
TM6SF1	-3.3513	3.28666	5.86591e-69	5.78028e-68
DHX29	-1.10679	1.37372	7.46219e-69	7.33838e-68
RGS14	-1.18181	1.30551	7.58691e-69	7.45726e-68
PRKD2	-1.71829	1.50052	6.93416e-69	6.82257e-68
SMIM19	-0.717996	1.09769	1.24769e-68	1.22513e-67
METTL5	2.75172e-06	0.932816	2.09623e-68	2.05211e-67
MAEA	-1.66782	1.5736	1.18255e-68	1.16175e-67
CYB5R3	-0.849291	1.24006	1.68653e-68	1.65353e-67
DEPDC1B	-3.62884	4.98573	4.81847e-68	4.68872e-67
APMAP	-1.21993	1.37027	1.77256e-68	1.73613e-67
GPN2	-2.19408	2.06871	1.63996e-68	1.60868e-67
PGM2	-2.15762	1.84948	1.70309e-68	1.66892e-67
ERLEC1	-0.864915	1.18087	2.5095e-68	2.45544e-67
KIF3A	-1.2056	1.52082	2.55836e-68	2.50199e-67
SRPR	-0.86252	1.14569	3.09923e-68	3.0279e-67
CINP	-1.57963	1.5494	2.76427e-68	2.70201e-67
C17orf62	-0.49377	1.04106	3.99863e-68	3.89876e-67
ABCF1	-0.146016	1.07291	4.23084e-68	4.12104e-67
WDR13	-1.85221	1.48542	3.30232e-68	3.22308e-67
IFI27L1	-1.68973	1.84141	3.23455e-68	3.15852e-67
SNAP29	-1.53202	1.56762	3.68959e-68	3.59925e-67
CARS	-0.946379	1.29466	4.72401e-68	4.59911e-67
PSMC6	0.167167	0.968019	7.93825e-68	7.70521e-67
USP8	-1.29023	1.42833	6.4472e-68	6.27045e-67
TAPBPL	-1.26907	1.35614	7.48945e-68	7.27685e-67
TCTN3	-0.992802	1.65132	7.31341e-68	7.10937e-67
B3GALT4	-2.29169	1.97758	7.71404e-68	7.49133e-67
CCT7	0.876212	0.772554	2.00788e-67	1.94408e-66
RBM25	0.403772	0.922153	1.6638e-67	1.61254e-66
IFT27	-1.68218	1.58602	1.21364e-67	1.17743e-66
SFT2D1	-0.212122	1.03556	1.85722e-67	1.7991e-66
TMBIM4-1	0.761288	0.757704	2.89016e-67	2.78861e-66
C14orf2	2.12524	0.577637	6.60545e-67	6.34502e-66
CASP1	-0.589202	1.05156	2.1023e-67	2.03449e-66
POLA2	-2.49438	2.4492	1.54973e-67	1.50273e-66
NUCKS1	0.953041	0.88248	3.54437e-67	3.41644e-66
PTPLAD2	-1.50967	1.46216	2.45428e-67	2.37276e-66
FN3KRP	-1.85235	1.64195	2.33496e-67	2.25852e-66
XPC	-1.62635	1.42257	2.73842e-67	2.64483e-66
SCCPDH	-1.82361	1.86286	2.51902e-67	2.43414e-66
EPSTI1	0.33211	0.847323	4.59263e-67	4.4181e-66
GLRX5	-0.710948	1.24053	3.51119e-67	3.38614e-66
ALKBH3	-2.19842	1.66782	2.82708e-67	2.7291e-66
LIG1	-2.14772	2.11672	3.58513e-67	3.45402e-66
ARHGAP4	-1.60022	1.37635	4.21942e-67	4.0631e-66
VANGL1	-3.73776	4.22754	1.0374e-66	9.94044e-66
SEC63	-0.898144	1.15324	6.1287e-67	5.89289e-66
TSFM	-1.07121	1.34497	6.37523e-67	6.1269e-66
MTPN	-0.651108	1.16786	7.34006e-67	7.04371e-66
KATNA1	-1.75035	1.53323	6.82465e-67	6.55234e-66
OARD1	-1.13906	1.22499	8.91494e-67	8.55078e-66
E2F2	-3.09704	6.34882	3.19609e-66	3.05499e-65
MED8	-1.08965	1.36629	9.01042e-67	8.6381e-66
PBDC1	-0.301001	1.06578	1.95602e-66	1.87243e-65
ELP5	-0.861433	1.2343	1.74033e-66	1.66678e-65
ZWILCH	-2.33055	2.30364	2.17355e-66	2.07964e-65
GPX4	1.7441	0.685194	6.09923e-66	5.81851e-65
UPF3B	-1.23599	1.47653	2.75961e-66	2.63908e-65
RFC3	-2.67407	2.78227	3.2066e-66	3.06352e-65
MT-ATP6	4.45083	0.378053	1.36642e-65	1.2997e-64
PECR	-2.76034	2.13328	3.57579e-66	3.41457e-65
WDHD1	-3.48526	4.18188	6.96713e-66	6.63995e-65
ARL4C	0.961572	0.750249	9.12656e-66	8.68945e-65
MYCBP	-1.4372	1.38224	6.06348e-66	5.78725e-65
GLA	-1.90625	2.08999	6.31973e-66	6.0259e-65
ADD3	-0.481191	0.97468	1.10023e-65	1.04702e-64
STAT4	-1.11885	1.35921	8.90836e-66	8.48586e-65
AMDHD2	-2.01638	1.63372	1.37274e-65	1.30507e-64
PFDN6	-0.193913	1.002	2.26089e-65	2.1484e-64
KRT1	-3.55138	3.58566	3.89132e-65	3.68151e-64
SCAMP3	-0.555493	1.09159	2.52166e-65	2.39385e-64
DFFA	-1.49484	1.52044	2.4886e-65	2.36363e-64
ZCCHC9	-1.34472	1.37768	2.99886e-65	2.8427e-64
STAP1	-3.13453	2.91051	2.9972e-65	2.84251e-64
SNX5	-0.838746	1.22343	3.169e-65	3.00252e-64
MGAT2	-1.03263	1.19666	3.28544e-65	3.11133e-64
LXN	-2.37752	2.1754	2.83138e-65	2.68656e-64
CRBN	-0.160094	0.920009	5.67466e-65	5.35307e-64
NFYC	-1.30606	1.35897	3.71076e-65	3.51239e-64
MTF2	-0.691254	1.15539	5.04966e-65	4.76812e-64
POP5	-0.606134	1.08402	5.48087e-65	5.17277e-64
LYPLA1	-0.158164	0.915224	6.96385e-65	6.55648e-64
PMM1	-1.73624	1.58441	4.8469e-65	4.57889e-64
NTHL1	-1.91714	1.60495	4.76135e-65	4.50244e-64
MKNK1	-1.60065	1.7706	4.80828e-65	4.54461e-64
HIST1H1B	-3.99369	25.3233	2.37327e-64	2.21939e-63
NCL	1.69076	0.70923	1.07714e-64	1.01217e-63
ARRB1	-2.82293	2.519	5.87881e-65	5.54296e-64
CTLA4	-1.41564	2.42505	6.79742e-65	6.40288e-64
SIRT6	-1.98195	1.81128	6.4163e-65	6.04682e-64
POLR1D	0.343398	0.805772	1.31624e-64	1.23446e-63
LYPLA2	-0.448432	1.02456	9.81995e-65	9.23208e-64
PARP12	-1.61965	1.36595	7.6497e-65	7.19523e-64
BARD1	-2.30662	2.54975	7.39626e-65	6.96022e-64
WIPF1	0.237041	0.916888	1.34918e-64	1.26414e-63
SYNRG	-1.14476	1.27272	1.12261e-64	1.05438e-63
PPA2	-0.598541	1.03985	1.41087e-64	1.3213e-63
EEF2	2.59404	0.555193	4.96109e-64	4.62385e-63
FANCI	-2.76899	3.14312	1.2336e-64	1.15752e-63
OGG1	-2.39206	2.0757	1.14988e-64	1.07948e-63
ACBD6	-1.51752	1.40837	1.32588e-64	1.2429e-63
MCM2	-2.70144	2.7681	1.61895e-64	1.51544e-63
POLE3	-0.679776	1.13542	1.92005e-64	1.79642e-63
IL13	0.672058	4.59655	4.38719e-64	4.09093e-63
EIF3M	1.18888	0.652555	5.47277e-64	5.09342e-63
ATIC	-0.655328	1.0489	2.71342e-64	2.53504e-63
SPINT2	-0.716136	1.16029	2.6703e-64	2.49596e-63
PSIP1	0.355361	0.874104	4.03116e-64	3.76435e-63
PCBP1	1.79954	0.605997	8.47034e-64	7.86064e-63
HSF1	-1.14859	1.20208	4.21746e-64	3.93454e-63
TXNDC12	-0.416817	1.05219	5.14697e-64	4.7925e-63
C9orf78	0.646107	0.779777	7.6839e-64	7.13762e-63
SLC25A20	-2.34591	1.9237	4.19323e-64	3.91381e-63
EED	-0.661007	1.44806	4.9961e-64	4.65425e-63
TMEM199	-1.45972	1.45664	5.95215e-64	5.53693e-63
NCALD	-2.87515	3.57054	1.08662e-63	1.00457e-62
ACSL5	-1.95162	1.72719	6.68652e-64	6.21709e-63
ACAD9	-2.79154	2.18676	6.97482e-64	6.48205e-63
SCFD1	-0.684734	1.07813	1.02826e-63	9.51519e-63
CCZ1	-0.773587	1.09088	9.90736e-64	9.1767e-63
BCL2L1	-1.38988	1.68779	8.05714e-64	7.48075e-63
WHSC1	-2.54982	2.35805	8.74416e-64	8.10701e-63
KDM5B	-1.87593	2.0851	8.5862e-64	7.96435e-63
PDLIM7	-2.61784	2.59644	9.18304e-64	8.50985e-63
IKBIP	-1.19179	1.40598	1.02099e-63	9.45244e-63
[truncated: 17,443 more rows]

## Sheet: Cell Cluster 9
Gene Name	logMeanExp	logFC	pvals	padj
COTL1	2.87624	4.56376	2.59441e-267	1.00881e-263
ENO1	4.48708	2.62617	0	0
FTL	5.94425	2.14675	6.6139e-282	4.28625e-278
TXN	4.00185	2.81644	0	6.99917e-305
LTB	6.65918	4.24198	5.83444e-235	1.41792e-231
GZMA	3.75776	4.04084	3.12831e-203	3.80129e-200
ACTB	6.61855	2.27354	5.01348e-252	1.62453e-248
LGALS1	4.42667	3.5307	2.25074e-207	3.12563e-204
TPM4	1.42434	3.49647	5.49563e-170	3.56153e-167
CORO1A	4.22055	2.08737	6.24541e-228	1.21423e-224
ARPC1B	3.1182	2.32748	8.52302e-205	1.1047e-201
ACTG1	4.68479	2.34643	1.74346e-212	2.6074e-209
CLIC1	3.11544	2.12634	6.6278e-200	7.57986e-197
PKM	3.2541	2.50802	2.26153e-189	1.99857e-186
IL32	6.32136	1.7212	2.81441e-174	1.95421e-171
GAPDH	5.18716	1.42886	7.54716e-181	5.64353e-178
CTSC	1.63622	2.48347	4.97978e-163	2.7662e-160
NDUFV2	2.29511	2.33986	3.47456e-154	1.68881e-151
TALDO1	2.23505	2.74568	9.88929e-142	3.84535e-139
OSTF1	1.28457	2.59176	4.29485e-145	1.77661e-142
FKBP1A	1.98694	2.52928	1.2422e-142	4.92873e-140
PFN1	5.52506	1.24287	3.00324e-161	1.62192e-158
EBP	0.927872	3.00377	2.04947e-130	5.38458e-128
HN1	1.60227	2.82179	4.83046e-132	1.38109e-129
HMGN2	2.94347	2.68257	9.22804e-132	2.60017e-129
FTH1	5.4362	1.76491	1.04488e-130	2.78281e-128
CALM3	2.02292	2.76817	2.84695e-131	7.79583e-129
CAP1	2.19446	2.18783	2.91333e-145	1.23133e-142
CCND3	1.39856	2.60712	1.12843e-132	3.37523e-130
C12orf75	1.91265	2.42785	1.13239e-133	3.66933e-131
ANXA2	2.55227	2.10344	1.21779e-140	4.64241e-138
MYO1G	0.577561	3.28045	1.7638e-116	3.853e-114
ARHGDIB	4.05879	1.46478	1.87764e-145	8.11223e-143
STMN1	2.46719	3.92412	1.92451e-108	3.63266e-106
ITGB7	1.12947	2.88163	1.7399e-120	4.02705e-118
VIM	4.44823	1.7792	4.86828e-143	1.97185e-140
PSMB2	1.64779	2.50422	5.27829e-125	1.28276e-122
DYNLL1	2.63989	2.27076	1.13378e-131	3.14898e-129
ALDOA	3.01284	1.82769	6.73293e-140	2.46984e-137
ARPC5	2.05958	2.10064	2.11003e-133	6.61666e-131
HMGB2	2.78111	3.42945	1.20545e-108	2.29769e-106
SH3BGRL3	4.84844	1.24666	1.21816e-134	4.15499e-132
ANXA5	1.21743	2.77528	4.20349e-116	8.88306e-114
RAC2	2.46581	1.94376	7.19452e-131	1.94272e-128
ARPC2	3.69203	1.3748	1.66824e-138	6.00628e-136
LGALS3	1.80284	3.33743	2.68324e-105	4.74251e-103
CFL1	4.57249	1.20633	2.08863e-133	6.61666e-131
CALM1	3.46077	1.54677	1.40905e-132	4.15072e-130
LAG3	-0.622183	3.31281	5.78817e-104	1.00476e-101
MYL6	4.59554	1.16349	7.9296e-133	2.40886e-130
ANP32A	1.15163	2.50215	1.16131e-114	2.40194e-112
GZMB	3.5807	2.74185	1.40129e-117	3.13148e-115
CD74	3.22228	2.31194	4.83529e-115	1.01084e-112
EIF4A1	3.3204	1.66951	3.62624e-125	8.92423e-123
TUBA1B	4.27246	2.67875	6.14888e-107	1.13854e-104
LDHB	3.41411	1.67238	6.26254e-124	1.50316e-121
CARHSP1	0.859265	2.88227	5.57031e-103	9.49982e-101
ACTR3	1.99948	2.17512	7.78317e-113	1.57625e-110
PSMB3	2.46968	1.73859	1.88871e-118	4.26981e-116
TPI1	3.09149	1.78637	2.53409e-116	5.4742e-114
S100A6	4.49398	1.4817	2.52968e-117	5.58887e-115
ID2	1.90759	2.46272	6.69961e-103	1.13264e-100
ITGB2	0.992365	2.3567	4.40635e-103	7.58126e-101
PSMA1	1.95817	1.95284	1.94984e-109	3.75335e-107
POMP	2.63019	1.5949	3.35571e-116	7.16943e-114
H2AFZ	2.94516	2.28303	2.3038e-99	3.6415e-97
S100A4	4.90103	2.18659	2.93005e-106	5.32393e-104
PTTG1	0.618706	3.74625	6.37861e-88	8.21278e-86
ARHGDIA	1.59736	1.97867	2.14996e-105	3.83481e-103
ALOX5AP	1.51449	2.41535	4.17312e-100	6.70527e-98
UBE2L3	1.82719	1.8029	4.93661e-106	8.88681e-104
TYMS	0.64938	7.04301	4.09184e-81	4.4693e-79
PSMD8	1.76127	1.93238	8.2501e-103	1.37093e-100
HOPX	0.606882	2.25391	6.09539e-98	9.18656e-96
H2AFY	1.25102	2.61544	1.05537e-91	1.48685e-89
ABI3	0.436886	2.33268	6.12055e-96	9.08364e-94
PCNA	1.44542	3.32419	1.83139e-85	2.21155e-83
PGK1	2.6291	1.73761	7.77457e-103	1.30304e-100
BAX	2.42786	1.99164	1.26446e-98	1.96669e-96
S100A11	3.54925	1.68001	1.10056e-104	1.92766e-102
TPM3	2.11068	1.75903	3.18281e-101	5.24409e-99
PSME2	3.35778	1.58327	1.48628e-100	2.42826e-98
PSMA4	2.27043	1.71107	4.05818e-99	6.36283e-97
HNRNPA2B1	2.90479	1.57021	2.32373e-98	3.52953e-96
TMSB10	6.40396	0.939533	1.34369e-98	2.07334e-96
NDUFB8-1	2.27284	1.57064	2.91568e-100	4.72389e-98
SIT1	1.18388	3.09934	4.44936e-83	5.17991e-81
RBM3	2.24201	2.03257	3.84669e-92	5.49908e-90
PSMC3	1.04435	2.20601	1.50699e-90	2.02062e-88
KIAA0101	0.464413	7.94427	1.75522e-74	1.67279e-72
ARPC3	3.22135	1.2667	6.31265e-100	1.00599e-97
UBE2N	1.36361	2.15124	1.83943e-89	2.41637e-87
HSP90AA1	3.44399	1.55234	1.2858e-96	1.92297e-94
PSMA5	1.7046	1.84864	4.08958e-94	5.97817e-92
COX5A	2.09247	1.78874	5.66905e-93	8.16427e-91
SNRPD1	1.64962	2.21546	8.11371e-87	1.00476e-84
LCK	2.28572	1.61192	9.23483e-95	1.36018e-92
HTATSF1	0.440618	3.06009	9.28518e-80	9.86462e-78
PSMD4	1.25864	1.94248	1.25924e-90	1.70015e-88
VCP	0.831474	2.11106	2.97022e-88	3.8498e-86
NDUFA12	2.20347	1.7878	2.87728e-91	3.96738e-89
PRDX1	3.14496	1.72257	2.67438e-91	3.71394e-89
PA2G4	1.99511	1.79175	8.09691e-91	1.10084e-88
PSMC5	1.44974	1.90479	1.47109e-89	1.94565e-87
EVL	2.40337	1.66765	4.31347e-92	6.12135e-90
DOK2	0.77678	2.76554	1.2669e-80	1.36083e-78
WDR1	1.10509	2.04507	1.78517e-87	2.26846e-85
S1PR4	1.68559	2.30227	8.69621e-84	1.03092e-81
SMC4	0.6089	3.64745	1.69776e-75	1.63405e-73
TUBA4A	1.99916	2.1642	6.25183e-85	7.45694e-83
ANXA6	1.05407	1.99252	7.99535e-87	9.96446e-85
GPSM3	2.00569	1.71426	2.53318e-89	3.30538e-87
DUT	1.42761	2.95273	3.80645e-77	3.83446e-75
YWHAH	0.456606	2.61667	1.02371e-79	1.08168e-77
PPP1CA	2.24834	1.49678	1.57126e-91	2.19772e-89
H3F3B	4.18212	0.967649	4.98978e-94	7.23966e-92
YWHAE	0.78023	2.37977	2.61103e-82	2.95138e-80
ATP5B	2.08441	1.78366	1.5157e-87	1.9387e-85
PSMA3	1.73224	1.80369	2.43215e-87	3.0507e-85
TNFSF10	1.80854	2.87545	5.45521e-77	5.46702e-75
ADRM1	1.19912	1.93267	2.13498e-85	2.56224e-83
IL2RA	1.57151	4.03903	3.09588e-71	2.73591e-69
MRPL51	1.63852	1.90206	4.64733e-83	5.37818e-81
SUB1	3.06753	1.32768	1.83971e-87	2.32257e-85
GTF3C6	1.36105	1.99823	7.27246e-81	7.89894e-79
ENTPD1	-1.04919	5.73447	9.65249e-69	7.9183e-67
CLTA	1.12768	2.09835	5.96733e-80	6.37455e-78
SHFM1	1.76328	1.76484	2.98005e-83	3.50329e-81
HSPB11	0.791133	2.16007	1.96735e-79	2.06752e-77
TCEB1	1.39343	1.90847	1.12169e-81	1.25333e-79
CHCHD2	3.4671	1.24548	4.65098e-86	5.65152e-84
SLC25A5	2.18862	1.86096	9.25225e-81	9.99346e-79
PSMB1	2.49462	1.38048	1.5892e-86	1.94322e-84
ANP32E	0.829194	2.61373	2.06697e-74	1.9603e-72
PSMC2	0.828345	2.30119	5.31338e-76	5.24379e-74
PRELID1	2.2408	1.58916	3.01266e-82	3.38567e-80
VDAC3	1.24633	2.05456	7.05915e-78	7.18555e-76
YBX1	3.28932	1.31887	1.39171e-82	1.59163e-80
CAPG	1.44561	4.52183	2.10662e-66	1.61248e-64
PSMC1	0.881664	2.012	1.04042e-75	1.00636e-73
PARK7	2.40905	1.39445	3.32132e-81	3.64819e-79
MYL12A	4.20948	1.08915	3.08982e-81	3.41319e-79
PPP4C	1.20916	1.7015	5.70988e-78	5.84271e-76
MKI67	0.0495659	9.68142	8.35169e-64	5.86186e-62
NQO1	0.296083	4.67896	2.95038e-65	2.16457e-63
HMGB1	3.52207	1.39188	5.70796e-77	5.69098e-75
GMFG	2.97409	1.36714	4.48161e-79	4.68449e-77
CAPZB	2.17377	1.55603	2.66347e-78	2.73985e-76
HNRNPM	1.52186	1.83688	2.92284e-75	2.7993e-73
RAN	2.86451	1.5165	1.58945e-77	1.60948e-75
LAT	1.85216	1.73545	5.93502e-76	5.79843e-74
DNAJA1	1.59684	1.99064	1.95697e-73	1.8292e-71
HNRNPF	1.66793	1.65719	7.19629e-76	6.99551e-74
RTFDC1	0.501125	2.37758	1.1915e-69	1.00282e-67
PSMB6	1.92491	1.50908	1.72449e-76	1.71059e-74
HAVCR2	-0.182152	3.96993	2.12592e-64	1.51956e-62
HINT1	3.90518	1.02131	2.65155e-78	2.73985e-76
ABRACL	1.55492	1.86773	7.64621e-73	7.07893e-71
TRAF3IP3	1.65308	1.97663	2.85138e-72	2.60266e-70
UGP2	1.01539	2.1354	4.60398e-70	3.9432e-68
CTSW	1.26125	1.73411	3.345e-73	3.11165e-71
HSPA5	1.92338	1.78772	3.36519e-72	3.05729e-70
SRSF3	2.23372	1.54107	2.56181e-74	2.4178e-72
TUBB	3.39372	1.96329	4.28755e-70	3.68843e-68
NDUFB3	1.50838	1.73894	6.85086e-72	6.19509e-70
CD82	0.556936	2.76049	1.00197e-65	7.52136e-64
SQRDL	0.69292	2.38296	4.46926e-67	3.51787e-65
SEPT1	1.32782	1.74209	3.22819e-71	2.83993e-69
HNRNPR	0.782116	2.00509	6.78043e-69	5.63355e-67
CENPW	-0.447324	4.90557	8.6085e-61	5.67344e-59
PSMB8	2.42979	1.47515	8.217e-73	7.57133e-71
H2AFV	1.59272	1.79863	9.35938e-70	7.94607e-68
COPE	2.09457	1.34179	3.02691e-74	2.84296e-72
REEP5	1.40605	1.65486	1.53927e-70	1.34199e-68
BST2	1.57891	1.75378	3.70283e-70	3.21386e-68
DDX39A	1.05981	2.04562	1.05338e-67	8.3934e-66
MRPL13	0.498306	2.25625	9.94523e-67	7.7342e-65
ERH	1.9732	1.54463	2.27601e-71	2.02982e-69
UBALD2	0.245124	2.45889	2.73958e-65	2.01754e-63
U2AF1	1.85606	1.55211	2.12336e-71	1.90241e-69
CDC123	0.546193	2.22998	1.39026e-65	1.03561e-63
XRCC5	1.51492	1.72368	1.6821e-68	1.36264e-66
ICAM3	0.875417	1.91257	1.97877e-67	1.56387e-65
CHMP2A	1.28181	1.76634	1.22288e-68	9.94781e-67
PSMD7	1.34331	1.81662	9.85414e-68	7.88413e-66
PYCARD	0.984669	2.0066	1.06137e-66	8.2212e-65
CYCS	1.79196	1.62818	5.16403e-69	4.30897e-67
NUDT1	0.314681	2.47266	8.06485e-64	5.7017e-62
TMSB4X	8.09033	0.575017	1.37645e-65	1.02927e-63
CCT8	1.53144	1.89277	1.09029e-66	8.4117e-65
ATP5F1	1.78101	1.56479	7.02141e-70	5.98729e-68
SNF8	0.479792	2.06694	6.02714e-66	4.55952e-64
UBE2S	0.138466	3.28168	3.64137e-60	2.33649e-58
VDAC2	1.07736	1.88413	2.36101e-66	1.80011e-64
ARF6	1.31063	1.52537	1.02269e-68	8.35425e-67
TRAPPC1	1.98737	1.40267	1.06708e-69	9.02007e-68
ATP5L	3.54445	0.910119	1.11704e-71	1.00544e-69
COX8A	2.31925	1.34763	1.87336e-68	1.51128e-66
PSMD14	0.58754	2.1657	9.81227e-64	6.83764e-62
SEPT6	0.989022	1.88037	1.44859e-65	1.07494e-63
NCF4	-0.20133	4.15983	2.84958e-58	1.69424e-56
LSP1	2.16155	1.39407	7.28483e-69	6.00134e-67
EIF4A3	0.410121	2.55814	7.54635e-61	4.99035e-59
IL2RG	2.62573	1.23158	7.07605e-69	5.85415e-67
AP2S1	1.05874	1.68359	1.79886e-65	1.32979e-63
SDF2L1	1.23149	1.71857	3.29565e-65	2.39978e-63
FUT7	-0.021218	5.4233	2.34518e-56	1.3216e-54
SERBP1	1.83577	1.65329	7.83751e-65	5.66457e-63
CD52	4.37942	1.49194	2.30264e-64	1.63985e-62
ARPC4	0.945199	1.88286	8.34061e-64	5.86186e-62
ILF2	1.09632	1.87976	2.28317e-63	1.57969e-61
HSPA8	3.50641	1.28132	1.82218e-67	1.44599e-65
FURIN	-0.493899	3.32435	3.69898e-58	2.18588e-56
ATP5G3	2.28615	1.34993	5.75331e-67	4.51032e-65
RRM2	0.375115	9.09277	2.473e-55	1.35056e-53
SNRPB	1.97952	1.45991	6.14458e-66	4.63035e-64
TMBIM6	2.46416	1.20624	9.0813e-67	7.09071e-65
ANP32B	1.84193	1.79645	5.70961e-63	3.93639e-61
TUBB4B	1.49699	2.09981	5.13466e-61	3.4071e-59
HNRNPA3	1.73424	1.54013	3.05811e-65	2.23518e-63
UBE2T	-0.409313	4.04641	1.96263e-56	1.11246e-54
EMP3	3.53418	1.16983	1.3374e-66	1.02774e-64
ZWINT	-0.502216	6.71639	5.32473e-55	2.88366e-53
HNRNPK	2.2603	1.30257	2.79462e-66	2.12238e-64
TK1	-0.477964	8.4522	8.53248e-55	4.58255e-53
VPS29	1.07515	1.83144	8.30324e-63	5.68421e-61
PSMD13	0.877415	1.86068	5.66566e-62	3.82471e-60
CKS2	0.348686	4.01012	9.45516e-56	5.23724e-54
EWSR1	0.677628	2.01336	4.85684e-61	3.23379e-59
PGAM1	1.22924	1.68628	1.29189e-62	8.81294e-61
RPS27L	3.11808	1.42375	9.48748e-64	6.6351e-62
C19orf10	1.37758	1.65386	5.81914e-63	3.99773e-61
PCMT1	0.796416	1.91071	2.61489e-61	1.74703e-59
SLC25A3	1.96486	1.41446	1.18733e-64	8.51811e-63
BUB3	1.04578	1.68556	2.34152e-62	1.59174e-60
DNAJC9	-0.0738263	2.6528	1.08798e-57	6.33306e-56
UBE2A	0.191476	2.12569	3.27282e-60	2.10696e-58
PSMD2	0.265846	2.11789	6.77601e-60	4.3052e-58
G6PD	-0.328292	2.2812	6.25944e-59	3.77938e-57
CD99	1.8395	1.23201	4.89126e-65	3.54836e-63
FERMT3	0.588613	1.90455	1.30791e-60	8.5045e-59
VASP	0.332169	1.97467	3.70857e-60	2.37178e-58
MDH1	1.34054	1.68557	1.01966e-61	6.83593e-60
AP2M1	1.06408	1.66219	5.95273e-62	4.0046e-60
PSMC4	0.831993	1.82916	1.2564e-60	8.19694e-59
SPCS3	0.806298	1.89686	8.9787e-60	5.66766e-58
BIRC5	-0.559546	9.77657	7.70002e-53	3.87834e-51
KPNA2	0.307641	2.95821	2.43645e-55	1.33812e-53
BIN2	0.862393	1.82921	1.8102e-59	1.12082e-57
MRPL23	0.963196	1.81752	8.68734e-60	5.5016e-58
SMC3	0.482681	2.06347	3.55367e-58	2.10642e-56
CAPN2	-0.00820528	2.23088	1.18602e-57	6.88316e-56
TMED9	1.169	1.61135	1.01314e-60	6.65457e-59
PIN1	0.562998	1.68776	2.04954e-60	1.32824e-58
NDUFC2	1.7241	1.38143	4.33834e-62	2.93888e-60
CTSH	0.752347	3.85478	1.74825e-53	9.08807e-52
AGPAT9	-1.78091	6.24342	3.03238e-52	1.51168e-50
GLO1	0.507673	2.10244	1.83671e-57	1.05963e-55
MIR4435-1HG	-0.696065	2.91041	4.85661e-55	2.63749e-53
RANBP1	1.84146	1.65465	3.17134e-59	1.94502e-57
PSMB5	0.660413	2.1925	2.69837e-57	1.55212e-55
EIF3I	1.34565	1.69998	2.55598e-59	1.57258e-57
CACYBP	1.53821	1.61236	1.79967e-59	1.11787e-57
ZDHHC12	0.118498	2.24606	4.73428e-57	2.69924e-55
GYG1	-0.552767	2.33129	2.5181e-56	1.41086e-54
YWHAQ	0.811693	1.83336	2.23022e-58	1.33415e-56
IFI16	1.60668	1.54588	5.0827e-60	3.23993e-58
TAP1	1.84607	1.69397	5.00343e-59	3.05901e-57
RPA3	0.857257	1.89446	9.66991e-58	5.64572e-56
NUSAP1	-0.452343	6.28386	1.30085e-51	6.33861e-50
HDAC1	0.451243	1.96978	3.28799e-57	1.8857e-55
PDIA6	1.17899	1.60744	7.18326e-59	4.32374e-57
LIMD2	2.79466	1.26841	1.19967e-60	7.85319e-59
CLSPN	-0.856575	5.2779	1.31901e-51	6.41102e-50
CYTIP	2.08563	1.49658	1.35228e-59	8.4537e-58
BATF	0.526635	2.7875	4.06594e-54	2.1481e-52
SMC2	-0.256781	3.4481	6.171e-53	3.14075e-51
LY6E	2.73663	1.47277	2.44954e-59	1.51187e-57
CDKN2A	-0.0898489	4.86062	1.74675e-51	8.42687e-50
LMNB1	-1.05827	3.44479	1.08874e-52	5.45547e-51
PMVK	-0.12723	2.46849	1.02514e-54	5.47549e-53
SRSF7	2.06067	1.41741	5.53381e-59	3.35166e-57
NDUFAB1	1.39311	1.55481	1.58504e-58	9.51119e-57
TXNDC17	0.772751	1.81139	3.86536e-57	2.2103e-55
NUDT5	0.617682	1.89066	2.32263e-56	1.31269e-54
FXYD5	3.02968	1.24974	1.21585e-59	7.65002e-58
FBXO6	-0.781163	3.13634	1.39529e-52	6.97357e-51
NOP10	2.10478	1.3492	5.17339e-59	3.15301e-57
MAD2L1	-0.424986	4.28887	4.66864e-51	2.20846e-49
SNRPG	2.60489	1.25518	5.35308e-59	3.25233e-57
DBI	2.13934	1.22307	1.25675e-59	7.88188e-58
HIST1H4C	2.76333	2.89233	1.09194e-51	5.3475e-50
PSMB7	1.27939	1.52789	8.92863e-58	5.22863e-56
ATP5J2	2.23282	1.14496	1.66673e-59	1.03861e-57
UFD1L	0.669928	1.88396	2.2356e-55	1.23129e-53
DCTN3	0.634722	1.83962	1.94993e-55	1.07701e-53
DHFR	-0.890985	4.33621	2.22383e-50	1.02973e-48
RRM1	-0.573729	3.43618	2.83232e-51	1.3563e-49
FEN1	-0.353968	3.66279	1.01649e-50	4.77359e-49
MCM7	-0.162036	3.29085	4.14204e-51	1.96414e-49
GNA15	-0.394881	5.60997	1.4102e-49	6.42087e-48
SEC11A	0.884052	1.59549	1.23839e-56	7.04e-55
UBE2D3	2.10837	1.31507	8.3169e-58	4.88511e-56
MCM5	-0.462795	2.93487	1.71603e-51	8.29925e-50
SRSF9	0.865356	1.65993	8.98299e-56	4.98992e-54
ATP5J	2.16216	1.20944	2.24851e-58	1.34097e-56
UBE2C	0.239037	8.19364	5.00313e-49	2.23098e-47
LMAN2	1.24617	1.51707	4.56108e-56	2.54087e-54
MRPL27	0.253407	2.29117	4.14039e-53	2.12956e-51
PSMD11	0.517718	2.04142	1.23301e-53	6.44415e-52
RHEB	0.492344	1.87187	2.74361e-54	1.45344e-52
PTPN7	0.312514	1.8337	1.67662e-54	8.93062e-53
RALY	0.597067	1.893	9.26689e-54	4.86937e-52
CKS1B	0.345456	3.04629	1.93675e-50	9.00822e-49
YWHAB	2.16521	1.21834	1.60763e-57	9.30223e-56
CDC37	1.15285	1.62742	8.14183e-55	4.39704e-53
HSBP1	0.39194	2.00838	4.31638e-53	2.2084e-51
GTF2A2	0.870551	1.66391	2.23122e-54	1.18523e-52
LRRFIP1	1.13132	1.58377	8.20652e-55	4.4197e-53
MESDC2	0.323893	2.02562	7.34714e-53	3.71021e-51
PHLDA1	-0.95526	3.44564	3.41309e-49	1.5325e-47
SUMO1	1.4004	1.41293	4.08492e-55	2.22462e-53
RTCA	-0.712887	2.73131	1.04043e-50	4.87421e-49
SURF4	0.0481539	1.865	4.74786e-53	2.42278e-51
CCDC167	0.583843	1.73819	2.25147e-53	1.16728e-51
RBX1	2.216	1.19109	2.47276e-56	1.38946e-54
CNN2	0.0983701	2.09721	1.21046e-51	5.913e-50
RNF167	0.299485	1.92012	6.28467e-52	3.10118e-50
LINC00152	0.912335	1.66549	1.52822e-53	7.96558e-52
UCP2	1.35607	1.85936	4.9541e-52	2.45708e-50
CALR	1.94201	1.38421	9.09853e-55	4.8731e-53
OPTN	0.357669	1.90506	5.84973e-52	2.89391e-50
TBCB	1.30486	1.43872	4.47205e-54	2.35625e-52
EMC7	0.448216	1.76384	4.00357e-52	1.99073e-50
ATP5C1	1.58386	1.46998	3.72947e-53	1.9233e-51
LSM5	1.27761	1.63846	6.36685e-52	3.13378e-50
UBE2I	1.14916	1.51041	9.01869e-53	4.53079e-51
MAL	1.65738	4.13781	3.64392e-47	1.52028e-45
GHITM	1.35505	1.45979	6.51186e-53	3.29697e-51
FAM96B	1.42101	1.3984	6.41004e-53	3.25389e-51
EIF4E2	-0.137943	2.2972	9.47855e-50	4.32587e-48
SLBP	0.413218	2.20702	1.82159e-49	8.2746e-48
SAE1	-0.602449	2.64633	1.1763e-48	5.13924e-47
CENPM	-0.804133	4.78628	2.05123e-46	8.46709e-45
RAB8A	-0.0293198	2.00684	2.60055e-50	1.1981e-48
COPS3	-0.13209	2.39798	5.89167e-49	2.60331e-47
ETFB	1.08126	1.92762	3.25308e-50	1.49519e-48
CDK1	-0.473722	9.36331	2.25264e-45	9.06747e-44
CCT5	1.17216	1.67602	1.5946e-50	7.43457e-49
RBBP7	-0.0548501	2.02488	2.94001e-49	1.32621e-47
LSM3	1.18437	1.47889	3.98905e-51	1.89621e-49
CENPU	-1.49989	5.53303	2.25027e-45	9.06747e-44
TMEM167A	0.296867	2.11983	5.74146e-49	2.54272e-47
DPP4	-0.0867685	2.59698	1.12184e-47	4.73118e-46
HNRNPU	0.848663	1.63902	2.22449e-50	1.02973e-48
LSM2	0.818245	1.88026	4.98537e-49	2.22817e-47
SELL	1.61936	2.62849	3.04876e-47	1.27471e-45
RAP1B	1.25158	1.37725	2.31613e-51	1.11461e-49
PSMD3	-0.138347	2.20684	2.81304e-48	1.20465e-46
CCT6A	0.990037	1.5863	2.4255e-50	1.12011e-48
HLA-DRA	0.662795	2.57526	3.67846e-47	1.5314e-45
COX7A2	3.12745	0.885543	4.26638e-53	2.18858e-51
CDKN3	-0.764275	5.30306	6.66794e-45	2.65652e-43
ATP6V0B	1.25345	1.38417	4.82808e-51	2.27282e-49
NDUFA9	0.338209	1.96529	1.0656e-48	4.66608e-47
UBE2V2	0.267117	1.83926	4.48192e-49	2.00778e-47
RBM8A	1.8111	1.19908	1.53467e-51	7.44068e-50
TEX30	-0.0755205	2.73751	1.24081e-46	5.13275e-45
PARP1	0.430753	1.7162	2.68468e-49	1.21385e-47
BRK1	1.96288	1.24872	4.71644e-51	2.22566e-49
RNF213	1.44214	1.28525	3.18378e-51	1.51713e-49
RBM17	0.410479	1.91628	2.88455e-48	1.23256e-46
IFI35	0.610856	1.91243	2.10207e-48	9.02174e-47
GMNN	-0.663158	3.67105	2.74068e-45	1.10092e-43
NPM1	3.76176	0.909689	3.0776e-51	1.47014e-49
USP1	-0.369152	2.38819	1.13799e-46	4.71745e-45
FDPS	0.689034	1.66532	1.21447e-48	5.28227e-47
CENPF	-0.469155	4.39412	3.51083e-44	1.36789e-42
GINS2	-0.905535	4.60085	5.23921e-44	2.0291e-42
GNB2	0.670521	1.64573	1.24185e-48	5.38929e-47
XRCC6	1.46127	1.31814	8.84165e-50	4.04469e-48
ANXA7	0.83068	1.6428	2.06996e-48	8.9233e-47
HNRNPA1	3.3105	0.97447	2.72002e-51	1.30574e-49
TOP2A	-0.517957	6.3097	2.5399e-43	9.60713e-42
EIF3A	0.739303	1.69943	7.03292e-48	2.98546e-46
EID1	1.51674	1.37202	5.14324e-49	2.28821e-47
CLDND1	1.74504	1.4059	2.43555e-49	1.10377e-47
PRDX2	1.96663	1.37457	1.18685e-48	5.17371e-47
SNRPB2	1.65304	1.29822	3.10742e-49	1.39848e-47
RAP1A	1.44147	1.4045	1.35246e-48	5.84325e-47
EZH2	-1.13782	4.13195	1.35039e-43	5.17837e-42
FAM104A	-0.697242	2.38835	1.55205e-45	6.29957e-44
PDIA3	1.80883	1.26451	8.12815e-49	3.56721e-47
GSTP1	2.37227	1.10052	6.16141e-49	2.71633e-47
LSM4	0.777089	1.84689	3.70143e-46	1.51821e-44
MRPL41	1.1167	1.38023	3.65648e-48	1.55898e-46
HNRNPC	1.96624	1.27601	4.18136e-48	1.77886e-46
C14orf166	1.54887	1.42269	1.93489e-47	8.12488e-46
DESI1	-0.563886	2.70525	3.33954e-44	1.30638e-42
DBNL	0.439918	1.81668	5.13428e-46	2.09707e-44
NUDC	0.916589	1.52749	6.12987e-47	2.54652e-45
MZT2B	1.86695	1.32942	1.65704e-47	6.97318e-46
CRELD2	0.123242	1.95369	1.55989e-45	6.31819e-44
SSR2	2.18389	1.09296	1.2898e-48	5.58493e-47
HSD17B10	0.704462	1.66811	3.15763e-46	1.2979e-44
PSMA7	2.97555	0.95583	7.55097e-49	3.3214e-47
NDUFA6	1.20113	1.37985	2.78137e-47	1.16542e-45
CD2	2.83744	1.1442	1.05845e-47	4.47355e-46
SKA2	-0.457983	2.39237	2.69269e-44	1.0576e-42
ENSA	0.888198	1.48324	2.21272e-46	9.11436e-45
GDI2	0.8281	1.66	1.33947e-45	5.44809e-44
HMGB3	-1.10149	4.36771	7.80362e-42	2.84116e-40
HCLS1	0.804529	1.47152	5.03091e-46	2.05918e-44
SGOL1	-1.65715	7.67268	3.47674e-41	1.24027e-39
CSNK2B	1.07231	1.42038	5.33708e-46	2.17533e-44
SPC25	-1.62401	8.0152	5.44335e-41	1.9312e-39
COX6C	2.82111	0.885662	7.42212e-48	3.14381e-46
GBP2	1.13051	1.57813	3.40856e-45	1.36638e-43
STIP1	0.420682	1.71103	1.07757e-44	4.26681e-43
TPX2	-1.62695	8.64522	1.45944e-40	5.09673e-39
DAZAP1	-0.351642	2.10476	1.67353e-43	6.35484e-42
CCT4	1.09217	1.4822	6.88203e-45	2.7362e-43
TMCO1	0.816187	1.41091	1.82908e-45	7.39312e-44
TIMM8B	0.749902	1.70594	2.99976e-44	1.17583e-42
RAB11A	0.750793	1.59503	1.80525e-44	7.1192e-43
NAP1L4	0.784786	1.76476	4.60482e-44	1.78696e-42
CLTB	0.265984	1.67775	3.47819e-44	1.35789e-42
RNPS1	0.751748	1.47659	8.47484e-45	3.36261e-43
PPM1G	0.572959	1.74399	6.38477e-44	2.46295e-42
P4HB	0.999669	1.47635	1.23477e-44	4.87937e-43
CD47	1.14823	1.38081	4.20512e-45	1.68222e-43
NASP	0.468065	1.82949	1.62736e-43	6.20375e-42
MRPL37	-0.290956	2.42745	1.70934e-42	6.36646e-41
CD70	-0.44556	4.71111	2.03517e-40	7.06567e-39
LRRN3	0.727365	4.82631	2.46472e-40	8.49629e-39
THRAP3	0.747184	1.52339	2.28303e-44	8.98514e-43
HIST1H1C	-0.938951	3.18361	3.04173e-41	1.08909e-39
ACOT7	-0.838982	2.76986	1.30049e-41	4.7172e-40
SNRNP70	0.0904103	1.80751	1.67193e-43	6.35484e-42
RAD21	0.539743	1.66016	1.43269e-43	5.48316e-42
NDUFB9	1.52841	1.23123	4.53062e-45	1.80871e-43
DEK	1.05157	1.55271	1.78297e-43	6.75723e-42
RNASEH2B	-0.108579	2.10133	1.99737e-42	7.41087e-41
TIPRL	-0.24467	2.20375	4.01161e-42	1.47436e-40
NCR3	-0.617331	2.17165	5.82937e-42	2.12635e-40
PPP1R18	1.18054	1.34093	5.5318e-44	2.13816e-42
PRDX3	0.484586	1.85013	2.32529e-42	8.6111e-41
MRPS15	0.475971	1.72479	1.09359e-42	4.08875e-41
CDC25B	0.0453864	2.56926	9.70127e-41	3.41688e-39
SDCBP	0.426953	1.84076	4.28685e-42	1.57255e-40
SMCO4	-1.48104	5.16752	3.32842e-39	1.10429e-37
PHF19	-0.309101	2.82329	1.529e-40	5.32738e-39
UQCRFS1	1.18214	1.37133	2.80503e-43	1.05894e-41
SH3BP1	-0.582377	2.1325	2.13078e-41	7.67161e-40
LST1	-0.0558176	3.58968	1.47672e-39	4.96285e-38
MANF	1.52685	1.28378	1.43851e-43	5.49462e-42
CENPN	-1.46471	4.17742	3.11016e-39	1.03541e-37
CD55	0.193186	2.48069	2.00553e-40	6.97523e-39
OSM	0.761125	4.29365	5.86626e-39	1.9233e-37
NDC80	-1.54386	5.06759	1.07094e-38	3.47599e-37
SLC35B1	-0.532248	2.24961	8.91071e-41	3.14986e-39
CCT3	1.14466	1.47723	2.37434e-42	8.77604e-41
TOR1A	-0.698746	2.09591	4.79869e-41	1.7056e-39
POLR3K	-0.115139	2.17602	9.17326e-41	3.23678e-39
RPN2	1.09447	1.41285	1.9004e-42	7.06453e-41
ARL6IP1	1.11958	1.45284	4.69351e-42	1.71848e-40
NDUFA4	2.8436	0.887641	4.28921e-44	1.66782e-42
HNRNPD	0.680088	1.65115	1.33056e-41	4.81725e-40
CYC1	0.966882	1.45162	2.47429e-42	9.12812e-41
SIVA1	0.833702	1.57746	1.67965e-41	6.05859e-40
AURKAIP1	1.25275	1.2708	8.4543e-43	3.16702e-41
UQCRH	2.39781	1.03719	5.31386e-43	1.99444e-41
LDHA	3.07756	1.03199	1.15556e-42	4.31216e-41
TMEM106C	-0.607823	2.42724	1.33696e-39	4.52056e-38
CHMP4B	0.166549	1.89113	1.46018e-40	5.09673e-39
RGS19	0.30478	1.95881	2.91104e-40	1.00171e-38
GBP1	0.974327	2.07532	4.99979e-40	1.71439e-38
TADA3	-0.474073	1.96281	2.41652e-40	8.34492e-39
PIM2	0.486327	2.68411	4.33517e-39	1.43341e-37
CCNB2	-1.12343	8.84117	1.56693e-37	4.80509e-36
HMGN1	2.29063	1.1187	3.94749e-42	1.45355e-40
RAB7A	0.983252	1.39851	1.58923e-41	5.74308e-40
NUCB1	0.156205	1.77822	2.15583e-40	7.47124e-39
ITM2A	1.42139	1.54077	9.98101e-41	3.50906e-39
MOB1A	0.255201	1.50784	2.88325e-41	1.03425e-39
CSTB	1.9862	1.20256	5.73864e-42	2.09719e-40
RFC2	-1.11199	2.78253	6.80211e-39	2.22637e-37
CENPK	-1.06092	3.36795	4.41415e-38	1.39544e-36
HIRIP3	-1.19438	3.34469	4.18534e-38	1.32527e-36
ACP1	0.551859	1.52445	1.12657e-40	3.95359e-39
PPP1R12A	0.236729	1.62918	2.31185e-40	7.99769e-39
CBX5	-0.850089	2.66235	1.39229e-38	4.49651e-37
TKT	0.786441	1.86789	1.47798e-39	4.96285e-38
AURKB	-1.1657	8.56315	6.2167e-37	1.87388e-35
PIM1	1.46913	1.27677	3.37604e-41	1.20656e-39
LMNA	0.203387	2.92601	6.30692e-38	1.97454e-36
NME1	0.988852	1.75	9.67791e-40	3.29523e-38
IDH2	0.761119	1.68841	1.06098e-39	3.60623e-38
MCM3	-0.465675	2.42309	2.15661e-38	6.9304e-37
YWHAZ	1.28236	1.16653	4.0317e-41	1.43561e-39
ACAA2	0.0518022	1.8383	2.54113e-39	8.4742e-38
NMI	0.33474	1.72565	1.23969e-39	4.19897e-38
RFC4	-1.00129	2.51695	2.18282e-38	7.00303e-37
MVP	0.35387	1.72314	1.46491e-39	4.93602e-38
LAMTOR1	0.828099	1.45744	3.60586e-40	1.23861e-38
GLRX3	0.253099	1.73373	1.9391e-39	6.5e-38
ARF1	1.58167	1.16731	6.93491e-41	2.45589e-39
COMMD4	-0.731327	2.46617	3.36425e-38	1.07226e-36
ASF1B	-1.38885	6.1176	1.99372e-36	5.86414e-35
TANK	0.624151	1.57973	2.13726e-39	7.15192e-38
ZBTB32	-1.7524	6.41831	2.33183e-36	6.83794e-35
MPDU1	-0.537544	2.32459	3.63602e-38	1.1563e-36
MTCH2	0.183008	1.85753	8.17784e-39	2.67216e-37
MRPL28	0.160937	1.69657	3.69361e-39	1.22336e-37
NUF2	-1.45347	6.82903	3.24088e-36	9.41841e-35
HSPD1	1.3344	1.78072	1.26463e-38	4.09101e-37
CCNA2	-1.61901	7.81342	5.11919e-36	1.48106e-34
TCP1	0.652754	1.60279	5.32207e-39	1.75079e-37
CTSD	0.348891	1.47264	2.36872e-39	7.91283e-38
PRPF38A	-0.38613	2.15757	5.24986e-38	1.65158e-36
HLA-DRB1	0.355922	2.16565	1.12637e-37	3.47601e-36
DUSP6	-1.22484	3.28368	9.81651e-37	2.93168e-35
RNASEH2A	-1.00341	2.52459	2.22595e-37	6.79386e-36
RER1	0.401988	1.55444	4.88865e-39	1.61094e-37
TMEM50A	1.64185	1.14176	5.13015e-40	1.75599e-38
NQO2	-0.556163	2.21395	1.09401e-37	3.38153e-36
ARRB2	0.399344	1.55614	9.55489e-39	3.11688e-37
IQGAP2	-0.347711	1.80114	3.13287e-38	1.00015e-36
RRP7A	-0.225556	1.99566	6.73593e-38	2.10547e-36
SNRPE	1.76196	1.20206	1.34421e-39	4.53717e-38
BAZ1B	-0.624724	2.1546	1.1412e-37	3.51621e-36
ARHGAP30	0.225691	1.59931	1.63005e-38	5.25561e-37
ATP5O	2.1793	1.08318	7.74989e-40	2.64339e-38
NDUFS8	0.859668	1.3539	4.83817e-39	1.59701e-37
CXCR6	-0.563055	2.45348	9.42646e-37	2.81953e-35
NUCB2	0.690898	1.68735	5.18729e-38	1.63454e-36
AURKA	-1.65948	5.61909	1.74405e-35	4.93744e-34
DBF4	-1.08045	2.84021	1.65929e-36	4.89529e-35
ATP5A1	1.83029	1.15894	3.12516e-39	1.03862e-37
TEX264	-0.0187829	1.86219	1.03433e-37	3.20725e-36
FRMD4B	-1.46744	2.99469	2.6574e-36	7.76919e-35
DNMT1	-0.0151642	2.06679	3.33486e-37	1.01624e-35
H2AFX	-1.25363	2.97724	2.54937e-36	7.4646e-35
AP1S1	-0.610912	2.16637	4.74845e-37	1.44024e-35
GLRX	0.943791	1.4897	2.91922e-38	9.33478e-37
ARL6IP5	2.3433	1.0022	1.10321e-39	3.74322e-38
COMMD3	0.252967	1.6354	5.40032e-38	1.69617e-36
LRRC59	-0.713548	2.32715	7.61822e-37	2.2857e-35
KHDRBS1	0.602151	1.53063	4.08314e-38	1.29501e-36
SLC9A3R1	0.245667	1.65227	9.72296e-38	3.01971e-36
ARPP19	0.0229854	1.70991	1.29116e-37	3.97196e-36
PSMD12	-0.394466	1.97647	3.34394e-37	1.01741e-35
C11orf48	0.896665	1.40168	2.85903e-38	9.15738e-37
UBE2D2	1.43182	1.21629	1.03245e-38	3.35666e-37
TPST2	-1.31219	1.91449	4.14361e-37	1.25875e-35
RAB5C	0.507119	1.49313	6.22291e-38	1.95138e-36
SLC1A5	-0.885115	2.06597	1.12768e-36	3.35748e-35
NDUFB5	0.52726	1.66652	1.75453e-37	5.3719e-36
PTGES3	1.32417	1.26992	3.63983e-38	1.1563e-36
GGCT	-0.461412	2.42053	3.55413e-36	1.03133e-34
MDH2	1.0504	1.38092	7.36611e-38	2.29506e-36
COX7A2L	1.15042	1.32272	7.33192e-38	2.28808e-36
RAD51C	-0.668907	2.17647	3.11475e-36	9.09265e-35
SAP18	1.96362	0.976242	1.08589e-38	3.51865e-37
KIFC1	-2.15557	6.48472	2.95223e-34	8.03884e-33
CD59	0.3592	2.20869	8.74179e-36	2.50675e-34
TMPO	-0.778999	2.31097	1.05732e-35	3.01414e-34
RPA2	0.273635	1.60754	7.95625e-37	2.38344e-35
RPL39L	-1.63381	2.91362	4.17573e-35	1.16981e-33
DCTN2	-0.0688054	1.6786	1.20526e-36	3.57751e-35
PFKP	-0.880166	2.12692	8.6225e-36	2.4762e-34
ASNA1	0.103774	1.59438	1.01516e-36	3.02711e-35
SELK	1.85992	1.09852	9.12799e-38	2.83946e-36
VRK1	-0.560033	2.13945	8.10632e-36	2.33141e-34
CREM	1.3438	1.56169	1.32089e-36	3.91473e-35
CNBP	1.95967	1.08147	1.04882e-37	3.24699e-36
EIF2S1	0.0707019	1.80199	3.96043e-36	1.14752e-34
MRPL18	0.355238	1.56711	1.55192e-36	4.59246e-35
PSMG1	-0.595281	2.40242	2.27027e-35	6.3969e-34
RHOG	0.835035	1.36183	5.91415e-37	1.78822e-35
PBK	-2.14696	28.4388	1.00955e-33	2.68504e-32
E2F1	-1.76025	4.36305	4.99173e-34	1.34791e-32
TUBA1C	0.328914	1.77121	6.1143e-36	1.76371e-34
ATAD2	-1.57837	3.72031	3.44794e-34	9.34936e-33
C20orf24	0.631088	1.46266	2.02355e-36	5.94288e-35
SKP1	2.42043	0.859249	5.17207e-38	1.63239e-36
NUCKS1	0.953041	1.4142	1.94203e-36	5.72075e-35
RAB11FIP1	-0.786943	2.83204	1.38153e-34	3.79374e-33
CCND2	1.26351	1.32929	1.19655e-36	3.55707e-35
SLAMF1	-0.548578	2.61839	1.3336e-34	3.67251e-33
HPRT1	-0.29607	1.89559	1.74469e-35	4.93744e-34
SSRP1	-0.208785	1.96641	2.29397e-35	6.45433e-34
CHMP5	0.447795	1.58187	6.42512e-36	1.85063e-34
NEDD8	2.10091	0.919535	1.83614e-37	5.61293e-36
MTDH	1.37502	1.20565	1.57697e-36	4.65949e-35
UBXN4	0.972945	1.34407	3.1484e-36	9.17709e-35
GGH	-1.45004	3.399	7.04417e-34	1.88122e-32
BLM	-1.9267	4.45679	1.64569e-33	4.34721e-32
SFPQ	0.550906	1.52316	9.12641e-36	2.60935e-34
CKLF	1.70299	1.04161	7.32694e-37	2.20171e-35
PHPT1	1.54693	1.36321	5.44339e-36	1.57252e-34
CPSF6	-0.672583	2.19475	1.19273e-34	3.2939e-33
GTSE1	-1.78661	28.5123	6.34225e-33	1.62888e-31
DTYMK	-0.372436	2.18317	1.83633e-34	5.02845e-33
TXNRD1	-0.760887	2.191	1.31451e-34	3.62508e-33
CDT1	-1.76639	4.74229	3.78296e-33	9.83265e-32
ANXA11	0.819723	1.35096	9.08209e-36	2.6005e-34
KIF20B	-0.66669	2.49095	5.5334e-34	1.48797e-32
HMMR	-1.60177	7.83289	9.12232e-33	2.33363e-31
TFDP1	-0.907294	2.23889	2.68677e-34	7.32624e-33
IER2	1.59199	1.33566	9.37371e-36	2.67612e-34
TWF2	0.488494	1.49244	2.73008e-35	7.67026e-34
PSIP1	0.355361	1.70384	7.77371e-35	2.16528e-33
UCHL3	-0.546517	2.32993	5.01656e-34	1.35273e-32
PUF60	0.446527	1.33975	1.70074e-35	4.82711e-34
NDUFS2	0.556387	1.54793	5.82949e-35	1.62607e-33
PSMD1	-0.115545	1.78577	1.34012e-34	3.68523e-33
IFI27L2	0.895809	1.25597	1.56486e-35	4.44795e-34
ZNF706	0.956939	1.38819	3.39096e-35	9.51327e-34
MMADHC	0.498012	1.5256	5.22569e-35	1.45974e-33
CHAF1A	-1.95083	3.95583	7.19627e-33	1.84578e-31
ANKRD39	-0.584089	2.2668	7.75386e-34	2.06508e-32
DDB2	-0.0965359	2.30238	7.73719e-34	2.06346e-32
CISD1	-0.1144	2.02607	5.79646e-34	1.55656e-32
C11orf58	1.42571	1.09579	1.11142e-35	3.16372e-34
BTG3	-0.657139	2.30514	1.50601e-33	3.98366e-32
HMOX2	0.306722	1.50903	1.18384e-34	3.274e-33
SRP9	1.26517	1.23363	4.37604e-35	1.22416e-33
USP14	-0.573302	1.93071	4.89213e-34	1.32285e-32
SNRPA1	0.545308	1.60055	3.05037e-34	8.29446e-33
SRP54	-0.407333	1.83648	7.00632e-34	1.87368e-32
ATOX1	0.543842	1.57991	2.66351e-34	7.27302e-33
ATP1B3	0.709041	1.32567	9.77303e-35	2.70666e-33
CHEK1	-1.91612	4.59394	3.93856e-32	9.82972e-31
EMC3	-0.0997181	1.68764	5.43017e-34	1.46224e-32
OSTC	1.27136	1.22024	7.88385e-35	2.19281e-33
ADH5	0.143335	1.55728	3.05843e-34	8.30475e-33
TESC	-1.17342	2.45704	4.7533e-33	1.22402e-31
CDKN2C	-2.03942	4.5347	4.80509e-32	1.19464e-30
CDC20	-0.805882	7.05984	9.60352e-32	2.36644e-30
SHCBP1	-2.5886	28.2268	1.08649e-31	2.67387e-30
SEC61B	2.7429	0.884299	2.24035e-35	6.32175e-34
CD53	2.10247	0.859823	2.07814e-35	5.87256e-34
IFNG	-0.496819	4.4256	7.37143e-32	1.82567e-30
DNAJB11	0.268296	1.46474	4.8573e-34	1.31526e-32
CMAS	-0.666718	2.05452	2.70656e-33	7.09176e-32
CDC6	-2.42223	7.37731	1.38541e-31	3.39661e-30
TOP1	-0.158481	2.0397	3.62244e-33	9.42803e-32
MFNG	0.143579	1.66983	1.39327e-33	3.69045e-32
PRRC2C	1.04963	1.22548	2.13206e-34	5.83004e-33
GNG5	1.3734	1.03955	8.54429e-35	2.37312e-33
PPP1R7	0.269166	1.51099	1.28878e-33	3.42301e-32
RAD51	-2.02121	5.61618	2.29989e-31	5.59631e-30
SNW1	0.166457	1.5891	1.70938e-33	4.50934e-32
NABP2	-0.876001	2.25225	1.20019e-32	3.04622e-31
MRPL11	0.0670721	1.68577	3.00952e-33	7.87499e-32
RBMX	0.6031	1.45773	1.77458e-33	4.67498e-32
SRA1	0.0159106	1.82583	5.44292e-33	1.39975e-31
SCP2	0.371656	1.38455	1.30511e-33	3.46165e-32
MRPS14	-0.178175	1.76133	3.94386e-33	1.02372e-31
MPC2	0.246378	1.45723	1.98916e-33	5.22611e-32
SRI	1.18094	1.1575	6.11295e-34	1.63928e-32
LRPAP1	0.131927	1.45604	1.88702e-33	4.96447e-32
ADSL	0.0410393	1.98928	1.11992e-32	2.84622e-31
BLOC1S1	0.882653	1.17212	6.81813e-34	1.82587e-32
CDC45	-2.10845	6.19831	5.34614e-31	1.27559e-29
MRPL47	0.322074	1.46765	3.41912e-33	8.93476e-32
KDELR2	0.369593	1.42246	3.42649e-33	8.94199e-32
MOSPD3	-0.242117	2.5412	8.88045e-32	2.19104e-30
VDAC1	0.819106	1.42687	4.42962e-33	1.1437e-31
NUDT21	-0.310492	1.92237	2.10895e-32	5.33187e-31
CCNB1	-0.6201	5.18349	7.23303e-31	1.71703e-29
CXCR3	0.348351	1.29387	3.96825e-33	1.02868e-31
RUVBL1	-0.830406	2.23876	4.76298e-32	1.18568e-30
SNRPD3	0.656846	1.32945	3.50684e-33	9.13941e-32
EIF5	0.931368	1.36434	4.71222e-33	1.21505e-31
NUTF2	0.212818	1.55569	9.15925e-33	2.34e-31
ASF1A	-0.216569	1.91874	2.74286e-32	6.88086e-31
TDG	-0.558261	2.03461	3.87773e-32	9.69035e-31
SLC27A2	-2.87464	4.8405	9.40261e-31	2.21852e-29
TXN2	0.0796874	1.77029	2.18151e-32	5.50818e-31
P2RX4	-1.03914	3.06244	2.8961e-31	6.99452e-30
MTHFD2	-0.132678	2.0141	6.466e-32	1.60347e-30
SDHC	0.741644	1.39446	1.03365e-32	2.63385e-31
ERP44	0.0989768	1.47597	1.41371e-32	3.58348e-31
ACAP1	0.862783	1.30065	7.43491e-33	1.90447e-31
NCAPG	-2.56825	28.1241	2.39919e-30	5.57288e-29
ASPM	-1.82753	8.18361	2.45308e-30	5.68449e-29
CISD2	0.196124	1.58367	2.72222e-32	6.8379e-31
RPL26L1	-0.229483	1.95698	8.43485e-32	2.08639e-30
ELAVL1	-0.355869	1.72609	6.24982e-32	1.55184e-30
FABP5	0.183705	2.09218	2.42749e-31	5.89941e-30
LAMTOR5	1.68445	1.0223	4.06143e-33	1.05003e-31
RRAS2	-1.19884	2.20997	2.17896e-31	5.3087e-30
DAD1	1.71881	0.981844	3.99666e-33	1.03466e-31
HSPA9	0.154358	1.53924	4.43013e-32	1.10424e-30
UQCRC2	0.657631	1.39763	2.80362e-32	7.02422e-31
CKAP2L	-2.23954	28.3434	6.01167e-30	1.36541e-28
PMF1	0.645484	1.27154	1.97655e-32	5.00365e-31
RAC1	1.29371	1.09483	1.046e-32	2.66183e-31
TACC3	-0.893553	2.65266	7.89852e-31	1.87044e-29
SNRPC	0.788322	1.29268	2.89938e-32	7.25481e-31
PHB	0.911823	1.2176	2.19609e-32	5.53778e-31
MRPL12	0.122855	1.66925	1.27731e-31	3.13949e-30
NDUFS6	1.42507	1.11442	2.23018e-32	5.61647e-31
FARSA	-0.591539	2.08715	3.40297e-31	8.19834e-30
AGTRAP	-1.75085	2.36607	8.11819e-31	1.92012e-29
RPA1	-0.961787	2.08627	4.03101e-31	9.67542e-30
CDCA5	-2.50111	7.0527	9.65685e-30	2.17301e-28
GNAI3	-0.199672	1.61714	1.76156e-31	4.30795e-30
HAT1	-0.226191	1.85056	4.82614e-31	1.15412e-29
MRPS18C	0.682859	1.33137	8.49855e-32	2.09948e-30
TUBG1	-1.28321	2.64425	2.15998e-30	5.02926e-29
COPZ1	0.458383	1.38033	1.28518e-31	3.15487e-30
H2AFJ	-0.509734	1.89603	7.24646e-31	1.71812e-29
BAZ1A	0.273457	1.52268	3.02486e-31	7.29644e-30
ORC6	-1.94449	3.91181	1.18832e-29	2.66475e-28
PPIF	-1.00812	2.50074	2.98687e-30	6.88857e-29
SLC16A3	-0.877771	2.50463	3.30538e-30	7.6051e-29
RAD23A	0.856614	1.24662	1.46117e-31	3.57785e-30
SNRNP25	-0.740086	2.23399	2.35621e-30	5.47961e-29
COX5B	2.20414	0.817199	2.62535e-32	6.60311e-31
ADAM19	-1.20491	2.75883	7.59858e-30	1.71581e-28
EXOSC3	-0.67711	2.25215	3.36137e-30	7.7248e-29
NDUFAF3	1.07831	1.21456	2.1589e-31	5.26642e-30
SMC1A	-0.777959	1.9956	2.91099e-30	6.72155e-29
SEPHS2	-0.196926	1.74349	1.41987e-30	3.32994e-29
STOML2	0.510188	1.42407	5.48825e-31	1.30763e-29
ERI1	-2.36517	3.40229	1.68782e-29	3.7417e-28
FAM49B	0.509257	1.16865	2.45761e-31	5.96515e-30
MRPL52	1.14542	1.21619	4.24467e-31	1.01757e-29
ZNF207	0.247833	1.43687	8.26619e-31	1.95275e-29
LAP3	-0.126994	1.82426	2.78011e-30	6.42697e-29
TNFRSF1B	-0.0771811	1.53491	1.31741e-30	3.09711e-29
SMARCB1	-0.153386	1.65644	1.85474e-30	4.32372e-29
XBP1	1.37476	1.2229	5.97397e-31	1.41988e-29
TBC1D10C	0.856989	1.23756	5.34721e-31	1.27559e-29
POLR2K	0.779637	1.20838	4.81501e-31	1.15287e-29
TMEM59	1.57015	0.967227	1.80421e-31	4.40672e-30
DPP3	-0.997718	2.33632	1.15731e-29	2.59819e-28
KIF5B	0.365322	1.45506	1.72887e-30	4.04484e-29
S100A10	2.67125	0.865304	2.72966e-31	6.60897e-30
RHOA	1.65085	0.948614	2.67043e-31	6.47364e-30
BZW1	0.788924	1.18128	5.84772e-31	1.39157e-29
SPPL2A	-0.567962	1.90208	6.44097e-30	1.4578e-28
UQCRC1	0.1483	1.3808	1.8245e-30	4.25835e-29
SRP72	0.468166	1.53184	3.45852e-30	7.93867e-29
BCL2L12	-1.10922	2.21748	1.7249e-29	3.81953e-28
COPS6	0.374824	1.27174	1.38118e-30	3.24311e-29
SSR3	0.85286	1.31194	1.6882e-30	3.95447e-29
TAF9	0.748442	1.23131	1.19016e-30	2.80475e-29
FH	-1.1155	2.47275	2.71947e-29	5.94067e-28
TNFAIP8	0.243803	1.60181	6.31142e-30	1.43182e-28
CD2BP2	-0.275834	1.6204	5.45573e-30	1.24119e-28
PRC1	-2.02683	4.35331	1.6618e-28	3.48906e-27
SGOL2	-1.59865	3.51208	1.02786e-28	2.184e-27
TPR	0.797816	1.27752	1.73344e-30	4.05067e-29
CLPP	0.438119	1.40975	3.92613e-30	9.00138e-29
MYL6B	-1.06467	3.39274	1.17217e-28	2.47711e-27
MZT2A	1.24687	1.20409	2.68939e-30	6.22466e-29
HAPLN3	-0.144109	2.98826	1.06765e-28	2.26115e-27
C9orf78	0.646107	1.2901	4.08454e-30	9.34254e-29
SH3GLB1	0.133525	1.42753	4.85466e-30	1.1065e-28
RTCB	-0.485601	1.8318	1.56311e-29	3.48111e-28
FIBP	0.0786598	1.51659	7.52669e-30	1.70156e-28
ARL6IP6	-0.638687	1.77826	1.56501e-29	3.48135e-28
LRR1	-1.32283	2.98993	1.07852e-28	2.28168e-27
PDZD11	-0.929842	2.1488	3.42544e-29	7.45771e-28
SAR1B	-0.633975	1.89663	1.77561e-29	3.92735e-28
SLC2A1	-1.54944	2.34456	4.79906e-29	1.03786e-27
HELLS	-1.41824	3.26892	1.65217e-28	3.47259e-27
ISG15	2.51713	1.29073	4.4143e-30	1.00731e-28
SCAMP2	-0.0668788	1.44491	8.05904e-30	1.81768e-28
ATAD5	-2.15627	3.47479	1.95742e-28	4.09646e-27
RAD51AP1	-2.31553	4.32376	3.36539e-28	6.96805e-27
CD164	0.472338	1.24279	4.01234e-30	9.18822e-29
DEF6	0.0767111	1.52766	1.36871e-29	3.05868e-28
SLC25A11	-0.0623852	1.70282	2.24687e-29	4.92486e-28
HADHA	0.00664641	1.55507	1.59068e-29	3.53439e-28
MRPS7	0.328837	1.39114	1.04519e-29	2.34921e-28
FKBP3	0.314319	1.41751	1.26551e-29	2.83132e-28
VMA21	-0.860353	1.93773	4.27987e-29	9.2764e-28
MAD2L2	-0.715577	1.57672	2.18559e-29	4.79595e-28
GBP5	0.338367	1.77111	4.35362e-29	9.42573e-28
ZAP70	-0.124387	1.47898	1.9297e-29	4.26333e-28
MRPL20	1.18077	1.08976	5.45836e-30	1.24119e-28
FBXO5	-1.93191	3.67214	4.58675e-28	9.41664e-27
GTF2H5	0.575369	1.35045	1.42762e-29	3.18666e-28
IFI6	1.03225	1.46214	2.16062e-29	4.74652e-28
KIF2C	-2.53436	7.9999	1.18817e-27	2.41132e-26
YEATS4	-0.514883	1.97232	7.11691e-29	1.52555e-27
GUK1	2.12475	0.834915	2.41265e-30	5.59745e-29
EIF3H	1.81953	1.01025	4.36941e-30	9.98237e-29
PSMD6	0.529092	1.39077	2.01175e-29	4.43452e-28
LAMTOR2	0.638366	1.29303	1.43455e-29	3.19846e-28
PIH1D1	-0.202299	1.70203	4.92066e-29	1.06297e-27
MRPL9	0.0305318	1.51783	2.50842e-29	5.48579e-28
UQCR10	1.95989	0.859754	3.02543e-30	6.96923e-29
BIN1	0.117012	1.48683	3.14019e-29	6.84434e-28
MZT1	-0.754683	1.98609	1.03704e-28	2.2011e-27
BABAM1	-0.0440367	1.45647	2.80781e-29	6.12677e-28
SUMO3	0.555809	1.25986	1.66799e-29	3.70195e-28
DDX46	0.588493	1.30127	2.43804e-29	5.33788e-28
AKTIP	-0.971846	2.43573	2.89166e-28	5.99996e-27
TERF2IP	0.768789	1.22419	2.04074e-29	4.49333e-28
FAM103A1	-0.317019	1.5659	5.26345e-29	1.1345e-27
H1FX	-0.299275	1.77994	8.9365e-29	1.90508e-27
UFC1	1.33898	1.00258	9.38888e-30	2.11516e-28
MRPS11	-0.36117	1.74252	9.49003e-29	2.01866e-27
RTN4	0.533408	1.33964	3.72768e-29	8.09761e-28
MRPS34	0.75	1.29356	3.5568e-29	7.73505e-28
GALM	-0.911069	2.24323	3.16489e-28	6.55989e-27
COMMD7	0.211422	1.3373	5.04963e-29	1.08962e-27
NDUFV1	-0.0146254	1.53446	6.59566e-29	1.41694e-27
VBP1	0.0978981	1.4674	7.95635e-29	1.69986e-27
BUD31	0.523811	1.23898	3.79176e-29	8.2276e-28
PRR13	1.56457	1.00979	2.07526e-29	4.56416e-28
HSP90B1	1.69264	0.956137	1.93628e-29	4.273e-28
GMPS	-0.844317	1.95464	2.64845e-28	5.51297e-27
MRPL22	0.338834	1.36553	5.81209e-29	1.25137e-27
RCBTB2	-0.773205	1.71434	2.25748e-28	4.70417e-27
SUMO2	2.62363	0.749883	1.24114e-29	2.77997e-28
CELF2	-0.240951	1.39877	9.38242e-29	1.99795e-27
TOMM40	-0.269187	1.84888	3.49148e-28	7.22141e-27
TECR	0.493576	1.2554	7.8311e-29	1.67494e-27
TIMM17A	-0.0934986	1.67456	2.65735e-28	5.52559e-27
FAS	-0.793233	2.40393	1.01242e-27	2.0611e-26
NPDC1	-1.23725	3.20755	2.61545e-27	5.24223e-26
POLR2E	0.479699	1.3064	1.36527e-28	2.88205e-27
PTP4A2	0.928335	1.07603	7.01823e-29	1.50605e-27
HSP90AB1	2.95247	0.961898	7.60402e-29	1.62817e-27
PDCD10	0.325344	1.30573	1.43169e-28	3.0157e-27
MCTS1	0.0641237	1.60351	4.17196e-28	8.59229e-27
CNIH4	-0.25177	1.63492	4.49054e-28	9.23863e-27
TFPT	-0.400908	1.72796	7.06325e-28	1.44248e-26
ATP6V0D1	-0.260335	1.61344	5.78034e-28	1.18421e-26
PPA1	1.48573	1.21469	2.11109e-28	4.40857e-27
NMRK1	-0.365602	1.50182	4.50176e-28	9.25193e-27
TPRKB	-0.00474808	1.42612	3.93851e-28	8.1201e-27
CENPH	-1.66481	2.99985	4.77063e-27	9.46435e-26
AHSA1	-0.170237	1.54758	6.20739e-28	1.26902e-26
SPCS2	1.99244	0.834648	1.05075e-28	2.22778e-27
GSTO1	1.59585	1.05751	1.59908e-28	3.36463e-27
ASB2	-3.37786	4.47262	1.7588e-26	3.38895e-25
VPS25	-0.638864	1.90391	1.69716e-27	3.41576e-26
MAGOH	0.926449	1.10051	2.82698e-28	5.87202e-27
SSBP1	1.67044	0.943691	1.89422e-28	3.96847e-27
STRAP	0.310815	1.47286	1.10921e-27	2.25342e-26
MAP3K8	-1.26446	2.0492	3.90525e-27	7.81131e-26
C16orf80	-0.835642	2.05708	4.0085e-27	7.99315e-26
CUTA	1.23214	1.11857	5.25374e-28	1.07746e-26
RPS19BP1	0.759333	1.16276	6.18984e-28	1.26677e-26
CENPE	-1.92821	5.19969	3.85971e-26	7.34252e-25
C1orf43	0.24483	1.53512	1.73816e-27	3.49464e-26
EIF2S2	1.63231	0.986414	3.8351e-28	7.91529e-27
HNRNPAB	-0.00867097	1.54593	2.60723e-27	5.23115e-26
TMEM14B	0.832517	1.16584	9.03943e-28	1.84219e-26
SSNA1	0.623739	1.29688	1.38869e-27	2.8124e-26
DYNLT1	0.772258	1.32121	1.3297e-27	2.69572e-26
PFDN4	0.411692	1.27289	1.07809e-27	2.19249e-26
CD63	1.46329	0.951876	7.6328e-28	1.55716e-26
CDCA4	-1.28323	2.01964	8.2999e-27	1.62668e-25
FUS	0.955241	1.1593	1.50871e-27	3.0491e-26
SF3B2	0.910741	1.12661	1.63369e-27	3.29141e-26
PLIN2	0.164479	1.71923	7.02438e-27	1.38507e-25
TRAPPC3	0.0266641	1.53128	4.27767e-27	8.49503e-26
ENY2	0.987589	1.05277	1.39058e-27	2.81329e-26
HINT2	0.0909896	1.5165	4.94133e-27	9.79299e-26
DSN1	-2.46131	3.32895	4.48427e-26	8.50568e-25
HERPUD1	0.877507	1.27968	3.94836e-27	7.88942e-26
CDCA3	-2.16909	6.47305	1.25216e-25	2.31852e-24
NCAPH	-2.71634	5.59117	1.28475e-25	2.37434e-24
CDCA8	-2.5314	5.25819	1.25821e-25	2.32751e-24
GRB2	-0.0676644	1.46812	5.68682e-27	1.1259e-25
NSMCE1	0.517607	1.562	6.86281e-27	1.35459e-25
TSC22D4	0.101692	1.32415	4.16849e-27	8.28669e-26
SF3B14	1.35623	0.986049	1.57261e-27	3.17166e-26
ARL3	-1.14125	1.95842	1.48015e-26	2.85771e-25
SRPK1	-0.875993	1.86308	1.34577e-26	2.60862e-25
COMT	-0.440285	1.55105	9.1945e-27	1.79477e-25
COPS5	-0.220787	1.54084	7.8645e-27	1.54916e-25
CALM2	2.69657	0.815247	2.22852e-27	4.47592e-26
SNRPF	1.56435	1.0079	2.67361e-27	5.35328e-26
FDX1	-0.197259	1.4055	7.92389e-27	1.5577e-25
MRPS33	0.27732	1.58923	1.16187e-26	2.25666e-25
TAF12	-0.342944	1.49248	8.13768e-27	1.59811e-25
PDLIM2	-0.814271	1.59987	1.34906e-26	2.6124e-25
GATA3	-0.183891	1.97706	2.57645e-26	4.94485e-25
PSMG2	0.420226	1.39414	9.92308e-27	1.93505e-25
HNRNPA0	1.12897	1.0398	4.04301e-27	8.0537e-26
SH2D1A	-0.0379215	1.3824	1.06392e-26	2.07054e-25
RAE1	-1.30262	2.18763	3.69761e-26	7.04793e-25
PSMB9	2.68736	0.748263	1.5583e-27	3.14605e-26
MAD1L1	-0.65414	2.29374	6.03384e-26	1.14115e-24
KARS	0.630738	1.3179	1.09859e-26	2.13588e-25
WIPI1	-2.26255	2.55272	8.07305e-26	1.51065e-24
ANKRD32	-2.06348	2.24526	5.5811e-26	1.05655e-24
AIP	0.60787	1.23387	9.10465e-27	1.77902e-25
POLR2H	-0.104059	1.59105	1.9469e-26	3.74399e-25
HCST	1.59119	0.913422	3.99638e-27	7.97716e-26
CD7	2.32685	1.0312	6.5684e-27	1.29779e-25
RGS10	1.49427	1.1169	8.85022e-27	1.73105e-25
SRSF4	-0.0179026	1.49898	2.26668e-26	4.35463e-25
TUFM	0.981139	1.10147	7.88152e-27	1.55094e-25
GRAP2	0.308845	1.20892	1.29586e-26	2.51439e-25
CBR3	-1.22307	4.23372	3.15687e-25	5.7468e-24
UQCRQ	2.05351	0.836916	4.09134e-27	8.14164e-26
FUBP1	-0.650637	1.68572	3.51185e-26	6.70043e-25
ARL4C	0.961572	1.03328	6.51457e-27	1.28847e-25
IFITM2	1.74271	1.13897	1.37858e-26	2.6669e-25
CDKN1A	-1.08663	2.63996	1.50085e-25	2.76583e-24
CCM2	-0.177342	1.54363	3.02803e-26	5.8001e-25
ADA	-0.820325	2.06115	7.66051e-26	1.4376e-24
PNN	0.134095	1.41212	3.19359e-26	6.11119e-25
NIT2	-0.648708	1.96104	6.31026e-26	1.1888e-24
EXOSC8	0.0183515	1.49382	3.24203e-26	6.1978e-25
MAP1LC3B	0.594664	1.19369	1.85484e-26	3.57047e-25
HDAC2	-0.209643	1.62299	4.13802e-26	7.86426e-25
SEC61G	2.3939	0.834066	8.2708e-27	1.62261e-25
KIF22	-1.01999	2.31791	1.69425e-25	3.11929e-24
MELK	-2.89613	7.50429	8.77033e-25	1.55577e-23
MLEC	-0.220773	1.45029	3.80215e-26	7.24009e-25
DLGAP5	-2.22101	28.0285	9.72181e-25	1.71361e-23
IFI27L1	-1.68973	2.49409	2.1757e-25	3.99056e-24
COX16	0.784605	1.0366	1.44446e-26	2.79157e-25
C17orf62	-0.49377	1.61968	6.04094e-26	1.14138e-24
TFG	-0.730655	1.99393	1.14993e-25	2.13126e-24
WDR34	-2.11208	3.0712	3.8913e-25	7.07052e-24
CENPA	-2.08249	7.95176	1.1755e-24	2.06451e-23
SRSF2	1.71785	1.048	2.58992e-26	4.96581e-25
KXD1	-0.198845	1.53582	6.13427e-26	1.15789e-24
DCTPP1	0.237007	1.50319	7.4038e-26	1.39077e-24
KIF23	-2.78961	27.7704	1.25599e-24	2.19991e-23
EIF4E	-0.0221883	1.48802	6.46434e-26	1.21665e-24
MRPL54	0.413243	1.26306	4.20027e-26	7.97476e-25
CLU	-3.46498	3.7609	7.53911e-25	1.34104e-23
RAB1A	-0.0568473	1.53381	7.96955e-26	1.49272e-24
PRPF31	-0.326611	1.54088	9.32352e-26	1.74018e-24
SUPT16H	-0.201675	1.51122	9.8042e-26	1.8258e-24
MCM4	-2.3953	3.25188	7.35034e-25	1.30986e-23
SNRNP40	-0.217055	1.51609	1.14416e-25	2.1226e-24
MTHFD1	-1.46778	2.65779	4.84842e-25	8.76864e-24
DERL1	-0.447526	1.4882	1.07291e-25	1.99613e-24
HIGD1A	0.126925	1.32287	8.52096e-26	1.59293e-24
WHSC1L1	0.570786	1.31824	7.29332e-26	1.37134e-24
LIG1	-2.14772	2.80339	6.19936e-25	1.11188e-23
ARGLU1	0.240657	1.23363	6.1441e-26	1.15862e-24
BRIX1	-0.0790984	1.51732	1.49243e-25	2.75292e-24
MTX1	-0.451938	1.75418	2.3357e-25	4.27194e-24
TRAT1	1.22803	1.51845	2.07877e-25	3.81638e-24
MAGOHB	-0.364913	1.58324	2.36974e-25	4.32605e-24
SLCO4A1	-2.39837	3.52391	1.50778e-24	2.62673e-23
SEC11C	1.32638	1.12162	9.32656e-26	1.74018e-24
LIMS1	-0.560949	2.11601	5.13987e-25	9.28711e-24
PKMYT1	-2.75307	27.6601	3.72563e-24	6.38746e-23
PRPF40A	0.429521	1.27642	1.33809e-25	2.47057e-24
UBA2	-0.471439	1.49294	2.25943e-25	4.14023e-24
MSN	0.666659	1.10057	1.10225e-25	2.0468e-24
UBC	3.7114	0.562373	3.41691e-26	6.5257e-25
RPS6KA5	-1.04297	2.25608	7.22441e-25	1.2886e-23
CYB5B	-0.285312	1.56177	3.00888e-25	5.48767e-24
BCAS2	0.212948	1.35651	1.97799e-25	3.63479e-24
MAP7D1	-0.660796	1.6173	3.12907e-25	5.70153e-24
KIAA1524	-2.34189	4.93534	3.72942e-24	6.38831e-23
NDUFS3	0.271456	1.35465	2.3305e-25	4.26644e-24
NANS	-0.0361411	1.69895	5.30929e-25	9.58432e-24
PRKDC	-0.786882	1.77944	5.69798e-25	1.02669e-23
FAM3C	-1.55946	1.88723	9.10546e-25	1.61228e-23
MMP25	-2.60143	3.76863	3.6608e-24	6.28184e-23
BUB1	-2.82666	5.7912	5.54934e-24	9.4063e-23
VAMP8	1.52055	0.852394	7.76255e-26	1.45535e-24
CEP55	-2.56972	6.87613	6.72149e-24	1.13733e-22
URM1	-0.360985	1.62909	5.74629e-25	1.03444e-23
MCM10	-2.76606	7.91744	7.22771e-24	1.2198e-22
HMOX1	-1.83599	5.58404	7.02805e-24	1.18817e-22
SEPT11	-1.3088	2.07303	1.2298e-24	2.15597e-23
MCM6	-1.07208	2.14541	1.68595e-24	2.93449e-23
NDUFS4	-0.0441984	1.52239	6.42331e-25	1.14993e-23
ACAT2	-0.234313	1.55567	7.44004e-25	1.32463e-23
HMGA1	-0.0294733	1.73116	9.66236e-25	1.70468e-23
GPAA1	-0.721529	1.60581	8.5762e-25	1.52273e-23
COX7B	2.28856	0.736674	9.43074e-26	1.75793e-24
EIF4H	0.00470962	1.33778	4.66833e-25	8.45081e-24
SPN	0.176833	1.19139	3.59328e-25	6.53513e-24
NOP56	0.349492	1.35362	6.1014e-25	1.09532e-23
CCDC53	0.0685508	1.6666	1.08181e-24	1.9034e-23
PPP2CA	-0.015942	1.38816	6.83363e-25	1.22113e-23
COX17	1.36339	0.90694	1.8811e-25	3.46002e-24
RGL4	-1.44302	2.79703	4.89403e-24	8.33916e-23
TMOD3	-0.879175	1.67811	1.08547e-24	1.90812e-23
WDR76	-2.23516	3.11483	5.07838e-24	8.63058e-23
SUCLG1	0.208677	1.34444	6.90331e-25	1.23245e-23
NOSIP	1.05014	1.09902	4.03365e-25	7.32234e-24
RBM42	-0.0898845	1.41057	9.52901e-25	1.68421e-23
CD8A	0.0565795	1.08685	4.5112e-25	8.17398e-24
GPANK1	-1.08224	2.11699	2.61373e-24	4.52504e-23
DYNLRB1	0.92091	1.0433	4.11676e-25	7.46624e-24
VPS26A	-0.719264	1.51917	1.35955e-24	2.37488e-23
ESCO2	-2.91866	5.1694	1.38923e-23	2.3184e-22
POP4	-0.3345	1.585	1.73118e-24	3.00783e-23
CCT7	0.876212	1.04989	5.75325e-25	1.03473e-23
NDUFS7	0.583366	1.12033	6.6603e-25	1.19126e-23
SP100	0.720922	1.11784	6.41236e-25	1.14902e-23
PSMC6	0.167167	1.36582	1.27842e-24	2.23718e-23
ARPC5L	0.781	0.998778	5.60422e-25	1.01073e-23
NCL	1.69076	1.05954	9.61896e-25	1.69856e-23
CSF1	-1.9982	4.74292	2.04084e-23	3.37398e-22
FAM207A	-0.663769	1.89374	3.64162e-24	6.25445e-23
ATP5G1	1.18428	1.11317	9.48784e-25	1.67846e-23
FKBP8	1.12689	0.915528	5.86785e-25	1.05437e-23
AATF	-0.745389	1.63436	2.67145e-24	4.62085e-23
TIMM13	0.688066	1.35111	1.85851e-24	3.22617e-23
MED8	-1.08965	1.87136	4.40244e-24	7.50809e-23
ANTXR2	-2.67734	3.29003	1.53246e-23	2.5465e-22
ZWILCH	-2.33055	3.33044	1.60067e-23	2.65757e-22
ABCF1	-0.146016	1.43861	2.69847e-24	4.66344e-23
STX11	-1.98039	1.98134	5.66917e-24	9.60105e-23
UBE2L6	1.3163	1.13539	1.30905e-24	2.28872e-23
BSG	0.841372	0.957374	8.94239e-25	1.58485e-23
SPCS1	1.67813	0.87244	8.02442e-25	1.42606e-23
CCAR1	-0.566534	1.71653	4.98557e-24	8.48769e-23
LAGE3	0.428863	1.34895	2.76749e-24	4.77847e-23
MKNK1	-1.60065	2.24449	1.02284e-23	1.71432e-22
HEBP2	-0.892403	1.96076	7.17407e-24	1.2118e-22
ANAPC5	-0.0988233	1.35925	2.99797e-24	5.16725e-23
ANXA4	-0.684876	1.91156	8.19139e-24	1.37885e-22
NECAP2	0.297272	1.38478	3.45883e-24	5.94576e-23
ANAPC15	-0.433358	1.58829	4.38863e-24	7.49111e-23
FAM111B	-2.67506	6.87	5.46838e-23	8.85232e-22
IAH1	0.10166	1.26636	2.79889e-24	4.8284e-23
TROAP	-2.40239	7.81431	5.89338e-23	9.50076e-22
KCNN4	-1.74985	4.96283	4.91095e-23	7.96985e-22
POLDIP2	-0.821677	1.7584	7.43631e-24	1.25392e-22
NRBP1	-0.39817	1.49141	5.40247e-24	9.17334e-23
RBM25	0.403772	1.21974	3.395e-24	5.84637e-23
KPNB1	0.00370834	1.31058	4.0437e-24	6.91447e-23
TOMM22	0.707174	1.21729	4.00281e-24	6.85058e-23
BIRC3	0.853878	1.63368	9.41621e-24	1.58092e-22
NDFIP2	0.162179	1.90025	1.4476e-23	2.41167e-22
DRAP1	2.03399	0.744207	1.18007e-24	2.07067e-23
PPIB	2.37084	0.809744	1.70024e-24	2.95671e-23
HNRNPH3	0.258564	1.28607	5.05945e-24	8.60593e-23
HARS	-0.580488	1.62821	9.70034e-24	1.62721e-22
MRPS10	-0.491282	1.60046	9.16268e-24	1.54101e-22
SLTM	0.245039	1.28996	5.53627e-24	9.39233e-23
OXCT1	-1.56039	2.21978	1.90057e-23	3.14476e-22
CCNE2	-2.99193	7.02343	1.02489e-22	1.63461e-21
TIMP1	1.01545	1.7915	2.1562e-23	3.56167e-22
NDUFB11	1.84084	0.813798	2.28386e-24	3.95747e-23
MAP4K1	-0.945991	1.70701	1.49649e-23	2.491e-22
PLK1	-1.85386	6.66019	1.24768e-22	1.98181e-21
SRP14	3.32258	0.50381	1.49076e-24	2.59941e-23
MRPL3	-0.119905	1.61673	1.3562e-23	2.26523e-22
ATP6V1E1	0.229562	1.24593	7.83514e-24	1.32002e-22
ITGB1BP1	0.180818	1.24727	9.32273e-24	1.56657e-22
YTHDF2	-0.169902	1.47652	1.30354e-23	2.17914e-22
NIFK	-0.0255443	1.51758	1.49962e-23	2.49406e-22
RDX	-0.693198	1.64995	1.86853e-23	3.09438e-22
PSMA2-1	1.62398	0.812714	4.37446e-24	7.47348e-23
DECR1	-0.00483901	1.37027	1.44507e-23	2.40953e-22
CASC5	-2.71921	7.47324	1.87446e-22	2.94848e-21
NAPA	0.0279947	1.4472	1.78227e-23	2.95656e-22
SH3BP5	-0.873734	2.1713	4.29428e-23	6.98072e-22
FANCI	-2.76899	4.623	1.54727e-22	2.44769e-21
SKA3	-3.22774	5.56394	1.83805e-22	2.8959e-21
HJURP	-2.73874	7.98951	2.24583e-22	3.5071e-21
KIF11	-3.14211	7.25124	2.33766e-22	3.64174e-21
RUVBL2	-0.652592	1.71812	3.36643e-23	5.50463e-22
CALCOCO2	-0.457147	1.46531	2.18764e-23	3.61053e-22
TSG101	-0.236942	1.38843	2.27566e-23	3.74944e-22
PLGRKT	-0.422182	1.58586	3.27947e-23	5.36695e-22
SHMT1	-2.41651	2.81801	1.07403e-22	1.70878e-21
FAM192A	-0.833244	1.71649	4.28428e-23	6.97029e-22
ZCRB1	0.0874732	1.33535	2.55091e-23	4.19229e-22
ACO2	-0.840756	1.7512	4.50871e-23	7.32317e-22
BCAP31	0.526826	0.985763	1.16005e-23	1.94261e-22
POLR2C	-0.360312	1.49422	3.44971e-23	5.63608e-22
ATPAF1	-1.42123	2.353	9.83881e-23	1.57178e-21
NDUFA8	-0.00304757	1.39615	3.61654e-23	5.89377e-22
CSTF2	-2.03543	2.83627	1.54009e-22	2.4383e-21
GLIPR1	-0.950174	1.26315	2.72838e-23	4.48016e-22
ARF4	0.33162	1.27759	3.0929e-23	5.0659e-22
TSR2	-0.95748	1.72726	5.16278e-23	8.36457e-22
RNF34	-0.795606	1.80872	6.70772e-23	1.07778e-21
RNF7	0.486464	1.14637	2.42192e-23	3.98705e-22
CD58	-0.200218	1.22511	3.51182e-23	5.72793e-22
POP7	-0.45895	1.56851	5.60318e-23	9.05544e-22
MRPL15	-0.394835	1.71983	6.47081e-23	1.04057e-21
VAPA	0.930697	1.03922	2.44067e-23	4.01452e-22
EIF3L	1.4017	1.03	2.24202e-23	3.69715e-22
SAC3D1	-1.3492	2.82301	2.26207e-22	3.52679e-21
PPCDC	-1.93353	3.59256	3.11865e-22	4.83902e-21
SNRNP27	-0.528239	1.43718	5.59084e-23	9.04302e-22
PDLIM7	-2.61784	3.04318	3.14411e-22	4.87073e-21
SELPLG	0.202929	1.38024	6.85014e-23	1.09976e-21
SLC39A8	-0.745586	2.04319	1.4819e-22	2.35e-21
SUPT4H1	0.755976	1.04787	3.48354e-23	5.68656e-22
TXNDC9	-0.148019	1.40219	6.4126e-23	1.03207e-21
COPB2	-0.568717	1.60607	1.00668e-22	1.60688e-21
SNX6	0.410126	1.23217	5.65506e-23	9.13169e-22
ILF3	-0.655764	1.52484	8.93057e-23	1.42904e-21
NDUFB4	1.59047	0.881626	3.03414e-23	4.97383e-22
SAMM50	-0.638489	1.71871	1.2759e-22	2.02499e-21
GTF3A	1.84564	0.878801	2.921e-23	4.79242e-22
DSTN	0.703666	1.09367	5.74216e-23	9.26465e-22
MNAT1	-1.19825	1.8656	1.61937e-22	2.55551e-21
GUSB	-1.33919	1.97721	2.00514e-22	3.14387e-21
TNIP1	-0.293198	1.45829	1.19435e-22	1.89865e-21
POC1A	-3.02707	5.03063	8.35125e-22	1.26452e-20
BANF1	0.885863	1.03189	5.93059e-23	9.55281e-22
NUP37	-0.986751	1.88057	2.02024e-22	3.16244e-21
SH2D2A	0.275088	1.1032	7.50262e-23	1.20153e-21
ALAS1	-1.31038	2.27046	3.40056e-22	5.25547e-21
PIGX	-0.517251	1.57684	1.84015e-22	2.89686e-21
SELT	1.03259	1.00334	7.10311e-23	1.13943e-21
LSMD1	0.63683	1.0641	7.21813e-23	1.15692e-21
BAK1	-0.99455	2.12808	3.43379e-22	5.3026e-21
LSM1	0.283227	1.17941	1.04183e-22	1.66027e-21
C14orf80	-2.4324	3.795	8.87054e-22	1.34211e-20
DDA1	-0.493424	1.59535	1.98562e-22	3.11577e-21
TMEM14C	-0.260609	1.62067	2.05742e-22	3.21805e-21
HAUS1	-0.467961	1.57045	1.97299e-22	3.09846e-21
MND1	-2.87013	7.27419	1.58749e-21	2.36325e-20
WAS	0.00328748	1.2949	1.56187e-22	2.46878e-21
ECHDC1	-0.612663	1.6103	2.36045e-22	3.67135e-21
TRADD	0.580276	1.27244	1.60715e-22	2.53828e-21
CASP3	-0.696934	1.81755	3.3304e-22	5.15113e-21
SPATS2L	-1.50896	2.08883	4.43618e-22	6.81804e-21
XRN2	0.115927	1.3396	1.8368e-22	2.8959e-21
ADI1	-0.054669	1.90675	4.2479e-22	6.53383e-21
BCAP29	-1.37846	1.79634	4.67957e-22	7.18644e-21
BOLA3	0.10479	1.26735	2.2293e-22	3.48409e-21
CDCA2	-2.94338	7.35751	2.6768e-21	3.9426e-20
RAB10	-0.302855	1.48501	3.64599e-22	5.62137e-21
FAH	-1.66252	2.67747	1.08002e-21	1.63027e-20
PRMT2	0.446308	1.18907	2.01794e-22	3.16138e-21
POLA2	-2.49438	3.42698	1.55581e-21	2.31787e-20
CYB561D2	-0.742896	1.53515	3.73386e-22	5.75227e-21
IKBIP	-1.19179	1.91876	6.13225e-22	9.35084e-21
C11orf73	0.248267	1.23858	2.45915e-22	3.8218e-21
C19orf43	1.81736	0.766185	1.07397e-22	1.70878e-21
COX6A1	2.00986	0.682977	9.19396e-23	1.46997e-21
FLNA	0.418737	1.04343	2.25522e-22	3.51894e-21
CMTM3	0.328895	1.21138	2.79285e-22	4.33695e-21
GPN1	-0.659563	1.6988	5.56973e-22	8.50642e-21
AES	1.97891	0.834202	1.49676e-22	2.37164e-21
CHMP4A	1.01707	0.959021	1.96698e-22	3.09151e-21
THUMPD3	-1.62738	2.15182	8.30808e-22	1.25995e-20
AIMP1	0.554392	1.17686	3.12885e-22	4.85096e-21
SAR1A	-0.221194	1.31033	3.57904e-22	5.52252e-21
GOLT1B	-0.999922	1.80754	7.5586e-22	1.14808e-20
DEGS1	-0.47888	1.43755	5.42182e-22	8.29355e-21
SLC25A39	-0.131712	1.36592	4.85048e-22	7.43715e-21
RBBP8	-2.66572	3.84194	2.84747e-21	4.18763e-20
LPXN	0.533796	1.1221	3.82558e-22	5.88891e-21
ITPA	-0.247048	1.4665	5.77486e-22	8.81278e-21
FUT8	-1.5855	2.94845	2.38496e-21	3.5288e-20
SUGT1	-0.249572	1.36897	4.9649e-22	7.60659e-21
FAM177A1	0.354458	1.34172	5.28893e-22	8.09665e-21
TRIP13	-2.98409	6.44446	4.60222e-21	6.69733e-20
BLOC1S2	-0.0666576	1.30017	4.72396e-22	7.24887e-21
SRSF11	0.77269	1.0889	3.21138e-22	4.971e-21
PDHB	0.33903	1.34703	6.26682e-22	9.54107e-21
RMDN1	-1.50987	2.19516	1.42689e-21	2.13561e-20
MAST4	-1.71051	3.39813	3.14213e-21	4.60704e-20
HPGD	-0.839985	3.88028	4.38295e-21	6.38302e-20
PPP1R11	-0.00513196	1.32019	6.17229e-22	9.40451e-21
BAG2	-1.65895	2.59342	2.15045e-21	3.19153e-20
ARHGAP15	0.430824	1.25142	6.44155e-22	9.79943e-21
MX1	0.0804545	1.80264	1.47502e-21	2.20425e-20
MIS18BP1	-1.1842	1.98026	1.55261e-21	2.31487e-20
CTSS	0.00694186	1.35869	7.74694e-22	1.17577e-20
MTCH1	-0.227578	1.41988	9.12659e-22	1.37978e-20
PCBD1	-1.41816	1.96999	1.60787e-21	2.39176e-20
COX6B1	2.54683	0.6469	2.35176e-22	3.66077e-21
SRRM1	0.891554	1.01932	5.47384e-22	8.36653e-21
ATP6V1D	-0.860374	1.63377	1.24883e-21	1.87634e-20
ETFA	-0.0541848	1.21734	6.83244e-22	1.0386e-20
SMS	-0.60171	1.56125	1.2701e-21	1.90535e-20
SF3A3	-0.512511	1.55894	1.2245e-21	1.84263e-20
SHKBP1	-0.185769	1.21215	8.34377e-22	1.26438e-20
BRMS1	-0.618701	1.44234	1.17094e-21	1.76476e-20
ITGB3BP	-1.52317	2.13411	2.59844e-21	3.83591e-20
STXBP2	-0.479994	1.33851	1.23904e-21	1.86307e-20
DDOST	0.118694	1.21182	1.10866e-21	1.6722e-20
SMC6	-1.38528	2.13878	3.2581e-21	4.77347e-20
PRIM1	-1.57096	2.51749	4.77097e-21	6.92525e-20
SLC1A4	-2.24037	2.34385	3.83706e-21	5.60061e-20
FAM111A	-1.44161	2.00283	3.45536e-21	5.04727e-20
FAM126A	-2.15101	3.1008	6.76361e-21	9.69035e-20
PPT1	-0.204303	1.41095	1.74697e-21	2.59668e-20
MRPS12	0.34956	1.21405	1.4059e-21	2.10582e-20
MRPL42	-0.365629	1.60088	2.36139e-21	3.49659e-20
DCK	-0.40938	1.53079	2.20273e-21	3.26663e-20
CLPTM1	-1.2704	1.77175	2.80929e-21	4.13461e-20
PRF1	-0.0811299	0.9453	9.3625e-22	1.41434e-20
HEXB	-0.864801	1.63698	2.61231e-21	3.85346e-20
SEPHS1	-2.01557	2.28808	4.64163e-21	6.74963e-20
MRPL16	-0.0269567	1.3665	2.04915e-21	3.04351e-20
CHCHD3	-0.920485	1.77347	3.31427e-21	4.84846e-20
CEP57	-0.794606	1.70452	2.98993e-21	4.38719e-20
SERPINB1	-0.00302878	1.3861	2.43286e-21	3.59694e-20
CAST	0.233695	1.10898	1.45392e-21	2.17439e-20
TMF1	-0.691951	1.56354	2.90423e-21	4.26788e-20
SNX4	-1.53385	2.05607	5.05182e-21	7.31874e-20
UBA3	-0.60924	1.5645	3.29498e-21	4.82386e-20
HLA-DQB1	-1.09664	1.97785	6.78047e-21	9.70735e-20
EIF6	0.736059	0.981339	1.51833e-21	2.26723e-20
DERL2	-0.0893661	1.26329	2.67113e-21	3.93724e-20
MRPS36	0.280124	1.15523	2.22449e-21	3.29638e-20
MYBL2	-3.07731	7.68004	2.62379e-20	3.65152e-19
GNL2	-0.851173	1.90826	7.25477e-21	1.03559e-19
NDUFB10	1.21456	0.817544	1.31287e-21	1.968e-20
ACTL6A	-1.0026	1.7644	5.81588e-21	8.38816e-20
CCDC124	-0.337894	1.27337	3.3232e-21	4.85787e-20
CCDC47	-1.09318	1.70596	5.52541e-21	7.98698e-20
RPS6KA1	-1.25555	1.76469	5.87381e-21	8.46542e-20
PHF5A	-0.27226	1.40566	3.91498e-21	5.71005e-20
HSPH1	-0.489833	1.66777	5.78341e-21	8.34752e-20
FDXR	-1.37911	3.04673	1.77898e-20	2.49365e-19
POLE3	-0.679776	1.53031	5.6923e-21	8.22212e-20
DSCC1	-2.953	5.47427	3.02128e-20	4.18971e-19
OIP5	-3.2586	6.06801	3.24663e-20	4.49901e-19
TRPV2	-0.978693	1.67476	6.67154e-21	9.5655e-20
OS9	-0.579726	1.43921	5.42237e-21	7.84388e-20
CDC5L	-0.741304	1.58056	6.26718e-21	9.01232e-20
TXNDC12	-0.416817	1.35808	5.13975e-21	7.44058e-20
EIF2B1	-1.14649	1.90074	9.91305e-21	1.40371e-19
PDCD5	0.9653	0.972695	2.98202e-21	4.37888e-20
HAX1	0.625589	1.13002	4.198e-21	6.11826e-20
RABL6	-1.37005	1.80859	9.21934e-21	1.30738e-19
CCT2	0.768615	1.16768	4.74979e-21	6.90175e-20
TCF19	-2.6313	3.22507	2.77731e-20	3.86241e-19
PPIH	-0.406835	1.61701	9.51316e-21	1.34807e-19
STAT1	1.90217	1.28803	7.03763e-21	1.00533e-19
DNAJC7	0.105547	1.20771	5.9341e-21	8.53966e-20
DNTTIP1	-1.1808	1.89967	1.2683e-20	1.78813e-19
MFAP1	-1.10115	2.07083	1.48677e-20	2.0916e-19
TTC1	0.125075	1.22796	6.35436e-21	9.12418e-20
TRAPPC4	0.0851137	1.25296	6.34973e-21	9.12418e-20
ATP6AP2	0.208415	1.20147	7.00478e-21	1.00137e-19
SRRT	-1.46505	1.7857	1.25434e-20	1.76973e-19
UQCC2	0.390825	1.19298	6.5209e-21	9.3564e-20
OLA1	-0.477874	1.45447	8.98501e-21	1.27602e-19
GGNBP2	-0.161189	1.27496	7.29024e-21	1.03989e-19
DARS	0.358885	1.26745	7.73393e-21	1.10075e-19
RBBP4	-0.2033	1.24661	7.538e-21	1.07444e-19
TMED2	0.869534	0.940037	4.77309e-21	6.92525e-20
STX3	-1.79867	2.21993	2.01954e-20	2.82068e-19
KNSTRN	-2.25385	4.3377	5.10032e-20	6.97822e-19
FAM45A	-0.785464	1.84631	1.6269e-20	2.28542e-19
RMI2	-2.2013	3.89862	4.97789e-20	6.8155e-19
CTNNBL1	-0.803163	1.49732	1.30773e-20	1.84238e-19
APOBEC3H	-1.30124	1.64802	1.56458e-20	2.19946e-19
PDAP1	0.192876	1.16341	8.76664e-21	1.24591e-19
PNP	-1.08584	1.79887	1.87781e-20	2.63028e-19
EIF5A	1.39463	1.17929	1.05508e-20	1.49076e-19
TRAPPC2L	0.176167	1.1353	8.34701e-21	1.18714e-19
AIFM2	-2.97833	3.22306	5.10807e-20	6.9839e-19
RANGRF	-0.582065	1.42816	1.35657e-20	1.90981e-19
SOD1	2.44682	0.723978	5.01225e-21	7.26682e-20
FAM96A	-0.309335	1.39682	1.7279e-20	2.42555e-19
GRK6	-0.554264	1.59249	2.1564e-20	3.00967e-19
STRA13	-0.0743045	1.32672	1.94662e-20	2.72275e-19
RPS6KB2	-0.608942	1.40325	1.94016e-20	2.71566e-19
FNTA	-0.180692	1.39099	2.0121e-20	2.81232e-19
ADIPOR1	-0.646336	1.43727	2.21795e-20	3.09113e-19
ERO1L	-0.771798	1.67089	3.39356e-20	4.68925e-19
SLIRP	1.03682	0.952461	1.2273e-20	1.73284e-19
EXOSC9	-1.1459	1.76884	3.39081e-20	4.68877e-19
PPP1R15A	-1.02553	1.88214	4.23172e-20	5.8267e-19
C19orf48	-1.37517	2.41322	6.17981e-20	8.43143e-19
NARF	-0.565925	1.47653	2.8943e-20	4.02223e-19
AC092580.4	1.6875	0.849182	1.03756e-20	1.46708e-19
AC010642.1	-0.936202	1.62825	3.25281e-20	4.50366e-19
LEO1	-1.2454	1.99071	4.79039e-20	6.56803e-19
CDK4	-0.367248	1.55278	3.70112e-20	5.10696e-19
RASGRP2	-0.571542	2.0935	6.10038e-20	8.32891e-19
RAB5A	-0.766221	1.62719	3.96366e-20	5.46536e-19
FBXO7	-0.346113	1.31213	2.92688e-20	4.0617e-19
MCM2	-2.70144	3.25387	1.21784e-19	1.63742e-18
RFC3	-2.67407	4.07825	1.53583e-19	2.05786e-18
FIP1L1	-0.639045	1.5255	3.98809e-20	5.49514e-19
WBSCR22	0.0144765	1.26579	3.25462e-20	4.50366e-19
PIR	-2.68912	5.12576	1.82977e-19	2.43577e-18
NOL7	0.690574	1.05124	2.1911e-20	3.0559e-19
CD38	-1.69038	4.63911	1.80619e-19	2.4085e-18
CTSB	-0.462058	1.58659	4.79586e-20	6.57091e-19
MZB1	-1.40037	3.65363	1.64344e-19	2.19902e-18
TPGS2	-0.662357	1.47532	4.31156e-20	5.92825e-19
CD8B	0.580104	1.09572	2.9003e-20	4.02769e-19
NDUFA2	0.88545	0.948608	2.39334e-20	3.33318e-19
BRE	-0.878895	1.67366	6.55042e-20	8.91829e-19
PSMF1	-0.300454	1.31208	4.59991e-20	6.31578e-19
SKA1	-3.67917	5.95847	2.88603e-19	3.81183e-18
G3BP2	-0.0537665	1.19877	4.75677e-20	6.52654e-19
TCEA1	0.151045	1.10387	4.28145e-20	5.891e-19
C12orf44	-1.05431	1.62456	7.31183e-20	9.92714e-19
DRG1	-0.682274	1.55561	7.38951e-20	1.00256e-18
SEC13	-0.268302	1.40097	8.5124e-20	1.1533e-18
MRPS18A	-0.796905	1.67041	1.04816e-19	1.41516e-18
MAPRE1	0.014562	1.22054	6.89462e-20	9.38035e-19
SF3B4	-0.213056	1.22522	6.93086e-20	9.42306e-19
SQSTM1	1.02291	1.07146	6.3051e-20	8.59633e-19
DCPS	-0.85765	1.64167	1.06479e-19	1.43661e-18
RNASEH2C	0.624376	1.03693	5.54518e-20	7.57621e-19
WBP4	-1.13259	1.87504	1.34869e-19	1.80961e-18
RRAGA	-0.631309	1.39446	8.98476e-20	1.21645e-18
DNAJC8	1.02697	0.860377	4.33273e-20	5.95314e-19
LYPLA1	-0.158164	1.39731	9.41719e-20	1.27411e-18
TOR3A	-1.57158	2.09664	1.83024e-19	2.43577e-18
RP11-316P17.2	-1.94851	7.56689	5.15503e-19	6.72194e-18
PLSCR1	-0.701028	1.4442	1.10788e-19	1.49269e-18
PSMB4	0.550028	1.1313	7.49091e-20	1.01561e-18
RFXANK	-0.558754	1.5279	1.22511e-19	1.64607e-18
DPY30	0.431323	1.01758	6.37802e-20	8.68967e-19
TXNDC15	-0.921038	1.59525	1.34858e-19	1.80961e-18
IL12RB1	-0.977599	1.74877	1.75684e-19	2.3443e-18
NAA20	0.126207	1.19568	9.92637e-20	1.34113e-18
CTLA4	-1.41564	3.83586	5.41141e-19	7.03737e-18
ARHGAP11A	-2.95502	3.59493	4.90578e-19	6.40983e-18
NONO	0.0225962	1.19969	1.10508e-19	1.48995e-18
SRP19	0.597327	1.06315	9.65177e-20	1.30494e-18
LAMP2	-1.3604	1.8884	2.32772e-19	3.0828e-18
NAE1	-0.175257	1.15496	1.12955e-19	1.52083e-18
ABHD3	-0.828997	1.52049	1.8369e-19	2.44275e-18
AK2	-0.616327	1.57315	2.06384e-19	2.74079e-18
IMP3	0.631999	1.02846	1.17593e-19	1.58217e-18
KLHDC3	-1.28359	1.6131	2.14388e-19	2.84514e-18
HBEGF	-1.92467	3.23662	6.28602e-19	8.13126e-18
NOP58	0.502157	1.20213	1.58532e-19	2.12272e-18
GRPEL1	-0.510321	1.6012	2.52081e-19	3.33398e-18
ILK	-0.0685636	1.21287	1.65339e-19	2.21081e-18
MED10	0.302701	1.07489	1.39754e-19	1.87385e-18
AKR1A1	0.346585	1.21855	1.8304e-19	2.43577e-18
CCL3	1.54157	2.2974	6.3567e-19	8.21722e-18
LLPH	-0.232873	1.29539	1.91867e-19	2.54975e-18
RACGAP1	-2.69046	3.36364	6.83263e-19	8.80901e-18
AIMP2	-1.12361	1.96853	3.56331e-19	4.68094e-18
MRPL21	0.0426321	1.28997	2.1965e-19	2.911e-18
PTPRN2	-2.87231	3.70702	8.87312e-19	1.13869e-17
USB1	-1.46304	1.7131	3.48732e-19	4.58731e-18
CASP7	-2.45959	2.41084	5.65331e-19	7.33723e-18
CHST11	-1.31962	1.51352	3.30507e-19	4.35051e-18
FXR1	-0.823975	1.49704	3.25386e-19	4.28891e-18
GTF2B	-0.489345	1.37839	2.76815e-19	3.65862e-18
RAD50	-0.947747	1.72796	4.7858e-19	6.26991e-18
BAD	-0.715841	1.42937	3.21469e-19	4.24017e-18
PCNP	0.463542	1.06595	2.19597e-19	2.911e-18
SDHA	-0.467786	1.38645	3.51322e-19	4.61825e-18
COPS4	-0.531307	1.37897	3.59059e-19	4.7104e-18
RHNO1	-1.06592	1.9281	5.63669e-19	7.32055e-18
NCOR1	0.464053	0.98902	2.43626e-19	3.22436e-18
LCP1	0.909091	0.803916	1.72114e-19	2.29825e-18
THEMIS	-1.73478	1.88426	6.47104e-19	8.35947e-18
PBRM1	-1.10222	1.56956	4.79405e-19	6.27649e-18
SNAP29	-1.53202	1.92357	6.87544e-19	8.85834e-18
RCSD1	-0.586429	1.47163	5.02195e-19	6.55721e-18
CCZ1	-0.773587	1.42924	5.54003e-19	7.19982e-18
BARD1	-2.30662	2.81522	1.24703e-18	1.59506e-17
GCLM	-0.939817	1.46535	5.93077e-19	7.68707e-18
SYNCRIP	0.0300542	1.2731	4.72833e-19	6.1988e-18
ZNF511	-0.763067	1.4015	5.15241e-19	6.72194e-18
FAM32A	-0.45292	1.33579	5.20573e-19	6.7835e-18
PFKL	-1.02492	1.67844	7.45501e-19	9.586e-18
RARS	-0.654738	1.55031	7.25474e-19	9.33466e-18
C4orf3	1.48035	0.823121	3.25736e-19	4.29063e-18
MRPL36	-0.0167761	1.20858	5.20923e-19	6.78352e-18
MTFR2	-3.18823	6.16548	3.1289e-18	3.9399e-17
UBE2J2	-0.576981	1.32996	6.49524e-19	8.38516e-18
JOSD2	-0.338079	1.31455	7.00131e-19	9.01453e-18
MORF4L2	-0.478884	1.29772	6.62434e-19	8.54615e-18
METTL9	0.168812	1.10958	6.21788e-19	8.04847e-18
GABARAPL2	0.892825	0.864096	4.88142e-19	6.38229e-18
POLR2J	0.644542	0.898859	5.36997e-19	6.98815e-18
ADAM8	-1.26159	1.76698	1.48464e-18	1.89647e-17
USP39	-1.39288	2.08503	1.76792e-18	2.25095e-17
BCL7B	-0.508387	1.29572	1.03563e-18	1.32727e-17
TRAF3	-1.71032	2.14971	2.16232e-18	2.74232e-17
SNX3	0.943023	0.846518	5.98987e-19	7.7585e-18
MB21D2	-1.9673	6.39356	5.08886e-18	6.31786e-17
ETF1	-1.04681	1.6993	1.70718e-18	2.17504e-17
PPP1CC	0.15528	1.08081	8.81775e-19	1.13233e-17
TRA2B	0.661229	0.920561	7.72868e-19	9.93133e-18
SLC25A6	2.93918	0.645138	4.84013e-19	6.33256e-18
TMEM165	-0.361776	1.1904	1.17527e-18	1.50425e-17
ALG3	-1.03042	1.65768	1.79367e-18	2.28223e-17
RNH1	0.504972	1.00267	9.54042e-19	1.22351e-17
DCUN1D5	-0.904425	1.67634	1.9699e-18	2.50483e-17
EIF3D	0.971835	0.957946	1.05688e-18	1.35362e-17
GBP4	-0.0535251	1.71272	2.22443e-18	2.81925e-17
SMAP2	-0.30911	1.63813	2.23914e-18	2.83605e-17
IDH3G	-0.118097	1.17066	1.3571e-18	1.73469e-17
MDM2	-1.77654	2.46846	3.64394e-18	4.56478e-17
HRAS	-1.56591	1.95349	2.67373e-18	3.37331e-17
FDFT1	-0.118608	1.18136	1.5761e-18	2.01199e-17
NUP62	-1.16698	1.66657	2.32271e-18	2.93998e-17
COQ5	-1.43173	2.05496	3.36336e-18	4.22419e-17
CAPNS1	-0.437548	1.22531	1.65534e-18	2.11037e-17
ACAA1	-0.581814	1.40724	2.06908e-18	2.6275e-17
MIR181A1HG	-2.64465	4.62011	7.89355e-18	9.70693e-17
PHGDH	-1.85824	3.45441	6.80277e-18	8.37616e-17
COPS8	-0.609462	1.39377	2.02113e-18	2.56828e-17
ELP6	-1.15562	1.63911	2.88342e-18	3.63315e-17
SAMHD1	0.129156	1.25858	2.42011e-18	3.06127e-17
DKC1	-0.590111	1.41193	2.76961e-18	3.49201e-17
PPID	-0.704013	1.62222	3.45687e-18	4.33603e-17
BCAS4	-1.88103	1.91673	4.5626e-18	5.67537e-17
EMC4	0.442124	1.02323	2.09111e-18	2.65374e-17
ATP5H	1.30988	0.840989	1.63903e-18	2.09095e-17
COMMD8	-0.365294	1.17721	2.64518e-18	3.3438e-17
ATG3	-0.0330035	1.19596	2.65995e-18	3.35809e-17
GSS	-1.29476	1.6941	4.4136e-18	5.49355e-17
NPC2	0.320913	1.37102	3.51743e-18	4.40914e-17
PTMS	-1.15804	1.31494	3.8359e-18	4.7929e-17
MAPK1IP1L	-0.50389	1.29069	3.24108e-18	4.07588e-17
WBP11	-0.530399	1.27763	3.30776e-18	4.15705e-17
POLR2G	0.525544	0.995566	2.6544e-18	3.35327e-17
POLD2	-0.687072	1.58388	4.68585e-18	5.82495e-17
DOHH	-1.80873	2.12127	6.43419e-18	7.94245e-17
DCAF13	-0.454187	1.43213	4.30326e-18	5.36308e-17
THOC6	-0.957699	1.59737	4.84838e-18	6.02315e-17
SKAP1	-0.395985	1.33347	4.08963e-18	5.10011e-17
UTP11L	-0.570769	1.37506	4.31372e-18	5.37267e-17
ZDHHC24	-1.38793	1.83303	6.60129e-18	8.14354e-17
CNPPD1	-1.27012	1.66052	5.43981e-18	6.74065e-17
NCAPD3	-2.34639	2.5397	9.16839e-18	1.12462e-16
TMEM9B	-0.403239	1.20596	3.95962e-18	4.94431e-17
C1GALT1C1	-0.682727	1.56994	5.77274e-18	7.14409e-17
DPM1	0.0160367	1.14803	3.72569e-18	4.66118e-17
PRKCA	-1.45164	2.8605	1.2295e-17	1.49774e-16
ABI1	-0.562394	1.44199	5.85507e-18	7.24137e-17
SNRPA	-0.345351	1.26652	5.16228e-18	6.40492e-17
MGME1	-1.69892	2.38363	1.19243e-17	1.4544e-16
ATP6V1C1	-1.76412	2.10817	1.06979e-17	1.30976e-16
MRPL4	-0.251706	1.44039	6.68804e-18	8.2401e-17
C15orf53	-3.83425	27.4236	2.52644e-17	3.03391e-16
ZNHIT1	0.806483	0.930787	4.06056e-18	5.0671e-17
RAB18	-0.134133	1.13161	5.2044e-18	6.45306e-17
KIF15	-3.57335	27.1356	2.65227e-17	3.17913e-16
PTPN2	-0.432854	1.30196	6.22265e-18	7.69109e-17
ATP6V0E2	-1.03738	1.68747	9.03276e-18	1.10868e-16
GLA	-1.90625	2.28462	1.29822e-17	1.57554e-16
PRCC	-1.27362	1.73819	9.93439e-18	1.21704e-16
DEPDC1	-3.3439	27.1623	2.98714e-17	3.56951e-16
MB21D1	-1.57907	1.96863	1.26596e-17	1.53926e-16
TMEM126A	-0.286008	1.21094	6.66392e-18	8.21559e-17
KIF2A	-0.354174	1.38385	8.85414e-18	1.08744e-16
GSDMD	0.144122	1.11094	6.89059e-18	8.47891e-17
RNASEH1	-1.32547	1.9922	1.47603e-17	1.78575e-16
SEC23B	-1.06596	1.65225	1.16996e-17	1.42879e-16
TAF11	-1.25134	1.59935	1.13964e-17	1.39352e-16
TMX2	-0.89722	1.524	1.24183e-17	1.51087e-16
REEP4	-1.81003	2.05536	1.81774e-17	2.19643e-16
MCMBP	-1.62467	1.65504	1.4412e-17	1.74579e-16
CALU	-1.72972	2.2823	2.19426e-17	2.64317e-16
DTL	-3.39823	6.81255	4.52774e-17	5.37413e-16
HAGH	-0.486407	1.27969	1.1433e-17	1.39711e-16
NSFL1C	-0.704656	1.42649	1.28844e-17	1.56562e-16
C1D	-0.237974	1.13925	9.60016e-18	1.17684e-16
EBNA1BP2	-0.502685	1.51479	1.45875e-17	1.76594e-16
MRPS23	-0.172974	1.22911	1.11584e-17	1.36527e-16
KDELR1	-0.757028	1.43232	1.35649e-17	1.6442e-16
SFXN1	-0.490689	1.32312	1.33268e-17	1.61634e-16
COMMD1	-0.414124	1.28392	1.23354e-17	1.50172e-16
MRP63	0.881108	0.910715	8.54805e-18	1.05051e-16
PFDN1	0.0657724	1.16838	1.29812e-17	1.57554e-16
EIF1	4.01668	0.409261	5.73445e-18	7.10122e-17
SLMO2	-0.448707	1.33915	1.51083e-17	1.82671e-16
NSMCE2	-1.46419	1.75151	2.0237e-17	2.44074e-16
RAB27A	-0.670726	1.01071	1.18145e-17	1.44192e-16
PPIG	0.70729	0.955572	1.21891e-17	1.48577e-16
ZNF622	-1.02929	1.68601	2.45595e-17	2.95474e-16
EED	-0.661007	1.7311	2.48376e-17	2.98635e-16
CCDC25	-0.627144	1.33788	1.91621e-17	2.31253e-16
NCAPH2	-1.73693	1.8282	2.92562e-17	3.49815e-16
GNGT2	-2.68914	2.33003	3.82971e-17	4.55674e-16
MGAT2	-1.03263	1.55694	2.52614e-17	3.03391e-16
CSTF1	-1.7121	2.19357	3.45309e-17	4.11619e-16
APH1A	-0.120528	1.15975	1.9103e-17	2.30684e-16
GADD45G	-0.778714	3.2357	5.8448e-17	6.88277e-16
MTMR14	-1.17647	1.68635	2.76152e-17	3.30804e-16
SRP68	-1.03101	1.76049	3.20938e-17	3.83037e-16
MED27	-1.60769	1.94647	3.38665e-17	4.03946e-16
TIAL1	-0.724831	1.45345	2.63542e-17	3.16088e-16
MCUR1	-1.04075	1.51283	2.58785e-17	3.10574e-16
TRIAP1	-0.263231	1.42963	3.01064e-17	3.59539e-16
CPOX	-1.7169	2.56908	5.66784e-17	6.69059e-16
C1orf131	-0.877916	1.72389	3.66791e-17	4.3669e-16
SUCLA2	-1.4751	1.92716	4.20535e-17	4.99453e-16
CAMK1	-2.18103	3.39106	7.60549e-17	8.8755e-16
SLC4A1AP	-1.44877	1.8091	4.01733e-17	4.77415e-16
PTS	-1.26394	1.67022	3.99623e-17	4.75197e-16
MIEN1	0.141748	1.04142	2.77769e-17	3.32536e-16
PRKD2	-1.71829	2.02333	6.04745e-17	7.11279e-16
C4orf46	-2.93994	3.30394	9.51766e-17	1.1021e-15
NAGA	-2.71986	2.49935	7.16777e-17	8.38988e-16
PDHA1	-0.819831	1.43793	4.53538e-17	5.37992e-16
RFC5	-2.46902	2.85644	9.51512e-17	1.1021e-15
NFYC	-1.30606	1.76893	5.74013e-17	6.76771e-16
DPM2	-1.03397	1.46328	4.96954e-17	5.88773e-16
CDS2	-1.39889	1.59239	5.64333e-17	6.66571e-16
NDUFS5	2.137	0.629423	2.18084e-17	2.62863e-16
MRPL35	-0.981336	1.64974	5.86877e-17	6.90682e-16
PERP	-1.9954	1.83746	7.08726e-17	8.30063e-16
UMPS	-1.50249	1.88008	6.99876e-17	8.20687e-16
YIPF3	-0.772537	1.39988	5.60663e-17	6.62639e-16
CCDC90B	-0.561052	1.36176	5.67645e-17	6.6967e-16
MCRS1	-0.837506	1.53981	6.69503e-17	7.86019e-16
SPTY2D1	-1.74276	1.73549	7.29018e-17	8.52289e-16
SMIM15	-1.16049	1.66083	7.05327e-17	8.26581e-16
NELFE	-0.289062	1.19584	5.35422e-17	6.33963e-16
NDUFA10	-0.253817	1.26444	5.47031e-17	6.47314e-16
HIST1H1D	-1.9969	2.41493	1.13241e-16	1.30894e-15
ACAT1	-0.358356	1.28685	5.75886e-17	6.78568e-16
TMEM183A	-0.529902	1.40049	6.3291e-17	7.43956e-16
KEAP1	-1.35282	1.7046	7.6378e-17	8.90786e-16
IL10RB	-1.40992	1.97388	8.97287e-17	1.04274e-15
EIF4G2	0.541175	0.850753	3.61567e-17	4.30735e-16
APEH	-1.1705	1.59431	7.96757e-17	9.27577e-16
BLVRA	-0.946996	1.482	7.39976e-17	8.6458e-16
ARHGEF6	-1.82674	1.91857	1.00709e-16	1.16547e-15
NDUFAF1	-1.61638	1.81507	9.3702e-17	1.08632e-15
THOC3	-1.31458	1.65939	9.05819e-17	1.05203e-15
PYCR2	-0.370701	1.30514	7.45332e-17	8.70315e-16
TMUB1	-0.707206	1.2596	7.96043e-17	9.27302e-16
STK17A	0.760738	0.810446	4.90121e-17	5.81032e-16
TCTEX1D2	-1.04365	1.52887	9.1597e-17	1.06318e-15
EEF1E1	-0.135068	1.21471	8.78939e-17	1.02203e-15
ORMDL2	0.276065	0.997788	6.94046e-17	8.14341e-16
USP48	-1.2973	1.55602	1.08201e-16	1.25143e-15
CAPZA1	0.699204	0.944628	7.23076e-17	8.45851e-16
CAMTA1	-0.21548	1.10414	7.6452e-17	8.91115e-16
TNF	-2.12077	1.93106	1.54921e-16	1.78435e-15
MED4	0.23268	1.01596	8.32093e-17	9.68135e-16
NHP2L1	1.66096	0.760037	6.39502e-17	7.5125e-16
ERAL1	-1.64697	1.99486	1.66791e-16	1.91765e-15
CCR5	-2.6727	1.51472	1.31262e-16	1.51634e-15
GLUL	-0.85234	1.81889	1.84912e-16	2.11973e-15
ZC3H15	0.642975	0.958382	9.35098e-17	1.08474e-15
TMED3	-0.859649	1.58912	1.58516e-16	1.82467e-15
DIAPH3	-3.45364	26.9139	4.48849e-16	5.0355e-15
MPP1	-2.14615	2.50432	2.52572e-16	2.87501e-15
FAM105A	-1.267	1.62941	1.67465e-16	1.92426e-15
SMIM7	-0.672029	1.36637	1.43708e-16	1.65814e-15
ARF3	-0.741064	1.3266	1.47943e-16	1.706e-15
MED6	-1.1115	1.4837	1.62348e-16	1.86767e-15
RTN3	-0.745538	1.31161	1.51318e-16	1.74387e-15
PPP5C	-1.87658	1.97761	2.17e-16	2.47589e-15
GTPBP4	-0.444199	1.41922	1.70241e-16	1.9527e-15
ARPC1A	-1.28162	1.77643	2.06059e-16	2.3552e-15
PDXK	-1.40074	1.78176	2.11743e-16	2.41732e-15
RPP30	-0.890777	1.51475	1.86735e-16	2.13937e-15
LMAN1	0.256233	1.15631	1.69799e-16	1.94878e-15
CIAPIN1	-0.893856	1.61269	2.28977e-16	2.61101e-15
BRCA1	-3.04221	3.82847	5.04206e-16	5.64553e-15
GNAI2	0.163413	0.977011	1.67684e-16	1.92564e-15
PTRHD1	-0.073404	1.39747	2.7445e-16	3.11674e-15
RECQL	-0.667205	1.25972	2.54691e-16	2.89743e-15
CDKN2D	-0.921393	2.09396	4.45207e-16	5.00041e-15
SLC52A2	-1.16721	1.45679	3.02108e-16	3.42482e-15
ZNF326	-1.61014	1.89867	3.81741e-16	4.3125e-15
NTAN1	-0.905227	1.30704	2.6431e-16	3.00334e-15
PXK	-2.32743	2.05414	4.30651e-16	4.84252e-15
ECI2	-1.06388	1.38836	2.99948e-16	3.40232e-15
THOC7	0.640087	0.877962	2.0247e-16	2.31691e-15
ARHGAP11B	-2.65921	2.83328	6.13456e-16	6.81143e-15
CCNE1	-2.49315	5.29954	1.01024e-15	1.10904e-14
MORF4L1	1.75775	0.671381	2.02746e-16	2.3187e-15
TMEM160	0.791789	0.843983	2.60018e-16	2.9563e-15
ERP29	1.12234	0.79909	2.50409e-16	2.85205e-15
MTF2	-0.691254	1.3458	3.92585e-16	4.42986e-15
SET	1.19434	0.871508	2.77611e-16	3.15079e-15
DLD	-0.576427	1.31775	3.664e-16	4.14401e-15
APOO	-2.42696	2.49453	7.00016e-16	7.75924e-15
ARL1	-0.939037	1.43428	4.38313e-16	4.92582e-15
EDF1	2.37621	0.575187	1.96435e-16	2.24916e-15
USP16	-0.234215	1.12097	3.66954e-16	4.14786e-15
HLA-DMA	-1.82494	1.59921	5.40674e-16	6.03432e-15
KDSR	-0.820835	1.68918	5.77044e-16	6.41813e-15
LBR	-0.794078	1.21645	4.17832e-16	4.70654e-15
COA4	-0.375799	1.26613	4.22959e-16	4.76153e-15
SNX10	-0.752099	1.34982	5.0999e-16	5.70169e-15
NDUFC1	0.602298	0.903096	3.55086e-16	4.01838e-15
ACTR1A	-0.887649	1.30381	4.7472e-16	5.3196e-15
PARP9	-0.215994	1.33104	5.31621e-16	5.9401e-15
CSNK1A1	-0.0267909	1.01913	3.94301e-16	4.44664e-15
ARHGAP25	-0.778448	1.34854	5.62875e-16	6.2785e-15
TRABD	0.169546	0.95172	3.88637e-16	4.38785e-15
MRPS21	1.12708	0.803868	3.36401e-16	3.80915e-15
NAA38	0.50987	0.953718	4.01614e-16	4.52648e-15
NOL8	-1.24158	1.80178	7.41651e-16	8.21605e-15
LRCH4	-0.928888	1.35538	5.75545e-16	6.40513e-15
MPHOSPH6	-0.946453	1.4046	6.0498e-16	6.72115e-15
CPPED1	-2.43951	2.7597	1.12406e-15	1.22706e-14
PPP4R2	-0.433639	1.28476	5.73142e-16	6.38203e-15
COA6	-0.357862	1.34335	6.25925e-16	6.94591e-15
NDFIP1	0.772954	0.951329	5.07788e-16	5.68034e-15
H3F3A	3.23366	0.460528	3.056e-16	3.4624e-15
VIMP	0.509641	0.891265	4.74531e-16	5.3196e-15
EIF4G1	-0.926541	1.30815	6.55481e-16	7.26975e-15
RSL1D1	1.09402	0.958818	5.38946e-16	6.01849e-15
IRF1	1.15048	1.02341	5.69952e-16	6.35015e-15
RB1	-2.16462	1.64453	8.79118e-16	9.69473e-15
APOL3	-0.696107	1.66373	9.05349e-16	9.97834e-15
CSTF2T	-1.56526	1.69924	9.47707e-16	1.04334e-14
CRIPT	-0.884075	1.44399	8.07615e-16	8.92139e-15
DHX15	-1.00423	1.38079	7.61176e-16	8.42756e-15
PEF1	-0.817376	1.48254	8.5591e-16	9.44416e-15
TCTN3	-0.992802	2.11061	1.34336e-15	1.45909e-14
DCTN6	-0.790521	1.40875	8.40897e-16	9.28377e-15
ASMTL	-1.09311	1.74337	1.07924e-15	1.18212e-14
DONSON	-2.86186	3.15041	1.6229e-15	1.75878e-14
ATP6V1G1	2.10077	0.625374	4.26277e-16	4.79611e-15
EIF2B2	-1.58828	1.85158	1.09967e-15	1.20246e-14
ALG8	-1.40301	1.79103	1.12265e-15	1.22621e-14
PAK2	-0.305176	1.16099	7.82723e-16	8.66118e-15
NKG7	1.65772	0.527559	5.64401e-16	6.2919e-15
TRNAU1AP	-1.08299	1.49585	1.05922e-15	1.1615e-14
SPDL1	-2.83798	2.81054	1.70707e-15	1.84588e-14
PPP2R1A	0.0427353	1.01445	7.91683e-16	8.75535e-15
RBM22	-0.973	1.386	1.07558e-15	1.17877e-14
PAFAH1B1	-0.564983	1.16475	9.13954e-16	1.00675e-14
UBE2K	-0.325082	1.18438	9.75735e-16	1.07298e-14
LAIR1	-2.37757	2.14046	1.74765e-15	1.88871e-14
RAD23B	-0.884212	1.45291	1.1668e-15	1.27158e-14
CAPN1	-0.772989	1.2811	1.08754e-15	1.18986e-14
PFDN2	1.04967	0.830939	7.93661e-16	8.77224e-15
EMB	-0.264514	1.02121	9.7073e-16	1.06808e-14
ZNHIT3	0.0273028	1.09701	9.87847e-16	1.08568e-14
TMEM109	-0.816578	1.17389	1.16172e-15	1.26675e-14
GAS2L1	-3.30095	4.23316	2.9906e-15	3.17896e-14
SMAP1	-0.305331	1.26318	1.23487e-15	1.34425e-14
ATF6B	-0.580447	1.15831	1.15051e-15	1.25523e-14
MRPL19	-0.73573	1.37392	1.33082e-15	1.44628e-14
MRPS16	-0.137239	1.14255	1.08598e-15	1.18883e-14
SF3A2	-1.04939	1.30926	1.29519e-15	1.40912e-14
CHORDC1	-0.851876	1.42551	1.43768e-15	1.56066e-14
TERF1	-0.477783	1.16029	1.11642e-15	1.22009e-14
PMM1	-1.73624	1.83912	1.80955e-15	1.95126e-14
CDK2	-2.78014	2.43961	2.31464e-15	2.48078e-14
CBX3	0.753548	0.854547	1.04561e-15	1.14722e-14
TGFB1	-0.206927	1.00316	1.18431e-15	1.28994e-14
TTF2	-2.46707	2.76719	2.68647e-15	2.86822e-14
HSH2D	-2.13126	2.10576	2.49205e-15	2.66651e-14
RAB8B	-1.35103	1.52825	1.8701e-15	2.01544e-14
GSTK1	1.72312	0.724729	9.97468e-16	1.09564e-14
HAUS8	-2.39779	2.56338	2.78939e-15	2.97321e-14
BTBD10	-2.24941	2.44305	2.71474e-15	2.89523e-14
ZNF259	-1.18136	1.52114	1.92e-15	2.06693e-14
RBM14	-1.46199	1.75827	2.14204e-15	2.30213e-14
MRPS5	-0.195046	1.2257	1.66874e-15	1.80644e-14
ATXN10	-0.682512	1.27036	1.75028e-15	1.8905e-14
EXOSC4	-1.36921	1.68049	2.20822e-15	2.37063e-14
CCNH	-0.741459	1.41805	1.87769e-15	2.0225e-14
PREB	-1.19014	1.629	2.19759e-15	2.36053e-14
DCXR	0.216307	1.02244	1.51091e-15	1.63832e-14
SLU7	-0.541833	1.3304	1.99781e-15	2.1495e-14
RFC1	-0.766187	1.40413	2.08792e-15	2.24521e-14
GARS	-0.576062	1.47415	2.35645e-15	2.52419e-14
KIF14	-3.83169	26.8182	5.83658e-15	6.07792e-14
RP11-545E17.3	-2.18072	2.1774	3.17891e-15	3.3736e-14
ROCK1	-0.318805	1.04264	1.77612e-15	1.91627e-14
PARL	-0.761433	1.36079	2.27408e-15	2.43999e-14
ATP6V1F	1.36194	0.694141	1.30978e-15	1.4242e-14
SNX17	0.155663	0.95372	1.6869e-15	1.82508e-14
RBM39	1.14553	0.782168	1.46216e-15	1.58634e-14
FOXM1	-3.65277	6.58443	6.15808e-15	6.39901e-14
FBXO22	-1.73952	2.30599	3.86793e-15	4.08253e-14
AC020571.3	-2.17478	3.19383	5.14137e-15	5.37412e-14
ANKRD28	-2.12465	2.21964	4.10753e-15	4.32603e-14
ATIC	-0.655328	1.51233	2.89649e-15	3.08399e-14
ERGIC2	-0.431617	1.28622	2.6253e-15	2.80446e-14
ALDH9A1	-1.36172	1.67018	3.24153e-15	3.43818e-14
TYMP	0.679713	1.02135	2.53095e-15	2.70516e-14
MRPS2	-1.36835	1.78161	3.6359e-15	3.84389e-14
TIMMDC1	-0.821198	1.36718	2.85546e-15	3.04196e-14
VTI1B	-0.557103	1.15991	2.51691e-15	2.69163e-14
GLRX2	-1.30159	1.66157	3.55674e-15	3.76429e-14
MAPKAPK3	-0.599814	1.38187	3.32922e-15	3.52927e-14
RAD1	-1.93311	1.93	4.17664e-15	4.39406e-14
TXNL1	0.25464	1.0417	2.69664e-15	2.8775e-14
HTRA2	-1.14052	1.51602	3.74412e-15	3.95615e-14
MPG	-0.283597	1.15451	2.95636e-15	3.14429e-14
FANCG	-2.94594	2.6122	5.69155e-15	5.93007e-14
TMEM258	2.31002	0.546828	1.7667e-15	1.90717e-14
PGD	-1.29734	1.70675	4.41022e-15	4.63228e-14
WHSC1	-2.54982	2.30573	5.37526e-15	5.61557e-14
BLZF1	-2.26768	2.23927	5.47305e-15	5.71159e-14
CBR1	-0.0286973	1.27151	3.48383e-15	3.69115e-14
CPSF3	-1.61642	1.75869	4.67685e-15	4.89383e-14
TSSC1	-1.32299	1.55161	4.24006e-15	4.45595e-14
PPP1R2	0.32696	0.983791	2.95157e-15	3.14091e-14
DYNC1I2	-0.204774	1.01331	3.11782e-15	3.31238e-14
ACTR10	-0.319634	1.14444	3.58051e-15	3.78739e-14
AMICA1	0.270605	1.13993	4.02868e-15	4.24529e-14
IK	0.415334	0.929071	3.13753e-15	3.33151e-14
HK1	-1.08813	1.48266	4.51601e-15	4.73572e-14
CALHM2	-1.4607	1.54654	4.779e-15	4.99802e-14
PSTPIP1	-1.14304	1.37931	4.66339e-15	4.88237e-14
PDCL	-1.7454	1.92985	5.94502e-15	6.18422e-14
VAV1	-1.62649	1.60777	5.66226e-15	5.90271e-14
TSTA3	0.158458	1.06305	3.88854e-15	4.09983e-14
YIF1A	-0.303389	1.10588	4.2367e-15	4.45483e-14
DDRGK1	-0.456242	1.21798	4.45929e-15	4.6813e-14
CCR2	-3.08912	3.40916	1.03294e-14	1.05641e-13
ECT2	-4.12367	4.56567	1.12821e-14	1.15022e-13
HSPA1A	-0.79118	1.44324	5.48754e-15	5.72365e-14
HLA-DQA1	-1.48866	2.04944	8.16667e-15	8.42763e-14
NAA10	0.0950935	0.951474	4.14159e-15	4.35954e-14
TRUB2	-1.66659	1.8951	7.17092e-15	7.42369e-14
GPKOW	-1.5992	1.72285	7.00602e-15	7.26459e-14
C9orf89	0.193343	0.906468	4.47545e-15	4.69572e-14
SMARCC1	-1.04088	1.38709	5.89381e-15	6.13423e-14
EMC9	-1.94447	1.98852	7.66855e-15	7.92199e-14
CHAF1B	-3.22969	3.68331	1.20749e-14	1.22911e-13
COMMD5	-1.20633	1.3755	5.98314e-15	6.22054e-14
SEPT2	-0.643025	1.19416	5.38618e-15	5.62396e-14
MIIP	-0.12806	1.51045	7.41722e-15	7.66643e-14
HSPA14	-1.36619	1.5824	6.9498e-15	7.21014e-14
HMGXB4	-1.33298	1.60577	7.41305e-15	7.6662e-14
E2F4	-0.924051	1.29961	7.0826e-15	7.33617e-14
NAP1L1	2.02548	0.66969	4.63769e-15	4.8607e-14
PTP4A1	-0.717194	1.56336	8.59114e-15	8.85156e-14
EMC2	-1.48607	1.83939	9.81023e-15	1.00543e-13
EIF3J	0.210685	1.00495	6.1902e-15	6.42894e-14
LYRM1	-1.43796	1.51153	9.08478e-15	9.33543e-14
ITSN2	-0.516417	1.12948	7.3582e-15	7.61353e-14
ACYP1	-1.49376	1.61607	1.00531e-14	1.0287e-13
EI24	-1.05863	1.46718	9.89773e-15	1.01387e-13
FTSJ2	-1.78045	1.98615	1.25726e-14	1.27577e-13
SCNM1	-0.579664	1.26979	9.22693e-15	9.47649e-14
TOR1AIP1	-1.48206	1.48207	1.05586e-14	1.07816e-13
ETHE1	-0.111539	1.18514	9.32559e-15	9.57277e-14
FBXW5	-0.146614	1.05833	8.31957e-15	8.57631e-14
MRPS6	1.32838	0.775107	7.02902e-15	7.28455e-14
MPLKIP	-0.218953	1.11178	8.96383e-15	9.21601e-14
SNRNP35	-1.2391	1.52266	1.13145e-14	1.15292e-13
LARP7	-0.0649344	1.05439	8.80513e-15	9.06243e-14
CD3E	2.12657	0.592635	6.4402e-15	6.68501e-14
PRMT1	1.07878	0.844728	8.24006e-15	8.49884e-14
FGFR1OP2	-0.322373	1.03247	8.70943e-15	8.96868e-14
KRT7	-0.72566	27.3521	2.70335e-14	2.68293e-13
EPSTI1	0.33211	1.37169	1.25285e-14	1.27195e-13
TMC6	-0.915232	1.20323	1.0366e-14	1.0596e-13
MYO1F	-0.173056	0.951821	9.3394e-15	9.58187e-14
RPF1	-0.430148	1.14205	9.95691e-15	1.01939e-13
REST	-0.683255	1.22108	1.10838e-14	1.13059e-13
RRBP1	-1.85057	1.6546	1.48642e-14	1.50515e-13
MPST	-0.79582	1.24901	1.2422e-14	1.26246e-13
PPP2R3C	-0.729674	1.22512	1.22526e-14	1.24654e-13
ACOT13	-1.42559	1.78881	1.65395e-14	1.66785e-13
TTK	-3.64455	26.6633	3.1712e-14	3.13763e-13
RNF145	-0.599858	1.19069	1.23644e-14	1.25726e-13
TM2D2	-1.63904	1.86237	1.67617e-14	1.68938e-13
ATP6V1B2	-1.34511	1.60783	1.5582e-14	1.57374e-13
SPAG5	-3.75984	5.79108	3.26227e-14	3.22282e-13
TMX1	-0.626956	1.20893	1.36887e-14	1.38757e-13
TMEM11	-1.17769	1.47567	1.50872e-14	1.52615e-13
PDIA4	-0.184218	1.05025	1.33269e-14	1.3516e-13
CCR1	-4.34518	2.51837	2.55166e-14	2.53627e-13
UFM1	-0.482769	1.14172	1.38681e-14	1.40502e-13
HDAC3	-1.26583	1.46423	1.59679e-14	1.61188e-13
DDX24	0.54268	0.83182	1.07737e-14	1.09954e-13
WDR33	-0.669032	1.32714	1.53443e-14	1.55054e-13
POLE2	-3.41935	3.71481	3.0388e-14	3.01123e-13
U2SURP	0.127552	0.920391	1.25017e-14	1.2699e-13
LRRC42	-2.43531	2.31299	2.47349e-14	2.46487e-13
PANK2	-1.3257	1.37559	1.74454e-14	1.75555e-13
CSRP1	-1.9009	1.88687	2.24117e-14	2.23794e-13
C16orf87	-1.6165	1.7538	2.11262e-14	2.11501e-13
CDC73	-1.15049	1.44798	1.88642e-14	1.89246e-13
SNAPIN	-0.432464	1.21209	1.6222e-14	1.63668e-13
SF3B5	1.35216	0.705313	1.16069e-14	1.18209e-13
C3orf14	-2.56916	4.74605	3.95087e-14	3.88926e-13
USP5	-1.72103	1.85529	2.3235e-14	2.31897e-13
AKR7A2	-0.718794	1.2397	1.78237e-14	1.7927e-13
NCAPG2	-3.35538	3.52687	3.65804e-14	3.60282e-13
GABPB1	-1.72601	1.94452	2.52607e-14	2.5134e-13
EIF3K	2.39374	0.541	1.0422e-14	1.06476e-13
BTF3L4	-0.487784	1.21568	1.86026e-14	1.86814e-13
NAPRT1	-1.04339	1.34523	2.04892e-14	2.05336e-13
NSL1	-0.678603	1.23543	1.88892e-14	1.89399e-13
ALDH16A1	-1.83773	1.85586	2.52821e-14	2.51425e-13
HM13	0.173537	1.04923	1.86552e-14	1.87245e-13
SYTL3	-0.886943	1.60017	2.4777e-14	2.46779e-13
WDR18	-0.682082	1.34241	2.15606e-14	2.1574e-13
EZR	0.491431	0.868254	1.67739e-14	1.68973e-13
TMEM208	0.26084	0.971945	1.80457e-14	1.81408e-13
IMMT	-0.10736	1.13998	2.08235e-14	2.08579e-13
PAICS	-0.845725	1.72621	2.80022e-14	2.77765e-13
RPIA	-0.733904	1.35242	2.37141e-14	2.36557e-13
NFU1	-0.757799	1.17219	2.20067e-14	2.2009e-13
SEC14L1	-1.58767	1.97285	3.37683e-14	3.3326e-13
HBS1L	-1.55661	1.90703	3.42794e-14	3.38133e-13
CUEDC2	-0.443302	1.2157	2.49264e-14	2.48141e-13
PSME1	2.88125	0.528647	1.51824e-14	1.53498e-13
LXN	-2.37752	2.39385	4.45003e-14	4.36516e-13
HLA-DPA1	-0.0885451	0.96122	3.05614e-14	3.02687e-13
GTSF1	-2.4581	2.66402	5.40013e-14	5.2732e-13
EIF3M	1.18888	0.78039	2.23164e-14	2.22958e-13
TCEB2	2.53362	0.475668	1.73292e-14	1.74477e-13
GPR35	-3.70254	3.62303	6.04516e-14	5.87944e-13
CCDC82	-1.29728	1.46138	3.61171e-14	3.55899e-13
MAP2K1	-0.64133	1.16444	3.06802e-14	3.03709e-13
RHOH	0.490525	0.903161	2.61367e-14	2.59658e-13
SCAND1	0.869636	0.760631	2.4618e-14	2.45448e-13
SRGN	2.8298	0.490607	2.22514e-14	2.22423e-13
NUDCD2	-0.151757	1.08437	2.97455e-14	2.94907e-13
ZNRD1	-0.0875589	1.10008	3.22329e-14	3.18755e-13
ASUN	-1.76826	2.17734	5.11205e-14	5.00194e-13
UBASH3A	-1.70932	2.23064	5.39534e-14	5.27116e-13
GOSR2	-1.59416	1.70071	4.30863e-14	4.23286e-13
E2F2	-3.09704	26.8125	8.82989e-14	8.50698e-13
ELOF1	-0.520916	1.13711	3.51345e-14	3.46392e-13
PAQR4	-3.46481	3.29134	7.29989e-14	7.06443e-13
CD86	-4.3252	7.17834	9.11445e-14	8.73782e-13
CRTC3	-1.25749	1.63144	4.66997e-14	4.57629e-13
MT-ND6	-0.891423	1.4684	4.55671e-14	4.46755e-13
C1orf112	-2.80562	3.52778	7.61574e-14	7.3591e-13
CDC42	1.80812	0.647874	2.64158e-14	2.62297e-13
GPR108	-0.835098	1.19734	4.14934e-14	4.0805e-13
MYCBP	-1.4372	1.58994	4.76028e-14	4.66243e-13
KCNAB2	-1.12145	1.28555	4.30573e-14	4.23215e-13
TIPARP	-1.81453	2.48163	7.09321e-14	6.87469e-13
NLRP2	-3.88654	3.84984	8.98414e-14	8.62993e-13
ZCCHC9	-1.34472	1.60384	5.82444e-14	5.67329e-13
DCP2	-1.8197	1.77243	6.15294e-14	5.98127e-13
FAM101B	-0.759279	1.3832	5.31294e-14	5.19327e-13
DNTTIP2	-0.236431	1.00803	4.40432e-14	4.3225e-13
LMO4	-0.788696	1.3143	5.4543e-14	5.31808e-13
TMEM242	-1.45764	1.48192	5.50704e-14	5.36681e-13
ITM2C	-0.290709	1.11283	6.03482e-14	5.87232e-13
HAUS2	-2.29905	2.05543	6.88651e-14	6.68101e-13
BRI3BP	-2.51124	2.32657	7.80565e-14	7.53887e-13
BLMH	-1.90967	1.74655	6.8124e-14	6.61572e-13
TMEM70	-0.647336	1.39926	6.22709e-14	6.05033e-13
NFKBIA	1.67591	0.834264	5.13036e-14	5.01733e-13
CNTRL	-1.2546	1.45753	7.00528e-14	6.79285e-13
MLLT11	-2.39067	2.21043	9.20727e-14	8.81812e-13
PPIE	-0.723709	1.16477	5.84915e-14	5.6945e-13
TNFAIP8L2	-1.27464	2.21358	9.03457e-14	8.67221e-13
RNF157	-2.44563	2.26928	9.03708e-14	8.67221e-13
CCDC34	-2.1897	2.47492	1.00836e-13	9.63371e-13
APITD1	-2.72501	2.77033	1.09126e-13	1.0395e-12
NELFCD	-1.32468	1.31989	6.82629e-14	6.6259e-13
PDCD6	0.6361	0.856629	5.40878e-14	5.27899e-13
HDDC3	-1.19617	1.50063	7.57271e-14	7.32116e-13
HMCES	-1.43685	1.46161	7.42361e-14	7.18059e-13
GTF3C5	-2.12423	1.99116	8.91432e-14	8.57557e-13
PIGT	-1.35669	1.41099	7.25919e-14	7.03205e-13
PTPRCAP	3.10863	0.459402	4.40363e-14	4.3225e-13
GTPBP8	-1.71194	1.71404	9.08832e-14	8.71708e-13
WIPI2	-0.874797	1.40387	8.05342e-14	7.77045e-13
PLP2	1.56826	0.643947	5.43556e-14	5.30246e-13
CYTH2	-1.442	1.52277	8.85272e-14	8.52474e-13
C21orf33	-1.21148	1.66636	9.66159e-14	9.23957e-13
MTIF2	-2.2712	2.38503	1.25682e-13	1.19253e-12
MESDC1	-1.52273	1.53194	9.33185e-14	8.93303e-13
ISOC2	-1.07394	1.34559	8.97693e-14	8.62726e-13
SPTSSA	-1.52832	1.60613	1.01544e-13	9.69655e-13
TACO1	-1.70201	1.74859	1.10206e-13	1.04825e-12
HDHD1	-3.12335	2.52522	1.48832e-13	1.40534e-12
PPP1R8	-1.42494	1.49171	1.04787e-13	9.9964e-13
HIST1H1B	-3.99369	5.05394	2.01499e-13	1.89162e-12
PRDX6	0.933744	0.722752	7.28908e-14	7.05748e-13
PRKCB	-1.44948	1.31961	1.08034e-13	1.03011e-12
EIF1AX	0.387983	0.859436	7.9639e-14	7.68789e-13
LSM6	0.392354	0.864001	8.6041e-14	8.29355e-13
PXMP2	-2.01124	1.87109	1.29703e-13	1.22829e-12
TIMM17B	-0.633776	1.11911	1.00176e-13	9.57538e-13
PHB2	0.259575	0.945296	9.13231e-14	8.75063e-13
ADPRHL2	-1.46729	1.60642	1.24204e-13	1.17909e-12
POLD3	-2.36031	2.22635	1.58581e-13	1.49594e-12
GLRX5	-0.710948	1.17102	1.09261e-13	1.04028e-12
NFE2L3	-2.05096	2.50879	1.79975e-13	1.69201e-12
LCMT1	-1.06365	1.37374	1.19139e-13	1.13266e-12
AQP3	0.526069	1.84689	1.6201e-13	1.52681e-12
SMIM12	-0.266029	1.05506	1.08432e-13	1.0334e-12
MFSD10	-0.614447	1.04469	1.1013e-13	1.04804e-12
AP3D1	-1.4092	1.45022	1.32067e-13	1.24947e-12
LEPROT	-0.935787	1.34091	1.28351e-13	1.21668e-12
MASTL	-3.58592	3.43906	2.13202e-13	1.99666e-12
HSPA4	-1.23528	1.42338	1.32442e-13	1.2524e-12
PIM3	-0.208117	1.36497	1.33686e-13	1.26294e-12
PAK1	-1.78416	2.08477	1.84886e-13	1.73734e-12
CHCHD7	-0.427936	1.13615	1.25787e-13	1.19295e-12
DHPS	-0.50293	1.11388	1.21621e-13	1.15513e-12
NDUFB7	1.28353	0.64616	8.87288e-14	8.53993e-13
RNF126	-0.341265	1.13856	1.3068e-13	1.23694e-12
SDHD	-0.142168	1.05167	1.28857e-13	1.22088e-12
SARS	0.107462	0.942726	1.19399e-13	1.13458e-12
BTF3	3.7347	0.405189	8.07468e-14	7.7871e-13
EIF3G	1.23474	0.723316	1.04037e-13	9.92969e-13
BRCA2	-3.38217	3.78947	2.59612e-13	2.41849e-12
PXMP4	-3.00613	3.96836	2.78823e-13	2.59249e-12
CITED2	-0.379044	1.42969	1.66287e-13	1.56636e-12
CTNNAL1	-2.29337	2.19846	2.24142e-13	2.09608e-12
TSFM	-1.07121	1.46561	1.66749e-13	1.56994e-12
NEK2	-3.4169	6.91585	3.48324e-13	3.20505e-12
UBQLN1	-1.02605	1.43245	1.78333e-13	1.67738e-12
METAP2	0.0729494	0.970008	1.58527e-13	1.49594e-12
SIRT6	-1.98195	2.02652	2.49293e-13	2.3257e-12
SMC5	-1.54178	1.45799	2.03942e-13	1.91363e-12
CD40LG	0.826084	2.45716	3.33291e-13	3.07393e-12
DERA	-1.97449	1.77537	2.35527e-13	2.19832e-12
ZNF593	-0.3453	1.26944	2.14286e-13	2.00585e-12
CTPS1	-1.97348	1.98423	2.82064e-13	2.61761e-12
MOB4	-0.335177	1.05868	1.95671e-13	1.8378e-12
PTPLAD2	-1.50967	1.45334	2.32819e-13	2.17409e-12
SERINC3	-0.826855	1.26379	2.24831e-13	2.10152e-12
RABIF	-0.719616	1.10361	2.09552e-13	1.96343e-12
FES	-3.15269	4.36793	4.37368e-13	4.00911e-12
COA3	-0.130757	1.01313	2.06353e-13	1.93438e-12
SGCB	-2.71547	2.21822	3.24446e-13	2.99378e-12
STAU1	-1.12277	1.3916	2.49592e-13	2.32737e-12
EIF3F	1.93206	0.631117	1.61642e-13	1.52408e-12
NCKAP1L	-1.48033	1.51834	2.80057e-13	2.60023e-12
TAF1B	-2.08813	1.86747	3.18687e-13	2.94623e-12
PPIL3	-1.02893	1.37994	2.70803e-13	2.52032e-12
GCH1	-1.86756	1.81558	3.37991e-13	3.1158e-12
PRPF6	-0.758874	1.14461	2.7138e-13	2.52449e-12
PRPF19	-1.04438	1.46067	3.19019e-13	2.9479e-12
CORO1B	0.762351	1.36677	3.10634e-13	2.87451e-12
HSPE1	1.89217	0.715001	2.26688e-13	2.11786e-12
C14orf119	-0.133376	1.01126	2.53401e-13	2.36175e-12
NINJ1	-0.0701344	1.21365	3.0456e-13	2.82233e-12
ZNF655	-0.720584	1.12979	2.86912e-13	2.66133e-12
C2orf47	-2.10471	2.19737	4.01613e-13	3.6831e-12
TSSC4	-0.6009	1.09916	2.79753e-13	2.59988e-12
RP11-803D5.4	-3.81979	4.39925	5.75534e-13	5.23855e-12
CLN6	-2.50253	2.53104	4.6569e-13	4.26269e-12
PGP	-1.00742	1.24812	3.1694e-13	2.93147e-12
LAPTM5	2.00099	0.537484	2.04457e-13	1.91754e-12
TOX4	-0.778475	1.15573	3.08029e-13	2.85176e-12
TM9SF2	-1.08232	1.29177	3.4144e-13	3.1461e-12
PWP1	-0.300068	1.0314	3.20592e-13	2.96102e-12
SLC3A2	0.806855	0.771767	2.79941e-13	2.60023e-12
WDR61	-0.430397	1.15713	3.49779e-13	3.21684e-12
RIT1	-1.67539	1.74087	4.48809e-13	4.1101e-12
JUNB	1.79189	0.753578	2.97431e-13	2.75758e-12
VAMP5	0.864379	0.821945	3.06637e-13	2.84022e-12
GK	-1.45608	4.21246	7.41568e-13	6.68098e-12
KATNAL1	-3.72838	2.82869	6.34261e-13	5.75691e-12
XAF1	-0.6023	1.31856	4.40099e-13	4.03223e-12
B4GALT3	-1.22694	1.52485	4.67135e-13	4.2739e-12
CD27	0.554652	1.41482	5.01539e-13	4.5822e-12
CWC15	0.178186	0.906159	3.48095e-13	3.20505e-12
TMEM230	0.481665	0.88405	3.5526e-13	3.26571e-12
IKBKE	-0.939837	2.00194	5.77812e-13	5.25682e-12
C1orf86	-0.398984	0.997283	3.80271e-13	3.48902e-12
RNF8	-1.86012	1.80933	5.4268e-13	4.94645e-12
CAPZA2	0.434705	0.847167	3.68962e-13	3.38846e-12
APOBEC3B	-4.1668	26.8608	9.79776e-13	8.77017e-12
DDT	0.957029	0.761226	3.79355e-13	3.48226e-12
PTPRC	2.20017	0.499068	3.21701e-13	2.96985e-12
EAF2	-2.24622	2.18989	6.76526e-13	6.12623e-12
DEPDC1B	-3.62884	4.67423	9.62975e-13	8.62375e-12
SLC39A1	-1.32131	1.33042	5.31341e-13	4.84764e-12
PXN	-2.13172	1.80242	6.53025e-13	5.9217e-12
JTB	1.51068	0.603418	3.62787e-13	3.33332e-12
DNPEP	-0.722168	1.22375	5.47309e-13	4.98631e-12
CMC2	-0.805897	1.10781	5.026e-13	4.58974e-12
TMEM179B	-0.0821619	0.94117	4.70256e-13	4.29841e-12
TIAM1	-2.95737	4.80861	1.05378e-12	9.41526e-12
NFYB	-1.60437	1.52756	6.08569e-13	5.53146e-12
PAAF1	-2.30528	2.13165	7.19213e-13	6.4856e-12
MMD	-1.88744	1.83767	7.04934e-13	6.36864e-12
AP1M1	-1.72188	1.48956	6.22297e-13	5.65359e-12
HAUS6	-2.42416	1.83025	7.06205e-13	6.37717e-12
C12orf10	-0.836501	1.37893	6.32264e-13	5.74147e-12
DAP3	-0.164905	1.03701	5.37341e-13	4.90009e-12
GOT1	-1.92187	1.71522	6.99445e-13	6.32494e-12
OSGEP	-1.17936	1.45506	6.60572e-13	5.98734e-12
ECHS1	-0.187769	1.00112	5.6351e-13	5.1315e-12
GPR68	-2.14492	1.56612	7.17865e-13	6.47644e-12
MAD2L1BP	-1.51724	1.7166	7.62664e-13	6.85833e-12
PTBP1	-0.689677	1.03379	5.88215e-13	5.34896e-12
DCAF11	-1.22102	1.34379	7.02592e-13	6.35044e-12
ECH1	0.928986	0.731398	5.27742e-13	4.81707e-12
MRPL17	-0.773477	1.42145	7.51375e-13	6.76307e-12
SP140	-1.66699	1.49445	7.50345e-13	6.75693e-12
MOCS2	-1.25136	1.30876	6.75702e-13	6.12162e-12
SPRY1	-3.75002	4.03547	1.26355e-12	1.12327e-11
NUBP1	-1.52999	1.37445	7.62549e-13	6.85833e-12
TMEM141	-0.595559	1.19056	7.14014e-13	6.44469e-12
EMD	-1.06321	1.30155	7.21832e-13	6.50619e-12
SZRD1	-0.441014	0.996349	6.41342e-13	5.81847e-12
GCAT	-2.72703	3.94166	1.30412e-12	1.15722e-11
PMPCA	-1.54058	1.58238	8.51907e-13	7.63613e-12
CEP152	-2.85515	2.47256	1.11544e-12	9.95706e-12
UXS1	-0.778129	1.23879	7.72322e-13	6.94197e-12
RCN2	-0.374232	0.949676	6.84275e-13	6.19064e-12
UTP18	-0.713274	1.31476	8.45121e-13	7.5823e-12
NOC4L	-1.75623	1.77026	1.05007e-12	9.38642e-12
SPG21	-0.558383	1.10186	8.13188e-13	7.30254e-12
AIF1	-1.51892	3.29091	1.40554e-12	1.24438e-11
PSMG3	-1.04175	1.22168	8.45536e-13	7.58252e-12
C1orf35	-1.27509	1.55937	9.92784e-13	8.88251e-12
[truncated: 17,443 more rows]

## Sheet: Cell Cluster 10
Gene Name	logMeanExp	logFC	pvals	padj
COTL1	2.87624	4.16	0	0
CAPG	1.44561	5.18294	0	0
LGALS1	4.42667	4.79607	0	0
GZMA	3.75776	5.33427	0	0
CLIC1	3.11544	3.4747	0	0
TMSB4X	8.09033	1.28561	0	0
C12orf75	1.91265	3.74024	0	0
TXN	4.00185	2.99529	0	0
ACTB	6.61855	2.85614	0	0
CD52	4.37942	3.10624	0	0
ACTG1	4.68479	3.10539	0	0
TNFSF10	1.80854	3.80726	0	0
HAVCR2	-0.182152	6.52884	0	0
FTL	5.94425	1.68936	0	0
S100A4	4.90103	3.67652	0	0
SIT1	1.18388	3.68537	0	0
GZMB	3.5807	4.53895	0	0
DYNLL1	2.63989	2.9436	0	0
ARPC1B	3.1182	2.61637	0	0
IL32	6.32136	2.18544	0	0
TALDO1	2.23505	2.70499	0	0
BAX	2.42786	2.72501	0	0
CDKN2A	-0.0898489	6.0183	0	0
CAP1	2.19446	2.6962	0	0
CTSW	1.26125	3.04986	0	0
ABI3	0.436886	3.66025	0	0
TPM4	1.42434	3.69668	0	0
GAPDH	5.18716	2.33376	0	0
S100A11	3.54925	2.77188	0	0
ANXA2	2.55227	3.02288	0	0
PKM	3.2541	2.76065	0	0
CORO1A	4.22055	2.373	0	0
PYCARD	0.984669	3.16959	0	0
TYMS	0.64938	8.05622	0	0
DOK2	0.77678	4.28148	0	0
SH3BGRL3	4.84844	1.87655	0	0
HN1	1.60227	3.072	0	0
PFN1	5.52506	1.54779	0	0
RAC2	2.46581	2.45176	0	0
ITGB2	0.992365	3.30129	0	0
MAL	1.65738	2.78552	0	0
PPP1CA	2.24834	2.44755	0	0
HMGN2	2.94347	2.67467	0	0
MYO1G	0.577561	3.35195	0	0
FKBP1A	1.98694	2.43493	0	0
MYL6	4.59554	1.78143	3.9614e-319	7.001627e-317
PCNA	1.44542	3.40608	0	0
H2AFY	1.25102	2.70846	0	0
ARPC2	3.69203	2.04435	1.6971502283e-314	2.91999953431e-312
TUBA1B	4.27246	2.82708	0	0
ANXA5	1.21743	2.99337	0	0
ENO1	4.48708	1.97803	2.90262e-303	4.58803e-301
ACTR3	1.99948	2.39927	0	0
TUBA4A	1.99916	2.74269	0	0
KIAA0101	0.464413	7.82135	0	0
VIM	4.44823	2.15912	2.77977e-307	4.58003e-305
ANXA6	1.05407	2.77078	0	0
LCK	2.28572	2.18163	2.07425e-300	3.2262e-298
HMGB1	3.52207	2.04881	3.76477e-307	6.15081e-305
CALM3	2.02292	2.38814	3.909e-320	7.03701e-318
RPS27L	3.11808	2.26889	3.627374203475e-311	0
LTB	6.65918	2.01208	1.59675e-296	2.42531e-294
CD82	0.556936	4.19641	0	0
ARHGDIB	4.05879	1.76682	5.90787e-284	8.5082e-282
ARPC5	2.05958	2.2878	1.85729e-306	3.00913e-304
KRT7	-0.72566	9.23659	0	0
ALOX5AP	1.51449	2.86123	0	0
EVL	2.40337	2.1028	1.2505e-292	1.87017e-290
IDH2	0.761119	2.67241	0	0
CARHSP1	0.859265	2.9203	0	0
ITGB7	1.12947	2.60221	4.7149238e-316	8.1846025355e-314
NCF4	-0.20133	4.64715	0	0
LST1	-0.0558176	3.5863	0	0
CTSC	1.63622	2.90244	3.0063e-319	5.36223e-317
HMGB2	2.78111	2.81218	3.2187112e-316	5.637674161e-314
CXCR3	0.348351	2.9517	3.62973e-308	6.03156e-306
BIN2	0.862393	2.49762	7.34685e-298	1.1247e-295
NQO1	0.296083	5.259	0	2.51188e-307
MKI67	0.0495659	7.87714	5.14583e-300	7.94009e-298
ETFB	1.08126	2.43817	1.01614e-291	1.50808e-289
PSMD8	1.76127	2.21683	6.7862e-278	9.63046e-276
LINC00152	0.912335	3.15839	1.17059e-305	1.88088e-303
ID2	1.90759	2.6255	2.01612e-293	3.03856e-291
STMN1	2.46719	2.87407	4.49054e-305	7.15615e-303
UCP2	1.35607	2.37914	1.04567e-283	1.49484e-281
POMP	2.63019	1.94557	3.05859e-257	4.04524e-255
PSMB2	1.64779	2.23886	7.98032e-276	1.1243e-273
G6PD	-0.328292	3.10559	4.00054e-301	6.27246e-299
SEC61B	2.7429	1.94163	5.47283e-255	6.95443e-253
NDUFA12	2.20347	2.01924	9.63562e-256	1.23247e-253
VDAC3	1.24633	2.33751	1.44904e-271	1.99803e-269
S100A6	4.49398	1.69476	6.19426e-244	6.88165e-242
HTATSF1	0.440618	2.71574	3.51609e-284	5.10148e-282
TPM3	2.11068	1.99369	4.93415e-253	6.03332e-251
LDHA	3.07756	1.91921	3.95942e-251	4.7518e-249
ZWINT	-0.502216	6.85517	4.54351e-273	6.30964e-271
LSP1	2.16155	2.12501	5.33355e-256	6.86721e-254
CAPZB	2.17377	1.87951	1.06702e-245	1.19914e-243
CFL1	4.57249	1.35733	5.53933e-234	5.69818e-232
MRPL51	1.63852	2.10478	8.75026e-252	1.06327e-249
CD99	1.8395	2.22682	2.64159e-250	3.13157e-248
APOBEC3G	1.37758	2.38107	2.3812e-249	2.77218e-247
TUBB	3.39372	2.16181	2.54346e-256	3.31879e-254
H2AFV	1.59272	2.1891	1.87696e-254	2.33922e-252
CCND3	1.39856	2.31208	7.67304e-255	9.68697e-253
ANP32A	1.15163	2.29943	4.09539e-254	5.07151e-252
SMC4	0.6089	3.58196	2.48216e-270	3.39846e-268
BATF	0.526635	2.97065	9.173e-267	1.24714e-264
AMICA1	0.270605	2.78781	4.70371e-263	6.35067e-261
FERMT3	0.588613	2.45665	1.0344e-254	1.29747e-252
VCP	0.831474	2.39679	4.70396e-253	5.78825e-251
CENPW	-0.447324	4.61581	1.4057e-260	1.87189e-258
ALDOA	3.01284	1.73074	1.26498e-228	1.26772e-226
WDR1	1.10509	2.2588	2.18895e-248	2.53319e-246
CALM1	3.46077	1.62089	1.29616e-225	1.27273e-223
TRAF3IP3	1.65308	2.13387	5.02376e-239	5.39623e-237
ARHGAP30	0.225691	2.51223	1.33121e-251	1.60753e-249
FEN1	-0.353968	4.22004	5.559e-257	7.30257e-255
FUT7	-0.021218	5.48904	4.98589e-250	5.87489e-248
ADA	-0.820325	3.56741	5.28784e-256	6.85375e-254
CAPN2	-0.00820528	2.84005	1.67046e-250	1.99246e-248
TESC	-1.17342	4.06391	7.01237e-250	8.21293e-248
LRRFIP1	1.13132	2.24243	3.36382e-236	3.5161e-234
LAT	1.85216	2.029	6.35662e-228	6.33771e-226
TXNDC17	0.772751	2.42213	5.89288e-238	6.29502e-236
MYO1F	-0.173056	3.05896	3.26859e-247	3.73811e-245
HSPA5	1.92338	2.07769	7.38807e-230	7.44243e-228
OSTF1	1.28457	2.22626	9.20089e-235	9.51509e-233
CHCHD2	3.4671	1.50705	1.65411e-213	1.48885e-211
CLSPN	-0.856575	7.23582	1.46371e-235	1.52178e-233
PTTG1	0.618706	3.59701	1.22345e-246	1.38293e-244
GNA15	-0.394881	6.20848	1.24848e-237	1.32639e-235
OSM	0.761125	3.38963	1.08491e-246	1.2335e-244
COX8A	2.31925	1.81696	7.29448e-220	6.88443e-218
COX5A	2.09247	1.85784	4.65111e-219	4.34744e-217
APOBEC3H	-1.30124	4.271	1.77089e-242	1.94517e-240
UBE2L3	1.82719	1.90709	4.29319e-219	4.03228e-217
CD7	2.32685	1.86247	3.04031e-215	2.81475e-213
LGALS3	1.80284	2.85864	3.21403e-239	3.47151e-237
BIRC5	-0.559546	9.14454	1.50073e-230	1.51965e-228
TMSB10	6.40396	0.803306	1.50175e-213	1.358e-211
CYBA	3.46893	1.63249	8.63949e-206	7.05752e-204
TPI1	3.09149	1.69574	2.80556e-213	2.51363e-211
CHMP2A	1.28181	2.08303	6.03558e-223	5.86719e-221
SLC16A3	-0.877771	3.91433	1.89704e-239	2.06046e-237
CTSH	0.752347	4.03706	1.34617e-237	1.4224e-235
NUDT1	0.314681	2.67614	2.40856e-236	2.5312e-234
PSMA4	2.27043	1.80486	2.22541e-209	1.91445e-207
ATP5G3	2.28615	1.74571	2.24637e-210	1.95847e-208
P4HB	0.999669	2.19019	1.19089e-221	1.1462e-219
ARHGDIA	1.59736	1.93559	1.40081e-214	1.29074e-212
RBM3	2.24201	1.78566	3.77058e-209	3.22941e-207
RTFDC1	0.501125	2.29534	7.2495e-226	7.15456e-224
PCMT1	0.796416	2.18705	6.15419e-221	5.89408e-219
ARPC3	3.22135	1.39049	1.77272e-201	1.36767e-199
HNRNPM	1.52186	1.93916	5.08858e-214	4.66661e-212
IL2RA	1.57151	3.77948	3.89091e-233	3.98143e-231
HSPB11	0.791133	2.30116	4.44727e-222	4.30168e-220
ANP32E	0.829194	2.5046	1.17143e-227	1.16199e-225
CD74	3.22228	1.79067	1.48274e-208	1.25884e-206
RRM2	0.375115	8.69702	3.63956e-220	3.45173e-218
ARF6	1.31063	1.93999	1.48051e-210	1.29658e-208
PTPN7	0.312514	2.59188	4.78542e-225	4.67528e-223
SHFM1	1.76328	1.87132	9.13917e-208	7.65878e-206
XBP1	1.37476	1.90647	8.89829e-209	7.58774e-207
ATP5F1	1.78101	1.81565	2.4876e-204	2.00681e-202
UBE2N	1.36361	1.96484	1.5467e-208	1.30744e-206
TK1	-0.477964	9.08027	3.71473e-213	3.31292e-211
IER2	1.59199	2.05646	6.4644e-206	5.32546e-204
PSMC1	0.881664	2.12213	1.50613e-209	1.30143e-207
HIST1H4C	2.76333	2.56188	1.27969e-220	1.2196e-218
EIF4A1	3.3204	1.53359	5.09157e-193	3.58661e-191
H3F3B	4.18212	1.29076	2.34437e-190	1.59927e-188
CD27	0.554652	2.26915	3.73489e-212	3.3157e-210
NKG7	1.65772	2.29458	4.4642e-202	3.47172e-200
PRELID1	2.2408	1.7588	7.60297e-199	5.75163e-197
HDAC1	0.451243	2.20526	7.48189e-211	6.58203e-209
AP2M1	1.06408	1.92566	6.39637e-204	5.11763e-202
MRPL13	0.498306	2.24812	1.83097e-208	1.54102e-206
SEPT1	1.32782	1.9582	1.24377e-203	9.91042e-202
COPE	2.09457	1.66686	6.6275e-194	4.70262e-192
TOP2A	-0.517957	9.05073	1.46452e-206	1.21681e-204
PDIA3	1.80883	1.83759	7.62122e-198	5.69891e-196
LMNB1	-1.05827	3.88633	1.43152e-215	1.33166e-213
ARPC4	0.945199	2.11577	1.86802e-203	1.47634e-201
CD3D	3.83757	1.38977	4.09289e-186	2.66134e-184
PARK7	2.40905	1.62513	1.13563e-190	7.77425e-189
TRAPPC1	1.98737	1.67583	1.19141e-191	8.27263e-190
CKS2	0.348686	3.37058	6.417e-214	5.85725e-212
PSMB6	1.92491	1.76936	1.98075e-193	1.40036e-191
LSM4	0.777089	2.11051	3.63871e-203	2.86412e-201
YWHAE	0.78023	2.16869	4.62022e-202	3.57873e-200
UBE2C	0.239037	8.19629	1.60407e-202	1.25751e-200
CDKN3	-0.764275	5.55428	1.3816e-205	1.12389e-203
MIR4435-1HG	-0.696065	5.02845	2.3666e-206	1.95793e-204
IKBKE	-0.939837	3.38764	3.64653e-210	3.16499e-208
BRK1	1.96288	1.67183	5.28438e-189	3.53055e-187
SH2D2A	0.275088	2.42677	6.45161e-205	5.22634e-203
CENPM	-0.804133	5.50637	4.15597e-204	3.33886e-202
SNF8	0.479792	2.17599	6.39328e-201	4.91297e-199
CDC25B	0.0453864	2.59987	8.51262e-207	7.10311e-205
NDUFC2	1.7241	1.73549	1.02504e-189	6.94387e-188
PSMB8	2.42979	1.5668	7.23632e-185	4.59766e-183
NUSAP1	-0.452343	6.22606	5.13105e-200	3.91208e-198
YWHAH	0.456606	2.38416	2.41139e-202	1.88282e-200
PSMC3	1.04435	2.05182	2.23151e-196	1.63101e-194
ARRB2	0.399344	2.12513	1.75791e-197	1.30947e-195
PSMC2	0.828345	2.15657	3.40491e-198	2.55591e-196
PPP4C	1.20916	1.80621	9.32957e-191	6.43211e-189
RALY	0.597067	2.10014	1.32766e-196	9.74049e-195
NDFIP2	0.162179	3.30731	8.20142e-206	6.72793e-204
UBE2A	0.191476	2.44241	6.53924e-201	5.00535e-199
FDXR	-1.37911	4.2447	1.6361e-203	1.29833e-201
RGS19	0.30478	2.35526	4.80205e-199	3.64693e-197
TAP1	1.84607	1.8388	1.08884e-188	7.22499e-187
SQRDL	0.69292	2.17787	1.02237e-195	7.41673e-194
PRDX1	3.14496	1.58539	2.39396e-182	1.47289e-180
GINS2	-0.905535	5.92381	3.90154e-196	2.84096e-194
ARF1	1.58167	1.77277	9.51959e-186	6.14884e-184
NDUFB3	1.50838	1.73676	7.06498e-184	4.38841e-182
MSN	0.666659	2.09807	1.2889e-192	9.04648e-191
PHPT1	1.54693	1.86637	1.59979e-187	1.05434e-185
PSMC5	1.44974	1.76842	2.91476e-185	1.85799e-183
TMED9	1.169	1.93737	9.09527e-189	6.05583e-187
HOPX	0.606882	2.6972	3.06955e-198	2.31311e-196
PSMD4	1.25864	1.83269	1.77743e-185	1.13674e-183
ENTPD1	-1.04919	5.99467	3.85061e-194	2.74226e-192
AP2S1	1.05874	1.91935	2.33515e-186	1.52349e-184
EMP3	3.53418	1.50988	3.26184e-177	1.92756e-175
ACAP1	0.862783	1.93584	8.88866e-188	5.878e-186
CDK1	-0.473722	8.33701	6.20665e-190	4.21922e-188
UBE2I	1.14916	1.8649	1.55968e-184	9.84525e-183
MOSPD3	-0.242117	3.27278	3.33799e-197	2.47699e-195
IL2RG	2.62573	1.57964	1.32532e-176	7.71464e-175
S1PR4	1.68559	1.89118	1.15169e-185	7.41427e-184
MCM5	-0.462795	3.3245	9.32292e-197	6.89187e-195
GLUL	-0.85234	3.18555	1.25377e-196	9.23329e-195
GTF3C6	1.36105	1.84609	7.09742e-183	4.38057e-181
CLTA	1.12768	1.94963	9.95137e-185	6.3021e-183
CD38	-1.69038	5.11925	5.15361e-192	3.59127e-190
PSMD2	0.265846	2.20676	4.10888e-189	2.75465e-187
SKA2	-0.457983	3.03662	7.77192e-195	5.59635e-193
SMC2	-0.256781	3.10144	6.06897e-195	4.38636e-193
DBI	2.13934	1.63421	6.23173e-177	3.66034e-175
DDB2	-0.0965359	2.58565	3.91751e-192	2.73972e-190
KPNA2	0.307641	2.85388	3.12532e-194	2.23391e-192
ICAM3	0.875417	1.97891	3.44167e-184	2.15154e-182
HELLS	-1.41824	4.73932	1.12331e-190	7.71711e-189
CD2	2.83744	1.75246	2.13721e-174	1.21852e-172
CENPU	-1.49989	6.39502	1.06553e-186	6.99865e-185
ADRM1	1.19912	1.87678	5.7254e-181	3.50041e-179
HNRNPA2B1	2.90479	1.54923	1.35475e-174	7.76964e-173
NDUFB8-1	2.27284	1.48615	6.3225e-172	3.45287e-170
LY6E	2.73663	1.59609	9.10415e-174	5.16043e-172
FBXO6	-0.781163	2.59634	3.11167e-189	2.09333e-187
CORO1B	0.762351	2.64151	1.1062e-189	7.46759e-188
GMNN	-0.663158	3.86599	8.54747e-191	5.91387e-189
VASP	0.332169	2.21819	7.40807e-186	4.80092e-184
PSMB1	2.49462	1.46651	1.89306e-170	1.02521e-168
ATP5J	2.16216	1.53739	5.54674e-172	3.03774e-170
TBC1D10C	0.856989	1.95783	1.42388e-179	8.65096e-178
ERH	1.9732	1.58176	2.59482e-172	1.4251e-170
LIMD2	2.79466	1.4439	1.56468e-168	8.26643e-167
SLC25A11	-0.0623852	2.37634	7.53396e-184	4.66482e-182
SELL	1.61936	1.92162	4.95801e-178	2.94782e-176
HMGB3	-1.10149	4.80978	2.95226e-184	1.85154e-182
DBNL	0.439918	2.04358	4.03168e-179	2.43428e-177
CCND2	1.26351	2.06437	5.4515e-179	3.27124e-177
MCM7	-0.162036	3.23341	1.16145e-186	7.603e-185
IFITM2	1.74271	1.72486	1.38774e-171	7.55753e-170
FTH1	5.4362	1.10913	1.04903e-167	5.51224e-166
CENPF	-0.469155	5.30608	9.22616e-181	5.62304e-179
CALR	1.94201	1.79662	7.10755e-173	3.93689e-171
HCST	1.59119	1.68888	6.84985e-169	3.62874e-167
DHFR	-0.890985	3.69591	5.15961e-184	3.21517e-182
CDT1	-1.76639	7.05078	5.62283e-178	3.3329e-176
C19orf10	1.37758	1.86237	3.62404e-173	2.01887e-171
LCP1	0.909091	1.92222	1.21824e-173	6.88517e-172
OPTN	0.357669	2.25083	7.32893e-177	4.29184e-175
SRGN	2.8298	1.73264	4.94869e-165	2.53191e-163
S100A10	2.67125	1.54408	5.13595e-164	2.60034e-162
EWSR1	0.677628	1.94969	2.28531e-173	1.28413e-171
PDIA6	1.17899	1.92646	8.98419e-173	4.96224e-171
ASF1B	-1.38885	5.5527	4.75602e-177	2.80202e-175
PSMA1	1.95817	1.6519	1.41717e-166	7.4066e-165
CHMP4B	0.166549	2.19802	1.50688e-175	8.6677e-174
NUDT5	0.617682	2.07514	2.76134e-173	1.54714e-171
ACAA2	0.0518022	2.19584	4.51167e-176	2.61059e-174
NAP1L4	0.784786	1.91793	2.17086e-172	1.19564e-170
GSTP1	2.37227	1.53484	8.45128e-165	4.3013e-163
CRELD2	0.123242	2.22888	7.58046e-176	4.37327e-174
PA2G4	1.99511	1.57355	5.91819e-166	3.06015e-164
ABRACL	1.55492	1.6759	1.43e-166	7.45365e-165
ANXA4	-0.684876	3.06251	2.53918e-179	1.5379e-177
CSTB	1.9862	1.61165	8.42025e-165	4.29676e-163
TNFRSF18	1.25188	3.52409	8.07632e-179	4.83138e-177
CNN2	0.0983701	2.24513	4.92006e-174	2.79695e-172
PIN1	0.562998	1.98573	2.67253e-170	1.44332e-168
PSMC4	0.831993	1.91124	1.44235e-169	7.72513e-168
PSMB3	2.46968	1.45288	9.18178e-161	4.45168e-159
HSD17B10	0.704462	1.91061	1.8812e-169	1.00479e-167
MPST	-0.79582	3.00205	9.76487e-177	5.70116e-175
UBE2T	-0.409313	3.29965	1.60328e-176	9.30478e-175
DCTN3	0.634722	1.99849	1.38119e-169	7.418e-168
REEP5	1.40605	1.78082	2.78387e-166	1.44331e-164
ATP5C1	1.58386	1.61	3.57768e-162	1.76541e-160
GLO1	0.507673	2.06183	2.1891e-169	1.16604e-167
APOBEC3C	0.0949902	2.26493	3.66592e-170	1.97432e-168
SH3BP1	-0.582377	2.48099	6.99814e-173	3.88737e-171
PSMD13	0.877415	1.83768	2.77639e-166	1.44328e-164
XCL1	-0.421816	4.20897	1.99277e-173	1.123e-171
SEPT6	0.989022	1.79891	1.54968e-165	7.99175e-164
SUMO1	1.4004	1.66819	1.37942e-162	6.85901e-161
MAD2L1	-0.424986	2.85322	1.77689e-174	1.01607e-172
LMAN2	1.24617	1.75771	8.44848e-164	4.25532e-162
RNF167	0.299485	2.27729	5.41955e-171	2.94321e-169
CD3G	1.22248	1.81679	1.86321e-163	9.31221e-162
PSMD14	0.58754	2.06682	3.64139e-168	1.91859e-166
EBP	0.927872	2.12185	4.27896e-169	2.273e-167
CENPK	-1.06092	3.23211	2.85577e-173	1.59546e-171
PSMD7	1.34331	1.74516	3.17536e-162	1.57087e-160
CCNB2	-1.12343	7.86641	1.76899e-165	9.09858e-164
LSM2	0.818245	1.84095	2.03431e-163	1.01413e-161
UFD1L	0.669928	1.96123	1.06854e-164	5.42414e-163
PGK1	2.6291	1.41361	4.27532e-155	1.93304e-153
EIF4A3	0.410121	2.16669	6.06964e-167	3.18075e-165
ATP5B	2.08441	1.50585	1.10888e-156	5.10872e-155
DRAP1	2.03399	1.44647	2.54047e-154	1.13284e-152
YWHAQ	0.811693	1.80571	7.02545e-161	3.42328e-159
EIF3I	1.34565	1.64567	1.22623e-157	5.73086e-156
MRPL27	0.253407	2.21989	7.20895e-164	3.64043e-162
COMMD7	0.211422	2.09223	1.73288e-163	8.68317e-162
SNRPD1	1.64962	1.62761	3.05515e-157	1.41762e-155
CDC20	-0.805882	9.19028	2.1109e-161	1.03376e-159
SNRPB	1.97952	1.5782	6.13598e-156	2.80696e-154
DUT	1.42761	1.94479	1.04538e-163	5.25175e-162
TCEB1	1.39343	1.67321	4.41823e-157	2.04522e-155
U2AF1	1.85606	1.54395	4.81432e-155	2.17169e-153
CMTM3	0.328895	1.96828	4.39513e-161	2.14699e-159
CCDC53	0.0685508	2.15561	1.4859e-161	7.29519e-160
PSMD11	0.517718	2.07007	7.85018e-161	3.81558e-159
PSMA5	1.7046	1.53176	4.37324e-153	1.93238e-151
TMEM167A	0.296867	2.11711	1.78889e-160	8.63018e-159
GPSM3	2.00569	1.46093	2.91966e-151	1.2756e-149
VPS29	1.07515	1.77151	2.07561e-155	9.4285e-154
HMOX2	0.306722	1.98808	6.66642e-159	3.14584e-157
CDC37	1.15285	1.70178	7.06082e-155	3.1777e-153
H2AFJ	-0.509734	2.51205	1.97089e-162	9.775e-161
TIMD4	-2.30716	4.47364	7.87475e-162	3.87597e-160
CCDC167	0.583843	2.11357	3.41378e-159	1.6188e-157
ILF2	1.09632	1.73723	1.04051e-155	4.74875e-154
MRPL28	0.160937	2.06756	7.47512e-158	3.50196e-156
MDH1	1.34054	1.6466	2.41299e-152	1.05899e-150
SGOL1	-1.65715	5.13962	2.0201e-159	9.62617e-158
PRF1	-0.0811299	2.42293	5.80555e-159	2.74627e-157
CLTB	0.265984	2.07079	5.0791e-157	2.34556e-155
SRA1	0.0159106	2.20849	6.13223e-158	2.87978e-156
TPX2	-1.62695	6.85758	2.71379e-156	1.24732e-154
MT-CO3	5.74973	0.800514	7.15058e-149	3.03541e-147
TEX30	-0.0755205	2.54031	1.70692e-159	8.15379e-158
SLBP	0.413218	2.19589	1.33307e-158	6.27544e-157
RRM1	-0.573729	2.96379	1.03922e-160	5.02601e-159
H2AFZ	2.94516	1.56995	2.48513e-154	1.11071e-152
DSTN	0.703666	1.78819	1.2311e-152	5.42744e-151
EZH2	-1.13782	3.83247	6.71944e-160	3.23365e-158
SPC25	-1.62401	28.1358	2.40735e-154	1.07843e-152
ATP6V0D1	-0.260335	2.35267	2.50061e-157	1.16308e-155
TFPT	-0.400908	2.43991	1.6488e-157	7.6873e-156
SLC9A3R1	0.245667	2.02963	4.43682e-154	1.97393e-152
TUBB4B	1.49699	2.04445	1.32337e-155	6.02552e-154
MDH2	1.0504	1.65134	2.45489e-149	1.0536e-147
HNRNPA3	1.73424	1.58298	3.87248e-147	1.61911e-145
NDUFA6	1.20113	1.70377	4.96551e-149	2.11246e-147
HSP90AA1	3.44399	1.37842	1.55222e-144	6.3533e-143
NEDD8	2.10091	1.37696	3.9629e-144	1.61186e-142
FIBP	0.0786598	2.10054	1.40999e-152	6.20206e-151
RRAS2	-1.19884	2.64987	4.37479e-156	2.00601e-154
CENPN	-1.46471	4.01532	3.65143e-155	1.6548e-153
PPM1G	0.572959	2.00067	1.14838e-150	4.99483e-149
E2F1	-1.76025	3.83415	8.53987e-155	3.83446e-153
C10orf54	-0.622078	2.42099	7.0704e-154	3.13842e-152
SMARCB1	-0.153386	2.04732	4.81851e-151	2.10048e-149
PPIB	2.37084	1.43604	9.49495e-143	3.79057e-141
DEF6	0.0767111	2.01046	4.22559e-150	1.8216e-148
MTCH2	0.183008	2.03975	8.24006e-150	3.54432e-148
SYTL3	-0.886943	2.78267	3.05586e-153	1.35335e-151
WAS	0.00328748	2.02992	3.6368e-149	1.55742e-147
SATB1	0.391103	1.94203	2.46445e-148	1.03935e-146
CKLF	1.70299	1.72643	6.96549e-144	2.8272e-142
GYG1	-0.552767	2.45095	1.93681e-151	8.48096e-150
PPP1R12A	0.236729	1.99959	2.73658e-148	1.15162e-146
XRCC5	1.51492	1.5462	2.3625e-143	9.49002e-142
ITM2C	-0.290709	2.26665	2.37566e-150	1.02868e-148
EIF4E2	-0.137943	2.18519	2.17749e-148	9.20322e-147
NSMCE1	0.517607	1.88048	9.74236e-146	4.02146e-144
NUCB1	0.156205	1.91609	1.1989e-146	5.00193e-145
TIMP1	1.01545	2.10505	3.68517e-148	1.54745e-146
GPN1	-0.659563	2.33123	3.92398e-149	1.6767e-147
SDHC	0.741644	1.7093	3.77167e-144	1.53729e-142
AP1S1	-0.610912	2.46185	4.40939e-149	1.87998e-147
NOP10	2.10478	1.39971	2.18478e-139	8.3451e-138
LAG3	-0.622183	2.76214	1.79552e-150	7.79209e-149
AURKB	-1.1657	7.07626	3.55748e-146	1.47787e-144
RHOC	-0.826304	2.93262	3.37158e-150	1.45667e-148
AC092580.4	1.6875	1.81127	5.40715e-141	2.11521e-139
VAMP5	0.864379	1.68966	1.3427e-142	5.33838e-141
HSBP1	0.39194	1.94442	4.82891e-145	1.98906e-143
NCOR1	0.464053	1.80899	1.23328e-143	4.98491e-142
ZNHIT1	0.806483	1.74278	2.37333e-142	9.41677e-141
MCM3	-0.465675	2.56027	8.73762e-149	3.70102e-147
PSMD3	-0.138347	2.13495	7.23211e-146	2.99163e-144
GLRX	0.943791	1.76959	4.87295e-142	1.92561e-140
CTSD	0.348891	2.01486	1.49333e-144	6.12519e-143
SPCS3	0.806298	1.86195	5.29212e-143	2.12143e-141
CD63	1.46329	1.68842	6.63608e-140	2.56498e-138
TMEM106C	-0.607823	2.89248	2.62584e-147	1.10025e-145
SRSF3	2.23372	1.4252	2.56589e-136	9.48405e-135
CYC1	0.966882	1.66071	6.6741e-140	2.57456e-138
ATP5J2	2.23282	1.29966	2.8636e-135	1.0387e-133
ANXA11	0.819723	1.64176	1.29634e-139	4.98093e-138
CCNA2	-1.61901	6.40023	2.05467e-143	8.28773e-142
CLDND1	1.74504	1.74153	1.88957e-137	7.07843e-136
MAP3K8	-1.26446	2.98028	1.22646e-146	5.10598e-145
RAB7A	0.983252	1.58989	9.13975e-139	3.4774e-137
NCR3	-0.617331	2.23453	8.71182e-144	3.52865e-142
TMEM50A	1.64185	1.48759	2.2977e-137	8.59074e-136
SLC25A5	2.18862	1.39676	2.26567e-136	8.3903e-135
RPA1	-0.961787	2.40696	1.26976e-144	5.21917e-143
POLR2E	0.479699	1.83567	1.77543e-140	6.91743e-139
SPN	0.176833	1.97938	1.64771e-141	6.48477e-140
SMC3	0.482681	1.91478	4.81665e-142	1.90724e-140
CDC123	0.546193	1.78306	1.59612e-139	6.1086e-138
ADH5	0.143335	1.85518	2.68644e-140	1.04459e-138
ENSA	0.888198	1.66391	4.4331e-138	1.67032e-136
RPN2	1.09447	1.67133	1.41244e-138	5.35296e-137
RCBTB2	-0.773205	2.82966	3.48295e-144	1.4226e-142
GRAP2	0.308845	1.77258	9.31527e-139	3.53726e-137
THRAP3	0.747184	1.67069	1.86522e-137	7.00069e-136
SLA2	-1.4414	2.81959	2.21605e-143	8.92019e-142
PDLIM2	-0.814271	2.69989	5.37534e-143	2.15036e-141
PMVK	-0.12723	2.22319	5.06354e-141	1.98879e-139
GSTO1	1.59585	1.61188	6.32601e-136	2.3162e-134
TMBIM6	2.46416	1.35742	9.01661e-133	3.20477e-131
CCNB1	-0.6201	5.39698	9.7091e-140	3.73791e-138
FCER1G	-1.13519	2.76936	1.04821e-142	4.17609e-141
PGAM1	1.22924	1.63953	1.6503e-136	6.12311e-135
DNAJC9	-0.0738263	2.23377	5.38255e-141	2.10983e-139
STX3	-1.79867	3.74597	5.06465e-142	1.9973e-140
BLM	-1.9267	4.32846	7.05872e-141	2.75574e-139
COMMD3	0.252967	2.01745	2.76965e-138	1.04558e-136
KIFC1	-2.15557	5.76479	4.88497e-139	1.86223e-137
GTSE1	-1.78661	27.8336	5.15986e-137	1.92549e-135
SEC11A	0.884052	1.67909	4.71345e-135	1.7065e-133
TANK	0.624151	1.99736	1.12137e-137	4.21694e-136
RAB5C	0.507119	1.71842	2.03911e-135	7.42406e-134
FURIN	-0.493899	2.54911	5.71997e-140	2.21529e-138
CDCA7	-1.8357	4.23228	4.41039e-140	1.71151e-138
LRRN3	0.727365	1.76728	1.86461e-134	6.70087e-133
DUSP6	-1.22484	3.65511	1.39981e-139	5.36787e-138
SSR2	2.18389	1.31299	1.25771e-129	4.3587e-128
RAD51	-2.02121	5.74623	1.27242e-136	4.7301e-135
TIMM8B	0.749902	1.72081	4.56679e-134	1.63814e-132
UQCRFS1	1.18214	1.52901	1.12965e-131	3.98598e-130
RAN	2.86451	1.27139	1.97238e-130	6.89694e-129
NUDC	0.916589	1.61674	6.31e-133	2.24687e-131
PRDX2	1.96663	1.38438	5.06252e-130	1.7576e-128
MESDC2	0.323893	2.00321	1.17845e-135	4.29859e-134
MCTS1	0.0641237	1.96114	2.36049e-135	8.57808e-134
UBC	3.7114	1.07462	2.21871e-127	7.50194e-126
TIPRL	-0.24467	2.15579	2.78107e-136	1.02405e-134
HMMR	-1.60177	6.8423	7.01701e-135	2.53107e-133
LINC00176	-2.39865	5.15098	3.45417e-136	1.26949e-134
TBCB	1.30486	1.52154	1.14833e-130	4.02267e-129
CDC45	-2.10845	27.5635	9.52929e-134	3.39942e-132
NDUFS6	1.42507	1.48898	4.50836e-130	1.56801e-128
CHEK1	-1.91612	4.84471	6.30014e-136	2.31108e-134
ILK	-0.0685636	1.91691	4.80327e-134	1.71664e-132
NABP2	-0.876001	2.68243	8.95676e-137	3.33596e-135
PPP1R18	1.18054	1.52489	2.3498e-129	8.10015e-128
PTPRC	2.20017	1.34735	5.98535e-127	2.01676e-125
ATP5A1	1.83029	1.35741	1.35471e-127	4.58855e-126
PHF19	-0.309101	2.5661	1.01251e-135	3.70024e-134
RPA3	0.857257	1.71687	6.68826e-132	2.36424e-130
HNRNPK	2.2603	1.26662	5.82125e-126	1.93465e-124
ACOT7	-0.838982	2.3992	6.74385e-135	2.43706e-133
SPCS2	1.99244	1.36831	5.80243e-126	1.93169e-124
PARP1	0.430753	1.77885	7.50269e-131	2.63298e-129
NDUFV2	2.29511	1.34456	3.6669e-126	1.22495e-124
PSMA3	1.73224	1.41331	5.36617e-127	1.81127e-125
HIST1H1C	-0.938951	3.30866	7.1521e-135	2.57502e-133
UBXN4	0.972945	1.66334	6.60371e-129	2.25244e-127
BLOC1S2	-0.0666576	1.95511	2.66674e-131	9.39254e-130
SERBP1	1.83577	1.38497	2.56847e-126	8.6097e-125
VDAC1	0.819106	1.64748	5.45036e-129	1.86232e-127
HNRNPR	0.782116	1.61956	3.22458e-129	1.10764e-127
SDF2L1	1.23149	1.66332	3.40788e-129	1.16648e-127
MTHFD1	-1.46778	2.98324	4.7198e-134	1.68991e-132
ITGB1BP1	0.180818	1.87409	1.97913e-130	6.90811e-129
IL16	0.0129629	1.77662	2.6644e-129	9.16838e-128
EIF3A	0.739303	1.71839	1.10597e-128	3.76572e-127
NUF2	-1.45347	4.95835	3.59204e-131	1.26287e-129
SAE1	-0.602449	2.38735	3.92249e-132	1.39163e-130
MYL12A	4.20948	0.804979	6.38369e-122	2.04131e-120
PRC1	-2.02683	8.00353	1.84592e-129	6.37449e-128
YWHAB	2.16521	1.32337	5.16377e-124	1.68729e-122
PSMB7	1.27939	1.46022	5.21336e-126	1.73856e-124
HNRNPA1	3.3105	1.14359	1.60306e-121	5.08428e-120
RFC2	-1.11199	2.84658	4.7643e-132	1.6872e-130
ZDHHC12	0.118498	1.95947	3.32904e-129	1.1415e-127
RER1	0.401988	1.7833	5.29222e-128	1.79566e-126
EID1	1.51674	1.47285	8.68644e-124	2.82884e-122
GNB2	0.670521	1.67895	6.72985e-126	2.2328e-124
H2AFX	-1.25363	3.35817	1.98879e-130	6.9294e-129
ASNA1	0.103774	1.85719	2.74516e-126	9.18614e-125
SRP14	3.32258	0.895721	6.87479e-119	2.08518e-117
AQP3	0.526069	2.89313	1.62086e-129	5.60725e-128
RAC1	1.29371	1.51154	1.06989e-122	3.45529e-121
GLRX3	0.253099	1.80119	4.94327e-125	1.6317e-123
TKT	0.786441	1.59907	3.62394e-124	1.19015e-122
DYNLT1	0.772258	1.70292	4.99549e-124	1.63506e-122
HINT1	3.90518	0.819852	6.19888e-118	1.85985e-116
SH3BP5	-0.873734	2.77044	3.23279e-128	1.09881e-126
MANF	1.52685	1.51607	3.71114e-122	1.19063e-120
SEC61G	2.3939	1.244	1.52901e-119	4.72606e-118
TROAP	-2.40239	7.83743	5.42905e-124	1.771e-122
NDUFS2	0.556387	1.612	1.44214e-122	4.64206e-121
COMMD4	-0.731327	2.59146	1.90882e-126	6.40955e-125
UBE2S	0.138466	2.54367	9.34404e-127	3.14302e-125
ARPC5L	0.781	1.62205	8.13042e-122	2.59134e-120
C14orf166	1.54887	1.3812	6.06439e-119	1.84513e-117
DEK	1.05157	1.66633	5.0622e-123	1.63759e-121
CLPP	0.438119	1.70436	5.05562e-122	1.6193e-120
ATAD2	-1.57837	3.71807	7.11092e-126	2.35521e-124
CHAF1A	-1.95083	4.25512	2.17082e-125	7.17774e-124
SOCS1	1.75907	1.4865	1.53812e-119	4.74669e-118
ASPM	-1.82753	27.8089	2.82478e-122	9.07758e-121
CCT5	1.17216	1.46027	5.52546e-120	1.71881e-118
BUB3	1.04578	1.51726	1.70473e-120	5.33711e-119
DTYMK	-0.372436	2.33716	7.5093e-125	2.47451e-123
NQO2	-0.556163	2.36397	1.0947e-124	3.6012e-123
PSME2	3.35778	1.11104	4.37111e-116	1.28568e-114
PBK	-2.14696	27.4408	1.1391e-121	3.61868e-120
RAP1B	1.25158	1.43963	1.83246e-118	5.5321e-117
CCT8	1.53144	1.37059	2.8257e-118	8.51742e-117
CPSF6	-0.672583	2.26671	1.25087e-123	4.05999e-122
HINT2	0.0909896	1.78891	2.9997e-121	9.48294e-120
SNW1	0.166457	1.82769	5.15824e-121	1.62539e-119
SLC1A5	-0.885115	2.46014	1.48399e-123	4.80861e-122
CKS1B	0.345456	2.1806	1.19119e-123	3.87275e-122
COPZ1	0.458383	1.72004	2.22696e-120	6.9497e-119
HIRIP3	-1.19438	2.75638	4.25906e-124	1.39637e-122
MVP	0.35387	1.69661	1.90468e-120	5.95352e-119
COPS3	-0.13209	2.024	6.52987e-122	2.08463e-120
NDUFA9	0.338209	1.73157	5.83009e-120	1.81068e-118
C11orf48	0.896665	1.50719	6.0252e-118	1.81054e-116
RAB8A	-0.0293198	1.93213	5.52658e-121	1.73864e-119
MT-CO1	6.2423	0.701063	1.9467e-116	5.76069e-115
MRPS15	0.475971	1.6394	4.14678e-119	1.26764e-117
C20orf24	0.631088	1.66817	1.86664e-119	5.75139e-118
GNAI3	-0.199672	1.95651	3.45573e-121	1.09069e-119
NDUFAB1	1.39311	1.4114	9.37768e-117	2.79205e-115
FAM101B	-0.759279	2.19581	1.10697e-121	3.52238e-120
TGFB1	-0.206927	1.98351	7.2134e-121	2.26564e-119
DEGS1	-0.47888	2.00218	7.51564e-121	2.35676e-119
TCP1	0.652754	1.66665	4.21694e-119	1.28706e-117
CCDC28B	-1.78057	2.98809	1.40548e-122	4.53157e-121
IFI27L2	0.895809	1.58021	3.13286e-117	9.34189e-116
TUBA1A	0.672069	1.77566	3.80818e-119	1.16596e-117
CDCA5	-2.50111	27.2958	1.00828e-118	3.04866e-117
VAMP8	1.52055	1.33313	9.40297e-115	2.73671e-113
GMFG	2.97409	1.06582	2.0779e-112	5.87188e-111
MRPL37	-0.290956	2.04892	2.1194e-119	6.51983e-118
CALHM2	-1.4607	2.99884	2.17035e-121	6.87231e-120
MRPL41	1.1167	1.50552	3.55545e-116	1.04894e-114
DENND2D	-0.876681	2.22857	3.6647e-120	1.14181e-118
PPP1R7	0.269166	1.75306	1.28519e-117	3.85003e-116
UBE2V2	0.267117	1.75054	1.55191e-117	4.63475e-116
MLEC	-0.220773	2.07577	5.98735e-119	1.82455e-117
PSMG1	-0.595281	2.19942	2.13263e-119	6.55016e-118
CENPE	-1.92821	5.83348	5.02645e-118	1.51276e-116
MTDH	1.37502	1.44748	1.1826e-114	3.4368e-113
CD58	-0.200218	2.21683	6.60307e-119	2.00589e-117
SNRNP25	-0.740086	2.37584	2.58614e-119	7.93055e-118
NDC80	-1.54386	3.6353	7.08478e-120	2.19685e-118
DDX39A	1.05981	1.54115	7.76383e-116	2.27669e-114
ORC6	-1.94449	4.54197	9.24183e-119	2.79875e-117
MIR142	0.640151	1.66682	3.94622e-116	1.16246e-114
RAB11FIP1	-0.786943	2.78067	1.41181e-119	4.37077e-118
AURKA	-1.65948	6.0052	1.52973e-117	4.57553e-116
DLGAP5	-2.22101	27.5776	3.20788e-116	9.47837e-115
PLAC8	0.287482	1.63712	1.56787e-116	4.65383e-115
PSMA7	2.97555	1.09947	1.59552e-110	4.40002e-109
GRB2	-0.0676644	1.88412	1.6839e-116	4.99062e-115
PTPRCAP	3.10863	1.01373	1.24104e-109	3.36986e-108
SRI	1.18094	1.42124	3.88522e-113	1.11083e-111
MPC2	0.246378	1.74206	7.59523e-115	2.21389e-113
CHMP4A	1.01707	1.49321	7.29447e-113	2.07641e-111
SF3B2	0.910741	1.46847	3.60261e-113	1.03307e-111
HSP90B1	1.69264	1.42071	7.20216e-113	2.05314e-111
GTF2A2	0.870551	1.55213	2.26353e-113	6.52932e-112
CDK2AP2	1.09794	1.52921	3.80483e-113	1.08945e-111
TMEM14B	0.832517	1.46809	1.38176e-112	3.92179e-111
STRAP	0.310815	1.64141	1.12454e-113	3.25347e-112
PPCDC	-1.93353	3.67271	1.23124e-116	3.6602e-115
CSNK2B	1.07231	1.42742	2.03974e-111	5.69778e-110
SHKBP1	-0.185769	1.85541	2.50928e-114	7.27056e-113
PDZD11	-0.929842	2.40231	1.29344e-115	3.7872e-114
TMCO1	0.816187	1.51604	1.23689e-111	3.4751e-110
RAB11A	0.750793	1.61261	3.37015e-112	9.5098e-111
GALK1	-1.58858	2.92892	7.59326e-116	2.23003e-114
COX7A2	3.12745	0.964835	1.46217e-106	3.8209e-105
FAM49B	0.509257	1.55035	2.0848e-111	5.8153e-110
FDPS	0.689034	1.60257	1.80503e-111	5.04941e-110
ATAD5	-2.15627	4.11192	1.24339e-114	3.60805e-113
SHCBP1	-2.5886	6.65374	1.20521e-112	3.4257e-111
HARS	-0.580488	1.99764	3.11021e-113	8.93186e-112
DDX46	0.588493	1.59823	2.98823e-111	8.2996e-110
COX7B	2.28856	1.14099	2.20317e-107	5.80407e-106
EMC7	0.448216	1.70843	2.17973e-111	6.07138e-110
PIM1	1.46913	1.39819	2.36293e-109	6.39835e-108
RBX1	2.216	1.15671	3.26353e-107	8.58586e-106
DECR1	-0.00483901	1.79466	7.18013e-112	2.0202e-110
ATPIF1	1.75505	1.27061	3.68784e-108	9.83524e-107
GLIPR2	-1.08191	2.35704	2.27187e-113	6.54365e-112
DCTN2	-0.0688054	1.80146	2.70289e-111	7.51782e-110
SGOL2	-1.59865	3.57524	1.37254e-113	3.96508e-112
HCLS1	0.804529	1.47827	3.20974e-109	8.64318e-108
LRRC59	-0.713548	2.28714	1.66351e-112	4.71458e-111
FUT8	-1.5855	2.82085	2.93321e-113	8.43603e-112
RFC4	-1.00129	2.61286	5.269e-113	1.50426e-111
RPL26L1	-0.229483	1.95296	7.27638e-111	2.0152e-109
CKAP2L	-2.23954	7.19607	1.23019e-110	3.39734e-109
RBM17	0.410479	1.63971	8.3789e-110	2.28796e-108
EIF2B1	-1.14649	2.45067	1.81408e-112	5.13383e-111
GHITM	1.35505	1.33885	1.76519e-107	4.66287e-106
SLC39A8	-0.745586	2.2025	6.6365e-112	1.86996e-110
BUD31	0.523811	1.66793	2.75179e-109	7.43059e-108
GATA3	-0.183891	2.22332	1.27393e-111	3.574e-110
NCAPG	-2.56825	7.20503	6.06359e-110	1.65806e-108
TPR	0.797816	1.55378	1.9782e-108	5.30484e-107
MCM4	-2.3953	4.63158	3.74894e-111	1.03976e-109
POP4	-0.3345	2.00282	3.21547e-110	8.85484e-109
SRSF9	0.865356	1.4395	1.53525e-107	4.061e-106
KIF2C	-2.53436	7.41388	1.88492e-109	5.1111e-108
EIF3L	1.4017	1.30595	2.07928e-106	5.41896e-105
FKBP8	1.12689	1.36525	9.27461e-107	2.43015e-105
CDC6	-2.42223	5.39907	4.24626e-110	1.16604e-108
PTMS	-1.15804	2.65155	1.44702e-111	4.05375e-110
GRK6	-0.554264	1.99208	1.08816e-109	2.96718e-108
DNAJB11	0.268296	1.72761	2.8002e-108	7.48851e-107
CISD2	0.196124	1.76326	3.17587e-108	8.48148e-107
RMI2	-2.2013	3.32508	7.73726e-111	2.1398e-109
MAP1LC3B	0.594664	1.59917	1.42233e-107	3.76742e-106
DPP3	-0.997718	2.31413	5.12525e-110	1.40345e-108
RNASEH2A	-1.00341	2.45379	4.01003e-110	1.10273e-108
RCSD1	-0.586429	2.02354	7.50717e-109	2.01594e-107
CDCA3	-2.16909	6.11219	2.6063e-108	6.97958e-107
BAZ1B	-0.624724	2.15953	2.69175e-109	7.27859e-108
RAD51AP1	-2.31553	4.61802	3.04867e-109	8.22083e-108
WDR76	-2.23516	3.9648	1.20699e-109	3.28201e-108
FAM96B	1.42101	1.3361	1.21905e-104	3.11853e-103
TUBA1C	0.328914	1.85966	5.07744e-108	1.35227e-106
AGTRAP	-1.75085	3.00138	1.12361e-109	3.05955e-108
LAMTOR2	0.638366	1.51723	1.19079e-105	3.07048e-104
TPGS2	-0.662357	2.05816	6.23088e-108	1.65719e-106
BIN1	0.117012	1.58917	2.29917e-106	5.98399e-105
HAUS1	-0.467961	1.93297	3.8459e-107	1.01043e-105
UGP2	1.01539	1.46166	2.40973e-105	6.20531e-104
PRR13	1.56457	1.24847	2.88764e-103	7.28164e-102
CYCS	1.79196	1.2487	2.75059e-103	6.95409e-102
PLIN2	0.164479	1.97217	8.36397e-107	2.1945e-105
TOP1	-0.158481	1.83654	2.06239e-106	5.38214e-105
SCP2	0.371656	1.57878	4.49825e-105	1.15376e-103
NDUFB9	1.52841	1.25648	1.01665e-102	2.53405e-101
ENY2	0.987589	1.41591	1.02313e-103	2.60022e-102
ATP6V1D	-0.860374	2.31011	1.95614e-107	5.16027e-106
AURKAIP1	1.25275	1.36723	2.96626e-103	7.4702e-102
CBR3	-1.22307	2.79295	8.05072e-108	2.13828e-106
DAZAP1	-0.351642	1.82409	6.00757e-106	1.55525e-104
LRR1	-1.32283	2.74353	1.06031e-107	2.81235e-106
PRPF38A	-0.38613	1.95722	3.51178e-106	9.10348e-105
FES	-3.15269	4.87508	3.0216e-106	7.84325e-105
ARL6IP1	1.11958	1.49432	4.6725e-104	1.18904e-102
LAMTOR5	1.68445	1.22823	2.21766e-101	5.45769e-100
TEX264	-0.0187829	1.88605	3.36843e-105	8.65112e-104
RAMP1	-1.79035	4.60036	1.13812e-105	2.93854e-104
TPST2	-1.31219	2.17855	6.15843e-106	1.59218e-104
DNAJA1	1.59684	1.34913	2.61569e-102	6.47825e-101
SNRPD3	0.656846	1.5096	4.94986e-103	1.24014e-101
UBE2D2	1.43182	1.27311	3.14308e-101	7.71563e-100
CASP4	0.264754	1.61847	2.34295e-103	5.93893e-102
KDELR2	0.369593	1.65623	1.05862e-103	2.68689e-102
HNRNPF	1.66793	1.23891	3.91307e-101	9.55752e-100
MCM10	-2.76606	27.0409	2.61922e-103	6.63057e-102
RGL4	-1.44302	2.43596	3.27615e-105	8.42525e-104
CENPA	-2.08249	7.43566	2.80725e-103	7.08811e-102
LAMTOR1	0.828099	1.40447	3.17568e-101	7.78583e-100
SMC1A	-0.777959	2.1017	2.16659e-104	5.53519e-103
PNN	0.134095	1.6663	1.76293e-102	4.37179e-101
MCM6	-1.07208	2.44017	7.56108e-105	1.93679e-103
EXOSC3	-0.67711	2.21475	3.45491e-104	8.815e-103
SNRNP70	0.0904103	1.73304	6.72596e-103	1.67864e-101
CD53	2.10247	1.20286	2.31292e-99	5.45726e-98
ADSL	0.0410393	1.65387	1.59103e-102	3.95055e-101
PRDX3	0.484586	1.53446	9.61169e-102	2.37145e-100
RAP1A	1.44147	1.29642	3.27245e-100	7.84501e-99
MAGOH	0.926449	1.3816	1.6196e-100	3.91644e-99
CD47	1.14823	1.36278	1.5906e-100	3.85111e-99
UNC119	-0.856478	2.36354	3.92857e-104	1.00104e-102
CYB5B	-0.285312	1.82096	1.17949e-102	2.93619e-101
LSM3	1.18437	1.35463	2.09287e-100	5.03583e-99
TADA3	-0.474073	1.91881	1.48599e-102	3.69445e-101
GUK1	2.12475	1.10841	4.73461e-98	1.09453e-96
STOML2	0.510188	1.51159	6.1944e-101	1.51106e-99
PRKCB	-1.44948	2.06584	4.09372e-103	1.02697e-101
ANXA7	0.83068	1.43432	3.95671e-100	9.46203e-99
RNASEH2B	-0.108579	1.70029	2.6467e-101	6.50534e-100
LSM1	0.283227	1.58222	1.8331e-100	4.42721e-99
WDR34	-2.11208	3.50042	3.17977e-103	7.99755e-102
SSRP1	-0.208785	1.81531	1.52855e-101	3.76654e-100
SPPL2A	-0.567962	2.13549	3.54354e-102	8.76508e-101
MLLT11	-2.39067	2.83014	3.76219e-103	9.45019e-102
ADAM8	-1.26159	3.13105	5.26778e-103	1.3181e-101
LGALS9	-1.48543	2.8925	5.8944e-103	1.47299e-101
EMC3	-0.0997181	1.86402	3.63439e-101	8.88803e-100
IFI16	1.60668	1.27609	2.10507e-98	4.90141e-97
MRPL22	0.338834	1.56682	1.26259e-99	2.99357e-98
MND1	-2.87013	7.14638	1.10752e-100	2.68818e-99
SRP9	1.26517	1.27368	3.36578e-98	7.81809e-97
SH2D1A	-0.0379215	1.89987	9.20927e-101	2.24088e-99
SSNA1	0.623739	1.49875	3.68126e-99	8.66478e-98
STIP1	0.420682	1.58083	7.60817e-100	1.80608e-98
DSCC1	-2.953	7.33326	3.52377e-100	8.4371e-99
TUFM	0.981139	1.31608	4.19096e-98	9.71163e-97
UBE2D3	2.10837	1.09488	1.25837e-96	2.8382e-95
TUBG1	-1.28321	2.73283	6.48116e-102	1.6011e-100
COX6C	2.82111	0.945747	1.79945e-95	3.98916e-94
MRPS11	-0.36117	1.90742	2.35164e-100	5.64453e-99
SRP72	0.468166	1.52781	4.2017e-99	9.87781e-98
DDIT4	0.657366	1.70562	7.28155e-100	1.73066e-98
PRRC2C	1.04963	1.36524	6.93149e-98	1.5986e-96
ANP32B	1.84193	1.23927	1.36323e-97	3.13286e-96
HERPUD1	0.877507	1.47473	1.71429e-98	4.0011e-97
SH3GLB1	0.133525	1.67511	1.61362e-99	3.82119e-98
SFPQ	0.550906	1.59576	4.66512e-99	1.09408e-97
DIAPH1	-0.721945	2.06342	1.49608e-100	3.62678e-99
CDKN2D	-0.921393	2.35921	3.60059e-101	8.81646e-100
RBM42	-0.0898845	1.74038	1.64083e-99	3.88091e-98
SF3B5	1.35216	1.26841	9.40903e-97	2.1271e-95
FYB	0.612041	1.51912	4.5888e-98	1.06209e-96
PARVG	-1.0648	1.95087	5.88672e-100	1.40257e-98
RPS6KA1	-1.25555	2.4596	9.6749e-101	2.35124e-99
ZCRB1	0.0874732	1.67692	4.61801e-99	1.08434e-97
SNRPG	2.60489	1.07533	1.56476e-95	3.47285e-94
NDUFA4	2.8436	0.974695	6.19686e-95	1.36598e-93
SELPLG	0.202929	1.82555	2.90527e-99	6.84658e-98
PTPRN2	-2.87231	4.56253	2.34774e-100	5.64212e-99
FH	-1.1155	2.25685	1.87124e-100	4.51372e-99
ATP6V0E2	-1.03738	2.01722	6.45618e-100	1.53637e-98
FRMD4B	-1.46744	3.30027	7.30598e-101	1.77999e-99
TCTEX1D2	-1.04365	2.27524	4.89202e-100	1.167e-98
MELK	-2.89613	26.8822	1.95638e-98	4.56065e-97
CEP55	-2.56972	7.11455	1.045e-98	2.44486e-97
IFI35	0.610856	1.51012	1.09119e-97	2.51064e-96
GTF2H5	0.575369	1.51748	4.06304e-97	9.28244e-96
PSMD1	-0.115545	1.85209	1.59729e-98	3.7325e-97
SEC11C	1.32638	1.45443	7.26348e-97	1.64588e-95
GGH	-1.45004	3.08045	4.20969e-100	1.00546e-98
TOR1A	-0.698746	2.03928	8.74492e-99	2.04842e-97
MED10	0.302701	1.52516	8.37595e-97	1.89575e-95
CCM2	-0.177342	1.90085	3.72883e-98	8.65107e-97
TSC22D4	0.101692	1.55484	6.85618e-97	1.55927e-95
MRPL23	0.963196	1.40174	6.34894e-96	1.42208e-94
PDE4A	-2.45488	3.59921	2.05289e-99	4.84962e-98
POLR2G	0.525544	1.48423	4.39287e-96	9.86214e-95
SNRNP40	-0.217055	1.71218	3.96278e-97	9.07472e-96
BLOC1S1	0.882653	1.38577	1.04161e-95	2.3197e-94
PMF1	0.645484	1.46371	6.85149e-96	1.53287e-94
LSM5	1.27761	1.27143	4.66165e-95	1.02874e-93
RBBP7	-0.0548501	1.60849	5.16353e-97	1.17828e-95
PTGIR	-0.959559	4.01503	2.89687e-98	6.73695e-97
NASP	0.468065	1.65319	7.23466e-97	1.64126e-95
GNAI2	0.163413	1.67022	1.6082e-96	3.61883e-95
ARPP19	0.0229854	1.72879	1.06215e-96	2.39842e-95
KIAA1524	-2.34189	4.64608	5.84402e-98	1.3494e-96
CAPN1	-0.772989	1.93968	2.91572e-97	6.69272e-96
AES	1.97891	1.07728	2.30956e-93	4.99471e-92
DPP4	-0.0867685	1.57709	9.32179e-96	2.08076e-94
KIF23	-2.78961	7.41632	2.55382e-96	5.74005e-95
RHOA	1.65085	1.17641	1.62589e-93	3.52796e-92
SLC35B1	-0.532248	2.06494	4.03878e-97	9.23788e-96
MIS18BP1	-1.1842	2.48879	8.77621e-98	2.02165e-96
MRPS14	-0.178175	1.7333	7.15473e-96	1.59888e-94
ECHS1	-0.187769	1.68332	6.16354e-96	1.38214e-94
SAP18	1.96362	1.07384	1.46969e-92	3.14688e-91
POLR3K	-0.115139	1.90929	1.37607e-96	3.10006e-95
ZAP70	-0.124387	1.581	2.59535e-95	5.74701e-94
GMPS	-0.844317	2.04432	6.9677e-97	1.58255e-95
HDGFRP3	-1.36695	2.45908	3.92852e-97	9.00688e-96
SRSF7	2.06067	1.173	2.24867e-93	4.86845e-92
SEPT11	-1.3088	2.31925	5.61847e-97	1.28059e-95
TLN1	-0.292973	1.73663	3.17738e-95	7.02784e-94
ANAPC5	-0.0988233	1.62741	9.22605e-95	2.0314e-93
LAIR1	-2.37757	3.04517	6.8572e-97	1.55927e-95
CDCA8	-2.5314	5.07336	1.29103e-95	2.86859e-94
CDCA2	-2.94338	7.59544	1.37552e-94	3.0218e-93
MNAT1	-1.19825	2.32467	9.64152e-96	2.14966e-94
GDI2	0.8281	1.34579	8.15017e-93	1.74896e-91
COPS6	0.374824	1.47683	3.20971e-93	6.92598e-92
IL9R	-2.83481	6.19595	2.61389e-94	5.72289e-93
SRRM1	0.891554	1.36406	1.75151e-92	3.74618e-91
MRPL18	0.355238	1.51561	6.1361e-93	1.31821e-91
NCAPH	-2.71634	7.06745	6.28864e-94	1.36608e-92
CD70	-0.44556	3.87594	4.01786e-95	8.87674e-94
SNRPC	0.788322	1.37201	2.49749e-92	5.32998e-91
MMADHC	0.498012	1.46859	2.63493e-92	5.61713e-91
FKBP3	0.314319	1.56481	9.04739e-93	1.93935e-91
SEPT7	1.94998	1.10305	2.85549e-90	5.92491e-89
PKMYT1	-2.75307	26.8744	4.2325e-93	9.12288e-92
SNX10	-0.752099	2.12545	2.67526e-94	5.85066e-93
TWF2	0.488494	1.39493	5.0143e-92	1.06428e-90
PUF60	0.446527	1.41171	3.78212e-92	8.05388e-91
FAM105A	-1.267	2.06383	3.00688e-94	6.56852e-93
TFDP1	-0.907294	2.01806	6.05875e-94	1.31761e-92
NRBP1	-0.39817	1.82927	2.1643e-93	4.69101e-92
MYL6B	-1.06467	2.53883	1.85755e-94	4.07614e-93
TRPV2	-0.978693	2.13977	3.79055e-94	8.26187e-93
NME1	0.988852	1.41216	3.91236e-92	8.32211e-91
TM7SF3	-1.88842	2.90599	1.34193e-94	2.95134e-93
TNFAIP8L2	-1.27464	2.79262	2.08823e-94	4.57716e-93
HMGN1	2.29063	1.05983	4.5077e-90	9.30347e-89
TMED2	0.869534	1.34811	3.85183e-91	8.11346e-90
P2RX4	-1.03914	2.56004	3.97342e-94	8.65076e-93
ATP6V0B	1.25345	1.29708	1.21227e-90	2.53158e-89
CAST	0.233695	1.54891	1.14447e-91	2.42121e-90
MCM2	-2.70144	4.5151	2.34939e-93	5.07521e-92
USP1	-0.369152	1.91829	5.38222e-93	1.15754e-91
PRMT2	0.446308	1.4339	5.45368e-91	1.1438e-89
MRPS34	0.75	1.40662	6.89627e-91	1.44169e-89
DNMT1	-0.0151642	1.72948	5.50564e-92	1.16729e-90
SNX17	0.155663	1.50331	6.14049e-91	1.28507e-89
HJURP	-2.73874	6.17831	7.32483e-92	1.5513e-90
RTN4	0.533408	1.55586	5.00207e-91	1.05022e-89
AKTIP	-0.971846	1.95895	4.44873e-92	9.4527e-91
RBM8A	1.8111	1.17797	3.88547e-89	7.90182e-88
CDKN2C	-2.03942	3.43269	4.43283e-93	9.54408e-92
BABAM1	-0.0440367	1.62485	4.36544e-91	9.18538e-90
SUPT16H	-0.201675	1.69889	2.70338e-91	5.70055e-90
RAD21	0.539743	1.57223	4.99307e-91	1.04946e-89
MOB1A	0.255201	1.52603	2.19655e-90	4.56253e-89
CPSF3	-1.61642	2.40557	2.26897e-92	4.84761e-91
TERF2IP	0.768789	1.44374	1.38188e-89	2.83103e-88
CCT6A	0.990037	1.30137	1.68428e-89	3.44329e-88
PRPF40A	0.429521	1.49394	4.75727e-90	9.80815e-89
ACTN4	-0.324051	1.88542	5.69043e-91	1.19217e-89
SLTM	0.245039	1.57706	3.59733e-90	7.44036e-89
PLK1	-1.85386	5.95725	1.76084e-90	3.66533e-89
SNRPE	1.76196	1.12252	1.9292e-87	3.85087e-86
PDCD10	0.325344	1.46407	3.60509e-89	7.33929e-88
SEC13	-0.268302	1.80203	3.62754e-90	7.49486e-89
URM1	-0.360985	1.77589	6.16414e-90	1.26818e-88
RPL39L	-1.63381	2.68469	2.59868e-91	5.48572e-90
RAD51C	-0.668907	2.05615	2.02701e-90	4.21489e-89
SRPK1	-0.875993	2.13429	1.42385e-90	2.97022e-89
TSPO	1.6814	1.17207	2.43686e-87	4.84928e-86
H1FX	-0.299275	1.84251	6.09983e-90	1.25628e-88
NDUFB10	1.21456	1.22718	1.12757e-87	2.25769e-86
IKBIP	-1.19179	2.23794	1.74575e-90	3.63782e-89
NUDT21	-0.310492	1.83146	1.33867e-89	2.74541e-88
SNRPB2	1.65304	1.18495	4.49525e-87	8.89987e-86
ERP44	0.0989768	1.61139	7.10767e-89	1.44246e-87
RUNX3	-0.0511041	1.55825	1.36742e-88	2.76067e-87
MRPL16	-0.0269567	1.61046	1.45673e-88	2.93793e-87
MZB1	-1.40037	3.75726	3.02025e-90	6.2601e-89
LAPTM5	2.00099	1.1292	4.0175e-86	7.85798e-85
MKNK1	-1.60065	2.61732	3.57623e-90	7.4046e-89
PRKX	-1.04248	1.84031	2.78507e-89	5.67583e-88
MPDU1	-0.537544	1.9457	2.25901e-89	4.60857e-88
SLC25A3	1.96486	1.07912	4.10839e-86	8.02767e-85
HNRNPU	0.848663	1.32854	2.15892e-87	4.30059e-86
PLGRKT	-0.422182	1.74013	1.23827e-88	2.50514e-87
PDE6G	-3.10485	3.98179	8.34495e-90	1.71504e-88
C1orf131	-0.877916	2.06204	2.16727e-89	4.42606e-88
RDX	-0.693198	2.40641	8.74574e-90	1.79551e-88
STXBP2	-0.479994	1.72319	1.30932e-88	2.64614e-87
VRK1	-0.560033	1.86038	8.48593e-89	1.72037e-87
MAD2L2	-0.715577	1.77951	1.07149e-88	2.16999e-87
NDUFS3	0.271456	1.50554	1.394e-87	2.78541e-86
KEAP1	-1.35282	2.43063	1.63675e-89	3.34964e-88
CD8A	0.0565795	1.14664	1.59984e-85	3.09493e-84
IL27RA	-0.309981	1.80975	1.88793e-88	3.80365e-87
GGCT	-0.461412	1.7867	2.72477e-88	5.48396e-87
PPT1	-0.204303	1.632	1.19563e-87	2.39151e-86
IL12RB1	-0.977599	2.26053	5.99036e-89	1.21698e-87
COX7A2L	1.15042	1.19743	6.91942e-86	1.34932e-84
CMAS	-0.666718	1.87054	3.93159e-88	7.90464e-87
EIF4H	0.00470962	1.53089	3.31581e-87	6.57816e-86
CAMK1	-2.18103	5.69379	4.22159e-88	8.47894e-87
COX5B	2.20414	1.00075	1.11065e-84	2.13162e-83
RANBP1	1.84146	1.18586	2.94798e-86	5.77768e-85
ROCK1	-0.318805	1.66363	2.15e-87	4.28721e-86
BUB1	-2.82666	5.07923	5.601e-88	1.12378e-86
PRPF31	-0.326611	1.69826	2.86937e-87	5.6983e-86
PRDX6	0.933744	1.18321	2.45869e-85	4.74224e-84
ACP1	0.551859	1.3636	3.99098e-86	7.81396e-85
GNL2	-0.851173	1.94372	8.71121e-88	1.74601e-86
TIMM17A	-0.0934986	1.76658	4.50382e-87	8.90775e-86
FAM111B	-2.67506	6.06796	2.7872e-87	5.54077e-86
PPIH	-0.406835	1.70592	6.24378e-87	1.2324e-85
DAD1	1.71881	1.11224	2.77395e-84	5.29256e-83
BZW1	0.788924	1.30174	2.57353e-85	4.95883e-84
TRIAP1	-0.263231	1.67095	1.1204e-86	2.20473e-85
ACADVL	0.641692	1.39849	1.25649e-85	2.44043e-84
LAP3	-0.126994	1.6864	1.6773e-86	3.29728e-85
ATP1B3	0.709041	1.47701	1.28716e-85	2.49751e-84
RTCA	-0.712887	2.07989	5.71093e-87	1.12837e-85
CASC5	-2.71921	5.26836	8.81904e-87	1.73894e-85
MT2A	1.9585	1.41714	9.15654e-86	1.782e-84
POLDIP2	-0.821677	1.87904	2.35885e-86	4.63239e-85
BRMS1	-0.618701	1.84055	2.64373e-86	5.18662e-85
ELP6	-1.15562	2.11477	1.01928e-86	2.00778e-85
PPAP2A	-1.37998	2.2998	4.01959e-87	7.96624e-86
NDUFA10	-0.253817	1.61539	2.08542e-85	4.03029e-84
PSMB9	2.68736	0.945028	1.06559e-82	2.00166e-81
EIF2S1	0.0707019	1.56612	2.76926e-85	5.33069e-84
VPS25	-0.638864	1.78544	2.1723e-85	4.19402e-84
BSG	0.841372	1.28687	6.68818e-84	1.27232e-82
RAE1	-1.30262	2.27599	7.47408e-86	1.45602e-84
PHLDA3	-2.73139	4.54623	1.39834e-85	2.71053e-84
SURF4	0.0481539	1.64473	1.17533e-84	2.25352e-83
FAH	-1.66252	2.80829	5.33872e-86	1.04212e-84
ZBTB32	-1.7524	7.2525	2.09299e-84	4.00117e-83
CDK2	-2.78014	3.90027	1.2436e-85	2.4178e-84
CD2BP2	-0.275834	1.71116	2.40731e-84	4.59754e-83
FGFBP2	-2.83845	3.43145	1.51753e-85	2.93863e-84
MAP7D1	-0.660796	1.66099	3.82993e-84	7.30014e-83
SRP54	-0.407333	1.75153	5.35232e-84	1.01919e-82
SLAMF1	-0.548578	2.64623	3.20556e-85	6.16445e-84
CCT3	1.14466	1.19188	3.9277e-82	7.32843e-81
DUSP4	-0.485616	3.05007	3.21311e-85	6.17286e-84
ATP5O	2.1793	0.988761	6.17334e-81	1.13335e-79
RHOF	0.109115	1.55714	2.28112e-83	4.30159e-82
FLNA	0.418737	1.5964	1.54803e-83	2.92771e-82
MRPS10	-0.491282	1.76266	8.52544e-84	1.62025e-82
COMMD1	-0.414124	1.76502	2.61487e-83	4.92142e-82
DERA	-1.97449	2.68042	1.69067e-84	3.23524e-83
SKAP1	-0.395985	1.74379	1.93799e-83	3.6581e-82
GCHFR	-0.768664	1.9236	1.24255e-83	2.35914e-82
ZNF207	0.247833	1.48721	1.55022e-82	2.90359e-81
UTP11L	-0.570769	1.85117	2.6617e-83	5.00472e-82
HK1	-1.08813	1.86864	2.47929e-83	4.67078e-82
NOSIP	1.05014	1.23596	3.05883e-81	5.65301e-80
CD3E	2.12657	1.01732	3.52493e-80	6.39885e-79
UQCR10	1.95989	1.00171	3.18182e-80	5.78139e-79
DNTTIP1	-1.1808	2.13483	1.3799e-83	2.61227e-82
RALB	-0.803557	2.00214	1.30301e-83	2.47153e-82
NUTF2	0.212818	1.3972	4.38996e-82	8.18309e-81
BCL2L12	-1.10922	2.1429	1.31114e-83	2.48453e-82
GNG5	1.3734	1.17033	5.69686e-81	1.04786e-79
MAPKAPK3	-0.599814	1.70354	1.0881e-82	2.04197e-81
PDAP1	0.192876	1.47655	4.55261e-82	8.47815e-81
BAK1	-0.99455	2.23665	1.80636e-83	3.41294e-82
ATP6AP2	0.208415	1.4071	1.24281e-81	2.30122e-80
COX6B1	2.54683	0.883291	3.63383e-79	6.48428e-78
CISD1	-0.1144	1.57854	6.7408e-82	1.25172e-80
ESCO2	-2.91866	5.51002	2.25344e-82	4.21264e-81
MRPL15	-0.394835	1.66018	5.41563e-82	1.00757e-80
PTRHD1	-0.073404	1.58741	1.18776e-81	2.20138e-80
RHOG	0.835035	1.32871	7.19052e-81	1.31761e-79
PIGX	-0.517251	1.87541	2.91964e-82	5.45281e-81
XRCC6	1.46127	1.09987	5.95208e-80	1.07148e-78
COA3	-0.130757	1.54735	3.44875e-81	6.36757e-80
TRAPPC3	0.0266641	1.53866	3.49121e-81	6.43986e-80
NDUFV1	-0.0146254	1.50941	5.82402e-81	1.07023e-79
MMD	-1.88744	2.33818	1.82604e-82	3.41692e-81
EIF5A	1.39463	1.32925	1.97717e-80	3.60263e-79
HADHA	0.00664641	1.46376	8.96908e-81	1.64197e-79
TCF19	-2.6313	3.67775	1.47852e-82	2.77197e-81
ITPA	-0.247048	1.6608	4.10953e-81	7.57321e-80
COPB2	-0.568717	1.73647	2.00314e-81	3.70552e-80
HENMT1	-1.52461	1.96401	8.14126e-82	1.51033e-80
RAB1A	-0.0568473	1.59128	6.54007e-81	1.19955e-79
CHCHD1	-0.0347995	1.58906	1.18303e-80	2.16169e-79
UQCRC1	0.1483	1.43609	2.69811e-80	4.90707e-79
C9orf89	0.193343	1.50666	1.92705e-80	3.5146e-79
ZNF706	0.956939	1.25917	1.88777e-79	3.3858e-78
SRSF4	-0.0179026	1.50986	3.67946e-80	6.65451e-79
NDUFS4	-0.0441984	1.56072	4.04183e-80	7.30309e-79
KXD1	-0.198845	1.58227	3.53159e-80	6.40497e-79
SAR1B	-0.633975	1.90736	1.25505e-80	2.29115e-79
MT1E	-1.86683	4.25143	4.75118e-81	8.74739e-80
MTF2	-0.691254	1.80186	2.15665e-80	3.92599e-79
TXNRD1	-0.760887	1.86509	1.08682e-80	1.98776e-79
LAGE3	0.428863	1.35206	2.59492e-79	4.64553e-78
KIF11	-3.14211	6.09845	3.55599e-80	6.44319e-79
NFKBIA	1.67591	1.3727	6.13476e-79	1.09324e-77
TSG101	-0.236942	1.65136	7.70742e-80	1.38491e-78
SKA3	-3.22774	5.91963	4.25257e-80	7.67673e-79
SSBP1	1.67044	1.07548	1.0006e-77	1.76051e-76
CIAPIN1	-0.893856	1.88011	4.54661e-80	8.19993e-79
NUCKS1	0.953041	1.32117	7.95321e-79	1.4147e-77
DBF4	-1.08045	2.10725	3.58671e-80	6.49281e-79
ARL6IP5	2.3433	0.969951	8.63892e-77	1.49917e-75
VDAC2	1.07736	1.17867	7.30969e-78	1.28844e-76
COMT	-0.440285	1.64718	2.89247e-79	5.17345e-78
POC1A	-3.02707	4.56758	4.92174e-80	8.86825e-79
CCT4	1.09217	1.1859	4.96082e-78	8.776e-77
C11orf73	0.248267	1.41587	1.68692e-78	2.9897e-77
RP11-316P17.2	-1.94851	6.10808	3.14832e-79	5.62588e-78
TOMM40	-0.269187	1.63923	6.21166e-79	1.10593e-77
SCAMP2	-0.0668788	1.52308	1.65772e-78	2.94065e-77
ZWILCH	-2.33055	3.14411	6.26834e-80	1.12737e-78
PPIF	-1.00812	2.26124	2.01596e-79	3.61237e-78
SAC3D1	-1.3492	2.31438	1.44998e-79	2.603e-78
MRPS6	1.32838	1.1855	2.71334e-77	4.74822e-76
NECAP2	0.297272	1.43187	6.41552e-78	1.13186e-76
FAM103A1	-0.317019	1.56925	4.64554e-78	8.22573e-77
SRSF11	0.77269	1.36321	1.77387e-77	3.11259e-76
MYBL2	-3.07731	26.5361	5.60181e-78	9.90094e-77
H3F3A	3.23366	0.772337	2.42862e-75	4.12737e-74
MMP25	-2.60143	3.64513	3.63536e-79	6.48428e-78
SUB1	3.06753	0.870247	4.12201e-75	6.98694e-74
DNAJC7	0.105547	1.41402	4.01209e-77	7.00837e-76
CAPNS1	-0.437548	1.65557	1.14722e-77	2.01665e-76
SAMM50	-0.638489	1.68664	7.79436e-78	1.37263e-76
YBX1	3.28932	0.846599	5.19677e-75	8.79335e-74
KIF20B	-0.66669	2.17983	1.3679e-78	2.42874e-77
RBM39	1.14553	1.16976	3.92979e-76	6.75534e-75
RP11-545E17.3	-2.18072	2.86497	9.89728e-79	1.75889e-77
MRPL47	0.322074	1.37826	1.60595e-76	2.77291e-75
FAM50A	-0.370822	1.61632	2.55031e-77	4.46694e-76
TRAPPC2L	0.176167	1.44628	9.40148e-77	1.62909e-75
ISG15	2.51713	1.15184	1.16551e-75	1.9912e-74
SQSTM1	1.02291	1.35951	1.59482e-76	2.75614e-75
ATP5G1	1.18428	1.13322	9.16651e-76	1.5688e-74
SLC2A1	-1.54944	2.66324	5.65338e-78	9.98302e-77
MRPL12	0.122855	1.46403	1.59301e-76	2.75545e-75
MTFR2	-3.18823	5.4442	5.37174e-77	9.35818e-76
PGM1	-1.64249	2.22283	1.43209e-77	2.51514e-76
PSTPIP1	-1.14304	2.05631	2.53725e-77	4.44807e-76
CHAF1B	-3.22969	5.48386	8.64399e-77	1.49917e-75
KIF22	-1.01999	2.03555	3.06819e-77	5.36437e-76
JOSD2	-0.338079	1.61144	1.95537e-76	3.37024e-75
UQCRH	2.39781	0.875527	4.53061e-74	7.56087e-73
PNP	-1.08584	1.99466	5.65752e-77	9.84723e-76
PSMD12	-0.394466	1.65727	2.00716e-76	3.45644e-75
OIP5	-3.2586	5.10645	8.58263e-77	1.49118e-75
LRPAP1	0.131927	1.43489	7.35838e-76	1.26157e-74
NUP37	-0.986751	1.96111	1.32608e-76	2.29579e-75
AIP	0.60787	1.30418	3.56072e-75	6.04607e-74
SMC6	-1.38528	2.25378	8.24503e-77	1.43381e-75
ERAL1	-1.64697	2.44843	4.80827e-77	8.38407e-76
HPGD	-0.839985	3.16954	4.51532e-77	7.88032e-76
POLR2C	-0.360312	1.63949	7.05082e-76	1.2099e-74
CDC42	1.80812	1.05954	5.026e-74	8.3804e-73
MAP2K1	-0.64133	1.71216	5.91656e-76	1.01616e-74
SNAPIN	-0.432464	1.60393	1.02466e-75	1.7521e-74
SRP68	-1.03101	2.00467	2.98931e-76	5.1432e-75
KCNN4	-1.74985	3.20482	1.73242e-76	2.98861e-75
RNPS1	0.751748	1.17574	3.61671e-74	6.0409e-73
TNIP1	-0.293198	1.70632	2.30125e-75	3.91434e-74
BAD	-0.715841	1.84095	1.86264e-75	3.17662e-74
MED4	0.23268	1.31681	2.91763e-74	4.89005e-73
ARGLU1	0.240657	1.39104	1.95072e-74	3.27513e-73
PAK1	-1.78416	2.18908	1.42472e-75	2.4319e-74
CSRP1	-1.9009	2.59198	8.89354e-76	1.52342e-74
MRPL54	0.413243	1.32173	7.85518e-74	1.30754e-72
HNRNPAB	-0.00867097	1.533	1.20552e-74	2.02749e-73
BTG3	-0.657139	2.19162	1.951e-75	3.3244e-74
NDUFS8	0.859668	1.17819	1.45891e-73	2.42429e-72
CBX5	-0.850089	1.85753	5.7449e-75	9.71239e-74
SEC23B	-1.06596	1.97964	7.48127e-75	1.26259e-73
PPFIBP1	-2.29744	4.68336	6.82398e-75	1.15267e-73
RFC3	-2.67407	4.2049	3.95927e-75	6.71694e-74
GNGT2	-2.68914	3.13729	2.19701e-75	3.7403e-74
PTP4A2	0.928335	1.1733	5.49067e-73	9.07734e-72
PPID	-0.704013	1.75005	2.73395e-74	4.58614e-73
UQCRQ	2.05351	0.977413	4.38093e-72	7.16953e-71
MDM2	-1.77654	2.62822	4.53605e-75	7.68204e-74
USB1	-1.46304	2.15178	9.93129e-75	1.67172e-73
IFI27L1	-1.68973	2.59352	8.27239e-75	1.3949e-73
ANKRD39	-0.584089	1.96124	3.23637e-74	5.41028e-73
RPA2	0.273635	1.3766	3.2523e-73	5.39056e-72
TIAM1	-2.95737	3.02157	9.51594e-75	1.6032e-73
DERL2	-0.0893661	1.54093	2.33158e-73	3.8678e-72
TRIP13	-2.98409	4.32769	3.20382e-74	5.36047e-73
CACYBP	1.53821	1.15634	2.20219e-72	3.61614e-71
PDLIM7	-2.61784	2.98097	1.62556e-74	2.73155e-73
EZR	0.491431	1.35653	7.68225e-73	1.2679e-71
FXYD2	-2.93169	2.77575	2.98771e-74	5.00319e-73
SKP1	2.42043	0.858199	5.58187e-71	8.98367e-70
ADI1	-0.054669	1.77773	3.42366e-73	5.66974e-72
HIST1H1D	-1.9969	2.59303	5.29051e-74	8.81388e-73
GADD45A	-1.00904	2.44899	9.24689e-74	1.53788e-72
CNPPD1	-1.27012	2.02576	1.59858e-73	2.65411e-72
BST2	1.57891	1.13753	7.12381e-72	1.16387e-70
CCNE2	-2.99193	5.71354	4.34887e-73	7.19581e-72
AHSA1	-0.170237	1.46512	2.35503e-72	3.86384e-71
PSMD6	0.529092	1.3376	7.56366e-72	1.2347e-70
AATF	-0.745389	1.68978	1.58191e-72	2.60199e-71
CRIPT	-0.884075	1.87872	1.2811e-72	2.11078e-71
OSTC	1.27136	1.10148	5.4064e-71	8.70847e-70
RNASEH1	-1.32547	2.10284	7.48304e-73	1.23607e-71
DTL	-3.39823	26.3798	7.58751e-72	1.23755e-70
GBP5	0.338367	1.3549	9.94082e-72	1.61867e-70
VBP1	0.0978981	1.35076	2.16499e-71	3.51058e-70
SF3B4	-0.213056	1.44362	1.17535e-71	1.91223e-70
PIR	-2.68912	7.21379	9.0476e-72	1.47446e-70
RAB5A	-0.766221	1.78454	4.28442e-72	7.0175e-71
TSPAN5	-2.25455	2.89709	1.00652e-72	1.65978e-71
PSMB5	0.660413	1.32645	5.29619e-71	8.5451e-70
SMIM12	-0.266029	1.49228	2.38892e-71	3.87044e-70
C14orf80	-2.4324	3.493	1.47673e-72	2.43104e-71
ATP5L	3.54445	0.623606	4.92936e-69	7.61212e-68
ASL	-1.77729	2.25017	3.81015e-72	6.24595e-71
LIG1	-2.14772	2.79464	2.09724e-72	3.44671e-71
MRPS12	0.34956	1.29839	8.00729e-71	1.28341e-69
MRPS7	0.328837	1.28133	8.8529e-71	1.41545e-69
PDIA4	-0.184218	1.53735	3.0837e-71	4.99195e-70
SPOCK2	0.629232	1.35751	8.28686e-71	1.32713e-69
MCRS1	-0.837506	1.71773	2.04085e-71	3.31204e-70
HAT1	-0.226191	1.52074	3.47109e-71	5.61439e-70
NDUFS5	2.137	0.928399	2.24099e-69	3.47998e-68
NMI	0.33474	1.24476	2.05917e-70	3.26545e-69
RGS10	1.49427	1.02176	1.03468e-69	1.61706e-68
NANS	-0.0361411	1.52689	4.26166e-71	6.88166e-70
COPS5	-0.220787	1.48095	9.71259e-71	1.55035e-69
ANAPC15	-0.433358	1.63131	3.66011e-71	5.9152e-70
RTCB	-0.485601	1.63377	5.32939e-71	8.59154e-70
DSN1	-2.46131	2.94458	6.5955e-72	1.07847e-70
MRPL36	-0.0167761	1.43246	2.15893e-70	3.42085e-69
DENND1C	-1.59371	2.08347	1.98821e-71	3.2293e-70
TDG	-0.558261	1.76668	6.62544e-71	1.06456e-69
ITSN2	-0.516417	1.58257	1.49455e-70	2.37783e-69
HNRNPD	0.680088	1.21296	6.34773e-70	9.97676e-69
SSR3	0.85286	1.2459	8.90412e-70	1.39383e-68
NPTX1	-2.15384	6.69308	1.43843e-70	2.29042e-69
KIF15	-3.57335	26.3423	2.86164e-70	4.52693e-69
SIRPG	-2.46555	2.87999	1.9719e-71	3.2055e-70
RHEB	0.492344	1.28193	6.40433e-70	1.00576e-68
RASGRP1	-0.414752	1.61685	1.69531e-70	2.69063e-69
RBBP4	-0.2033	1.44125	3.48494e-70	5.504e-69
FAM104A	-0.697242	1.92336	7.68423e-71	1.23265e-69
TTC1	0.125075	1.35754	7.63067e-70	1.19738e-68
NDUFA1	2.10242	0.88385	2.47583e-68	3.7753e-67
RUVBL1	-0.830406	1.71095	1.55698e-70	2.47513e-69
FUS	0.955241	1.17175	2.33383e-69	3.61837e-68
NDUFB11	1.84084	0.956242	1.54919e-68	2.37346e-67
ELAVL1	-0.355869	1.52647	4.26679e-70	6.72789e-69
HPRT1	-0.29607	1.51084	4.70143e-70	7.40123e-69
EIF5	0.931368	1.23042	3.09774e-69	4.79126e-68
GALM	-0.911069	2.46877	5.85445e-71	9.41458e-70
LDHB	3.41411	0.716309	1.10304e-67	1.6689e-66
TXNDC12	-0.416817	1.61397	4.46586e-70	7.03608e-69
NAA10	0.0950935	1.36746	1.62179e-69	2.53056e-68
TMEM71	-1.93712	2.13458	1.00775e-70	1.60728e-69
CYB561D2	-0.742896	1.68029	5.10993e-70	8.03781e-69
TACO1	-1.70201	2.25888	1.01259e-70	1.61367e-69
FBXO5	-1.93191	2.98379	7.07693e-71	1.13617e-69
CSTF2	-2.03543	2.69433	8.43612e-71	1.34992e-69
RACGAP1	-2.69046	3.52453	9.23147e-71	1.47476e-69
WDR54	-0.900968	1.64209	9.63638e-70	1.50724e-68
NUCB2	0.690898	1.17996	5.66937e-69	8.74793e-68
MRPS18C	0.682859	1.24212	1.2422e-68	1.90463e-67
PSMG2	0.420226	1.2589	7.9942e-69	1.23156e-67
OAZ1	3.4569	0.700802	3.17633e-67	4.76132e-66
SASH3	-0.873826	1.74459	1.45107e-69	2.26601e-68
CCDC90B	-0.561052	1.59472	2.16738e-69	3.36836e-68
CCNE1	-2.49315	3.18852	2.48308e-70	3.93127e-69
ARHGAP11A	-2.95502	4.0615	4.15074e-70	6.55022e-69
DOCK8	-0.792696	1.70485	1.87627e-69	2.92061e-68
TNFRSF1B	-0.0771811	1.85787	1.66929e-69	2.60259e-68
SIVA1	0.833702	1.21707	1.13528e-68	1.74208e-67
ACTR2	0.373608	1.29444	1.66181e-68	2.544e-67
CTNNBL1	-0.803163	1.66672	3.41735e-69	5.28141e-68
TNFSF8	-1.59844	2.2094	8.229e-70	1.29023e-68
NT5C	-0.0699353	1.4424	1.06302e-68	1.63377e-67
IQGAP1	-0.154372	1.48363	1.00961e-68	1.55291e-67
TAF12	-0.342944	1.46644	1.76194e-68	2.69305e-67
POLR3GL	-0.080378	1.3821	2.38283e-68	3.63634e-67
USP18	-1.71669	2.21012	1.80658e-69	2.81439e-68
ETFA	-0.0541848	1.36046	2.56984e-68	3.91558e-67
OAS1	-0.324154	1.83906	7.16178e-69	1.1042e-67
BRCA1	-3.04221	4.38229	2.93e-69	4.53905e-68
JAKMIP1	-2.02678	2.82086	2.14354e-69	3.33398e-68
LMNA	0.203387	2.76124	2.33009e-69	3.61545e-68
MZT2A	1.24687	1.07506	2.88207e-67	4.32689e-66
DONSON	-2.86186	3.6648	3.09353e-69	4.78857e-68
TMEM165	-0.361776	1.48806	3.8503e-68	5.84824e-67
SNX20	-1.19508	2.06426	9.69861e-69	1.49296e-67
NEMF	-0.448498	1.61607	3.17371e-68	4.82434e-67
SEC14L1	-1.58767	1.98834	1.12365e-68	1.72559e-67
MFAP1	-1.10115	2.01926	1.69715e-68	2.59606e-67
DCTPP1	0.237007	1.37991	8.81292e-68	1.33547e-66
MLF2	0.250113	1.27972	2.35284e-67	3.53781e-66
PRCC	-1.27362	2.00552	1.86466e-68	2.84782e-67
NDUFB5	0.52726	1.19278	4.56553e-67	6.81743e-66
WIBG	-0.968129	1.90009	2.69094e-68	4.0969e-67
NDUFA8	-0.00304757	1.4066	1.60162e-67	2.42136e-66
GUSB	-1.33919	1.96753	3.01382e-68	4.58487e-67
PLSCR1	-0.701028	1.54663	7.91761e-68	1.20073e-66
PRPF6	-0.758874	1.62337	9.04754e-68	1.36996e-66
PLP2	1.56826	1.06984	2.64253e-66	3.89804e-65
MRPL9	0.0305318	1.36894	5.2433e-67	7.81152e-66
RRP7A	-0.225556	1.46798	2.00401e-67	3.01797e-66
CUEDC2	-0.443302	1.47653	2.96444e-67	4.44712e-66
FIP1L1	-0.639045	1.59682	2.09766e-67	3.15655e-66
GPAA1	-0.721529	1.63658	1.69465e-67	2.55802e-66
TECR	0.493576	1.2501	1.37298e-66	2.02992e-65
MFNG	0.143579	1.28171	9.54844e-67	1.41495e-65
FAS	-0.793233	1.81213	1.73851e-67	2.6222e-66
WASF2	-0.119008	1.41574	6.99156e-67	1.03763e-65
CDKN2B	-2.56223	4.906	1.93498e-67	2.91627e-66
WHSC1	-2.54982	3.34444	6.82595e-68	1.03599e-66
RUVBL2	-0.652592	1.59186	4.70155e-67	7.01516e-66
FAM192A	-0.833244	1.71942	5.07584e-67	7.56782e-66
PAFAH1B1	-0.564983	1.61296	7.44975e-67	1.10479e-65
SNRPA	-0.345351	1.48707	1.00264e-66	1.48464e-65
HDAC3	-1.26583	1.85986	3.68387e-67	5.51361e-66
OSBPL8	-0.276745	1.52572	1.08591e-66	1.60672e-65
SUCLG1	0.208677	1.28632	3.8533e-66	5.67115e-65
TAX1BP1	0.709793	1.24271	4.625e-66	6.78124e-65
DGUOK	0.790635	1.15243	9.56239e-66	1.39889e-64
FNTA	-0.180692	1.38703	2.4493e-66	3.61848e-65
FANCI	-2.76899	3.80312	1.6285e-67	2.46008e-66
TOR3A	-1.57158	2.01133	3.74111e-67	5.59497e-66
TMPO	-0.778999	1.79573	6.39739e-67	9.50903e-66
IAH1	0.10166	1.32783	4.5867e-66	6.73017e-65
CENPH	-1.66481	2.1656	3.47083e-67	5.19876e-66
XRN2	0.115927	1.31696	4.31661e-66	6.33864e-65
TTK	-3.64455	26.241	2.48757e-66	3.67224e-65
MGME1	-1.69892	2.53142	2.71485e-67	4.07898e-66
ABCF1	-0.146016	1.40365	3.59136e-66	5.28963e-65
KIF5B	0.365322	1.37846	4.20097e-66	6.17815e-65
C11orf58	1.42571	1.0167	5.25243e-65	7.58112e-64
HNRNPA0	1.12897	1.06278	2.34482e-65	3.39955e-64
ITM2A	1.42139	1.28228	6.36664e-66	9.32783e-65
MRPS5	-0.195046	1.43179	4.27214e-66	6.27807e-65
SERPINB1	-0.00302878	1.2761	6.78274e-66	9.92998e-65
C1orf85	-2.03311	2.90247	4.19307e-67	6.26607e-66
REEP4	-1.81003	2.54948	5.8401e-67	8.68731e-66
AC020571.3	-2.17478	2.57185	5.7654e-67	8.58277e-66
CDKN1A	-1.08663	2.84848	6.76295e-67	1.00447e-65
PDHB	0.33903	1.2454	2.02017e-65	2.93543e-64
SMARCC1	-1.04088	1.78616	2.85567e-66	4.20925e-65
IMMT	-0.10736	1.39025	1.65599e-65	2.40986e-64
RBM25	0.403772	1.28684	2.9506e-65	4.26509e-64
SNRPF	1.56435	0.97485	2.11272e-64	3.01805e-63
NINJ1	-0.0701344	1.59433	1.41925e-65	2.07311e-64
ATF6B	-0.580447	1.54447	1.53674e-65	2.23967e-64
POP7	-0.45895	1.5761	2.16412e-65	3.13991e-64
C9orf16	1.17771	1.06264	2.92933e-64	4.17537e-63
AK2	-0.616327	1.57831	2.03584e-65	2.956e-64
RPS19BP1	0.759333	1.17402	1.61169e-64	2.31251e-63
UQCRC2	0.657631	1.13058	1.777e-64	2.54407e-63
DAXX	-0.70394	1.51723	2.5863e-65	3.74407e-64
MZT2B	1.86695	0.932521	5.56111e-64	7.8804e-63
MTMR14	-1.17647	1.7887	1.47844e-65	2.15795e-64
CTSB	-0.462058	1.76143	1.67793e-65	2.43996e-64
NDUFS7	0.583366	1.16028	2.00252e-64	2.86482e-63
CD96	0.689206	1.15338	2.66591e-64	3.80269e-63
RNF34	-0.795606	1.72554	2.39444e-65	3.46891e-64
COPS4	-0.531307	1.49121	6.00526e-65	8.6613e-64
VAPA	0.930697	1.09172	4.22688e-64	6.00285e-63
ACO2	-0.840756	1.62344	3.73674e-65	5.39745e-64
C12orf44	-1.05431	1.84433	2.88029e-65	4.16656e-64
FAM111A	-1.44161	2.14818	1.61153e-65	2.34692e-64
THEMIS2	-1.73401	2.51697	1.25423e-65	1.83344e-64
C1orf43	0.24483	1.34571	1.68938e-64	2.42219e-63
RILP	-2.77856	3.51551	1.49227e-65	2.1765e-64
STAT4	-1.11885	1.62226	9.46648e-65	1.3623e-63
DIAPH3	-3.45364	5.88769	7.7528e-65	1.11652e-63
FAM207A	-0.663769	1.59587	1.30807e-64	1.87825e-63
RTF1	0.152142	1.33429	3.26538e-64	4.65095e-63
DDOST	0.118694	1.29458	4.16991e-64	5.92628e-63
C19orf43	1.81736	0.92581	4.43512e-63	6.23934e-62
UBALD2	0.245124	1.27176	4.42481e-64	6.27935e-63
HNRNPC	1.96624	0.906238	4.3631e-63	6.14246e-62
CD5	-0.969039	1.87526	1.02097e-64	1.46817e-63
COPS8	-0.609462	1.56438	2.29391e-64	3.27446e-63
ARHGAP25	-0.778448	1.77654	1.71576e-64	2.4582e-63
GMPPA	-1.41484	2.00053	1.13677e-64	1.63349e-63
BCAS2	0.212948	1.36211	1.06964e-63	1.51353e-62
PFDN1	0.0657724	1.31538	1.03655e-63	1.46778e-62
VPS26A	-0.719264	1.58689	3.59711e-64	5.11969e-63
POLA2	-2.49438	2.87461	6.62632e-65	9.54995e-64
EIF1AY	1.00019	1.42107	2.06429e-64	2.95103e-63
ARF3	-0.741064	1.65707	4.14697e-64	5.89799e-63
POLR2K	0.779637	1.11248	4.53574e-63	6.37628e-62
EIF3F	1.93206	0.882994	2.56725e-62	3.55756e-61
NDUFA2	0.88545	1.09615	7.58902e-63	1.06301e-61
MRPL20	1.18077	1.04669	1.66546e-62	2.32113e-61
DCXR	0.216307	1.23868	5.32437e-63	7.47411e-62
TIMM13	0.688066	1.18559	7.08478e-63	9.93095e-62
WDR18	-0.682082	1.52685	2.53461e-63	3.57345e-62
PXMP2	-2.01124	2.28819	5.31119e-64	7.53174e-63
PFKP	-0.880166	1.79831	1.12174e-63	1.5861e-62
SUMO2	2.62363	0.784773	1.10646e-61	1.51385e-60
IQGAP2	-0.347711	1.61881	2.75671e-63	3.88377e-62
MRPL52	1.14542	1.08296	2.70245e-62	3.74225e-61
CLN3-1	-1.09247	1.91781	1.83839e-63	2.59376e-62
GLRX2	-1.30159	2.02821	1.65053e-63	2.33209e-62
TCEB2	2.53362	0.778702	2.69437e-61	3.66065e-60
SDHA	-0.467786	1.4823	8.80735e-63	1.23278e-61
SAR1A	-0.221194	1.39345	1.30409e-62	1.82142e-61
CREM	1.3438	1.33479	3.40574e-62	4.70273e-61
SF3A3	-0.512511	1.46411	1.05258e-62	1.47225e-61
GPR68	-2.14492	2.57186	1.72056e-63	2.42928e-62
HMGN3	0.6418	1.14928	5.27801e-62	7.25195e-61
ARHGEF1	-0.242644	1.3338	2.41604e-62	3.35279e-61
FAM96A	-0.309335	1.44337	2.10463e-62	2.92692e-61
PIGT	-1.35669	1.93766	5.31649e-63	7.46843e-62
ERO1L	-0.771798	1.62853	1.31641e-62	1.83731e-61
C14orf119	-0.133376	1.3703	3.29809e-62	4.56057e-61
PPP1R11	-0.00513196	1.34755	3.71706e-62	5.12169e-61
TMEM183A	-0.529902	1.52196	2.17757e-62	3.02618e-61
SFXN1	-0.490689	1.45038	3.19339e-62	4.41892e-61
CCAR1	-0.566534	1.61505	2.45666e-62	3.40673e-61
SKA1	-3.67917	26.1388	3.32612e-62	4.59605e-61
PPP2R1A	0.0427353	1.29602	4.83569e-62	6.6536e-61
RAD50	-0.947747	1.73478	1.26106e-62	1.76259e-61
KNSTRN	-2.25385	3.21346	5.47732e-63	7.68326e-62
IL10RB	-1.40992	1.90924	1.38248e-62	1.92813e-61
SMAP2	-0.30911	1.47228	4.98951e-62	6.86039e-61
MRPL11	0.0670721	1.25038	1.29191e-61	1.7651e-60
PEF1	-0.817376	1.66107	3.83974e-62	5.28699e-61
RABL6	-1.37005	1.87868	2.40874e-62	3.34506e-61
PSMB4	0.550028	1.21918	1.95877e-61	2.66871e-60
HSPA8	3.50641	0.793115	1.95917e-60	2.62691e-59
POLR2H	-0.104059	1.37615	1.3738e-61	1.87566e-60
PIH1D1	-0.202299	1.43445	1.42255e-61	1.94086e-60
PDCD6	0.6361	1.08589	6.03227e-61	8.13311e-60
TSR2	-0.95748	1.69156	5.89195e-62	8.07838e-61
MIEN1	0.141748	1.28623	2.82515e-61	3.83566e-60
BATF3	-1.10476	1.97989	3.66287e-62	5.0506e-61
GK	-1.45608	3.35039	2.00589e-62	2.7936e-61
SEPT9	0.137091	1.2236	3.28476e-61	4.45034e-60
HAPLN3	-0.144109	1.29409	2.2062e-61	2.9995e-60
PHB	0.911823	1.05141	8.38975e-61	1.12959e-59
CCDC124	-0.337894	1.39725	2.19291e-61	2.98352e-60
NEK2	-3.4169	26.3636	2.13819e-61	2.91111e-60
CDC5L	-0.741304	1.62717	1.45956e-61	1.98996e-60
SLC27A2	-2.87464	4.94026	9.33823e-62	1.27855e-60
FBXO22	-1.73952	2.18969	5.49126e-62	7.53962e-61
HSPA14	-1.36619	1.93243	8.84396e-62	1.21173e-60
PSMC6	0.167167	1.26271	5.72939e-61	7.73011e-60
USP16	-0.234215	1.42139	3.01185e-61	4.08343e-60
CTNNBIP1	-2.49992	2.46362	5.6731e-62	7.7838e-61
NARF	-0.565925	1.49736	3.28801e-61	4.45163e-60
YWHAZ	1.28236	1.01633	3.36665e-60	4.49241e-59
FAM32A	-0.45292	1.5015	4.87068e-61	6.58066e-60
FAM45A	-0.785464	1.74903	3.76124e-61	5.08879e-60
FANCG	-2.94594	3.33655	1.16444e-61	1.59206e-60
TRA2B	0.661229	1.09688	4.40999e-60	5.86851e-59
C16orf80	-0.835642	1.65038	9.93006e-61	1.33606e-59
UBA5	-1.44003	1.94282	5.0054e-61	6.75798e-60
PRPF38B	0.450843	1.22224	3.53841e-60	4.71837e-59
CSF1	-1.9982	3.3428	2.9294e-61	3.97442e-60
PRKCH	-0.442424	1.36023	2.31319e-60	3.09945e-59
BCAP31	0.526826	1.1221	5.72637e-60	7.60464e-59
USP39	-1.39288	1.94131	6.75034e-61	9.09494e-60
POLE3	-0.679776	1.52753	1.69203e-60	2.27029e-59
TMEM14C	-0.260609	1.3656	2.79167e-60	3.73285e-59
UBE2F	-0.30464	1.57696	2.80568e-60	3.749e-59
MEI1	-1.15283	1.90687	1.45839e-60	1.95815e-59
ALAS1	-1.31038	2.00172	1.23057e-60	1.65455e-59
MRPL35	-0.981336	1.75902	2.70447e-60	3.61874e-59
GAS2L1	-3.30095	4.45261	1.37883e-60	1.8526e-59
TOX4	-0.778475	1.62942	3.85197e-60	5.13297e-59
DLD	-0.576427	1.44625	5.87689e-60	7.79922e-59
TMC6	-0.915232	1.65274	4.69377e-60	6.24188e-59
DEPDC1B	-3.62884	5.39991	4.12063e-60	5.48721e-59
POLR2F	0.367554	1.2042	3.56479e-59	4.69557e-58
SRSF2	1.71785	0.969657	7.20852e-59	9.43757e-58
NCAPD3	-2.34639	2.62388	2.46322e-60	3.29821e-59
E2F2	-3.09704	26.1984	1.57816e-59	2.08725e-58
UROD	-0.814024	1.5848	1.16875e-59	1.54893e-58
COG4	-2.4562	2.57312	3.36098e-60	4.48792e-59
SPAG5	-3.75984	6.23532	1.27003e-59	1.68086e-58
RAB2A	0.0146233	1.31093	3.85373e-59	5.0693e-58
SNRPA1	0.545308	1.21416	4.99666e-59	6.555e-58
KHDRBS1	0.602151	1.08829	7.81555e-59	1.02254e-57
NDUFB2	2.18016	0.807835	4.62121e-58	5.9977e-57
EMB	-0.264514	1.33664	4.89674e-59	6.42825e-58
APOL3	-0.696107	1.41549	3.00374e-59	3.96192e-58
BCAS4	-1.88103	1.56741	2.19857e-59	2.90582e-58
EFHD2	-0.750075	1.93392	1.20631e-59	1.59762e-58
IDH3G	-0.118097	1.32736	5.18613e-59	6.79897e-58
GLA	-1.90625	2.71955	5.70913e-60	7.58693e-59
TBC1D7	-2.39656	2.73406	7.88749e-60	1.04603e-58
AC010642.1	-0.936202	1.65642	3.24924e-59	4.28283e-58
CWC27	-0.981991	1.60016	3.71679e-59	4.89247e-58
SDCBP	0.426953	1.27541	8.10231e-59	1.05792e-57
PSIP1	0.355361	1.19612	1.36223e-58	1.77273e-57
MED8	-1.08965	1.74712	4.22929e-59	5.5558e-58
TINF2	-0.53631	1.40806	7.94014e-59	1.03745e-57
GSS	-1.29476	1.77675	3.85712e-59	5.07033e-58
PDCD5	0.9653	1.0547	4.7699e-58	6.18655e-57
PRKAG1	-0.874198	1.62915	7.87688e-59	1.02987e-57
NAGK	-0.806871	1.67751	7.16127e-59	9.38204e-58
UBA3	-0.60924	1.45763	1.29628e-58	1.68803e-57
DRG1	-0.682274	1.54002	1.02484e-58	1.33725e-57
ECH1	0.928986	1.0189	7.00816e-58	9.05935e-57
WIPI1	-2.26255	3.09409	2.85391e-59	3.76685e-58
STK17B	0.994522	1.04974	1.1427e-57	1.4703e-56
UBE2K	-0.325082	1.45347	2.16079e-58	2.80816e-57
SNX6	0.410126	1.18077	6.18217e-58	7.99693e-57
GPR114	-3.65656	5.0972	1.17324e-58	1.52986e-57
GGNBP2	-0.161189	1.32812	5.52558e-58	7.15711e-57
CHST11	-1.31962	1.96593	1.25671e-58	1.6376e-57
VIMP	0.509641	1.25272	7.81244e-58	1.00923e-56
MTCH1	-0.227578	1.39448	5.02863e-58	6.51778e-57
CCDC12	0.103221	1.19075	1.127e-57	1.45107e-56
TMEM261	0.102378	1.23985	1.03276e-57	1.33062e-56
BIRC3	0.853878	1.58644	5.95614e-58	7.70967e-57
PGM2	-2.15762	2.1909	1.71191e-58	2.22628e-57
ZNF428	-0.527844	1.40788	8.74619e-58	1.12911e-56
REG4	-2.04845	1.66094	3.71123e-58	4.81989e-57
CUTA	1.23214	0.98825	5.61878e-57	7.19159e-56
NDUFB4	1.59047	0.915192	1.09618e-56	1.39476e-55
UBL5	2.44155	0.755691	2.48829e-56	3.14138e-55
ORAI1	-0.44317	1.54507	1.02599e-57	1.32277e-56
FNBP1	0.266533	1.23971	2.95049e-57	3.78637e-56
ARL4C	0.961572	1.07993	5.49741e-57	7.04089e-56
LEO1	-1.2454	1.84347	9.27518e-58	1.1966e-56
TSTA3	0.158458	1.29577	5.96712e-57	7.6274e-56
FOXM1	-3.65277	25.9657	4.35397e-57	5.58008e-56
PHF5A	-0.27226	1.40463	6.50255e-57	8.30089e-56
GPANK1	-1.08224	1.73148	3.63028e-57	4.65567e-56
COQ5	-1.43173	1.90766	2.80454e-57	3.60144e-56
POLR2J	0.644542	1.0565	2.82241e-56	3.55858e-55
PXMP4	-3.00613	3.1819	1.39006e-57	1.7874e-56
ATP5H	1.30988	0.950085	6.21895e-56	7.79052e-55
HAUS8	-2.39779	2.62155	1.79473e-57	2.30622e-56
RFC1	-0.766187	1.54527	7.53795e-57	9.61002e-56
SMIM7	-0.672029	1.55397	9.77395e-57	1.24443e-55
CNIH4	-0.25177	1.42903	1.5664e-56	1.98656e-55
DCUN1D5	-0.904425	1.68714	8.61417e-57	1.09749e-55
RAB27A	-0.670726	1.47323	1.20037e-56	1.52433e-55
RNF7	0.486464	1.12634	4.06e-56	5.10242e-55
CCDC107	0.272743	1.27542	2.41299e-56	3.05029e-55
UCHL3	-0.546517	1.43391	1.98718e-56	2.51856e-55
MPP1	-2.14615	1.99405	6.11527e-57	7.81163e-56
NEAT1	1.9617	1.18609	2.19056e-56	2.77271e-55
TMOD3	-0.879175	1.5722	1.22576e-56	1.55557e-55
PPP2CA	-0.015942	1.26381	3.98357e-56	5.01285e-55
SPCS1	1.67813	0.865816	2.50335e-55	3.10199e-54
ATP6V1F	1.36194	0.922512	1.9943e-55	2.48227e-54
FAHD2B	-2.41437	2.32775	6.7057e-57	8.55461e-56
TAPBP	0.599643	1.04047	9.25474e-56	1.15785e-54
DPY30	0.431323	1.12809	8.99346e-56	1.12589e-54
AKR7A2	-0.718794	1.42643	2.80739e-56	3.54194e-55
RNF125	-1.56163	1.88581	1.17722e-56	1.49591e-55
TMX2	-0.89722	1.56078	2.08817e-56	2.64483e-55
MRPS23	-0.172974	1.28937	4.57344e-56	5.74398e-55
RBBP8	-2.66572	3.00995	5.95406e-57	7.61571e-56
CASP3	-0.696934	1.61139	2.31252e-56	2.92518e-55
CALCOCO2	-0.457147	1.35089	4.04346e-56	5.08492e-55
TRAF4	-1.44262	2.16598	1.13176e-56	1.4391e-55
PSME1	2.88125	0.749131	1.40808e-54	1.71099e-53
ATPAF1	-1.42123	1.76681	3.0257e-56	3.81242e-55
TOMM22	0.707174	1.03773	2.29454e-55	2.84687e-54
GPS1	-1.04288	1.6133	4.64042e-56	5.82434e-55
SLCO4A1	-2.39837	2.43378	2.43014e-56	3.06996e-55
ASF1A	-0.216569	1.39983	1.24713e-55	1.55927e-54
AP3D1	-1.4092	1.90668	5.02807e-56	6.30682e-55
ACTR10	-0.319634	1.3453	1.69355e-55	2.1147e-54
MRPS16	-0.137239	1.3333	1.97767e-55	2.46316e-54
ATOX1	0.543842	1.32978	2.21584e-55	2.75274e-54
C8orf76	-1.90322	2.30285	3.97505e-56	5.00537e-55
ACYP1	-1.49376	1.98043	6.1899e-56	7.75913e-55
CARS	-0.946379	1.40575	1.59977e-55	1.99889e-54
SMARCE1	-0.545592	1.36297	2.29227e-55	2.84587e-54
MRPL19	-0.73573	1.46835	1.86791e-55	2.32794e-54
LLPH	-0.232873	1.32434	3.95988e-55	4.89124e-54
SNAP29	-1.53202	2.04807	1.76611e-55	2.20389e-54
KIF4A	-3.70105	5.06001	2.42132e-55	3.00225e-54
VAV1	-1.62649	1.8625	2.19299e-55	2.7261e-54
DCAF13	-0.454187	1.37109	5.94693e-55	7.31774e-54
G3BP2	-0.0537665	1.24995	7.65311e-55	9.37567e-54
BLMH	-1.90967	1.92568	1.80903e-55	2.256e-54
UBASH3A	-1.70932	2.0069	2.15953e-55	2.68621e-54
PWP1	-0.300068	1.30596	7.42418e-55	9.11243e-54
C21orf58	-3.76417	6.1974	3.63005e-55	4.48953e-54
EIF6	0.736059	1.02961	2.15658e-54	2.61397e-53
COPB1	-0.355603	1.35197	7.32263e-55	9.00484e-54
TMEM258	2.31002	0.756067	7.10369e-54	8.53584e-53
HEXA	-1.16401	1.76136	3.32024e-55	4.10898e-54
C18orf56	-4.18474	25.9257	9.12494e-55	1.11507e-53
PRKDC	-0.786882	1.5615	7.38681e-55	9.07229e-54
OS9	-0.579726	1.48507	7.71436e-55	9.44474e-54
PSMF1	-0.300454	1.28892	1.22387e-54	1.48994e-53
PTPN6	-0.454432	1.36833	9.76732e-55	1.19282e-53
CNBP	1.95967	0.841544	1.17036e-53	1.40198e-52
NRBF2	-1.28399	1.7688	4.94129e-55	6.09186e-54
CBR1	-0.0286973	1.29182	1.53803e-54	1.86656e-53
TMEM160	0.791789	1.02764	3.73149e-54	4.50047e-53
PAQR4	-3.46481	4.21026	3.67133e-55	4.53769e-54
SPC24	-3.76666	6.10213	7.45611e-55	9.14584e-54
AHI1	-1.2727	2.50845	2.88625e-55	3.57417e-54
MAP4K1	-0.945991	1.51774	9.84487e-55	1.20153e-53
RAB18	-0.134133	1.23663	2.01798e-54	2.44751e-53
FARSA	-0.591539	1.40374	1.22281e-54	1.48959e-53
RAD9A	-1.75263	1.96832	4.35504e-55	5.37592e-54
TRNAU1AP	-1.08299	1.69136	8.22675e-55	1.00657e-53
PMPCA	-1.54058	1.90035	5.38126e-55	6.63006e-54
RHNO1	-1.06592	1.73644	7.62376e-55	9.3456e-54
LRRC42	-2.43531	2.54087	4.46093e-55	5.50313e-54
GOSR2	-1.59416	1.96414	7.34498e-55	9.02662e-54
CYB5R3	-0.849291	1.57417	1.28671e-54	1.56449e-53
MT-CO2	5.75273	0.45737	1.3907e-53	1.66388e-52
BTBD10	-2.24941	2.55714	5.85739e-55	7.21212e-54
PRKD2	-1.71829	1.83685	1.06006e-54	1.29296e-53
IRF9	-1.58596	1.7632	1.25232e-54	1.52363e-53
BIN3	-1.80509	2.09647	8.66928e-55	1.06005e-53
USP14	-0.573302	1.43825	3.01967e-54	3.6533e-53
COX6A1	2.00986	0.790779	3.98477e-53	4.71814e-52
TMEM242	-1.45764	1.90105	1.42371e-54	1.7289e-53
CHCHD3	-0.920485	1.5035	3.05799e-54	3.69736e-53
PRR11	-3.72511	25.9994	4.74873e-54	5.72379e-53
DNAJC8	1.02697	0.955519	1.91442e-53	2.28205e-52
ARRB1	-2.82293	2.74183	1.1307e-54	1.37824e-53
SP140L	-1.30095	1.63117	3.46088e-54	4.17668e-53
MX1	0.0804545	1.41994	5.49157e-54	6.61096e-53
DOK1	-1.82002	2.2258	2.64142e-54	3.19766e-53
NIT2	-0.648708	1.44602	9.61805e-54	1.15357e-52
BRE	-0.878895	1.57549	8.11471e-54	9.74467e-53
SHMT1	-2.41651	2.41465	3.35465e-54	4.05352e-53
KPNB1	0.00370834	1.24313	1.67546e-53	1.99965e-52
SRP19	0.597327	1.05527	4.11844e-53	4.87048e-52
AIFM2	-2.97833	3.39018	3.45308e-54	4.16987e-53
SERPINB6	-1.80721	1.58364	1.00203e-53	1.20107e-52
CWC15	0.178186	1.18908	3.17158e-53	3.76907e-52
MT1F	-1.48944	1.63803	9.11125e-54	1.09346e-52
PGLS	-0.0155595	1.19061	3.0851e-53	3.66854e-52
GLRX5	-0.710948	1.45723	1.5983e-53	1.90873e-52
WDR33	-0.669032	1.51177	1.55023e-53	1.85247e-52
WDR77	-1.06813	1.56407	1.46867e-53	1.75608e-52
WDHD1	-3.48526	3.69942	5.56078e-54	6.69014e-53
KIF14	-3.83169	25.9928	2.53498e-53	3.01622e-52
BARD1	-2.30662	2.69709	6.14651e-54	7.39026e-53
LARP7	-0.0649344	1.24219	3.83728e-53	4.55182e-52
NONO	0.0225962	1.17437	4.99085e-53	5.88787e-52
THOC7	0.640087	1.03932	9.25393e-53	1.08644e-51
CSNK1A1	-0.0267909	1.23069	5.60773e-53	6.6076e-52
AP000783.1	-3.004	5.23072	1.99394e-53	2.37392e-52
MAGOHB	-0.364913	1.35234	3.98741e-53	4.71839e-52
RFXANK	-0.558754	1.38429	3.95028e-53	4.68015e-52
MORF4L1	1.75775	0.840766	2.90249e-52	3.37502e-51
C12orf5	-1.79416	2.04742	1.20059e-53	1.4373e-52
DNASE2	-1.35085	1.80171	1.97816e-53	2.35658e-52
DDX27	-0.816528	1.48104	3.24947e-53	3.85701e-52
YTHDF2	-0.169902	1.27319	7.04622e-53	8.28751e-52
EI24	-1.05863	1.56695	4.50069e-53	5.3193e-52
NUP93	-1.82205	1.84253	3.24955e-53	3.85701e-52
CCDC109B	0.512813	1.02309	2.13984e-52	2.49867e-51
CD247	0.894757	1.09482	2.13364e-52	2.49293e-51
KLHDC3	-1.28359	1.63138	5.16129e-53	6.08525e-52
CLPTM1	-1.2704	1.70604	3.89116e-53	4.61292e-52
MPG	-0.283597	1.30824	1.24871e-52	1.46338e-51
HTRA2	-1.14052	1.71176	6.02258e-53	7.09212e-52
C17orf89	0.202769	1.12813	2.29293e-52	2.67422e-51
RMDN1	-1.50987	1.79087	7.02232e-53	8.2644e-52
RTN3	-0.745538	1.49285	1.0853e-52	1.27265e-51
METAP2	0.0729494	1.2256	2.38591e-52	2.78099e-51
SLU7	-0.541833	1.43197	1.34999e-52	1.58111e-51
HDDC3	-1.19617	1.66569	8.88331e-53	1.04356e-51
CENPJ	-3.34606	3.9751	4.91123e-53	5.79745e-52
PTP4A1	-0.717194	1.60376	1.3957e-52	1.63366e-51
TCF25	0.167621	1.19955	2.62205e-52	3.0544e-51
DDX49	-1.43201	1.8184	9.44628e-53	1.10836e-51
HBEGF	-1.92467	2.62172	4.62949e-53	5.4682e-52
RNF181	0.782981	1.05718	8.41223e-52	9.72357e-51
MRPS18A	-0.796905	1.48131	2.84616e-52	3.3115e-51
TCIRG1	-1.5592	1.87701	1.58039e-52	1.84873e-51
UBE2J2	-0.576981	1.36034	4.12366e-52	4.78926e-51
UBE2L6	1.3163	0.938318	1.34516e-51	1.54841e-50
SP100	0.720922	0.997682	1.49938e-51	1.72287e-50
EXOSC7	-0.524616	1.36177	6.39915e-52	7.41432e-51
GLB1	-1.88419	2.34471	1.7371e-52	2.03083e-51
ATP6V1E1	0.229562	1.17419	1.09372e-51	1.26121e-50
ARHGAP9	-0.989141	1.60686	4.79566e-52	5.56309e-51
TAP2-1	-0.407248	1.25303	6.85826e-52	7.9368e-51
ARL2BP	-0.492606	1.30433	8.84859e-52	1.02219e-50
CDCA4	-1.28323	1.75908	3.48253e-52	4.04706e-51
TNFSF14	-1.72212	2.31435	2.25059e-52	2.6264e-51
HIGD1A	0.126925	1.14451	1.51106e-51	1.73526e-50
MPLKIP	-0.218953	1.25453	1.53449e-51	1.76113e-50
C3orf14	-2.56916	3.74203	2.74586e-52	3.1967e-51
SMIM15	-1.16049	1.60276	5.89038e-52	6.82891e-51
PSAP	0.222035	1.16677	1.79325e-51	2.05568e-50
WDR61	-0.430397	1.27874	1.87702e-51	2.14917e-50
DEPDC1	-3.3439	26.0734	1.48347e-51	1.70559e-50
LACTB	-1.07961	1.61056	9.00701e-52	1.03987e-50
ATG3	-0.0330035	1.22366	2.56947e-51	2.93167e-50
TRABD	0.169546	1.14574	2.71163e-51	3.09206e-50
CNP	-1.63814	1.94971	6.79184e-52	7.86462e-51
ADAM19	-1.20491	2.23734	4.49323e-52	5.21537e-51
OAZ2	-1.23537	1.65126	9.89082e-52	1.14123e-50
TXNDC9	-0.148019	1.24479	2.72896e-51	3.10999e-50
SNX3	0.943023	0.930098	7.3637e-51	8.32839e-50
CHST12	-0.509797	1.50369	1.24007e-51	1.42913e-50
ARF4	0.33162	1.19471	3.16674e-51	3.60045e-50
PDHA1	-0.819831	1.42662	2.17577e-51	2.48977e-50
C16orf59	-3.95521	6.3664	1.69946e-51	1.94931e-50
PRIM1	-1.57096	1.78183	1.34251e-51	1.54627e-50
NDUFB7	1.28353	0.888026	1.40494e-50	1.58256e-49
E2F4	-0.924051	1.44787	2.39163e-51	2.73357e-50
APOBEC3F	-2.81353	2.92355	7.17523e-52	8.29868e-51
TSSC1	-1.32299	1.63641	1.84266e-51	2.11108e-50
TMEM126A	-0.286008	1.31054	4.0737e-51	4.62892e-50
DHX36	-0.293629	1.32748	4.23496e-51	4.80936e-50
C21orf33	-1.21148	1.70804	2.2445e-51	2.56691e-50
NCL	1.69076	0.909564	1.30757e-50	1.47543e-49
CELF2	-0.240951	1.34819	5.31411e-51	6.02431e-50
AIMP2	-1.12361	1.64077	3.0429e-51	3.4637e-50
AIMP1	0.554392	1.08753	1.06674e-50	1.20509e-49
RFC5	-2.46902	2.42134	1.41657e-51	1.62965e-50
PANK2	-1.3257	1.64709	3.05945e-51	3.48051e-50
NUDT16L1	-0.692698	1.5392	4.28366e-51	4.86181e-50
USP5	-1.72103	1.81245	2.49506e-51	2.84845e-50
CCDC85B	1.15823	0.901752	2.20553e-50	2.47289e-49
RAD23B	-0.884212	1.4934	5.17934e-51	5.87495e-50
EMC4	0.442124	1.07804	1.55662e-50	1.74834e-49
TIMMDC1	-0.821198	1.46309	6.43631e-51	7.28374e-50
AGPS	-2.4248	2.40587	2.41508e-51	2.75876e-50
IL4R	-0.543499	1.34186	8.29857e-51	9.38028e-50
UFC1	1.33898	0.882397	4.09792e-50	4.56834e-49
TAF11	-1.25134	1.78339	5.66646e-51	6.41627e-50
DNTTIP2	-0.236431	1.24273	1.49224e-50	1.67895e-49
DNAJC15	0.10433	1.25584	1.24592e-50	1.40669e-49
BZRAP1-AS1	-2.79676	2.68044	2.89634e-51	3.29881e-50
TAF9	0.748442	0.982957	5.73537e-50	6.38277e-49
ATP8B4	-4.51222	6.61213	1.58206e-50	1.77589e-49
FXYD5	3.02968	0.704757	1.7468e-49	1.92524e-48
SH3KBP1	-0.245664	1.35989	2.11966e-50	2.37798e-49
SASS6	-2.56471	2.61032	5.56648e-51	6.30673e-50
EXOSC9	-1.1459	1.63721	1.42254e-50	1.60145e-49
SNX4	-1.53385	1.78964	1.34723e-50	1.51843e-49
COMMD8	-0.365294	1.24183	3.66461e-50	4.09939e-49
APEH	-1.1705	1.48295	2.60775e-50	2.9205e-49
DDX1	-0.560647	1.30416	3.87707e-50	4.32958e-49
TMED3	-0.859649	1.52257	2.56469e-50	2.87393e-49
KARS	0.630738	0.963262	9.43201e-50	1.04429e-48
MRPL21	0.0426321	1.175	6.70757e-50	7.45191e-49
NCAPH2	-1.73693	1.977	1.55018e-50	1.74312e-49
SLC25A39	-0.131712	1.14467	6.5143e-50	7.24134e-49
ORAI2	-1.07958	1.50432	3.29186e-50	3.68454e-49
RPS6KB2	-0.608942	1.43177	4.01115e-50	4.47674e-49
SF3B14	1.35623	0.887291	2.19889e-49	2.41941e-48
APITD1	-2.72501	2.71826	1.33375e-50	1.50411e-49
STRA13	-0.0743045	1.26313	5.96751e-50	6.63732e-49
DHRS7	0.140127	1.12561	9.30211e-50	1.03049e-48
EED	-0.661007	1.77911	3.74609e-50	4.18813e-49
MAP2K3	-1.11652	1.65207	4.08293e-50	4.55423e-49
ELOF1	-0.520916	1.3558	8.71204e-50	9.65675e-49
MTX1	-0.451938	1.32185	1.18352e-49	1.30813e-48
ACOT9	-1.88682	2.03092	3.75613e-50	4.19694e-49
NPDC1	-1.23725	1.70581	5.15351e-50	5.73851e-49
ATP6V1B2	-1.34511	1.77861	5.08695e-50	5.66765e-49
CCZ1	-0.773587	1.39003	1.05382e-49	1.16544e-48
NAPA	0.0279947	1.18407	1.62085e-49	1.78743e-48
CD55	0.193186	1.07498	1.8757e-49	2.06613e-48
USP48	-1.2973	1.67917	6.88275e-50	7.64217e-49
ESYT1	-0.953832	1.43518	1.01571e-49	1.12393e-48
EXOSC8	0.0183515	1.20798	2.048e-49	2.25465e-48
SAMD3	-1.28417	1.72984	8.489e-50	9.4149e-49
EXOSC1	-0.244135	1.28389	2.52832e-49	2.78029e-48
ATP6V1C1	-1.76412	1.90109	1.38029e-49	1.52475e-48
TSPAN32	-2.85879	2.81322	8.14062e-50	9.03368e-49
TFG	-0.730655	1.45927	2.578e-49	2.83332e-48
SMAP1	-0.305331	1.30529	3.52128e-49	3.86784e-48
FLOT1	-0.350594	1.18684	4.253e-49	4.65579e-48
ROPN1L	-4.23699	25.9631	3.6969e-49	4.05616e-48
XPNPEP1	-2.13297	2.0985	1.47168e-49	1.62386e-48
RNF166	-0.779116	1.40509	3.87211e-49	4.246e-48
POLE2	-3.41935	3.81836	1.40429e-49	1.55038e-48
CEP57	-0.794606	1.4707	4.02138e-49	4.40471e-48
MMP24-AS1	-0.794286	1.47935	3.963e-49	4.34322e-48
SAMSN1	1.05423	1.09843	1.40107e-48	1.52602e-47
CSTF1	-1.7121	1.98624	3.5813e-49	3.93154e-48
PARL	-0.761433	1.40569	7.37201e-49	8.05206e-48
ZYX	-0.671695	1.34833	8.84553e-49	9.65608e-48
DFFA	-1.49484	1.71621	5.59242e-49	6.11862e-48
PCSK7	-0.429504	1.28414	1.27554e-48	1.39164e-47
FBXW2	-1.59373	1.78333	6.23235e-49	6.8111e-48
HMBS	-1.74983	1.94347	6.0514e-49	6.61706e-48
PFDN6	-0.193913	1.22072	2.0888e-48	2.27128e-47
SREK1	-0.89403	1.54259	1.33774e-48	1.45868e-47
CD6	-0.358834	1.30921	2.11634e-48	2.29865e-47
SRRM2	0.331298	1.0779	4.10775e-48	4.43682e-47
TCEA1	0.151045	1.07045	4.21225e-48	4.54717e-47
STX5	-1.06866	1.616	1.82939e-48	1.99032e-47
DOHH	-1.80873	1.97305	1.37912e-48	1.50296e-47
NSFL1C	-0.704656	1.45347	2.5921e-48	2.81069e-47
DYNLRB1	0.92091	0.974196	9.60077e-48	1.03126e-46
KDELR1	-0.757028	1.39921	3.36237e-48	3.63982e-47
UBTF	-1.29017	1.50755	2.8852e-48	3.12502e-47
CISD3	0.0553854	1.17797	6.39619e-48	6.88564e-47
LAMTOR4	1.21716	0.926185	1.48576e-47	1.5924e-46
TMEM199	-1.45972	1.78549	2.38839e-48	2.59269e-47
BOLA3	0.10479	1.12615	7.8054e-48	8.39804e-47
IMP3	0.631999	0.99877	1.15779e-47	1.24157e-46
IGFBP4	-2.53011	3.5565	1.74788e-48	1.9027e-47
STAP1	-3.13453	4.67161	2.79408e-48	3.02801e-47
PTPLAD2	-1.50967	1.65429	3.93924e-48	4.25955e-47
PHLDA1	-0.95526	2.84123	2.1074e-48	2.29022e-47
PRMT7	-2.22104	2.15909	2.43528e-48	2.64212e-47
CHMP1A	-1.55583	1.82015	4.03241e-48	4.35787e-47
SIRT6	-1.98195	2.00867	3.65661e-48	3.95614e-47
UNC45A	-1.82916	1.75849	5.3202e-48	5.73366e-47
PTPN1	-1.11428	1.52429	8.79211e-48	9.44921e-47
RAD23A	0.856614	0.944211	3.26282e-47	3.46833e-46
PTPN22	-1.65697	1.84106	6.06399e-48	6.53163e-47
ATRAID	0.467328	1.0156	2.66527e-47	2.84091e-46
PFDN2	1.04967	0.952827	3.50494e-47	3.72367e-46
MRPS36	0.280124	1.05233	2.98081e-47	3.17377e-46
ZDHHC24	-1.38793	1.80084	8.353e-48	8.98224e-47
GCAT	-2.72703	2.50983	4.99793e-48	5.38934e-47
DDRGK1	-0.456242	1.33204	1.68724e-47	1.80635e-46
TMEM59	1.57015	0.841941	6.73559e-47	7.13642e-46
YIPF3	-0.772537	1.49044	1.7549e-47	1.87568e-46
ACIN1	-1.24927	1.52274	1.74522e-47	1.86637e-46
TRIP4	-1.97788	2.0043	9.72114e-48	1.04361e-46
CCT7	0.876212	0.91507	6.80497e-47	7.206e-46
BCAP29	-1.37846	1.71251	1.52721e-47	1.63592e-46
PHYH	-2.1397	2.16968	1.12078e-47	1.20255e-46
ABHD3	-0.828997	1.43967	2.51161e-47	2.68006e-46
ARL3	-1.14125	1.77259	1.95568e-47	2.08914e-46
YIF1A	-0.303389	1.23694	4.08025e-47	4.33014e-46
MVB12A	-1.46415	1.70042	2.11992e-47	2.26334e-46
CXCR6	-0.563055	1.98432	1.7196e-47	1.83999e-46
ABI1	-0.562394	1.40471	3.70805e-47	3.9373e-46
SDHB	0.21636	1.09068	8.1161e-47	8.58505e-46
TSTD1	0.45833	1.00752	1.04625e-46	1.1043e-45
C9orf78	0.646107	0.958873	1.28817e-46	1.35597e-45
TXN2	0.0796874	1.10134	9.71227e-47	1.02623e-45
GTF3C5	-2.12423	2.06182	2.56276e-47	2.73314e-46
SSSCA1	-0.161804	1.19294	1.06382e-46	1.12223e-45
LPCAT3	-2.42853	2.33831	3.17445e-47	3.37624e-46
SLC35F3	-3.50797	4.20392	3.14417e-47	3.34587e-46
SUMO3	0.555809	1.00067	1.77027e-46	1.86041e-45
NCAPG2	-3.35538	3.51446	2.75902e-47	2.93923e-46
PNKD	-0.423542	1.26224	1.12563e-46	1.18615e-45
RPN1	-0.649919	1.34918	8.73354e-47	9.23314e-46
NDUFA11	1.61061	0.787074	4.26667e-46	4.45982e-45
SUGT1	-0.249572	1.26396	1.10058e-46	1.16039e-45
RRBP1	-1.85057	1.97301	4.76551e-47	5.05461e-46
ASUN	-1.76826	1.86245	5.69178e-47	6.03378e-46
NAA38	0.50987	1.01381	2.23491e-46	2.34491e-45
STK4	0.546301	1.03839	2.38918e-46	2.50407e-45
TAF6	-1.7953	1.74879	7.23906e-47	7.6615e-46
EIF2AK1	-0.996023	1.39951	1.37511e-46	1.44669e-45
IDH3B	-0.116575	1.11569	2.3791e-46	2.49485e-45
XPC	-1.62635	1.70015	1.04529e-46	1.10389e-45
ANAPC11	0.97083	0.930841	4.81785e-46	5.03054e-45
IKBKG	-1.46985	1.66949	1.26603e-46	1.33337e-45
PGD	-1.29734	1.52966	1.77595e-46	1.86537e-45
POLR2L	1.98494	0.738274	1.72109e-45	1.77327e-44
SPINT2	-0.716136	1.19225	3.1819e-46	3.33311e-45
NBL1	-2.28105	1.72411	2.03882e-46	2.14032e-45
HSPA9	0.154358	1.07889	5.58916e-46	5.82339e-45
LRCH4	-0.928888	1.40062	3.31685e-46	3.4726e-45
ZC3H15	0.642975	0.997077	9.78071e-46	1.01255e-44
THYN1	0.00796211	1.05749	8.45193e-46	8.76387e-45
WBSCR22	0.0144765	1.11144	7.62851e-46	7.92697e-45
TP53I3	-3.90775	25.8803	5.30825e-46	5.53368e-45
SDHD	-0.142168	1.1209	7.92768e-46	8.22904e-45
PRPF19	-1.04438	1.43119	4.86259e-46	5.07453e-45
HIGD2A	1.3802	0.842215	2.08328e-45	2.14303e-44
SZRD1	-0.441014	1.27404	7.59108e-46	7.89229e-45
SEPHS2	-0.196926	1.21089	8.47195e-46	8.77994e-45
CCDC47	-1.09318	1.55063	5.0393e-46	5.25612e-45
DDA1	-0.493424	1.34931	8.06418e-46	8.36627e-45
REST	-0.683255	1.38735	7.76095e-46	8.06028e-45
CPSF3L	-0.864621	1.34633	8.95582e-46	9.27646e-45
NFATC2IP	-1.47972	1.6461	5.95821e-46	6.20126e-45
GPR35	-3.70254	2.77306	3.34199e-46	3.49704e-45
DERL1	-0.447526	1.26927	1.14991e-45	1.18855e-44
MTHFD2	-0.132678	1.19849	1.35928e-45	1.40346e-44
EIF3H	1.81953	0.747885	5.76789e-45	5.89277e-44
ORAI3	-2.47505	2.46014	4.07266e-46	4.25932e-45
OGG1	-2.39206	2.48295	4.31736e-46	4.51038e-45
MTPN	-0.651108	1.34652	1.18981e-45	1.22913e-44
ACAA1	-0.581814	1.29971	1.3758e-45	1.41976e-44
ETF1	-1.04681	1.4925	1.07054e-45	1.1071e-44
FAM120AOS	-1.71804	1.90537	7.23078e-46	7.52171e-45
AGPAT9	-1.78091	3.35934	5.67869e-46	5.9135e-45
BUB1B	-4.30027	25.5379	1.84263e-45	1.89748e-44
GTPBP4	-0.444199	1.20596	2.20815e-45	2.27027e-44
NHP2L1	1.66096	0.81048	7.1633e-45	7.29538e-44
ACAT2	-0.234313	1.22379	2.45635e-45	2.52279e-44
SERF2	3.96898	0.415271	1.8322e-44	1.84759e-43
PLEKHF1	-1.05034	1.72574	1.51619e-45	1.56297e-44
PDK2	-2.48571	2.48158	1.00475e-45	1.03962e-44
RRAGA	-0.631309	1.32722	3.54872e-45	3.63511e-44
COMMD5	-1.20633	1.56289	2.81748e-45	2.89216e-44
SELT	1.03259	0.928512	1.01558e-44	1.0316e-43
ZNF259	-1.18136	1.55923	3.24605e-45	3.32857e-44
MGEA5	-1.09801	1.48681	4.81744e-45	4.9295e-44
SF3B1	0.324079	1.04611	1.02433e-44	1.03995e-43
HIST1H1B	-3.99369	4.73307	3.10092e-45	3.18143e-44
GPSM2	-3.51591	3.78409	2.24386e-45	2.30577e-44
NFE2L3	-2.05096	2.44339	2.04935e-45	2.10923e-44
DCPS	-0.85765	1.41603	5.18751e-45	5.30261e-44
LIF	-3.03627	4.97153	3.85715e-45	3.94896e-44
ORMDL2	0.276065	1.0567	1.12774e-44	1.14315e-43
RARS	-0.654738	1.30459	7.10158e-45	7.23632e-44
PPP5C	-1.87658	1.88412	3.51648e-45	3.60398e-44
RECQL	-0.667205	1.25052	8.98303e-45	9.13431e-44
TMEM109	-0.816578	1.39211	6.73159e-45	6.8629e-44
SMS	-0.60171	1.35412	8.02538e-45	8.1648e-44
UPF3B	-1.23599	1.67725	6.14893e-45	6.27875e-44
VPS4B	-1.16505	1.53241	7.32119e-45	7.45229e-44
AKR1B1	-0.0901668	1.08397	1.37794e-44	1.39313e-43
PHB2	0.259575	1.07855	1.74239e-44	1.75886e-43
FAM177A1	0.354458	1.20712	2.28079e-44	2.29757e-43
NRD1	-0.766381	1.318	1.26577e-44	1.28039e-43
GNPTAB	-1.17529	1.57227	9.79742e-45	9.95721e-44
DHX29	-1.10679	1.55659	1.14111e-44	1.1561e-43
NAA20	0.126207	1.05654	2.39067e-44	2.40701e-43
C11orf21	-3.03807	2.5764	5.08459e-45	5.20014e-44
JAK1	0.608507	0.954387	3.3383e-44	3.35244e-43
ACTR1A	-0.887649	1.39896	1.21086e-44	1.22548e-43
PPP4R2	-0.433639	1.35088	1.52399e-44	1.53919e-43
CCDC34	-2.1897	2.22477	6.6135e-45	6.74604e-44
SHMT2	-0.991826	1.34567	1.51261e-44	1.52849e-43
HIST1H1E	-2.96254	2.73664	6.39462e-45	6.5262e-44
MIIP	-0.12806	1.62695	1.14472e-44	1.15915e-43
PKN1	-1.26621	1.45792	1.76989e-44	1.78569e-43
SEPHS1	-2.01557	1.97895	1.10118e-44	1.11681e-43
BCL7B	-0.508387	1.21576	2.88529e-44	2.90051e-43
CHCHD5	-0.307175	1.21489	3.53195e-44	3.54508e-43
COX16	0.784605	0.917098	7.23506e-44	7.21724e-43
ARHGAP11B	-2.65921	2.65088	1.09721e-44	1.11336e-43
RGS14	-1.18181	1.45108	2.72241e-44	2.7396e-43
RABIF	-0.719616	1.3939	3.16609e-44	3.18115e-43
NDUFC1	0.602298	0.952168	8.46699e-44	8.43316e-43
RBMX	0.6031	0.975039	6.67298e-44	6.67023e-43
COX17	1.36339	0.877863	1.12181e-43	1.11447e-42
FBXO7	-0.346113	1.1579	5.56717e-44	5.57347e-43
MRPL4	-0.251706	1.1922	5.49802e-44	5.50709e-43
PLIN3	-1.86311	2.01092	1.94983e-44	1.96519e-43
EGFL6	-3.29595	26.0456	5.61292e-44	5.61638e-43
ZNRD1	-0.0875589	1.14207	8.44446e-44	8.41503e-43
SYNRG	-1.14476	1.44504	5.08158e-44	5.09521e-43
AKR1A1	0.346585	1.00551	1.19538e-43	1.18635e-42
FAM105B	-2.49758	2.29588	2.84261e-44	2.85908e-43
NUP62	-1.16698	1.59648	5.19211e-44	5.20335e-43
PDCL	-1.7454	1.73918	4.78755e-44	4.80287e-43
PBDC1	-0.301001	1.23904	1.18553e-43	1.17717e-42
FN3KRP	-1.85235	1.75535	6.92275e-44	6.91635e-43
GPKOW	-1.5992	1.75741	7.17505e-44	7.16105e-43
FAF2	-1.89554	1.9422	7.07036e-44	7.06019e-43
CAPZA1	0.699204	0.967248	2.31248e-43	2.28335e-42
METTL9	0.168812	0.996923	2.2803e-43	2.25387e-42
SLC39A1	-1.32131	1.68306	1.04504e-43	1.03927e-42
HDGF	-1.19921	1.61468	1.02015e-43	1.01503e-42
ADD3	-0.481191	1.25858	1.53993e-43	1.52674e-42
PLK4	-4.33148	5.74379	1.09647e-43	1.08986e-42
CANX	-0.14174	1.15802	2.28789e-43	2.26022e-42
SYNCRIP	0.0300542	1.12504	2.77266e-43	2.73496e-42
UROS	-0.99536	1.3911	1.81864e-43	1.80123e-42
HM13	0.173537	1.12696	2.80354e-43	2.76402e-42
KDM5B	-1.87593	2.18702	9.93254e-44	9.88778e-43
COQ9	-2.02772	1.99227	1.2847e-43	1.27434e-42
INCENP	-4.17746	6.31698	2.11782e-43	2.09433e-42
MRPL34	0.345013	1.01391	4.76527e-43	4.68621e-42
ZC3H13	-0.53721	1.26126	2.93049e-43	2.88771e-42
TCTN3	-0.992802	1.75268	1.5644e-43	1.5502e-42
MED27	-1.60769	1.67449	1.83196e-43	1.81349e-42
HNRNPH3	0.258564	1.06428	4.41953e-43	4.34841e-42
C7orf73	-0.133568	1.09396	5.70073e-43	5.59765e-42
KLHDC4	-2.28536	2.04762	1.96312e-43	1.94234e-42
DERL3	-3.97205	6.48988	3.60556e-43	3.55113e-42
ABT1	-0.0932007	1.0854	6.26293e-43	6.14659e-42
MT1X	0.317243	0.974927	6.9778e-43	6.84473e-42
DAPK3	-2.37801	2.07928	2.40444e-43	2.37295e-42
NFKBIB	-1.46404	1.84635	3.76511e-43	3.70639e-42
STX8	-0.728371	1.30048	8.32046e-43	8.15766e-42
PRDX5	1.21992	0.851166	2.79841e-42	2.71762e-41
MRPL14	0.494599	0.965872	2.26227e-42	2.20135e-41
BAZ1A	0.273457	1.07076	1.80626e-42	1.76292e-41
NCALD	-2.87515	3.23436	4.80199e-43	4.71994e-42
SMCO4	-1.48104	3.02271	4.87304e-43	4.78735e-42
CNPY2	0.517157	0.934045	2.47914e-42	2.41117e-41
RSU1	-0.141799	1.0891	2.02921e-42	1.97655e-41
CHMP5	0.447795	1.0167	2.63218e-42	2.55747e-41
SELK	1.85992	0.834427	3.98599e-42	3.86512e-41
NOL8	-1.24158	1.52805	1.25815e-42	1.23167e-41
ASH2L	-2.09042	1.80355	1.02084e-42	9.99855e-42
GTF2B	-0.489345	1.25877	1.89243e-42	1.84517e-41
MEF2BNB	-1.847	1.94196	9.11005e-43	8.9273e-42
SF3A2	-1.04939	1.3247	2.00853e-42	1.95738e-41
COPG1	-1.57892	1.65686	1.49168e-42	1.45882e-41
NDUFAF1	-1.61638	1.79805	1.2814e-42	1.2538e-41
ASMTL	-1.09311	1.61061	1.55063e-42	1.51571e-41
PPP1R15A	-1.02553	1.50925	1.57889e-42	1.54255e-41
IL13	0.672058	26.3524	2.54008e-42	2.46921e-41
PEX2	-1.33046	1.53173	1.84013e-42	1.79508e-41
TMED10	0.292087	1.03794	4.17277e-42	4.04221e-41
WIPF1	0.237041	1.01981	6.18226e-42	5.97987e-41
ASCC3	-1.88187	1.7297	2.19986e-42	2.1417e-41
CNTRL	-1.2546	1.58824	3.20235e-42	3.10834e-41
DYNC1H1	-1.24916	1.42599	3.55971e-42	3.45349e-41
RNASEH2C	0.624376	0.929325	9.11563e-42	8.77357e-41
CMTM6	0.669452	1.20795	6.67419e-42	6.45249e-41
PRPSAP1	-1.30193	1.51229	4.72798e-42	4.57776e-41
DKC1	-0.590111	1.20622	6.73546e-42	6.50849e-41
SDF2	-0.637484	1.27589	6.90985e-42	6.67369e-41
CCT2	0.768615	0.901294	1.24889e-41	1.19906e-40
GLT8D1	-1.79813	1.80044	4.05609e-42	3.93114e-41
RNF5	-0.058591	1.12789	1.05496e-41	1.01437e-40
ATG5	-1.12259	1.42397	7.11418e-42	6.86763e-41
PDXK	-1.40074	1.70638	5.91924e-42	5.72831e-41
BDP1	-0.705413	1.31799	8.45367e-42	8.14047e-41
NPRL2	-1.4314	1.49764	8.24178e-42	7.94037e-41
MCUR1	-1.04075	1.45625	9.81349e-42	9.44057e-41
PLEKHJ1	-0.48908	1.1935	1.26868e-41	1.21745e-40
HRAS	-1.56591	1.75667	7.57104e-42	7.30502e-41
GNG2	-0.184359	1.14515	1.68871e-41	1.61733e-40
EIF3D	0.971835	0.834893	3.6537e-41	3.4736e-40
JMJD6	-1.16722	1.54882	1.24341e-41	1.19439e-40
GLG1	-1.61067	1.663	1.11848e-41	1.07491e-40
CASP7	-2.45959	1.99699	8.17125e-42	7.87632e-41
MBP	-0.568411	1.19979	2.37977e-41	2.27471e-40
IK	0.415334	0.962342	3.57997e-41	3.40518e-40
STK16	-1.54903	1.59071	1.63546e-41	1.56711e-40
GORASP2	-0.802299	1.30142	2.1248e-41	2.03299e-40
DAP	-1.85215	1.75392	1.30003e-41	1.24692e-40
TMEM107	-2.01359	1.78411	1.46778e-41	1.40713e-40
OXCT1	-1.56039	1.6348	1.7725e-41	1.69675e-40
MRPL3	-0.119905	1.08283	3.3401e-41	3.18013e-40
EDF1	2.37621	0.654076	1.11376e-40	1.0486e-39
RBM14	-1.46199	1.54872	2.15064e-41	2.0567e-40
ZBTB8OS	-0.143794	1.12784	3.95807e-41	3.76113e-40
TACC3	-0.893553	1.32761	2.41792e-41	2.3089e-40
NSL1	-0.678603	1.25586	4.19682e-41	3.98606e-40
TERF1	-0.477783	1.20495	4.57315e-41	4.33502e-40
PCBD1	-1.41816	1.72742	2.4558e-41	2.34277e-40
GRPEL1	-0.510321	1.23866	4.35055e-41	4.12601e-40
KATNA1	-1.75035	1.80073	2.39375e-41	2.28694e-40
HYAL3	-3.45445	4.39477	2.45544e-41	2.34277e-40
FBXW5	-0.146614	1.12885	5.65684e-41	5.35445e-40
ZCCHC9	-1.34472	1.6052	3.25457e-41	3.10021e-40
ATP5G2	2.53974	0.627031	2.30782e-40	2.15404e-39
ORC1	-4.20542	6.60915	4.65624e-41	4.41162e-40
PREB	-1.19014	1.53994	4.31479e-41	4.0941e-40
GGT1	-2.72535	3.50905	2.49072e-41	2.37492e-40
SCAND1	0.869636	0.888754	1.26033e-40	1.18374e-39
SUCLA2	-1.4751	1.58703	4.24733e-41	4.03206e-40
TRAPPC4	0.0851137	1.0892	8.77347e-41	8.29236e-40
FANCA	-3.41667	3.27673	2.93854e-41	2.80054e-40
JAGN1	-0.400637	1.13252	1.15144e-40	1.08304e-39
LXN	-2.37752	2.25155	4.87317e-41	4.61491e-40
RANGRF	-0.582065	1.22757	1.07628e-40	1.01479e-39
PHF20L1	-0.597063	1.21289	1.08581e-40	1.02328e-39
LBR	-0.794078	1.25474	1.11623e-40	1.05042e-39
CRTC3	-1.25749	1.49568	8.85437e-41	8.36475e-40
TTF1	-1.21467	1.49727	9.47168e-41	8.94359e-40
JTB	1.51068	0.765936	3.39361e-40	3.15687e-39
IRF2	-0.454525	1.16092	1.21073e-40	1.1377e-39
SYAP1	-1.05355	1.42004	1.02324e-40	9.65716e-40
UBN1	-1.79675	1.80164	7.27141e-41	6.87936e-40
GTF2E2	-1.07665	1.43043	1.15964e-40	1.09022e-39
APH1A	-0.120528	1.06752	1.8456e-40	1.72676e-39
MGST3	0.460866	0.963403	2.60405e-40	2.42936e-39
HSPD1	1.3344	0.873221	2.65574e-40	2.47521e-39
ACSL5	-1.95162	1.73824	1.07477e-40	1.01386e-39
ISY1	-1.07092	1.39681	1.83858e-40	1.72102e-39
MRPL39	-1.44475	1.54061	1.747e-40	1.63688e-39
GPN2	-2.19408	2.1112	1.10411e-40	1.04003e-39
OARD1	-1.13906	1.38257	2.06956e-40	1.93258e-39
SLC52A2	-1.16721	1.44095	2.03811e-40	1.90413e-39
TMEM9B	-0.403239	1.12837	2.8183e-40	2.62421e-39
CAMK2G	-2.25113	1.97373	1.39466e-40	1.30927e-39
SGTA	-2.15362	1.94541	1.57804e-40	1.47999e-39
PPP2R3C	-0.729674	1.28511	2.81591e-40	2.62323e-39
AP3B1	-2.06022	1.8999	1.46371e-40	1.37342e-39
ECT2	-4.12367	4.3149	1.66246e-40	1.55841e-39
ELAC2	-1.83312	1.73789	1.80388e-40	1.68936e-39
MAD2L1BP	-1.51724	1.8199	2.0055e-40	1.87547e-39
HMCES	-1.43685	1.52287	2.6221e-40	2.44503e-39
ENDOV	-2.60799	2.32142	2.0082e-40	1.87709e-39
FRG1	-0.0360058	1.06927	6.35822e-40	5.8893e-39
ZFAND2B	-1.0177	1.32842	6.18783e-40	5.73422e-39
PDGFRB	-4.79764	5.76554	4.56259e-40	4.24227e-39
DCAF11	-1.22102	1.3678	5.38673e-40	5.00376e-39
ACOT13	-1.42559	1.62398	5.63172e-40	5.22136e-39
DDAH2	-1.47438	1.5407	5.22162e-40	4.85272e-39
EXO1	-4.78168	25.2643	7.60481e-40	7.03725e-39
AMDHD2	-2.01638	1.78435	5.40902e-40	5.02207e-39
FEZ2	-1.90692	1.76342	5.55542e-40	5.15308e-39
MRPS35	-0.618777	1.1767	9.47722e-40	8.76158e-39
PRKCSH	-0.907348	1.27166	8.77161e-40	8.11311e-39
TPGS1	-0.63966	1.21825	1.04128e-39	9.60369e-39
TRIM69	-1.36457	1.58285	6.5923e-40	6.10321e-39
PCBD2	-2.40229	2.10075	5.52234e-40	5.12483e-39
IFI6	1.03225	0.975083	1.60882e-39	1.4775e-38
[truncated: 17,443 more rows]

## Sheet: Gene Clusters
Gene Cluster 1	Gene Cluster 2	Gene Cluster 3	Gene Cluster 4	Gene Cluster 5
ACTB	ADRM1	ABRACL	ACAP1	ABI3
ACTG1	CCT8	ADAM8	ANXA4	ADA
ACTR3	CDC123	ANP32A	AP2M1	ALOX5AP
ALDOA	CYCS	ANXA7	APOBEC3C	AMICA1
ANXA2	DDX39A	AQP3	BIN2	ANP32E
ANXA5	DUT	ARF6	C19orf10	APOBEC3G
ANXA6	ENTPD1	ARHGDIA	CAPN2	APOBEC3H
ARHGDIB	ERH	ARL6IP1	CCDC53	ARHGAP30
ARPC1B	GMFG	ARPC4	CCND2	ATP5G3
ARPC2	H2AFZ	ATOX1	CD2	BATF
ARPC3	HINT1	ATP5B	CD3G	BIRC5
ARPC5	HNRNPA2B1	BST2	CD52	BRK1
ATP5F1	HNRNPF	CALR	CDC25B	CAPG
BAX	HNRNPR	CD40LG	CKLF	CD27
C12orf75	HOPX	CD53	CLDND1	CD3D
CALM1	HSP90AA1	CD58	COMMD7	CD7
CALM3	LAG3	CD59	CORO1B	CD74
CAP1	LDHB	CD70	CSTB	CD99
CAPZB	MYL12A	CHMP4B	CTSD	CDKN2A
CARHSP1	NDUFB3	CLTA	EIF3L	CDKN3
CCND3	PA2G4	CTSH	EMP3	CENPM
CD82	PSMA3	DBNL	GSTO1	CENPW
CFL1	PSMA5	DNAJA1	HCST	CHCHD2
CHMP2A	PSMB3	EBP	HDAC1	CKS2
CLIC1	PSME2	EIF4A3	HNRNPA1	CLSPN
CORO1A	RAN	EMC3	LDHA	COPE
COTL1	SEPT6	FBXO6	LIMD2	COX8A
COX5A	SLC25A5	FTH1	LMAN2	CTSW
CTSC	SNRPD1	FUT7	LRRN3	CXCR3
DOK2	SRSF3	GLO1	LY6E	CYBA
DYNLL1	TCEB1	GNA15	MAL	EIF4A1
ENO1	U2AF1	GPSM3	MDH2	ETFB
EVL	UBALD2	GTF3C6	MIR4435-1HG	FEN1
FKBP1A	UBE2S	HNRNPM	MOSPD3	FERMT3
FTL	VDAC2	ICAM3	MT-CO1	G6PD
GAPDH	XRCC5	IL2RG	MYO1F	GZMB
GZMA	YBX1	LIMS1	NAP1L4	H2AFV
H2AFY	YWHAH	LMNA	NDFIP2	H3F3B
HMGN2		LRRFIP1	NDUFC2	HAVCR2
HN1		NDUFB8-1	NSMCE1	HIST1H4C
HSPA5		NDUFV2	OPTN	HMGB1
IL2RA		NPDC1	PHPT1	HMGB2
IL32		OSM	PPIB	HSPB11
ITGB2		OSTF1	PTGIR	HTATSF1
ITGB7		P2RX4	S100A10	ID2
LAT		PCMT1	SDHC	IDH2
LCK		PDIA6	SRGN	IER2
LGALS1		PGAM1	SSR2	IKBKE
LGALS3		PGK1	TAP1	KIAA0101
LSP1		PMVK	TBC1D10C	KRT7
LTB		PPP4C	TMED9	LINC00152
MRPL51		PRDX1	TMSB4X	LMNB1
MYL6		PSMA1	TSPO	LSM4
MYO1G		PSMB1	UCP2	LST1
NDUFA12		PSMB8	VAMP5	MKI67
NQO1		PSMC1	VAMP8	MRPL13
PARK7		PSMC2	ZNHIT1	NCF4
PFN1		PSMC3		NKG7
PKM		PSMC5		NUDT1
PPP1CA		PSMD11		P4HB
PRELID1		PSMD14		PCNA
PSMA4		PSMD2		PDIA3
PSMB2		PSMD4		POMP
PSMB6		PSMD7		PTPN7
PSMD8		PTTG1		RPS27L
PYCARD		RAB7A		RRM2
RAC2		RAP1B		SEC61B
RBM3		REEP5		SH2D2A
S100A11		RNF167		SHFM1
S100A4		RNF213		SNF8
S100A6		RTFDC1		TESC
SEPT1		RTN4		TK1
SH3BGRL3		S1PR4		TNFSF10
SIT1		SLAMF1		TOP2A
TALDO1		SLC16A3		TRAPPC1
TPI1		SMC4		TUBB
TPM3		SQRDL		TXNDC17
TPM4		STMN1		TYMS
TRAF3IP3		SUB1		UBE2C
TUBA1B		TMBIM6		XBP1
TUBA4A		TMEM50A		ZWINT
TXN		TMSB10
UBE2L3		TNFRSF18
VCP		TNFRSF1B
VDAC3		TNFRSF4
VIM		UBE2N
WDR1		UGP2
		VASP
		YWHAE
		ZDHHC12
