# Supplementary material for: Single-cell transcriptome analysis of CAR T-cell products reveals subpopulations, stimulation, and exhaustion signatures
Source: Oncoimmunology. 2021 Jan 6;10(1):1866287. doi: 10.1080/2162402X.2020.1866287 (PMC7801130; doi:10.1080/2162402X.2020.1866287)
Supplement: Supplemental Material [file KONI_A_1866287_SM5833.zip › supplementary table/Wang_Suppl Table 2_Resubmission.xlsx]

## Sheet: Cluster 1
Gene Name	logMeanExp	logFC	pvals	padj
RHOC	-0.645329	1.58705	8.71956e-09	0.000190095
DUSP4	1.92898	1.14631	1.52461e-07	0.001589
GABPB1	-0.982374	1.41728	2.1866e-07	0.001589
KIAA1731	-2.79914	25.8693	4.27365e-07	0.00232924
C9orf3	-3.42003	26.0461	7.39117e-07	0.00321859
SIAH2	0.027274	1.19826	1.01764e-06	0.00321859
ZFAND5	-0.376734	1.18941	1.28321e-06	0.00349691
ZNF48	-3.0173	3.25067	1.03344e-06	0.00321859
PKM	4.44925	0.612477	2.48659e-06	0.0049282
TMF1	-0.927437	1.27119	2.3021e-06	0.0049282
CYP2R1	-3.43378	3.15357	2.19815e-06	0.0049282
MARCH7	-2.03293	1.72149	2.76758e-06	0.005028
DTNB	-4.24869	25.652	4.20432e-06	0.00705064
TMEM219	-0.667156	1.17732	6.07055e-06	0.00882294
SNX9	-1.72585	1.41476	6.06407e-06	0.00882294
RP11-316P17.2	-0.690904	1.18027	6.7204e-06	0.00915696
IL2RG	2.16112	0.681916	8.76416e-06	0.0106149
AKAP13	-1.3653	1.45085	7.71302e-06	0.00989127
ACADVL	1.14465	0.852864	9.51412e-06	0.0109167
CD200	-3.69325	26.07	1.1496e-05	0.0125313
PIGQ	-4.14004	25.5198	1.46633e-05	0.0152226
STX2	-4.06746	25.3798	1.6518e-05	0.0163686
LRRC37B	-4.64406	25.1797	1.78696e-05	0.0169381
FTH1	5.36988	0.50115	2.10163e-05	0.0177213
PHACTR2	-1.80522	1.75303	2.04008e-05	0.0177213
ANAPC16	1.10528	0.737206	2.50882e-05	0.0177213
WIPF1	0.0574881	0.946955	2.51634e-05	0.0177213
MTERFD2	-1.35575	1.26342	2.37845e-05	0.0177213
RP1-244F24.1	-4.98251	25.4523	2.41136e-05	0.0177213
CD4	-0.849264	1.25642	2.6797e-05	0.0177213
PTMS	-0.23283	1.01213	2.68246e-05	0.0177213
MTSS1	-2.57958	2.16003	2.43407e-05	0.0177213
SSH1	-4.40387	25.309	2.63008e-05	0.0177213
ANKMY2	-4.35135	25.4105	2.78294e-05	0.0178444
LAG3	0.65327	1.15067	3.28066e-05	0.0187476
DMD	-2.72814	2.28291	2.93877e-05	0.0179331
CCNI	1.57318	0.745292	3.77132e-05	0.0187476
LAX1	-3.10669	2.76788	2.9613e-05	0.0179331
CD82	1.58737	0.798853	4.18649e-05	0.0194191
SIRPG	-1.73134	1.40083	3.64737e-05	0.0187476
LGMN	-3.18867	4.00068	3.51323e-05	0.0187476
ALG13	-0.995594	1.14931	3.95574e-05	0.0187476
UBE3D	-3.56362	3.43377	3.50569e-05	0.0187476
PTPRC	1.59152	0.655928	4.76767e-05	0.0212122
MSC	-1.88177	2.10509	3.75278e-05	0.0187476
NOTCH2	-3.40838	2.84027	3.8427e-05	0.0187476
ACTR3C	-4.45841	25.3026	4.71792e-05	0.0212122
NQO1	0.230397	0.877562	6.66595e-05	0.0269119
LEPROT	-0.414466	0.971841	6.46511e-05	0.0265936
LMBRD2	-4.21952	25.2428	6.07189e-05	0.026418
IL26	-1.67974	2.06381	6.18008e-05	0.026418
AEN	-2.2675	2.24978	6.41724e-05	0.0265936
HM13	0.383416	0.808233	7.59464e-05	0.0285467
AGPAT9	-1.12062	1.26891	7.28741e-05	0.0283701
QKI	-3.49709	3.8633	7.00803e-05	0.0277785
PTGER4	-1.97444	1.32562	7.55033e-05	0.0285467
H1FX	-0.599017	1.0478	7.96939e-05	0.0294476
MT-CYB	4.45195	0.743552	9.51146e-05	0.0334451
HSP90B1	2.1768	0.700613	9.20103e-05	0.0330934
RILPL2	0.413187	1.00388	9.25965e-05	0.0330934
FAM3C	-0.39417	1.04089	9.94207e-05	0.0338667
CD74	3.41353	0.660412	0.000105665	0.0343821
ST20	-1.79153	1.72251	9.77446e-05	0.0338243
JARID2	-1.63499	1.32294	0.00010514	0.0343821
EDARADD	-3.37389	2.25426	0.000104023	0.0343821
CLECL1	-3.39819	3.95828	0.000112825	0.0361488
GGACT	-4.67295	25.1017	0.000116069	0.0361488
RAB34	-2.53091	2.04374	0.000115897	0.0361488
BCL2L14	-5.78509	25.3234	0.000121783	0.0368749
IGHMBP2	-4.20474	25.2964	0.000124248	0.037106
MT-ND2	4.32024	0.786654	0.000155423	0.0413617
SIN3B	-3.30357	3.15038	0.000121278	0.0368749
LBH	-1.31242	1.16149	0.000137734	0.0400365
PAK2	-0.0960394	0.884902	0.000145089	0.0410791
NIPSNAP3A	-2.68129	1.79163	0.000137449	0.0400365
CD38	-1.53214	1.29654	0.000148533	0.0413617
CREM	1.89437	0.806579	0.000166613	0.0432421
BHLHE40-AS1	-3.92621	2.41255	0.000144613	0.0410791
CREBRF	-4.35511	3.98422	0.000150599	0.0413617
PAFAH2	-4.85364	24.7483	0.000155428	0.0413617
SFSWAP	-1.94191	1.38504	0.000155574	0.0413617
CD2	3.47969	0.544659	0.000184849	0.0452798
BHLHE40	-0.77976	0.887239	0.000181948	0.0452798
NDUFA12	1.94348	0.562346	0.000196118	0.0475062
HSPA13	-3.13175	2.04419	0.000165014	0.0432421
AC145212.1	-4.58747	25.2084	0.000176219	0.044912
XYLT2	-4.09358	25.2064	0.000184689	0.0452798
ARHGEF12	-4.26319	3.10906	0.000177168	0.044912
ADI1	0.23387	0.815181	0.000203781	0.0477872
TMEM243	-0.169062	0.860642	0.000208237	0.0477872
ATP6V1B2	-1.08007	1.08337	0.000206061	0.0477872
ROCK2	-3.81831	24.9554	0.000205224	0.0477872
TXNRD2	-2.43793	1.79039	0.000206432	0.0477872
PTPN7	1.23842	0.723692	0.00024271	0.0531439
LINC00936	-4.45971	25.2509	0.000217474	0.0490475
ACOT2	-5.33609	3.39029	0.000218229	0.0490475
MT-ND1	3.90494	0.731667	0.000270607	0.0535195
FAM103A1	-0.266452	0.817555	0.000253015	0.0531669
UBE2G1	-0.858458	1.01719	0.000248929	0.0531669
NFE2L3	-1.23782	1.06684	0.000244273	0.0531439
SELT	1.22059	0.617255	0.000269117	0.0535195
SRGN	3.83967	0.585647	0.000262341	0.0535195
GFM2	-2.94882	1.77658	0.000232999	0.0518328
KEAP1	-1.11602	1.11967	0.000261979	0.0535195
PPP1R2	0.487366	0.797749	0.00027495	0.0535195
TRMT10A	-3.21939	2.60911	0.000246206	0.0531439
TRAF1	0.565817	0.859092	0.000277914	0.0536177
CTSB	-0.872517	0.895148	0.000282492	0.0540229
SMU1	-1.26433	1.11566	0.000269075	0.0535195
PAIP2	0.665087	0.671295	0.000300252	0.055947
RP11-680A11.5	-3.06276	2.85946	0.000267788	0.0535195
LHPP	-3.95373	3.49789	0.000274663	0.0535195
PPFIBP1	-0.869349	1.18789	0.000288745	0.0547384
ISCU	1.15953	0.600976	0.000314805	0.0562546
MT-ND6	-0.112739	1.14505	0.000292818	0.0550321
BMS1	-0.695816	0.985075	0.000307116	0.0562546
TEX30	0.904528	0.744987	0.000324203	0.0565694
ING3	-1.1386	0.998024	0.000313515	0.0562546
RIC3	-3.84994	25.3504	0.000313747	0.0562546
HERC6	-3.67361	1.95231	0.000303231	0.0560232
GBP2	0.935836	0.734075	0.000350433	0.0601559
CCL3	4.40093	1.36174	0.000321396	0.0565694
GXYLT1	-3.38315	2.36815	0.000324351	0.0565694
GRAP	-4.37564	3.19414	0.000339672	0.0587713
C7orf55-LUC7L2	-0.623674	0.951456	0.000376788	0.0631873
RTCA	-0.613205	0.869461	0.000391331	0.064432
ATXN7L1	-4.7288	3.56177	0.000358384	0.0610401
MT-ATP8	-3.84831	3.24989	0.000374864	0.0631873
DIAPH2	-4.02982	3.36593	0.000380022	0.0632433
KIAA1324	-3.94828	2.26452	0.000393077	0.064432
MXD4	-3.09909	1.82724	0.000398978	0.0649114
MGST2	-1.85283	1.44508	0.000427257	0.0679899
GALNT1	-2.93222	1.92883	0.000408888	0.0660309
TMEM177	-2.50697	1.73987	0.000418237	0.067044
CEP68	-4.87131	24.9077	0.000434218	0.0681035
H3F3B	4.36809	0.309717	0.000502371	0.0730146
FBXL6	-2.88399	2.35037	0.000431533	0.0681035
CCDC50	-2.13275	1.73347	0.000438792	0.0681162
SLC1A4	-2.34753	1.34721	0.000446815	0.0685987
KDM4B	-4.75402	24.8856	0.000451803	0.0687115
DGKD	-4.93685	24.9882	0.000453853	0.0687115
STAG2	-1.06725	0.999551	0.000466325	0.0696325
SERAC1	-4.45856	3.24268	0.000440548	0.0681162
LYRM5	-2.77357	2.06571	0.000458464	0.0689308
TMEM141	-0.611156	0.925027	0.000482918	0.0711358
TAF7	-0.0751441	0.751505	0.000523475	0.0745901
TMEM173	-0.605567	0.954365	0.000515713	0.0744573
PLAT	-4.76093	3.15834	0.000480787	0.0711358
CMTM6	0.787803	0.693081	0.000534586	0.0756786
IMPACT	-3.34293	2.27581	0.000488076	0.071413
CAAP1	-2.45741	1.45485	0.000519652	0.0745324
NDUFA4	3.04833	0.456337	0.000601975	0.0786843
ENTPD1	-0.0773319	0.903274	0.000553917	0.0762509
SCPEP1	-1.35011	1.03963	0.000542645	0.0762509
CREB1	-1.44022	1.19089	0.00054589	0.0762509
MRPL52	1.87324	0.635166	0.000598595	0.0786843
CHMP4A	1.07261	0.603442	0.000597142	0.0786843
TBC1D22A	-2.8383	1.78843	0.000556116	0.0762509
NR4A3	-4.08512	3.23969	0.000550941	0.0762509
FYN	-1.08582	1.0246	0.000591818	0.0786843
SUFU	-5.05562	24.6094	0.00058287	0.0786843
EVI2A	-0.810679	1.00811	0.000602738	0.0786843
ATF7	-2.47213	1.75873	0.000593137	0.0786843
TNFRSF4	2.56343	0.822736	0.000643372	0.0827534
COA3	0.20523	0.744781	0.000645295	0.0827534
LAYN	-1.32058	1.19942	0.000615988	0.0799354
EIF1AY	1.38261	0.746418	0.000659507	0.0832624
ACTL10	-4.15801	3.23131	0.000595758	0.0786843
MAP2K3	-0.172716	0.86571	0.000650477	0.0829301
CD247	0.795518	0.626194	0.000673999	0.0833254
PSAP	-0.175417	0.727317	0.000663222	0.0832624
SH3KBP1	-0.306812	0.840378	0.000664541	0.0832624
RGS10	1.58297	0.588699	0.000722375	0.0833254
GATA3	0.721602	0.742738	0.000711751	0.0833254
TANK	0.706505	0.677425	0.000735702	0.0837051
PDP2	-5.3034	24.8123	0.000683149	0.0833254
TOB1	-2.7914	1.45525	0.000692352	0.0833254
HSPA2	-5.29273	24.8609	0.00068851	0.0833254
FAM60A	-0.105788	0.88648	0.000720409	0.0833254
TGIF1	-2.36094	1.63701	0.000685657	0.0833254
IL2RA	3.7336	0.699801	0.000753291	0.084652
AC069363.1	-5.29272	25.2071	0.000702654	0.0833254
ZNF548	-6.18405	24.5525	0.000702748	0.0833254
SGPP2	-5.32312	24.7711	0.000705959	0.0833254
DDX3Y	-1.66441	1.13025	0.000732007	0.0837051
TXNL1	0.93755	0.666181	0.000773659	0.0860537
RUNX1	-2.43623	1.72255	0.000721196	0.0833254
GTF2H2C	-3.39393	3.12902	0.000704797	0.0833254
RSBN1	-2.03116	1.7356	0.000717555	0.0833254
CTB-58E17.1	-3.64723	2.47899	0.000720032	0.0833254
CCL4	3.4325	1.50535	0.000737185	0.0837051
ANXA7	1.10133	0.592942	0.000814732	0.0870685
CHST2	-3.07081	1.76639	0.000745004	0.0841546
KRR1	0.257671	0.75899	0.000807839	0.0870685
MRPL50	-0.0570571	0.802437	0.000811299	0.0870685
IL4I1	-0.597626	1.20576	0.000788848	0.0864205
CTLA4	-0.536944	0.958592	0.000806634	0.0870685
SNAPC5	-0.907373	1.02731	0.000808145	0.0870685
TC2N	-3.82066	2.3011	0.000770626	0.0860537
PSEN1	-3.16614	1.66423	0.000785868	0.0864205
ATF6B	-1.0293	0.894037	0.000853937	0.0895033
OTUD7B	-3.88661	3.5891	0.000788595	0.0864205
DDX5	2.50352	0.413014	0.000934123	0.0951626
CDC34	-2.33466	1.61452	0.000835917	0.0888967
GNA15	-0.0656283	0.794857	0.000912861	0.0934332
PPARG	-4.08862	3.43556	0.000846363	0.089138
STK32C	-3.56452	2.30569	0.00084141	0.0890465
TAX1BP3	-2.24658	1.23729	0.000892446	0.0918223
RINT1	-2.70389	1.53847	0.000870923	0.0908468
BTN3A1	-4.50482	25.0517	0.00089291	0.0918223
MLLT4	-2.73206	1.77454	0.000881668	0.0915298
SELK	1.89758	0.604545	0.00102048	0.0988775
AHI1	0.95792	0.850856	0.000986992	0.0978064
CTC-505O3.3	-6.19047	24.9764	0.000958076	0.0962948
EGLN3	-4.27719	25.0297	0.000961921	0.0962948
RTTN	-5.17798	25.004	0.00096616	0.0962948
LINC00938	-3.39474	1.84905	0.000944973	0.0958202
GSTA4	-4.08984	2.94377	0.000967321	0.0962948
OAZ1	3.76014	0.315442	0.00110504	0.102515
LSG1	-1.82509	1.29571	0.00102042	0.0988775
SOD1	2.94089	0.420251	0.0011034	0.102515
ARIH2OS	-5.1275	2.99785	0.00101634	0.0988775
CDK19	-4.12718	2.47463	0.00101647	0.0988775
HIST1H1B	-3.67659	24.5712	0.00104918	0.100763
IMPAD1	-2.44595	1.64824	0.00103282	0.0996305
HSD3B7	-6.07294	24.8382	0.00105463	0.100842
PSMD6	0.938589	0.626036	0.00114189	0.10416
GNLY	3.02085	1.1583	0.00106542	0.101429
AXIN1	-5.16415	24.6755	0.00109548	0.102515
B3GNT1	-4.09378	24.4545	0.00109793	0.102515
UBE2Q1	-2.14465	1.4437	0.00110161	0.102515
ZNF155	-5.59031	24.9421	0.00109999	0.102515
NDUFB5	0.478089	0.67962	0.00118764	0.107435
NAP1L5	-4.39812	3.40497	0.00110979	0.10252
RP11-395A13.2	-4.79748	24.5501	0.00114021	0.10416
ZNF609	-3.75002	2.52371	0.00112148	0.103162
ATP5E	3.48191	0.37772	0.00130393	0.114041
MT-ND4	4.82339	0.602494	0.00130865	0.114041
SLC30A6	-3.51291	2.29963	0.00117128	0.106396
STARD4	-1.60852	1.13746	0.00122174	0.110063
USP9Y	-5.26796	24.9057	0.00123287	0.110285
STMN3	-5.78117	25.0035	0.00123433	0.110285
AP3M1	-2.44804	1.25533	0.00126814	0.112385
RAB40B	-4.52782	24.4688	0.00126468	0.112385
BCL7A	-4.65945	24.5311	0.0012981	0.114041
ACO1	-4.90735	24.4016	0.0012998	0.114041
PHLDA1	1.01999	0.80335	0.00135886	0.117093
PRSS23	-3.04471	1.94571	0.00131298	0.114041
BTG1	1.23566	0.593704	0.00139636	0.118218
FADS2	-4.37529	24.9949	0.00133633	0.115609
PELO	-1.19677	0.980264	0.00140445	0.118218
ZBTB11-AS1	-4.71929	24.9704	0.00138661	0.118084
KIAA1586	-2.78074	1.72899	0.00136896	0.117444
ENTPD4	-3.46768	1.73102	0.00137371	0.117444
TCP11L1	-4.51124	3.18513	0.00139954	0.118218
IL6R	-6.33344	24.7732	0.00144423	0.120634
KTI12	-1.88179	1.33845	0.0014958	0.12376
KIF1B	-4.16891	3.38406	0.00142974	0.119884
MT-CO1	6.03944	0.650218	0.00163697	0.131694
CTR9	-1.39576	0.980094	0.00151326	0.124493
BIRC2	-2.67354	1.41612	0.00149868	0.12376
MAML1	-3.71792	2.86074	0.00147782	0.122969
CERK	-2.87636	1.84151	0.00152949	0.124885
AGL	-3.35688	2.07109	0.00152255	0.124786
SERPINB1	-0.28136	0.76693	0.0016382	0.131694
PKD2	-4.8216	2.53498	0.0015902	0.129358
AMFR	-3.85023	2.08145	0.00161018	0.130497
CD58	-0.0812739	0.71149	0.00174777	0.13657
VAMP3	-3.065	1.65233	0.00164912	0.131694
TPD52L2	-1.55918	1.01845	0.00173891	0.136367
SH2D3C	-3.72886	2.1031	0.00167007	0.132504
USP35	-6.64308	24.7045	0.0017125	0.13478
NAB1	-3.65229	2.21515	0.00167141	0.132504
LINC00493	0.418697	0.68903	0.00183478	0.141206
TRMU	-1.64165	1.24384	0.00170885	0.13478
YPEL5	-1.64721	0.955128	0.00179757	0.139462
PRKCH	-0.623374	0.798428	0.00186907	0.141648
RHBDD2	-0.678779	0.780341	0.00186715	0.141648
SPATA2	-4.06816	3.14611	0.00176866	0.137709
PHLDA2	-0.682829	1.174	0.00183948	0.141206
MRPL33	0.783556	0.610763	0.00194057	0.14439
ANKS1B	-5.40248	24.7532	0.00184608	0.141215
ATP5G3	3.11518	0.43546	0.00202906	0.146265
CDKN1B	-2.14532	1.25452	0.00189072	0.141648
GAPVD1	-2.19959	1.19522	0.0018812	0.141648
MTERFD3	-4.77853	24.4458	0.00188375	0.141648
MT-CO2	5.62593	0.57697	0.00211546	0.148293
MFSD10	0.103178	0.698461	0.00200094	0.146265
MTRNR2L8	-2.77828	1.75687	0.00188905	0.141648
CLEC2D	0.672671	0.685805	0.00203957	0.146265
CITED2	-0.951004	0.918081	0.00196184	0.145477
ZNF330	-0.969548	0.884077	0.00199628	0.146265
RGS1	-0.139216	0.894408	0.0020318	0.146265
C19orf47	-3.90854	2.90764	0.00192738	0.1439
TMSB10	6.08241	0.250129	0.00205408	0.146823
SLC15A4	-4.14355	3.37233	0.00198307	0.146057
CNOT1	-1.89872	1.27688	0.00202406	0.146265
CEP170	-3.28592	2.29251	0.00198011	0.146057
RP11-47L3.1	-5.25872	24.6405	0.00206336	0.147004
IL4	-1.37448	1.94324	0.00201911	0.146265
APOD	-3.47693	25.6892	0.00210136	0.148293
ZNF253	-4.76856	24.1371	0.0021104	0.148293
RP11-25K19.1	-4.77159	24.6727	0.0021114	0.148293
CFLAR	1.34979	0.625597	0.00222949	0.153814
SEC11C	1.97047	0.545095	0.00224461	0.154369
DROSHA	-4.1217	2.2625	0.00216488	0.151271
JMY	-4.58293	2.94068	0.00218305	0.151805
FAM86C1	-4.12381	2.32505	0.00218645	0.151805
TNFSF11	-4.31262	3.21167	0.0022206	0.153687
ZFP36L1	-1.27684	0.940828	0.00235728	0.158849
RSBN1L-AS1	-4.60726	3.01299	0.00227136	0.154744
AC104653.1	-5.18452	24.4923	0.00235523	0.158849
HEBP2	-0.866346	0.870564	0.00243258	0.161685
RUNX2	-3.93205	2.32542	0.00234154	0.158849
PHTF2	-1.91975	1.13434	0.00241762	0.161685
KCNK1	-4.33167	2.71196	0.00236077	0.158849
DDX42	-1.91169	1.02596	0.00248227	0.163988
DENND5A	-5.01521	3.17677	0.00242381	0.161685
STX5	-1.30883	0.920471	0.00258871	0.168971
RP11-568N6.1	-6.19964	24.5383	0.00250932	0.165274
NSD1	-0.635603	0.837281	0.00257016	0.168771
RPRD1B	-3.51963	2.54447	0.00246968	0.163652
BZW1	1.49018	0.500611	0.00270309	0.173324
TBPL1	-1.3385	0.866264	0.00263306	0.171353
STT3B	-1.27993	0.911842	0.00264665	0.171725
MT-CO3	5.829	0.575037	0.00285747	0.179527
MZB1	-0.90717	0.893863	0.00267968	0.172839
HDLBP	-1.51528	1.1198	0.00271169	0.173365
CKLF	1.47546	0.524982	0.00282764	0.178683
GHRL	-4.25221	1.99337	0.00266528	0.172421
RPP25	-2.82468	1.76015	0.00270117	0.173324
VPS16	-2.36062	1.09429	0.00279712	0.177267
ARF6	1.22693	0.500212	0.00296029	0.181795
CERS4	-3.03776	1.57447	0.00274324	0.174869
CERS5	-2.06435	1.13824	0.00284367	0.179176
PSMB3	2.87222	0.362368	0.00298262	0.182652
KIAA1147	-4.52296	3.1195	0.00276238	0.175576
LRRC61	-1.61604	1.10655	0.00293779	0.18179
PAN3	-3.70995	1.62699	0.00288623	0.180813
RORA	-1.53594	0.868227	0.00294354	0.18179
BLOC1S2	0.0821417	0.641243	0.00305143	0.185304
SLA	-0.935273	0.996056	0.00300174	0.183308
PEX10	-3.09697	1.48973	0.00292099	0.181612
POLR3G	-3.14237	2.78003	0.00289507	0.180846
PDE1B	-5.68202	24.6004	0.00295811	0.181795
MMP24-AS1	-1.12979	0.856522	0.00309063	0.186849
UNC119	-1.22286	0.918731	0.00315805	0.187092
WDR41	-2.6822	1.4067	0.00304864	0.185304
HLA-DQB1	-0.839209	1.00069	0.00314286	0.187092
C19orf12	-2.33994	1.28604	0.00309841	0.186849
OCIAD2	1.16634	0.542819	0.00325997	0.191565
RNF19A	-1.0533	0.853921	0.0031581	0.187092
TRIM39	-5.59878	24.029	0.00313371	0.187092
UTY	-4.45234	2.23714	0.00310258	0.186849
RCCD1	-2.58644	1.5341	0.00312277	0.187092
GAPDH	6.03991	0.223465	0.00332608	0.194402
ZEB2	-3.97928	2.13702	0.00315161	0.187092
DDX24	0.997279	0.595141	0.00338233	0.196635
GPAM	-5.74779	24.4781	0.00323017	0.190504
POP1	-2.07533	1.31103	0.00323317	0.190504
TMTC2	-6.62007	24.385	0.00334932	0.195237
AL592284.1	-3.67424	2.03659	0.00329639	0.193184
ICOS	-0.836101	0.820447	0.0034698	0.199314
MTPN	-0.387515	0.815735	0.00348382	0.199314
RCN2	-0.143804	0.655968	0.00356822	0.202054
ISCA1	-0.840433	0.854139	0.0034924	0.199314
WARS	-0.288879	0.762231	0.00359877	0.203256
SLC44A2	-3.16299	1.5413	0.00348772	0.199314
TMEM127	-3.47555	2.02523	0.00340083	0.197185
EPM2AIP1	-3.11715	1.88231	0.00343468	0.198619
CTNS	-3.28686	1.71869	0.00348805	0.199314
FZD3	-4.8383	24.5229	0.0035164	0.20016
HDAC3	-0.911156	0.839099	0.00364901	0.204504
TSN	-0.522967	0.713639	0.00369967	0.205549
LINC00324	-3.75832	3.21731	0.00355983	0.202054
FN1	-5.69017	24.383	0.00362404	0.203628
COG4	-2.57556	1.17742	0.00367661	0.205523
PPME1	-2.3676	1.32916	0.00370051	0.205549
SYNE1	-4.38947	2.16569	0.00361474	0.203628
ZSCAN9	-5.37521	24.1019	0.00370537	0.205549
GSTO1	2.20683	0.49746	0.00391003	0.210143
CYB5R3	-0.898493	0.79303	0.00383305	0.209689
SNX10	-0.0362181	0.670623	0.00386563	0.209689
ETS2	-1.45512	0.930411	0.00387771	0.209689
ZBTB22	-5.52492	24.3526	0.00381041	0.209689
TXN	4.29935	0.342098	0.00404396	0.212953
ARMCX3	-1.71759	0.988288	0.00385633	0.209689
LSP1	2.61085	0.467426	0.00400971	0.212953
AP5S1	-3.25748	1.94317	0.00379552	0.209689
SHROOM1	-5.95792	24.3817	0.00386935	0.209689
BCKDHB	-3.26548	1.64592	0.00382354	0.209689
CD276	-6.52712	24.2693	0.0038846	0.209689
TMEM258	2.29278	0.376273	0.00414334	0.216248
INPP5E	-5.0166	24.5691	0.00391349	0.210143
PDIA5	-3.74199	2.32012	0.00384373	0.209689
VAPA	1.2873	0.465694	0.00413473	0.216248
GLUD1	-0.91835	0.774227	0.00403918	0.212953
AIP	0.999813	0.552164	0.00414622	0.216248
ERCC8	-3.80813	2.71019	0.0038858	0.209689
ANKRD55	-4.87958	3.05111	0.00393915	0.211001
TTC26	-4.61981	2.97334	0.00397207	0.212243
ABRACL	1.69224	0.479903	0.00425843	0.219475
NRBF2	-1.04131	0.818886	0.00417976	0.217477
MIB1	-3.1464	2.35971	0.00399821	0.212953
DHRS11	-3.74539	2.14664	0.00403625	0.212953
YWHAZ	0.923053	0.554688	0.00431746	0.221993
AFF1	-4.46513	2.81244	0.00404083	0.212953
TRIM38	-2.30013	1.04162	0.00420885	0.218114
WHAMM	-3.41024	1.76637	0.00412503	0.216248
HIST1H2BD	-5.12079	24.4954	0.00421201	0.218114
ZNF778	-6.21887	24.0593	0.00424002	0.219044
PARK7	3.24459	0.324076	0.00453914	0.225931
TMED10	0.337819	0.566133	0.00446184	0.225605
C1orf198	-5.67653	24.114	0.00435976	0.223126
RP11-708J19.1	-4.89064	24.5688	0.00437115	0.223174
SRPK2	-0.658205	0.766494	0.00448268	0.225605
RP11-252A24.7	-5.41434	24.5669	0.00438823	0.223523
NTPCR	-1.48522	0.955907	0.00447985	0.225605
PRDX5	1.23924	0.47667	0.0046001	0.226352
MZF1	-3.17721	1.5908	0.00435997	0.223126
LAMP3	-6.01104	24.636	0.00441583	0.224404
TMEM134	-0.861749	0.80924	0.00456342	0.226299
ING1	-3.33164	1.58107	0.00444424	0.225323
APLF	-4.98728	24.6291	0.00450925	0.225605
NOP10	2.38398	0.425326	0.00483123	0.233293
GNG8	-0.946947	1.01266	0.00458806	0.226299
WAC	-1.09616	0.914153	0.00466715	0.227625
RP11-973H7.4	-4.77994	2.75906	0.0044934	0.225605
ALKBH1	-3.68766	2.09152	0.0045134	0.225605
ZNF708	-4.73459	3.00472	0.00452224	0.225605
LEPRE1	-2.80817	1.29878	0.00463222	0.226937
HSBP1L1	-4.65463	2.56086	0.00457834	0.226299
FBXL12	-3.11114	1.58823	0.00464481	0.227044
RP11-305L7.3	-4.28191	2.4283	0.00458045	0.226299
EVI5	-4.38295	3.0211	0.0046099	0.226352
DGKE	-2.87102	1.67794	0.00475562	0.230952
NOL7	1.47577	0.51492	0.00499268	0.237654
CXCR6	0.0971397	0.825843	0.00483686	0.233293
C19orf83	-5.17113	23.6401	0.00482895	0.233293
HOTAIRM1	-5.11176	2.2879	0.00475654	0.230952
SMC1A	-0.34811	0.818938	0.00496362	0.237307
ARID5B	-0.380662	0.720176	0.00502392	0.23862
RAC1	1.67319	0.477327	0.00515496	0.240961
SCYL2	-3.21302	1.40901	0.00487296	0.234515
IL3RA	-2.4155	1.49075	0.00498967	0.237654
BANP	-3.11906	1.87298	0.00493437	0.236427
FAM107B	0.163654	0.67455	0.00515801	0.240961
COL9A2	-3.92096	1.95021	0.00493279	0.236427
DLD	-0.0870028	0.631445	0.00520181	0.241083
ACTR2	0.220082	0.608308	0.00528368	0.242388
AC011841.1	-5.9611	24.1873	0.00509591	0.23946
MED29	-1.87238	1.01404	0.00518546	0.241041
TWF1	-3.40871	1.58218	0.00507026	0.239257
SPP1	-4.00502	3.07001	0.00504398	0.239052
FNTA	-0.338241	0.640284	0.00529226	0.242388
RP5-940J5.9	-4.33717	2.59547	0.00509652	0.23946
VPS51	-1.00743	0.779338	0.00531482	0.242911
TBC1D17	-3.15727	1.28128	0.00520848	0.241083
NDUFS5	2.43159	0.440511	0.0054589	0.246908
SDHAF2	-0.319606	0.655823	0.00540444	0.244953
PTDSS2	-3.64249	2.46704	0.00517269	0.240961
IL6ST	-3.74611	1.75997	0.00517092	0.240961
SLC25A51	-4.18923	2.10625	0.00522735	0.241444
MAPKAPK5-AS1	-2.16227	1.18713	0.00534548	0.243292
POLDIP3	-2.01486	1.06214	0.00533919	0.243292
UBOX5	-4.32231	2.03868	0.00527671	0.242388
RPS4Y1	2.00586	0.606774	0.00558344	0.251497
ZSCAN21	-4.81266	2.81857	0.00527763	0.242388
ZNF397	-3.84533	2.172	0.00539481	0.244953
MRPL40	0.176096	0.674655	0.0057336	0.253871
ATP5L2	-3.74854	2.00645	0.00549893	0.248203
ABHD17A	-1.50017	0.98359	0.00566775	0.252684
EID1	2.02616	0.450992	0.00581286	0.254919
PDLIM5	-3.2711	1.951	0.00562289	0.252525
AP000783.1	-2.2735	1.16474	0.00571552	0.253871
WARS2	-2.96026	1.42124	0.00564607	0.252525
INO80	-2.22648	1.17609	0.00576598	0.253871
SMOX	-2.11743	1.15999	0.0058231	0.254919
TMEM87A	-1.29382	0.822882	0.00587584	0.256198
MIR4435-1HG	-0.405148	0.726369	0.00592606	0.256847
TMCC1	-5.38087	24.1254	0.00576006	0.253871
CDKL1	-5.84965	24.253	0.00577588	0.253871
HDAC7	-1.91112	1.01983	0.00586974	0.256198
FBXL20	-4.99508	2.87958	0.00574085	0.253871
GNG5P2	-4.70944	2.55718	0.00576512	0.253871
ZBED2	2.24095	0.776038	0.00603565	0.260561
RP11-6J24.6	-5.84702	24.1116	0.00590186	0.256819
ABTB2	-5.84737	24.4139	0.00592424	0.256847
ITM2B	1.27586	0.486451	0.00626004	0.266526
TMEM14B	0.942866	0.486377	0.00618054	0.26558
NFATC3	-1.24608	0.895851	0.00603504	0.260561
UBE2K	0.0166544	0.636226	0.00626457	0.266526
SEC61B	3.29282	0.357465	0.00631874	0.266707
VOPP1	-1.35322	0.792419	0.00623177	0.26639
MAF	-1.57478	0.901733	0.00622483	0.26639
RGS6	-5.66033	24.0148	0.00618846	0.26558
ELL2	-1.94838	1.2337	0.00627869	0.266526
CDC7	-3.53992	2.122	0.0061846	0.26558
NR1D1	-5.20583	24.3533	0.00629547	0.266526
ZNF646	-5.47853	23.9752	0.00629607	0.266526
MT-ATP6	4.37748	0.505181	0.00676547	0.2804
SLC25A15	-4.7568	23.918	0.00639124	0.268987
MALT1	-2.65794	1.171	0.00648981	0.27261
AC091729.9	-4.66698	2.6905	0.00632482	0.266707
SLC25A23	-5.3563	23.8371	0.00656858	0.275209
RP13-582O9.7	-5.96976	23.8714	0.00658867	0.275209
MIER3	-4.84191	24.3427	0.00658957	0.275209
SUSD4	-4.62099	24.39	0.00665632	0.277466
ARHGEF18	-4.99295	23.8606	0.00667073	0.277535
SFT2D1	0.169815	0.584331	0.00694189	0.284781
GNG5	1.74849	0.421125	0.00706169	0.287592
CCNL1	-0.665297	0.678568	0.00693267	0.284781
B4GALT2	-4.32504	23.8527	0.00677816	0.2804
CPSF6	-0.0910603	0.643109	0.0069914	0.28543
SEPT7	1.87169	0.405712	0.00714311	0.288383
NCOA4	-1.26451	0.806033	0.0069632	0.284812
BTLA	-5.73422	24.3715	0.00683979	0.282413
AFAP1L2	-3.9804	1.88529	0.00676629	0.2804
NBN	-1.70952	0.93467	0.00692066	0.284781
AGK	-1.40266	0.827229	0.0070875	0.287592
DBI	2.46933	0.398808	0.00720802	0.28993
WBSCR16	-1.54817	0.890307	0.00711033	0.287592
AP001816.1	-4.84138	2.72586	0.00694939	0.284781
ZNF79	-5.56476	24.2356	0.00707279	0.287592
ZNF197	-4.81953	3.01366	0.00710217	0.287592
HMCES	-0.696245	0.721852	0.00737816	0.2945
MBLAC2	-5.08	24.1389	0.007196	0.28993
DIP2B	-4.84117	23.9531	0.00722734	0.290172
RDX	0.659313	0.602898	0.00745323	0.294896
RAB10	-0.330168	0.664041	0.00742005	0.294896
STX7	-2.81415	1.36778	0.00735052	0.294034
CASS4	-6.65685	24.278	0.00729487	0.292345
HLA-B	5.00207	0.225016	0.00759123	0.295818
ASMTL	-1.14355	0.804816	0.00747135	0.294896
ATXN1	-1.7319	0.923415	0.00745017	0.294896
REXO4	-1.15599	0.843196	0.00748028	0.294896
LINC00998	-0.485732	0.663819	0.0075874	0.295818
CYP1B1	-0.914564	1.28285	0.00738918	0.2945
PDIA3	1.79625	0.460181	0.00771643	0.298273
BIRC3	2.10014	0.570706	0.00766513	0.297185
FBXO22	-1.28978	0.884768	0.00760689	0.295818
ARG2	-1.35839	1.22977	0.0075603	0.295818
MIER2	-3.74003	1.55863	0.00746634	0.294896
MPP6	-2.40167	1.17865	0.00756634	0.295818
FIBP	0.248675	0.600319	0.00780441	0.298763
TMEM14C	0.12108	0.626237	0.00781741	0.298763
MDM1	-2.83862	1.48635	0.00761221	0.295818
NELFB	-2.73737	1.49449	0.00759857	0.295818
RNF168	-2.79064	1.47404	0.00767465	0.297185
NUPL1	-2.13506	1.07401	0.00777766	0.298763
HDGFRP3	-0.736205	0.793305	0.00789666	0.300445
HMOX1	-1.3236	1.06076	0.00774112	0.298698
MTMR2	-2.64251	1.14804	0.00780218	0.298763
HBP1	-3.02429	1.20557	0.00782504	0.298763
RHOB	-5.69128	24.3888	0.00784127	0.29886
PSMC2	1.33503	0.457931	0.00816286	0.305898
CCDC90B	-0.561928	0.68907	0.00811827	0.305676
RPAP1	-4.26739	3.07785	0.00782472	0.298763
BST2	1.38906	0.489857	0.00820603	0.305898
IQGAP1	-0.541647	0.689396	0.00809896	0.305477
COX6C	2.79088	0.323075	0.00836103	0.308947
CD109	-3.46543	2.01708	0.00799312	0.303585
C3orf38	-1.91371	0.921809	0.00816905	0.305898
BBIP1	-1.68764	0.925136	0.00814253	0.305898
PRDM8	-4.5948	2.05897	0.0080254	0.304281
MRFAP1L1	-1.69008	0.996353	0.00821941	0.305898
GAA	-5.11453	2.49986	0.00805641	0.304927
SNX16	-4.59554	2.46214	0.00808113	0.305332
RNF4	-1.87069	1.02123	0.00826231	0.306183
STAU1	-0.867859	0.746721	0.00843759	0.310406
SMAP2	-0.0227648	0.640725	0.00841063	0.310254
ZDHHC21	-3.75808	1.78513	0.00822989	0.305898
RP11-265P11.2	-3.6613	1.86123	0.00820919	0.305898
SYCE2	-5.1569	2.81001	0.00823643	0.305898
CEP97	-3.31795	1.77777	0.00827218	0.306183
CREBL2	-2.8337	1.33249	0.00844322	0.310406
SCNM1	-0.50709	0.69994	0.00854828	0.312163
CTNNB1	-2.62793	1.33131	0.00849081	0.311385
ASXL1	-1.05273	0.860158	0.00856628	0.31222
ETV6	-2.98829	1.25418	0.00849842	0.311385
UBE3A	-1.03079	0.772931	0.00860887	0.31222
DNAJC15	0.645495	0.581382	0.00874945	0.314611
TNS3	-6.66055	24.052	0.00853213	0.312096
TIGIT	-0.812975	0.968345	0.00863092	0.31222
PWWP2A	-3.05638	1.52503	0.00861026	0.31222
GOLGA7	-0.759	0.655361	0.00885526	0.316569
SMIM19	-0.812615	0.692234	0.00896079	0.318428
KDM3A	-4.29526	2.37453	0.00863579	0.31222
ERC1	-3.73938	1.4518	0.00869894	0.313983
PTGR2	-5.70025	23.9814	0.00875965	0.314611
MT-ND5	2.11942	0.517935	0.00911723	0.318807
CDKN2AIPNL	-1.06682	0.88761	0.00894981	0.318428
NFS1	-2.97865	1.41956	0.00875381	0.314611
COX6B1	2.5342	0.364119	0.00927562	0.320981
OSTC	1.40125	0.447419	0.00922605	0.319964
RP3-467N11.1	-6.15073	23.8077	0.00885771	0.316569
SOCS1	1.92909	0.483558	0.00920518	0.319964
FXN	-0.730691	0.785229	0.00904637	0.318428
CLASP2	-4.19078	2.10121	0.00881914	0.316227
RNF146	-2.78464	1.42829	0.00900524	0.318428
RP11-315I20.1	-6.84645	23.5568	0.00897649	0.318428
THAP4	-2.25028	1.20336	0.00907939	0.318428
CABIN1	-2.9878	1.32275	0.00896926	0.318428
ZC3HC1	-2.10286	0.976294	0.00912508	0.318807
LTV1	-0.0693147	0.634174	0.00920672	0.319964
ZNF627	-6.07809	23.7081	0.00903045	0.318428
ERN1	-1.62696	1.04912	0.00917008	0.319867
RP11-385D13.3	-5.85487	23.8323	0.00906304	0.318428
GPSM3	1.22305	0.45226	0.00939102	0.32099
SUB1	3.38079	0.304152	0.00941246	0.321125
ARL5B	-3.71901	1.89455	0.00898937	0.318428
SLC9A6	-5.6677	23.7071	0.00908502	0.318428
UBE2J1	-1.36196	0.815368	0.00938679	0.32099
C11orf58	1.74657	0.410151	0.00964122	0.324866
CD40LG	1.19428	0.698117	0.00939369	0.32099
GIPC1	-2.15754	0.982337	0.0094271	0.321125
RNGTT	-3.1009	1.47389	0.00934862	0.32099
PRKCD	-3.77531	1.46252	0.00931912	0.32099
CDK9	-1.82984	0.824517	0.00955791	0.324567
ZG16B	-3.24058	1.36692	0.00945082	0.321431
UBL3	-4.06885	1.75964	0.00939234	0.32099
SHC4	-4.58184	1.80729	0.00937025	0.32099
KLHL24	-5.16014	2.61217	0.00937373	0.32099
STAG1	-2.31623	1.27907	0.00961635	0.324866
H3F3A	3.28152	0.284251	0.00989015	0.328181
JAGN1	-0.131829	0.618941	0.00980029	0.326691
NIPA1	-2.98341	1.08808	0.00966514	0.325169
PHF5A	0.438328	0.570781	0.00982369	0.326971
ST3GAL3	-5.69981	24.1449	0.00962088	0.324866
MANBA	-4.94516	2.55976	0.00959059	0.324866
RP11-1070N10.3	-8.2925	23.7403	0.00971858	0.32557
RSAD2	-4.97612	2.32495	0.00962755	0.324866
RP11-379H18.1	-6.15988	24.2131	0.00975679	0.326221
KLRD1	-2.44288	1.35138	0.00970929	0.32557
MEF2D	-4.41371	1.96458	0.00972184	0.32557
FNIP1	-4.38353	3.01069	0.00977122	0.326221
CTC-444N24.8	-6.04881	23.8804	0.00988407	0.328181
SS18L1	-4.69771	23.8319	0.00991899	0.328638
ATP5F1	1.78904	0.401991	0.0103314	0.33517
NUP214	-2.90071	1.48923	0.00995985	0.328992
LRRC20	-5.6193	23.7249	0.00994785	0.328992
TNRC6A	-2.49042	1.3098	0.0100389	0.330303
LINC00893	-6.9691	23.8986	0.010045	0.330303
NTNG2	-7.22467	23.9388	0.0100634	0.33041
KDM1A	-2.21671	1.21478	0.0102007	0.333827
APOL4	-5.691	24.4897	0.0101765	0.333619
GTSF1	-2.93964	1.42736	0.0102134	0.333827
TPST1	-6.19852	24.1599	0.0102579	0.334357
PLEK	-5.34122	24.5875	0.0102603	0.334357
NAA60-1	-6.21126	23.9546	0.0102944	0.334968
SNX29P2	-5.39265	23.752	0.0103218	0.33517
PCOLCE	-5.93691	24.0539	0.0103649	0.335758
CNNM2	-6.55356	23.912	0.010393	0.33617
SOCS6	-5.86903	23.6158	0.0105281	0.33853
VMP1	0.207738	0.576135	0.0108635	0.345745
EED	1.34415	0.572204	0.0108502	0.345745
PDE4DIP	-2.76828	1.1358	0.0106951	0.34289
CHCHD6	-3.10863	1.80233	0.0105251	0.33853
CCDC157	-6.10493	23.8324	0.0106462	0.341822
CEP104	-2.43223	1.11616	0.0108355	0.345745
ENO1-AS1	-5.55759	24.0843	0.0107409	0.343851
ZNF470	-6.20842	23.9536	0.0107994	0.345216
EML3	-2.61231	1.37851	0.0109031	0.346085
MIR142	0.225214	0.61726	0.0111069	0.348907
GPALPP1	-2.23955	1.25924	0.0109722	0.3465
RNF32	-5.83101	23.8504	0.010906	0.346085
MTX1	0.0093465	0.612705	0.0112055	0.351205
ABTB1	-3.51789	1.34882	0.0109253	0.346196
MAGEH1	-2.12832	0.971388	0.0110913	0.348907
PTGIR	0.221557	0.684434	0.0112712	0.351205
C16orf87	-0.722633	0.689851	0.0112582	0.351205
TRIM13	-2.18219	1.20807	0.0110618	0.348494
GANC	-4.48445	2.51136	0.0109428	0.346248
SMARCC1	-0.316658	0.64799	0.0112746	0.351205
IFIT3	-3.9407	1.72642	0.0109826	0.3465
SNX5	-0.4723	0.735475	0.0114311	0.353989
DYNLRB1	0.95056	0.479646	0.0115714	0.355809
SRI	1.70881	0.427665	0.0116049	0.356123
RYK	-5.83504	24.0209	0.0112681	0.351205
ARHGAP30	-0.460198	0.593123	0.0115082	0.355809
LSM11	-4.89317	24.0126	0.0112983	0.351375
PELI1	-3.08362	1.16989	0.0113773	0.353328
TXNDC11	-2.21064	0.93365	0.0115638	0.355809
MAP1LC3A	-1.88997	0.870785	0.0115351	0.355809
RBM27	-0.588817	0.645336	0.0116306	0.356123
SCAMP2	-0.186994	0.570012	0.011705	0.357397
NDUFA13	1.33476	0.395094	0.0119314	0.360773
PPP4R2	-0.0471766	0.586006	0.0117666	0.358775
OTUD1	-4.34366	2.52849	0.0113936	0.35333
QPRT	-3.80874	1.86442	0.0115511	0.355809
SLC3A2	1.57112	0.532389	0.0119966	0.36174
MED8	-0.642465	0.644595	0.0118571	0.360524
VMAC	-4.37953	1.50022	0.0116482	0.356162
C11orf68	-4.07987	2.0937	0.011625	0.356123
RP2	-5.87196	24.013	0.011787	0.358895
LYPLAL1	-1.52514	0.784171	0.0119069	0.360773
MICAL2	-1.80519	0.9241	0.0119523	0.360903
MT-ND3	3.11227	0.480418	0.0123567	0.367443
G3BP2	-0.296648	0.565448	0.0121173	0.362987
AKIRIN2	-1.17328	0.747553	0.0121212	0.362987
LINC01059	-5.47847	2.64166	0.0119212	0.360773
SETX	-2.34218	1.01143	0.0121873	0.364466
RECK	-4.42917	1.66627	0.0120986	0.362987
SELM	-4.1472	1.6893	0.0121121	0.362987
TMPRSS3	-5.23726	2.23074	0.0120618	0.362987
SLFN12	-4.42408	2.21257	0.0122073	0.364563
CWC22	-1.47979	0.814418	0.0124399	0.368177
LCK	1.85148	0.358727	0.0127107	0.3727
GCNT1	-2.88587	1.22682	0.0123243	0.367443
LDLRAD4	-2.81875	1.26945	0.0124634	0.368177
TICRR	-5.76788	23.7436	0.0124585	0.368177
EFCAB7	-5.16572	2.72124	0.0123697	0.367443
C21orf67	-5.30794	2.49358	0.0123712	0.367443
EFHD2	-0.276276	0.659179	0.0127479	0.3727
SLC48A1	-4.36113	1.86522	0.0123937	0.367613
IKZF2	-4.91281	24.1154	0.0125428	0.369522
TNFRSF18	2.50445	0.541272	0.0129669	0.374922
TAB1	-4.1108	1.85276	0.0125102	0.369061
MUC12	-6.82623	23.6335	0.0127387	0.3727
FARP2	-5.41744	23.5387	0.0127502	0.3727
SCO2	-0.447715	0.720797	0.0129596	0.374922
RP13-188A5.1	-5.9039	23.9936	0.0128052	0.372841
METTL2A	-2.01823	0.981027	0.012914	0.374387
ZNF689	-3.42698	1.88402	0.0127533	0.3727
ABHD4	-6.00283	23.8462	0.0128214	0.372841
ZNF595	-5.86654	23.7376	0.0128265	0.372841
GTF2E1	-3.50857	1.67381	0.0127146	0.3727
BSG	1.04104	0.439	0.0131607	0.377586
CAMK1	-0.0941353	0.728685	0.0130646	0.376249
WDR83OS	1.13822	0.455974	0.0133603	0.382242
AMIGO2	-4.69135	2.12348	0.0127985	0.372841
RPP25L	-1.17127	0.768788	0.0131629	0.377586
APC	-4.12535	2.42283	0.0128449	0.372879
FAM126B	-3.24092	1.40539	0.013046	0.376212
CRIPT	-0.477877	0.628323	0.0134424	0.383722
C12orf57	1.18057	0.509572	0.0135279	0.384305
SAMD9L	-1.40278	0.798261	0.0134811	0.384184
CD37	0.224902	0.535047	0.0137294	0.386213
TP53I3	-3.8862	1.93664	0.013346	0.382242
UTRN	-3.17761	1.53913	0.0134473	0.383722
SRSF10-1	-2.92089	1.19615	0.0136318	0.38446
RICTOR	-2.79235	1.12235	0.0136526	0.384549
RSRC2	0.400289	0.527475	0.0138941	0.387842
KIAA0100	-3.4666	1.60417	0.013541	0.384305
IDH1	-3.28554	1.74228	0.0135616	0.384305
YPEL3	-2.2095	0.950568	0.0138563	0.387705
RIPK3	-4.07867	2.28089	0.0136001	0.384305
C7orf13	-4.01377	2.00182	0.0136087	0.384305
CASC3	-2.86439	1.2309	0.0138714	0.387705
SAT1	0.710958	0.6215	0.0141151	0.390377
TNFAIP8	1.03968	0.528452	0.0141073	0.390377
CCNT2	-3.35469	1.76147	0.0137737	0.386505
ZNF395	-5.52526	24.155	0.0138083	0.386935
MEAF6	0.0648546	0.567387	0.0142045	0.390506
GDF11	-5.78157	23.7022	0.0139526	0.388545
RCAN2	-6.22645	24.2337	0.0139549	0.388545
TRADD	-0.5507	0.574192	0.0142704	0.391383
PRDX1	4.15831	0.296237	0.0143439	0.391969
IFFO2	-5.41291	23.8861	0.0139792	0.388725
ALDOC	-2.46388	1.2252	0.01401	0.389085
TCF25	0.117513	0.541731	0.0144087	0.393147
CHPF2	-3.38113	1.61333	0.014101	0.390377
CPT2	-2.80293	1.18413	0.0141732	0.390377
ANKRD10	-1.64128	0.867347	0.0143476	0.391969
KRTCAP2	0.126976	0.562151	0.0145825	0.393944
GABARAPL2	0.768485	0.439801	0.0146614	0.394609
PTER	-3.41973	1.57278	0.0141819	0.390377
ATP5J2	2.55174	0.343319	0.0148557	0.397385
LRP8	-3.59728	2.54492	0.0141692	0.390377
HNRNPR	1.29459	0.419604	0.01473	0.395553
EIF2AK2	-1.29088	0.761126	0.0145458	0.393944
TMEM106A	-4.51863	2.87523	0.0142723	0.391383
AC074117.10	-5.97786	23.8798	0.0144325	0.393173
TPK1	-4.0002	2.44622	0.0143087	0.391889
RP11-159G9.5	-6.04832	24.1973	0.0144488	0.393173
ST8SIA4	-2.08773	0.846706	0.0145724	0.393944
RP11-640M9.1	-4.0976	2.24914	0.0144733	0.393173
DERL2	-0.081771	0.56164	0.0149122	0.397433
TPT1	4.18862	0.240265	0.0150184	0.397618
ARMCX6	-1.40612	0.933357	0.0147534	0.39562
FECH	-3.05775	1.05776	0.0146283	0.394269
TRA2B	0.891796	0.444889	0.0150635	0.397618
EIF3H	1.60491	0.370863	0.015207	0.399133
USP22	-2.52346	1.2422	0.0148542	0.397385
APMAP	-1.23121	0.707042	0.0150538	0.397618
SF3B5	1.74012	0.4456	0.0152254	0.399133
LTA	1.20675	0.666276	0.0149803	0.397618
TMEM59	1.10086	0.423952	0.0152927	0.399708
COX7C	3.02527	0.294073	0.0154603	0.401729
C11orf31	1.33178	0.432166	0.0152392	0.399133
TESK2	-6.309	23.6096	0.0148792	0.397433
C2CD3	-5.13166	2.56333	0.0147328	0.395553
CKB	-4.85111	23.689	0.0149072	0.397433
ENDOV	-2.76197	1.4996	0.0149608	0.397618
PCIF1	-3.7041	1.48664	0.015065	0.397618
SH3BP2	-2.44548	1.07699	0.0151954	0.399133
TMEM200A	-5.15924	2.37042	0.0149909	0.397618
THRAP3	1.08075	0.47277	0.015542	0.402412
RP11-538P18.2	-5.22179	23.3686	0.0151798	0.399133
COG6	-4.51526	2.44176	0.0150459	0.397618
KLHL15	-6.01963	23.8559	0.0152506	0.399133
KIAA1468	-5.14849	2.4531	0.0150997	0.398051
MED27	-1.13289	0.71987	0.0155395	0.402412
SPOCK2	0.193918	0.53115	0.0157101	0.403893
TTC12	-6.24529	23.4339	0.0154047	0.400762
SDC4	-1.51924	0.947827	0.0155677	0.402599
NOL6	-3.89409	1.90199	0.0153092	0.399708
KIF2A	0.399532	0.535209	0.0157375	0.404114
DDX6	-1.89579	0.762762	0.0156059	0.403025
YIPF4	-1.07192	0.611036	0.0157689	0.404444
ZNF275	-3.99052	1.9582	0.0155366	0.402412
ZSWIM6	-6.327	23.6766	0.0156907	0.403893
SLC16A14	-6.27372	23.3344	0.0157103	0.403893
ZNF587	-4.45344	2.28854	0.0156211	0.403025
ACLY	-1.35392	0.774993	0.0159616	0.406516
MAP3K8	-0.282177	0.619519	0.0160393	0.407566
GMFG	2.71811	0.303002	0.0163035	0.409548
DNPH1	1.09864	0.463519	0.0161937	0.409226
NT5E	-3.9766	1.84655	0.0157959	0.404662
JMJD4	-1.97563	0.924573	0.0159465	0.406516
RP11-809O17.1	-6.31789	24.4617	0.0158323	0.405116
PFDN2	1.98339	0.424761	0.0163781	0.409548
KLF8	-6.88727	23.27	0.0159612	0.406516
HPS1	-1.55669	0.756476	0.0161632	0.409226
LMLN	-7.2763	23.643	0.0160402	0.407566
SOS2	-4.90389	2.38935	0.01589	0.406116
CCDC88C	-2.05952	0.884986	0.0162697	0.409548
NEK7	-2.71464	1.21451	0.0161807	0.409226
SNAPC1	-1.18962	0.803059	0.0161871	0.409226
RP5-827C21.4	-4.91555	2.14985	0.0162181	0.409226
AC002454.1	-4.52632	24.0518	0.0162724	0.409548
GYS1	-4.265	1.86763	0.0162046	0.409226
ECHDC2	-2.42903	1.05744	0.0163776	0.409548
FKBP5	-2.0404	0.964603	0.0163576	0.409548
FUK	-5.55186	23.6369	0.0163812	0.409548
RPN2	1.21418	0.402629	0.0167871	0.414207
HLA-DPA1	0.322556	0.744398	0.0167021	0.413775
MAGIX	-5.68504	23.5236	0.0164995	0.411561
TMEM55A	-4.39773	2.48957	0.0164663	0.411205
AC005076.5	-6.32729	23.7235	0.0166989	0.413775
PLOD1	-4.38412	1.93855	0.0165698	0.412844
ZC3H7A	-2.16292	0.876253	0.016809	0.414207
MBOAT2	-6.02718	23.7202	0.016702	0.413775
SNX20	-1.72676	0.839663	0.0169976	0.415898
ZNF7	-3.2419	1.3613	0.0167463	0.414207
MAD2L1BP	-1.29373	0.75078	0.0169766	0.415898
BSPRY	-4.64178	1.9052	0.0166685	0.413775
USP8	-1.27021	0.689866	0.0169872	0.415898
TAF1A	-3.34509	1.95896	0.0166868	0.413775
RP11-489E7.4	-5.5387	23.7059	0.0169117	0.415193
SOX4	-1.24822	1.09073	0.0171047	0.417113
UFSP1	-5.32163	23.5151	0.0170619	0.416538
WIPI1	-2.52517	0.977761	0.01729	0.419753
CTC-228N24.3	-2.77322	1.37506	0.0171435	0.417592
ZNF20	-6.62498	24.0108	0.0172583	0.4196
PTPN1	-1.10023	0.705321	0.0175411	0.423024
LSM1	0.562294	0.457535	0.0176895	0.425191
NDUFA6	1.46766	0.41297	0.0178213	0.426012
S100A5	-5.95879	23.6729	0.0173537	0.420365
STRBP	-3.36	1.35713	0.0173397	0.420365
ZNF564	-6.93048	23.6761	0.0174341	0.421845
SAR1B	-0.381865	0.571424	0.0177281	0.425638
INTS12	-1.95979	0.803302	0.017616	0.424324
HIST1H4C	3.15549	0.598907	0.0177486	0.425638
NUDT21	0.378251	0.530748	0.0178584	0.426171
C19orf66	-1.1552	0.710986	0.0178724	0.426171
SLC33A1	-2.77739	0.999725	0.017634	0.424324
NOP9	-4.17404	2.978	0.0174875	0.422198
QSER1	-4.94139	2.69039	0.0174758	0.422198
REST	-0.684525	0.608086	0.0179742	0.427789
IRF2	-0.699085	0.551958	0.0180606	0.427989
DR1	-0.850843	0.647462	0.0181124	0.427989
CRAMP1L	-5.61809	23.6185	0.0178213	0.426012
PRAF2	-1.65551	0.753379	0.0180345	0.427989
C2CD5	-5.10419	23.5471	0.0178866	0.426171
SOCS2	-1.16173	0.691635	0.018261	0.429922
NDUFV2	2.82083	0.337543	0.0184451	0.43239
CSRP2BP	-4.55976	23.5324	0.0180925	0.427989
PRPF40B	-5.88645	23.6648	0.0181153	0.427989
GCA	-2.98427	1.03776	0.0181396	0.427989
RP11-326K13.4	-7.00179	23.8701	0.0181205	0.427989
RAB11B	-0.803646	0.620672	0.0185029	0.432814
CHST7	-4.01475	1.63099	0.0181201	0.427989
DYNC2LI1	-3.65481	1.48772	0.0182547	0.429922
SMURF1	-5.55535	23.776	0.0184333	0.43239
SRGAP2	-3.41398	1.05037	0.0184983	0.432814
ALG2	-1.26441	0.707647	0.0187483	0.43482
ATP5L	3.47961	0.210269	0.0190509	0.436729
C16orf58	-3.73354	1.51305	0.0184373	0.43239
USE1	-0.951469	0.688152	0.018835	0.434981
WDR4	-1.70915	0.977988	0.01867	0.434043
KIAA1009	-4.61396	23.5232	0.0185767	0.434043
EIF2AK3	-5.35844	23.6235	0.0187092	0.434376
DDX26B	-4.80723	2.52454	0.0185965	0.434043
RAP1A	1.02354	0.439483	0.0192595	0.438285
UPF1	-3.39109	1.72706	0.0186292	0.434043
DOK2	0.50684	0.494683	0.0192055	0.438285
RP11-796E2.4	-5.15021	1.97859	0.0186749	0.434043
THAP1	-1.81064	0.781167	0.0190716	0.436743
CTC-378H22.1	-6.7546	23.6268	0.0188647	0.435058
PTCHD3P1	-3.59595	1.74139	0.0190356	0.436729
PTPRK	-3.72345	1.91479	0.0188109	0.434981
DMTN	-5.77601	24.1706	0.0189665	0.436299
COL6A1	-4.02347	1.58792	0.0188264	0.434981
SF3B14	1.76727	0.389718	0.0195829	0.44104
CXorf21	-2.29991	1.16894	0.0190449	0.436729
DNAJC1	-0.80408	0.698145	0.0193728	0.439281
RRAGC	-2.1771	1.12877	0.0192264	0.438285
ALAS1	-0.812939	0.669395	0.0194645	0.439281
PERP	-1.98543	0.829666	0.0194989	0.439602
LMAN1	0.906525	0.45697	0.0197151	0.442029
FEM1C	-5.23875	23.3125	0.0193315	0.439281
ATAD2B	-3.73738	1.64926	0.0192209	0.438285
PRPF40A	0.956974	0.461394	0.0197707	0.442029
FLT1	-5.75526	23.92	0.0193759	0.439281
COMMD1	-0.114909	0.502494	0.0197739	0.442029
OTUB2	-5.64795	23.7467	0.0194002	0.439281
C2orf44	-4.66809	2.08926	0.0192476	0.438285
RP11-817O13.8	-6.19799	23.6811	0.0194405	0.439281
CTTN	-6.86887	23.174	0.0194622	0.439281
SLC35D2	-4.25892	1.47517	0.0194595	0.439281
MAN1A2	-2.1789	0.909741	0.0197053	0.442029
TNFRSF1B	-0.0965077	0.546163	0.0200528	0.445638
C19orf10	1.92975	0.37012	0.0201794	0.446326
VCPKMT	-2.73173	1.02299	0.0198189	0.442029
ALDH3A2	-2.66338	1.02631	0.0198179	0.442029
VPS39	-4.56403	2.62801	0.019633	0.441711
BCL2L15	-6.31632	23.3986	0.019815	0.442029
SLC41A3	-4.0087	1.58595	0.0197819	0.442029
EZR	0.590196	0.458103	0.0202459	0.446742
HLA-C	4.01496	0.228813	0.0204201	0.447867
ZNF274	-3.18451	1.18206	0.0198296	0.442029
GTF2A2	1.46453	0.404186	0.0204684	0.448025
GOLGB1	-1.48193	0.780524	0.0201774	0.446326
CCNH	-0.398321	0.587809	0.0204189	0.447867
DNAJB12	-1.76716	0.791106	0.0202435	0.446742
HLA-A	5.25017	0.224586	0.0206767	0.448976
ARFGEF2	-3.99517	1.87098	0.0200502	0.445638
C19orf24	0.744865	0.503482	0.0205336	0.448976
ARAP1	-4.64746	2.45454	0.0199979	0.445326
COX8A	2.28699	0.315276	0.0206739	0.448976
IL17RB	-0.803753	1.05407	0.0203115	0.447225
ZNF25	-5.87675	23.4901	0.0201861	0.446326
BCL3	-2.35433	1.10841	0.0203228	0.447225
FXYD1	-5.68123	2.52505	0.0200972	0.446169
ZNF699	-6.39758	23.5376	0.0203293	0.447225
C1orf50	-1.88886	0.811051	0.0206098	0.448976
PIK3CB	-5.62981	23.3958	0.0204636	0.448025
ST6GALNAC4	-2.78748	1.0654	0.0205586	0.448976
ZNF107	-4.79387	2.77524	0.0203744	0.447765
SEMA4A	-1.28406	0.821018	0.020734	0.448997
RP13-131K19.6	-7.59	23.6083	0.0206167	0.448976
ZBTB49	-5.93284	23.9806	0.0206553	0.448976
AC147651.4	-3.5354	1.61312	0.020591	0.448976
ZNF77	-5.45089	23.8374	0.0207059	0.448997
POU5F2	-6.74276	23.6885	0.0207394	0.448997
ZNF821	-5.14622	24.2041	0.0207743	0.449306
SPEN	-1.94694	0.810904	0.0209315	0.450524
WDR6	-2.39226	0.963886	0.0209345	0.450524
ZFP28	-6.44977	23.9546	0.0208916	0.450524
PANK3	-3.05676	1.35261	0.0208584	0.450524
SRA1	0.434763	0.48351	0.0212946	0.453373
TMEM126B	0.0612932	0.512182	0.0213585	0.454279
GGT1	-2.98428	0.932883	0.0210323	0.451174
ZNF444	-1.85469	0.933998	0.021233	0.453373
NIPSNAP1	-2.40618	0.918462	0.0211154	0.451311
TMED8	-3.14482	1.62057	0.0209128	0.450524
CTC-338M12.4	-7.0726	24.0686	0.0210498	0.451174
RP11-439A17.7	-5.60585	23.389	0.0210676	0.451174
MIR24-2	-3.91308	1.8748	0.0209753	0.450524
LINC00996	-5.12802	24.2716	0.0212951	0.453373
RGS3	-4.35864	1.44005	0.0212729	0.453373
WTAP	-0.172603	0.496968	0.0217952	0.461367
ARL17A	-3.67494	1.36186	0.0214132	0.454999
ILF3	0.164538	0.513329	0.0218794	0.46265
ITM2A	1.42049	0.466136	0.021976	0.464242
TRIP4	-2.32763	0.855528	0.0217497	0.461367
UBXN11	-3.5226	1.57081	0.0217861	0.461367
STX8	-1.11559	0.631248	0.0220207	0.464287
SCAND1	0.556996	0.488972	0.0221668	0.466017
POFUT2	-5.98326	23.4681	0.0217975	0.461367
VIMP	0.53435	0.447748	0.0222834	0.467566
FAF2	-1.59488	0.770069	0.0221044	0.465218
GGH	-0.973503	0.784064	0.0223939	0.468981
OAS1	-1.57425	0.77285	0.0223498	0.468507
CDC16	-1.73194	0.811122	0.0222771	0.467566
HIST1H2BJ	-5.03873	2.86057	0.0220037	0.464287
HOXB2	-1.54618	0.785021	0.0224205	0.469088
EIF3L	1.39417	0.397403	0.0227807	0.473894
ELMO1	-1.66584	0.814414	0.0224612	0.469489
RALA	-0.183268	0.553224	0.0225845	0.470263
TRIP11	-1.7377	0.837471	0.0225564	0.470263
TAPBPL	-1.80598	0.724924	0.0225823	0.470263
SMKR1	-2.41184	1.33193	0.022552	0.470263
CDC42	1.83537	0.349776	0.0230527	0.47864
TOX2	-5.08893	1.82751	0.0229562	0.47709
ZMYM2	-2.90717	0.951325	0.02328	0.481068
PRDX2	2.30409	0.339735	0.0237357	0.487108
SHF	-3.5434	1.60252	0.0230974	0.479113
ZNF282	-3.04692	1.39376	0.0232537	0.480982
KATNBL1	-1.21656	0.721167	0.0235778	0.48676
MED6	-0.778708	0.589278	0.0237338	0.487108
WDR48	-2.70706	0.939902	0.0236396	0.487108
PTPN9	-3.32796	1.12336	0.023751	0.487108
PYURF	0.407504	0.461497	0.0241395	0.491092
ZNF430	-2.5565	1.06718	0.0237116	0.487108
CEP55	-2.0525	1.06165	0.0236749	0.487108
C18orf32	-4.04825	1.70487	0.0236354	0.487108
P2RY10	-1.60423	0.696277	0.0241383	0.491092
RABEPK	-1.50585	0.948405	0.0239405	0.488696
KAT2B	-3.25338	1.23794	0.0237982	0.487616
BTBD2	-6.09899	23.672	0.0238607	0.488439
LARP4	-1.52031	0.781627	0.0241769	0.491092
F5	-2.77135	1.24723	0.0239384	0.488696
IL12RB1	-1.75278	0.821024	0.0242628	0.491593
SLC35B1	-0.0551994	0.51285	0.0243613	0.492673
UBB	3.58396	0.211892	0.0245343	0.495252
MAP3K9	-6.28323	2.61235	0.0238985	0.488696
HLA-DQA1	-0.602809	0.891567	0.0243047	0.491984
C18orf56	-3.80921	1.74249	0.0240435	0.490339
MED18	-2.8401	1.53276	0.024193	0.491092
C8orf88	-5.72545	23.8825	0.0242493	0.491593
TIPRL	0.0319889	0.485537	0.0248881	0.501002
BLOC1S6	-2.02045	0.892112	0.0244761	0.494535
DAK	-3.33546	1.21303	0.0245577	0.495266
ERBB2	-6.81381	23.6728	0.0248042	0.499775
PTRHD1	-0.00613034	0.517989	0.0253159	0.507739
RRS1	-0.376391	0.652311	0.0255008	0.509572
MAP1LC3B	0.291356	0.449164	0.0255854	0.510244
CELSR3	-6.26959	23.791	0.0252905	0.507739
PSMB7	1.91942	0.369485	0.0259058	0.51323
PAIP1	-1.15959	0.739175	0.0256613	0.510352
CATSPER1	-6.52158	24.106	0.0253705	0.507899
RP11-379F12.4	-4.90305	2.11767	0.0254085	0.508194
HERPUD2	-3.04127	1.00544	0.025666	0.510352
SDHD	-0.0482946	0.485736	0.026017	0.513403
CASP3	-0.042175	0.517361	0.0259193	0.51323
SLFN12L	-3.4767	1.36122	0.0256803	0.510352
MTF1	-3.15159	1.35499	0.0257177	0.51063
STOML1	-4.01956	1.88627	0.0255885	0.510244
ECD	-2.20368	0.93344	0.0260023	0.513403
PNO1	-0.178758	0.60292	0.0261762	0.514522
SRP68	-0.327397	0.530973	0.0263586	0.515435
HELQ	-3.54799	1.45972	0.0260222	0.513403
FPGT	-4.32593	1.84647	0.0258014	0.511825
KAT6B	-3.3659	1.19658	0.0259676	0.513403
TBL2	-1.95991	0.778399	0.0261969	0.514522
PLAA	-2.05074	0.874646	0.0263064	0.515435
ABHD14B	-1.59855	0.831551	0.0263689	0.515435
RP13-143G15.4	-4.74873	2.79854	0.0260804	0.513622
AC013449.1	-5.24348	2.37523	0.0260674	0.513622
ZNF408	-3.65935	1.61073	0.0261529	0.514522
MIEF2	-5.60431	23.44	0.0263321	0.515435
PDE9A	-5.14247	2.06441	0.0263221	0.515435
ANXA11	0.868869	0.412271	0.0268312	0.519953
FUT10	-5.39672	23.9555	0.0263853	0.515435
PIGX	-0.114879	0.529651	0.0267972	0.519755
METTL6	-3.15028	1.58689	0.0266815	0.519279
PAQR6	-6.04808	23.179	0.0265191	0.517122
ZNF891	-5.19695	23.2472	0.0265813	0.517873
AGPAT5	-2.17584	1.01892	0.0267564	0.519755
HACE1	-6.04057	23.2622	0.0267011	0.519279
PLK2	-6.19113	23.7035	0.0267966	0.519755
CBWD1	-1.64035	0.794498	0.0270918	0.520286
ODF2L	-2.0931	0.873099	0.0271057	0.520286
RAB27A	-0.272601	0.543028	0.0272292	0.520286
ACTL6A	-0.269387	0.550045	0.0274277	0.520286
HERC5	-2.42457	1.02322	0.027192	0.520286
TAOK1	-3.12588	1.25585	0.0271314	0.520286
RP11-803D5.4	-4.22192	1.58559	0.0270329	0.520286
CCS	-1.75637	0.768595	0.0274767	0.520286
PRKAG1	-0.838589	0.592856	0.0275523	0.520286
PSMC6	0.719583	0.428742	0.0276515	0.520286
FAAH2	-7.1557	23.3127	0.0272164	0.520286
MEPCE	-3.22944	1.50676	0.0272085	0.520286
SAMD8	-4.18209	1.43439	0.0271165	0.520286
GRB2	0.460841	0.443324	0.0277032	0.520286
DPY19L1	-5.77535	23.279	0.0272557	0.520286
OSTM1	-3.17556	1.07599	0.027305	0.520286
ZNF511	-0.261847	0.551307	0.0277289	0.520286
ZNF581	-1.65889	0.99403	0.0275387	0.520286
RALBP1	-0.571285	0.629873	0.0277207	0.520286
RP11-95D17.1	-6.14684	23.3862	0.027376	0.520286
CBX8	-4.78253	2.65375	0.027211	0.520286
DENND4C	-4.00015	1.50122	0.0274561	0.520286
BANF1	1.38627	0.386216	0.0279878	0.52124
ITSN2	-0.895151	0.56519	0.0277999	0.520286
PUM1	-2.45852	1.04154	0.0276739	0.520286
METTL25	-3.89565	1.53316	0.0273865	0.520286
FAM53B	-4.74112	2.16954	0.0273405	0.520286
RAPGEF2	-6.07724	22.9429	0.0274872	0.520286
MYO1E	-3.14956	1.16559	0.0276816	0.520286
ZNF573	-5.49882	24.0206	0.0275998	0.520286
CSGALNACT2	-2.84578	0.939181	0.0277114	0.520286
VEZF1	-3.34565	1.17826	0.0277475	0.520286
LAPTM4A	-0.378123	0.509619	0.0281172	0.52124
SPRY1	-2.48554	0.940111	0.0277	0.520286
AJUBA	-8.03503	23.4671	0.0277361	0.520286
MTMR8	-6.26674	23.7243	0.0277489	0.520286
HSPA4L	-5.20811	23.1102	0.0277526	0.520286
ACPL2	-4.7597	23.2694	0.0277783	0.520286
DNAJC3-AS1	-5.72894	23.4223	0.0278269	0.520286
NFKBID	-2.35264	1.20607	0.0278246	0.520286
ZNF182	-5.60352	23.8221	0.0278634	0.520522
SERINC1	-2.43975	0.958548	0.028174	0.52124
PXK	-2.29983	0.92476	0.0280078	0.52124
ATP5J	2.62467	0.322632	0.0286193	0.521485
ZNF805	-6.49743	23.078	0.0279676	0.52124
RP11-468E2.5	-6.52664	23.1117	0.0280069	0.52124
TMEM60	-1.58167	0.706862	0.0283236	0.52124
AC007246.3	-5.57283	23.1168	0.0280883	0.52124
KDM1B	-6.3511	23.0526	0.0281013	0.52124
KRT18	-6.15116	23.1976	0.0281449	0.52124
PACS2	-5.84125	23.1646	0.0281667	0.52124
PLGLB1	-6.85009	23.5992	0.0281737	0.52124
PCAT6	-6.81352	23.5485	0.0282149	0.52124
WSB2	-2.79413	1.04101	0.0284517	0.52124
ARHGEF5	-7.62107	22.7233	0.0283057	0.52124
LRRC42	-1.93715	0.767252	0.0285948	0.521485
LOXL1-AS1	-5.96044	23.3425	0.028369	0.52124
ELK1	-2.20911	0.805441	0.0286002	0.521485
CTA-445C9.14	-5.56241	23.8227	0.0284304	0.52124
HSD11B1L	-6.20014	23.4557	0.0284361	0.52124
CTD-2054N24.2	-6.28289	23.0152	0.0284479	0.52124
FAM63B	-3.0888	1.30083	0.0285346	0.521485
SLC9A7	-4.95721	2.55957	0.028289	0.52124
SERPINE2	-2.86044	1.00772	0.0285669	0.521485
TRIM69	-1.56205	0.753623	0.0288222	0.522322
IGFBP3	-4.23681	2.19185	0.0283619	0.52124
LRBA	-2.42161	1.09577	0.0286325	0.521485
TBC1D7	-1.94583	0.86434	0.0287067	0.522029
CLIC5	-6.43172	23.5343	0.0285442	0.521485
RBM43	-5.25305	1.97095	0.0283725	0.52124
NQO2	-0.931968	0.628259	0.0289987	0.52288
KDELR2	0.634928	0.434251	0.0291805	0.523935
ASB13	-5.51493	23.0573	0.028726	0.522029
TOLLIP-AS1	-6.18875	23.1248	0.0287342	0.522029
TRMT10C	0.108786	0.565985	0.0291043	0.523935
EIF5	1.71577	0.420599	0.0294202	0.526135
UCN	-8.15552	23.2787	0.0287644	0.522141
ZAP70	-0.204571	0.49751	0.029249	0.523958
CISD2	0.505965	0.450763	0.0291914	0.523935
POLD4	-0.581903	0.529878	0.029164	0.523935
CTC-523E23.11	-7.12018	23.5162	0.028804	0.522322
KDM5B	-1.94442	0.697783	0.0290209	0.52288
FANCB	-3.21893	1.59741	0.0289784	0.52288
ZDBF2	-6.04	23.5721	0.02894	0.52288
LIN7A	-6.68672	23.5888	0.0289829	0.52288
CIB1	1.08128	0.408755	0.0295705	0.52712
CD3D	3.5869	0.234906	0.0296489	0.528084
DYRK1A	-4.16418	1.72626	0.0289461	0.52288
ABHD2	-3.06113	1.18483	0.0291996	0.523935
CTTNBP2NL	-5.75313	2.47352	0.0290187	0.52288
SRCRB4D	-6.49212	23.4279	0.0292357	0.523958
FAIM2	-7.08006	23.2215	0.0293364	0.525092
STX18	-2.01031	0.800636	0.0296954	0.528481
TSSK6	-7.14711	23.4003	0.029511	0.526844
ATP6V1A	-3.36741	1.30061	0.0294429	0.526135
PRELID2	-6.89927	23.2452	0.0295309	0.526844
FAM219A	-5.71467	22.9756	0.0297527	0.529069
ARPC5	1.97862	0.311757	0.0303763	0.53192
GTF2F1	-1.40742	0.7095	0.0301963	0.530927
ADTRP	-0.78511	0.757738	0.030144	0.530831
ZKSCAN4	-5.98885	23.2956	0.0298287	0.529989
PPM1K	-1.26705	0.688541	0.0302468	0.530927
ACTR1B	-0.864321	0.626452	0.0303554	0.53192
EIF4E2	0.103978	0.450149	0.030401	0.53192
LMBR1L	-3.36688	1.07391	0.0299746	0.530793
SAMSN1	1.33048	0.42395	0.0305248	0.533659
AGRN	-6.29786	23.3815	0.0300776	0.530793
ZNF117	-7.23401	23.375	0.0300862	0.530793
SLC35E4	-4.45145	1.75187	0.0299771	0.530793
ARF5	-0.526254	0.543731	0.0305849	0.534279
WDSUB1	-4.65633	1.67121	0.030029	0.530793
ERP44	0.197288	0.441918	0.0308505	0.536726
CSGALNACT1	-4.41908	1.5283	0.0302169	0.530927
FAM159A	-4.52517	2.63531	0.0303869	0.53192
ZFAND6	-0.885116	0.52463	0.0309064	0.536726
MAP2K2	-1.03214	0.700309	0.0309957	0.536726
NOTCH2NL	-2.1733	0.754685	0.030965	0.536726
AC018816.3	-4.20372	1.74885	0.0306332	0.534597
MELK	-2.06416	1.25021	0.0308324	0.536726
TPRG1	-1.74191	1.60722	0.0306832	0.534712
KTN1-AS1	-6.6348	22.9679	0.0309433	0.536726
LOH12CR2	-6.88645	23.779	0.0309643	0.536726
ITGAX	-6.84379	23.3896	0.030972	0.536726
FDX1	0.555063	0.441404	0.0314277	0.54077
SAMD9	-1.98615	0.738218	0.0314104	0.54077
NFRKB	-2.79987	1.15619	0.0310865	0.537871
COMMD3	0.502499	0.432537	0.0316557	0.542164
TRIM16	-3.15387	1.26743	0.0311677	0.538848
USP49	-6.00718	23.3679	0.0313006	0.540698
RBBP4	0.0224018	0.46777	0.0317823	0.542164
PTOV1	-1.40504	0.790645	0.031729	0.542164
SPPL2A	-0.583641	0.502958	0.031745	0.542164
THOC6	-0.554416	0.558901	0.0317409	0.542164
CTSZ	-2.35511	1.02363	0.0316732	0.542164
TAF4B	-4.83772	2.70154	0.0313279	0.540698
PIM3	1.27998	0.503845	0.0318898	0.542508
PPP1R18	0.409744	0.464119	0.0321168	0.544039
TMEM110	-4.57779	1.96198	0.0313739	0.540698
ZNF691	-4.02842	1.77765	0.0315251	0.541364
XKR9	-7.63701	23.2498	0.0317788	0.542164
PSMC4	1.32798	0.357722	0.0323835	0.547056
SPTY2D1	-1.85761	0.797251	0.0319268	0.542508
CCDC7	-5.9455	22.9222	0.0318267	0.542497
FAM160B2	-5.30871	2.21417	0.0316709	0.542164
DET1	-6.08403	23.2112	0.0319157	0.542508
SRP14	3.35636	0.208139	0.0326693	0.547056
PTGFRN	-5.76745	23.3616	0.0319954	0.542886
RP1-187B23.1	-6.50217	24.055	0.0319989	0.542886
SPG21	-0.606343	0.5702	0.0325034	0.547056
ACOXL	-5.18545	2.2012	0.0318582	0.542508
MLEC	0.431608	0.452248	0.0325785	0.547056
RP11-128M1.1	-6.45297	23.391	0.0322532	0.545925
RAP1B	1.39953	0.359972	0.0328247	0.547056
NDUFA2	0.988337	0.404924	0.0328971	0.547056
PPAN	-0.132474	0.545227	0.0326868	0.547056
RFNG	-5.13547	23.2778	0.0323785	0.547056
BTF3L4	-0.23269	0.502263	0.0327674	0.547056
SDCBP	0.160373	0.458773	0.032776	0.547056
WBP2NL	-6.88931	23.4094	0.0324238	0.547056
C5orf55	-3.67822	1.48819	0.0324197	0.547056
RP11-791G15.2	-7.41812	22.9928	0.0324468	0.547056
LMO4	-1.36587	0.652274	0.0327532	0.547056
GDI2	1.22088	0.400783	0.0330844	0.548155
AL133245.2	-7.52236	23.3258	0.0325388	0.547056
C17orf97	-5.36504	23.0993	0.0326076	0.547056
PSMA2-1	1.99622	0.310433	0.0333009	0.549577
ZNF605	-5.70783	23.3275	0.032713	0.547056
RP11-869B15.1	-6.27517	23.2628	0.0327536	0.547056
CORO1C	-2.51243	0.990125	0.0328527	0.547056
ZNF384	-5.18769	2.14256	0.0326151	0.547056
TADA1	-4.66636	2.04407	0.03272	0.547056
COMMD6	1.44237	0.350226	0.0333657	0.549577
ZNF19	-7.08434	23.3171	0.0328644	0.547056
CNOT4	-1.90733	0.843565	0.0331208	0.548266
AKR1A1	0.58307	0.396941	0.0333319	0.549577
EIF3B	-0.792079	0.645227	0.0331777	0.548445
FGFR1	-4.15049	2.10931	0.0328831	0.547056
MCC	-5.87649	23.5454	0.0330747	0.548155
SNX8	-2.37235	0.88912	0.0332071	0.548445
IL24	-5.67248	23.8922	0.033089	0.548155
DEDD2	-2.25139	0.874171	0.0333765	0.549577
TMEM66	1.2575	0.347188	0.0337976	0.549628
CDK3	-7.09768	23.355	0.0331951	0.548445
CTD-3074O7.5	-5.20546	2.50277	0.0329926	0.547808
ZNF326	-0.861192	0.697418	0.0337731	0.549628
CDC37	1.49156	0.367059	0.0339934	0.549628
RP11-356I2.4	-4.44315	1.45068	0.0334747	0.549628
DNAJA2	-0.340178	0.539317	0.0337716	0.549628
ENSA	1.1971	0.369585	0.0340098	0.549628
CDK7	-2.08774	0.836497	0.0337049	0.549628
RRAGA	-0.721584	0.549548	0.0339247	0.549628
SMARCE1	-0.301229	0.491924	0.0339181	0.549628
RP11-325F22.2	-6.74109	23.6929	0.0335579	0.549628
CSNK1G3	-2.32096	0.821577	0.0337962	0.549628
HIPK2	-2.72639	1.32896	0.0336014	0.549628
SDCBP2-AS1	-5.51577	1.79861	0.0334299	0.549628
TIA1	-2.05154	0.826686	0.0338739	0.549628
CTD-2037K23.2	-3.96322	1.34407	0.0336953	0.549628
FAM174A	-2.51507	0.998018	0.0336967	0.549628
STAT3	-0.331524	0.483437	0.034151	0.550233
HTRA2	-0.345446	0.541256	0.0340461	0.549807
PPP1R12B	-5.49981	23.2672	0.0337699	0.549628
RRNAD1	-3.10735	1.09618	0.0338629	0.549628
BTBD19	-7.58872	23.2335	0.0338719	0.549628
ZFP69	-6.51906	23.6168	0.0339285	0.549628
PCBD1	-0.349497	0.633605	0.0342633	0.550865
MCEE	-3.25209	1.16155	0.0339591	0.549628
CCNA1	-7.45565	23.7004	0.0339609	0.549628
ZNF45	-6.30973	23.5709	0.0339634	0.549628
CDC5L	-0.250241	0.529651	0.034606	0.55253
TRAT1	-0.0220493	0.479356	0.0344616	0.55253
PLIN2	0.353254	0.463566	0.0346044	0.55253
CYHR1	-3.18187	1.31495	0.034186	0.550233
INO80C	-1.38504	0.682738	0.0345036	0.55253
CRTC1	-5.48311	2.14339	0.0339802	0.549628
RGS2	-4.03033	1.53645	0.0341756	0.550233
YIPF3	-0.997688	0.586149	0.0346431	0.55253
RPA2	0.576165	0.457647	0.0347057	0.55253
POGZ	-2.91557	1.34511	0.0341987	0.550233
TMEM167A	0.658107	0.403191	0.0348016	0.55253
FBXL17	-5.39189	2.52382	0.034103	0.550233
EWSR1	0.971627	0.358836	0.0349859	0.553353
ADRBK2	-2.78674	1.11628	0.0346884	0.55253
CSF2	2.24234	0.736256	0.0348232	0.55253
SF3B4	0.0749525	0.456586	0.0350467	0.553662
SLC4A1AP	-1.29227	0.623784	0.0347857	0.55253
ADPRM	-3.09633	1.21044	0.0345279	0.55253
SH3GLB1	0.00615107	0.461396	0.034986	0.553353
ZCCHC3	-3.58621	2.1941	0.0343606	0.552024
COX10	-2.90894	0.974694	0.0347645	0.55253
MT-ND4L	-0.511861	0.583012	0.0348318	0.55253
VDAC3	1.66263	0.344112	0.0353532	0.556889
PRDM4	-3.97885	1.92287	0.0345234	0.55253
FRYL	-2.69102	1.00932	0.035171	0.555223
KANSL1	-3.32088	1.13394	0.0347612	0.55253
C6orf89	-1.9466	0.749266	0.0350018	0.553353
MTCH1	-0.173395	0.494744	0.0353076	0.556573
LEKR1	-7.50691	22.9638	0.0348658	0.55253
EMILIN1	-8.05417	23.2399	0.0348737	0.55253
CHD4	-0.579898	0.612182	0.0352932	0.556573
PDE6D	-2.02786	0.78735	0.0354667	0.558274
NAMPT	-0.838798	0.639144	0.0356355	0.559774
CSTF2	-1.31532	0.654085	0.0356628	0.559774
FAM118A	-3.46796	1.31181	0.0356057	0.559774
NDUFB4	1.77306	0.322398	0.0361126	0.564502
SPN	-0.170567	0.483711	0.036151	0.564502
SH2B3	-3.62067	1.52194	0.0356647	0.559774
ELP5	-0.124785	0.487986	0.036109	0.564502
DAP3	0.164376	0.452914	0.0362637	0.564502
R3HDM1	-2.46387	0.99093	0.0361445	0.564502
PPIL1	-0.853964	0.624501	0.0361409	0.564502
SLC16A6	-7.07281	23.5641	0.035988	0.564041
TMEM131	-3.57337	1.50969	0.0359883	0.564041
HBS1L	-1.0553	0.634766	0.0364053	0.565697
ARNTL2	-2.72715	0.965696	0.0362767	0.564502
DYNC1I2	-0.265134	0.522211	0.0366071	0.567215
HLA-DRB1	0.74773	0.699806	0.0365615	0.566912
TMEM120B	-2.76747	1.08361	0.0361979	0.564502
SERINC5	-4.78579	1.90947	0.036539	0.566912
GPR137B	-4.02841	1.32431	0.0363898	0.565697
FBXO18	-2.96456	0.851014	0.0365495	0.566912
POMP	3.05075	0.252016	0.0372642	0.572726
MTMR14	-1.18659	0.578509	0.037103	0.572457
RP11-452F19.3	-3.36292	1.21098	0.0368087	0.568722
EDF1	2.6575	0.276886	0.0374002	0.57353
CRELD1	-4.13716	1.50943	0.0366805	0.567735
PSMF1	-0.161739	0.516667	0.0374406	0.573608
TSR2	-0.651326	0.526996	0.0372656	0.572726
MSRA	-2.5836	1.04428	0.0371634	0.572705
DEGS1	-0.658923	0.477787	0.037483	0.573853
MX1	-0.946474	0.68622	0.0374093	0.57353
LA16c-431H6.6	-4.74562	23.7116	0.0372008	0.572726
CLPX	-1.88573	0.73063	0.0375499	0.574474
LATS1	-4.23054	1.69538	0.037278	0.572726
LRP10	-1.82898	0.676735	0.0378554	0.578741
ARSG	-4.52901	1.75134	0.0373504	0.573434
TSSC4	-0.360069	0.463506	0.0381278	0.58209
DDX52	-0.835717	0.606437	0.0382494	0.583129
HNRNPK	2.49764	0.233503	0.038539	0.587133
RP11-554J4.1	-5.37291	2.24441	0.0379193	0.579313
ATG4B	-1.19216	0.596199	0.0387108	0.588982
ASPH	-4.67075	2.3293	0.0381927	0.582672
BCAS2	0.345523	0.417971	0.0390058	0.592589
HSPA5	2.25995	0.377373	0.0393324	0.595063
HAGH	-0.380731	0.494172	0.0391524	0.593575
RP11-486G15.2	-6.40419	23.613	0.0387144	0.588982
DCAF7	-0.819485	0.631547	0.0392351	0.594415
GREM2	-7.70627	23.0527	0.0389601	0.592307
MCMBP	-1.13585	0.595022	0.0394797	0.596051
BAHD1	-5.56321	23.5627	0.0390968	0.593469
CACNA1D	-6.20023	23.7362	0.0391182	0.593469
ZNF773	-6.07544	23.9246	0.0392942	0.594898
MKL2	-6.08888	2.54184	0.0393811	0.595386
RP3-395M20.12	-5.14706	2.36659	0.0394213	0.595581
HMGN1	2.64007	0.259138	0.04051	0.608236
SEH1L	-1.65138	0.768734	0.0403509	0.607521
ARF3	-0.674458	0.516956	0.0405065	0.608236
SMC5	-0.92489	0.582509	0.0404091	0.607557
RDH13	-3.34565	1.89167	0.0403987	0.607557
NDFIP1	1.11935	0.364822	0.0408509	0.610947
MTFMT	-2.25298	0.799689	0.0406467	0.609869
TRMT112	2.1601	0.311825	0.0411882	0.61335
NBL1	-2.08641	0.807579	0.0407105	0.610405
KIAA1524	-1.52333	0.83318	0.0407976	0.610947
NDUFB1	1.15151	0.360357	0.0413026	0.614214
GON4L	-1.79172	0.767691	0.0409148	0.610947
ORAI2	-0.959449	0.625266	0.040947	0.61101
TICAM1	-2.85093	0.876894	0.0408123	0.610947
SUPT3H	-3.20824	1.329	0.0408796	0.610947
ZNF799	-5.63888	23.5912	0.0409036	0.610947
JADE2	-3.20648	1.21557	0.0410858	0.612662
POU2AF1	-3.56814	1.45709	0.0411778	0.61335
THAP2	-3.11772	1.12004	0.041338	0.614321
NUP98	-2.27496	0.83416	0.0414146	0.614844
C12orf29	-1.39707	0.700948	0.0416901	0.617869
VTI1B	-0.351142	0.508525	0.0418921	0.619179
NMRK1	-1.75416	0.691006	0.0418012	0.618675
HMGN5	-3.2377	1.3564	0.0414296	0.614844
SLC35C1	-3.34314	1.16905	0.0419505	0.619622
CCL3L1	-4.01625	24.4286	0.0418868	0.619179
AL591479.1	-4.72048	2.24056	0.0416833	0.617869
ZNF568	-4.78391	1.79012	0.0417657	0.61857
HINT2	0.285772	0.466506	0.0427119	0.627393
ORC4	-2.28682	0.764805	0.0422816	0.624091
C3orf17	-2.37887	0.994778	0.0424905	0.625891
HADHA	0.0632568	0.458356	0.0428264	0.62788
ERV3-1	-3.42727	1.07581	0.0426905	0.627393
POLD1	-2.66254	0.979849	0.0425116	0.625891
SNX18	-3.85332	1.18911	0.0425184	0.625891
IFT20	-1.50258	0.66488	0.0428145	0.62788
ARID5A	1.03581	0.502982	0.0430329	0.629637
SIT1	0.383194	0.440052	0.0432713	0.631019
C5orf15	-1.5447	0.658613	0.0430225	0.629637
PTS	-0.680308	0.549234	0.0431114	0.629941
CENPC	-2.07064	0.719686	0.0430828	0.629941
COMMD9	-1.58716	0.73299	0.043272	0.631019
TSC22D3	-2.99409	1.04858	0.0431874	0.630629
ARL6IP1	0.523076	0.40443	0.0437525	0.635051
SUPT6H	-2.20057	0.864145	0.0434708	0.632647
BNIP1	-2.31472	0.84065	0.0436187	0.633955
KPNA4	-2.12902	0.847705	0.0436741	0.634336
STK3	-4.86871	2.16248	0.0433744	0.631666
MRPL51	2.29471	0.286449	0.0443374	0.639367
ZCCHC6	-2.49898	0.842122	0.0439683	0.637336
ZNF800	-1.89796	0.769005	0.0440582	0.638215
DCTN6	-0.36185	0.501153	0.0444711	0.639826
DEF8	-1.52409	0.818575	0.0441173	0.638646
SPOP	-1.31842	0.685928	0.0443389	0.639367
ZNF281	-1.97483	0.630493	0.0442229	0.639072
ZNF624	-6.86666	23.5937	0.0442209	0.639072
HABP4	-3.3572	1.41655	0.0443931	0.639665
ARL13B	-2.213	0.993564	0.044343	0.639367
DOT1L	-3.27014	1.14543	0.0442346	0.639072
ESF1	0.302751	0.462307	0.0447851	0.642342
TAX1BP1	0.779299	0.387631	0.0451478	0.645422
ACSS1	-4.20616	1.26069	0.0444794	0.639826
SFXN5	-3.43724	1.31884	0.044677	0.641636
FHL1	-3.56857	1.23318	0.0444923	0.639826
KCTD9	-2.35928	0.893963	0.0450256	0.644943
CXADR	-7.71435	23.4972	0.0448358	0.642647
GPR155	-4.86826	2.13951	0.0446596	0.641636
CDC42BPA	-5.81062	2.65088	0.0447378	0.642087
VPS26A	-1.17947	0.588024	0.0454651	0.648193
MAF1	0.0732997	0.468142	0.0456891	0.64913
FLJ00104	-7.01955	23.5106	0.0452186	0.64601
UCP2	1.39597	0.394197	0.045705	0.64913
CLK2	-4.37154	2.06783	0.0450759	0.645239
CRY1	-3.09601	0.917708	0.0454904	0.648193
DDX51	-3.90448	1.43774	0.0453502	0.647041
DPM2	-0.307346	0.517285	0.0458476	0.649922
RFC1	-0.526395	0.568574	0.04588	0.649922
ZNF880	-3.31941	0.862553	0.0457956	0.649922
PLIN3	-1.62265	0.615416	0.045875	0.649922
CCR8	-4.46036	1.10964	0.0455658	0.648845
TSPAN5	-1.34864	0.672784	0.0460289	0.651608
TSNARE1	-6.80558	23.0612	0.0456924	0.64913
RP11-544A12.8	-4.19248	1.34568	0.0456134	0.649098
TOMM22	1.51739	0.3437	0.0464811	0.654316
CHMP4B	0.565977	0.396458	0.0465025	0.654316
ARIH2	-0.989642	0.611525	0.0465014	0.654316
ZNF619	-6.79496	22.78	0.0460939	0.652104
CCBL2	-1.87874	0.675602	0.0463318	0.654197
RP11-672L10.6	-7.55921	22.8249	0.0463281	0.654197
EIF4A2	0.858439	0.38858	0.0469527	0.657897
AP000769.1	-6.8651	22.9822	0.0464865	0.654316
TIE1	-5.98397	24.143	0.0465143	0.654316
PRODH	-7.04476	23.2552	0.0465203	0.654316
CD164	0.320553	0.38865	0.0472276	0.657897
RP11-169D4.2	-6.88048	22.7647	0.046665	0.655927
ICA1L	-5.56967	22.7919	0.0467126	0.656174
TK1	0.238078	0.613969	0.0472042	0.657897
AC092669.3	-9.02013	22.9514	0.0468408	0.65742
RP11-22N19.2	-6.45563	23.066	0.0469602	0.657897
FMR1	-3.65652	1.24581	0.0470517	0.657897
STK16	-1.69386	0.683054	0.0472709	0.65808
SNAPIN	-0.521285	0.470616	0.0475241	0.658929
EPSTI1	-0.850853	0.521054	0.0475653	0.658929
NHS	-5.00554	22.8625	0.0470778	0.657897
CIRBP	1.38764	0.332738	0.0478299	0.658929
AGAP6	-5.6977	23.3339	0.0471831	0.657897
ZNF91	-4.04396	1.83322	0.0470545	0.657897
LINC00649	-3.14445	1.0146	0.0474185	0.658929
ZNF268	-4.29977	1.79202	0.0471242	0.657897
PLRG1	-0.749323	0.476013	0.0478418	0.658929
MAP4K3	-6.24284	23.1674	0.0474341	0.658929
DNTTIP2	0.083275	0.44176	0.0480271	0.658929
PDZD11	-0.995429	0.536954	0.0479944	0.658929
TMEM245	-2.83247	1.05215	0.0476994	0.658929
AC074138.3	-6.33291	23.3174	0.0475359	0.658929
FAM43A	-4.07547	1.29782	0.0475427	0.658929
PQLC1	-2.74196	0.850046	0.0478822	0.658929
LAT	2.47956	0.362892	0.0482675	0.66015
TMEM92	-7.4327	23.3078	0.0477495	0.658929
POGLUT1	-2.59657	0.99346	0.0480175	0.658929
GDPGP1	-6.85664	22.6612	0.0478236	0.658929
RIOK3	-2.40607	0.908658	0.048027	0.658929
PARP16	-4.45307	1.4004	0.047821	0.658929
CTD-2031P19.3	-8.12937	23.3544	0.0478823	0.658929
CDC123	1.30766	0.358539	0.048615	0.663654
HECW2	-6.09858	22.7424	0.0480127	0.658929
PLXNA3	-6.01073	22.5687	0.0480178	0.658929
GZMK	-3.30379	1.52072	0.0479459	0.658929
MUC4	-7.45701	23.4586	0.0481461	0.659424
TRIM62	-6.39323	23.0328	0.0481539	0.659424
NMNAT3	-7.09839	23.1959	0.0482485	0.66015
RDH5	-5.31831	2.11092	0.0480698	0.6591
GPR56	-3.80865	1.37567	0.0483448	0.660793
TTBK2	-4.97325	22.9254	0.048455	0.661885
RP11-290C10.1	-8.10967	22.9488	0.0487828	0.665378
AKAP8	-2.05229	0.753291	0.0490069	0.667332
PLCL1	-7.6165	23.4439	0.0488023	0.665378
CIZ1	-2.49206	0.857863	0.0490699	0.667681
SEC16A	-3.42966	1.2142	0.0488867	0.666111
ATL3	-2.00967	0.796865	0.0492633	0.667968
FGD2	-7.67746	23.1644	0.0490938	0.667681
ELF1	-0.130546	0.424093	0.0495878	0.67
RP11-798M19.6	-6.06875	22.9524	0.0491953	0.667968
C1R	-7.22089	22.9839	0.0492174	0.667968
ACVR1B	-6.05366	23.2343	0.0492215	0.667968
ATRN	-5.97267	23.5402	0.049268	0.667968
UHRF1BP1L	-2.45331	0.862674	0.0496382	0.67
GTF2H5	0.724056	0.384151	0.0498668	0.670618
CHMP5	0.569936	0.36904	0.0499237	0.670618
RYR1	-8.1565	23.0871	0.0494216	0.669217
ZBTB7B	-2.49529	0.965245	0.0496253	0.67
ZNF850	-7.89628	23.2416	0.0494572	0.669284
SLC2A1-AS1	-7.38428	23.3186	0.0496221	0.67
SSNA1	1.02276	0.357175	0.0502895	0.672202
ZNF41	-6.68554	23.1785	0.0497148	0.67
TSLP	-7.99744	23.0239	0.0497566	0.67
SAMD10	-3.00716	1.09823	0.0497733	0.67
RP11-661A12.5	-7.90988	23.4963	0.0497867	0.67
RBM4	-2.26826	0.726508	0.0500343	0.670618
IPPK	-3.9385	1.1761	0.0497718	0.67
HYI	-2.89187	1.15063	0.0499556	0.670618
AC005224.2	-7.20807	22.7332	0.0499632	0.670618
RP11-542M13.3	-6.64085	23.4359	0.0500274	0.670618
KIFC2	-6.56679	22.7246	0.050048	0.670618
POC5	-3.06073	1.11685	0.0501604	0.671712
CHST12	-1.2151	0.615327	0.0506313	0.672975
UBA5	-0.667372	0.499566	0.050656	0.672975
SNX25	-5.88981	22.5972	0.0502594	0.672202
GBP4	-0.856918	0.557385	0.0507632	0.673989
PEX3	-2.73234	0.982037	0.0504087	0.672594
DST	-6.00306	23.1051	0.0504343	0.672594
RP11-96K19.5	-6.89889	23.7081	0.0504697	0.672594
RP11-244H3.4	-8.05024	23.2154	0.0504731	0.672594
NPEPL1	-4.68007	1.80033	0.0502389	0.672202
LARP1B	-2.38006	0.853641	0.0506019	0.672975
HLX	-6.66077	22.8959	0.0505539	0.672975
MRPL13	1.15059	0.344174	0.0511666	0.675661
ZFP69B	-6.61211	22.918	0.0506473	0.672975
ZNF502	-6.74	22.9312	0.0508357	0.67413
ADAM12	-7.53632	23.121	0.0509147	0.674766
PCMTD1	-2.86462	1.0012	0.0510203	0.675446
PSMD5-AS1	-2.32116	0.936696	0.0512537	0.675661
ASB2	-1.86935	0.754942	0.0512185	0.675661
FANCF	-2.39837	0.904458	0.0513415	0.675661
BFSP1	-7.85176	23.2783	0.0510724	0.675624
DAD1	1.94905	0.309976	0.0517105	0.67706
ADAM19	-1.17401	0.615624	0.0515074	0.676047
AMOTL1	-6.43381	22.7536	0.0512464	0.675661
COMMD4	-0.509642	0.551994	0.051749	0.67706
DTWD2	-6.72707	23.1765	0.0512606	0.675661
SPSB2	-3.38562	1.07176	0.0514295	0.675661
ITGB2	0.492789	0.398459	0.0519263	0.67706
POLR2J3	-1.66979	0.662649	0.0517038	0.67706
B4GALT1	-3.20508	1.18365	0.0514329	0.675661
TEC	-7.01563	23.3381	0.0513838	0.675661
KIAA1841	-5.71407	22.8795	0.0513842	0.675661
RP11-301O19.1	-5.46241	22.8134	0.0514201	0.675661
ARHGEF6	-1.61351	0.663486	0.051789	0.67706
SCARB1	-5.65449	22.949	0.0514471	0.675661
TRPV2	-1.94765	0.734401	0.0518687	0.67706
MBD2	-1.54332	0.77558	0.0516599	0.67706
CHPT1	-1.40766	0.708204	0.0521121	0.677594
PLXNB2	-7.16266	22.6853	0.0518746	0.67706
AC010761.8	-7.14909	23.1727	0.0519059	0.67706
RP11-4F5.2	-6.21001	22.7835	0.0519105	0.67706
PRR4	-1.94424	0.736535	0.0523576	0.677659
LINC00176	-2.22465	0.846303	0.0521683	0.677594
FAM174B	-6.569	22.8538	0.0519672	0.677189
RP11-706O15.1	-3.74718	1.75456	0.0517872	0.67706
LAMP2	-1.52831	0.587679	0.0523966	0.677659
U47924.30	-7.21163	22.9788	0.052133	0.677594
HPS3	-3.88279	1.15835	0.0521848	0.677594
C7orf60	-6.35224	23.1616	0.0522619	0.677659
HNRNPA0	1.51055	0.322326	0.0530708	0.678139
RP11-412D9.4	-5.4637	2.2166	0.0520444	0.677594
KIAA1217	-7.31288	22.7618	0.0522972	0.677659
ZC3H13	-0.213465	0.472272	0.0528099	0.677659
D2HGDH	-4.06953	1.5091	0.0521092	0.677594
THY1	-6.85364	23.6394	0.0523868	0.677659
GATSL3	-4.12952	1.41625	0.0525508	0.677659
LINC01011	-7.37949	23.2636	0.0524235	0.677659
NSMF	-4.58185	1.96114	0.0523173	0.677659
RTFDC1	0.567217	0.373411	0.053063	0.678139
DUSP6	-0.524884	0.573137	0.0527902	0.677659
ABHD13	-2.51625	0.830289	0.0528736	0.677659
ECSCR	-7.55737	22.7659	0.0524843	0.677659
TRIO	-7.12029	23.2381	0.0526253	0.677659
TMEM182	-6.29413	23	0.0526381	0.677659
MOCS3	-3.70038	1.16259	0.0526515	0.677659
UBXN10-AS1	-5.08979	1.95381	0.0525627	0.677659
MYO6	-6.78574	22.9694	0.0527561	0.677659
ZNF131	-1.85087	0.743979	0.0531511	0.678139
AC012358.8	-7.92301	23.3655	0.052814	0.677659
TMEM117	-6.65028	23.1749	0.0528543	0.677659
HSD17B12	-1.77631	0.682378	0.0531439	0.678139
MRPL28	0.546636	0.379418	0.0535314	0.678511
NOM1	-1.73159	0.752048	0.0533067	0.67829
PRR19	-6.21261	23.4311	0.052958	0.678139
LYST	-0.886696	0.536664	0.0534829	0.67829
RP11-770J1.3	-6.73647	23.1114	0.0531255	0.678139
PRR14L	-2.85281	1.16137	0.0532812	0.67829
CDO1	-7.17079	23.0272	0.0531365	0.678139
DDX46	1.14767	0.400398	0.0538817	0.680432
ALDH4A1	-6.28056	22.7715	0.0531854	0.678139
SIX1	-5.90049	22.8406	0.0531911	0.678139
WDR90	-5.49837	23.0456	0.0532591	0.67829
TOX4	-0.840974	0.514648	0.0537277	0.679812
BRK1	1.80122	0.285302	0.0541395	0.681586
C11orf74	-6.09016	22.9331	0.0534067	0.67829
ZNF570	-6.00997	23.0147	0.0534783	0.67829
SEC24D	-3.14699	1.08243	0.0536024	0.679016
ACAD8	-2.72936	0.871296	0.0539675	0.680502
FKBP3	0.682605	0.388968	0.0541561	0.681586
PTGDR	-8.57651	22.9526	0.0537982	0.68031
LBX2-AS1	-7.70016	23.0429	0.0538425	0.680432
CUL7	-6.08885	22.7787	0.0539015	0.680432
RHOQ	-5.96521	22.867	0.0539694	0.680502
NDFIP2	0.749463	0.381045	0.0545668	0.682294
SKAP2	-3.22417	0.957941	0.0543794	0.681728
FANCI	-2.08512	0.861634	0.0543502	0.681728
ZXDB	-6.81954	22.962	0.0541542	0.681586
DESI1	0.322653	0.456562	0.054909	0.684431
POMT2	-6.47023	22.6862	0.0542857	0.681728
CACYBP	2.47203	0.327338	0.0550138	0.684592
ATP6AP1L	-5.9468	23.3496	0.0543685	0.681728
ICAM3	0.401386	0.393098	0.0549733	0.684592
CEP120	-4.57164	1.96766	0.0542524	0.681704
TM9SF3	-1.86065	0.808082	0.054581	0.682294
ITPKB	-4.31685	1.50227	0.0542058	0.681586
PLCB3	-6.54199	23.0279	0.0544137	0.681766
ZFAT	-6.70803	23.0263	0.0544556	0.6819
REEP6	-6.46161	2.16597	0.0542117	0.681586
RP11-547D23.1	-7.20441	23.2037	0.0545248	0.682294
AP001372.2	-6.35664	23.0135	0.0546969	0.683064
RPS10P7	-6.75193	23.0689	0.0547053	0.683064
CAP1	1.97045	0.285402	0.0555448	0.687967
RP11-79P5.9	-6.68377	22.8208	0.054817	0.683675
MLLT3	-1.8547	0.67154	0.0551859	0.686313
CIAPIN1	-0.263531	0.47988	0.0553231	0.687627
TUBA1A	0.0708177	0.441894	0.0555072	0.687967
KDM4D	-6.13821	22.8798	0.055016	0.684592
VPS36	-1.3682	0.665086	0.055485	0.687967
RBCK1	-0.76313	0.505291	0.0555512	0.687967
XAB2	-1.95908	0.728496	0.055603	0.687967
DIMT1	-0.678694	0.496321	0.0556544	0.687967
TCIRG1	-2.09389	0.739482	0.0556559	0.687967
LACTB	-0.656512	0.545148	0.0556975	0.687967
AMZ2	-1.32019	0.613612	0.0558348	0.688297
ENPP2	-7.11368	23.2193	0.0553622	0.687722
SURF4	0.568819	0.37492	0.0559331	0.688297
TMEM201	-4.62975	22.8935	0.0554174	0.687967
RNMT	-0.688496	0.497159	0.0559768	0.688297
XRCC5	2.16308	0.318456	0.0563391	0.690027
FAM72A	-3.57177	1.25979	0.0557336	0.688023
FIP1L1	-0.381593	0.496144	0.056281	0.690027
SPATA2L	-4.91368	1.47451	0.0556741	0.687967
RAD9B	-7.37813	23.0061	0.0559048	0.688297
KLK1	-6.41386	22.8468	0.055954	0.688297
PHRF1	-3.21713	1.17597	0.0558761	0.688297
NAPSA	-5.60785	22.9653	0.0560744	0.689109
UQCC1	-2.42004	0.856199	0.0562586	0.690027
CTSA	-1.14465	0.583126	0.0567743	0.693072
RP11-440D17.3	-6.6722	23.3402	0.0563108	0.690027
RAB7L1	-2.12145	0.810243	0.0566211	0.692227
HIST1H2BN	-5.9806	2.02767	0.0561825	0.689915
SLC41A1	-4.24085	2.01162	0.0562034	0.689915
RP11-223C24.1	-8.38366	23.0779	0.056435	0.690814
IMPA1	-1.73789	0.688787	0.0568926	0.693945
ZNF555	-6.82484	22.8901	0.0566457	0.692227
SDF4	-0.175865	0.399721	0.0572711	0.695875
PGBD1	-6.00055	2.32496	0.0565502	0.691835
ITPR1	-0.591906	0.622225	0.0572656	0.695875
DNAJC28	-7.93673	23.3711	0.0569136	0.693945
RDH10	-1.84178	0.73053	0.0572294	0.695875
DYRK1B	-5.27267	2.02672	0.0567785	0.693072
IMP3	0.993075	0.377926	0.0576169	0.697063
STAT4	-1.67295	0.634651	0.0575828	0.697036
SERHL2	-6.96205	22.8945	0.057167	0.695875
PIGP	-1.00059	0.577368	0.057573	0.697036
GUCY1B3	-7.68081	23.292	0.0572096	0.695875
SP140	-1.48698	0.629125	0.0576626	0.697228
C17orf59	-2.82565	0.895611	0.0575343	0.697036
CEP95	-2.9984	0.993793	0.0573272	0.695875
CST7	-0.567651	0.534799	0.0579551	0.698827
STRIP1	-3.7264	1.28681	0.0575571	0.697036
METTL2B	-1.84575	0.836046	0.0580698	0.699823
SUPT4H1	0.964553	0.379996	0.0584	0.701654
SLC39A13	-4.54207	1.37816	0.0577125	0.697353
BOLA2	-8.47382	23.0481	0.0577618	0.697353
TAP1	1.45994	0.322726	0.0584346	0.701654
KCNG1	-4.88513	1.97307	0.0577688	0.697353
RP11-381K20.2	-6.45023	22.8397	0.0579327	0.698827
MAPKAPK5	-1.76737	0.682207	0.0584717	0.701654
ZNF667-AS1	-6.33961	22.9412	0.0582963	0.701654
GNPAT	-1.54088	0.619302	0.0588376	0.703912
RP11-492E3.2	-5.75499	1.74459	0.058162	0.700547
GATA3-AS1	-3.1734	1.07434	0.0588612	0.703912
PINLYP	-5.51607	23.1679	0.058477	0.701654
BOLA1	-1.67807	0.753195	0.0587832	0.703912
H1F0	-4.26117	1.11692	0.0587977	0.703912
PIK3C2A	-4.23344	1.62269	0.0584466	0.701654
CD70	1.08179	0.50162	0.0589632	0.70436
HIST1H2AE	-6.75974	23.3487	0.0586033	0.702757
TCEB2	2.77126	0.248782	0.0595398	0.708144
RTN2	-6.07829	2.10774	0.0584792	0.701654
MED10	0.548326	0.380798	0.0593923	0.707703
ZYG11B	-5.22608	22.6838	0.0589212	0.704244
GJB2	-2.29899	1.09666	0.0591559	0.705888
AL138764.1	-8.66362	22.8789	0.0593098	0.707338
HYKK	-7.75156	22.9353	0.0594485	0.707703
ORAI1	-1.01696	0.536661	0.0600032	0.711447
B4GALNT1	-6.19969	22.9143	0.05971	0.709372
RP11-109G23.3	-6.14585	23.4553	0.0597171	0.709372
ARMC9	-6.60454	23.0864	0.0597407	0.709372
ATP5G1	1.94894	0.302457	0.0604979	0.713633
RCHY1	-2.0859	0.718513	0.0601112	0.711447
CHRNA10	-7.70839	22.8569	0.0600378	0.711447
GSTZ1	-2.67658	0.954478	0.0603936	0.713633
RP11-819C21.1	-6.42878	22.9203	0.0601102	0.711447
JUNB	1.64585	0.366568	0.0608312	0.713633
C16orf80	-0.124452	0.46615	0.0608258	0.713633
DAPK2	-8.46613	23.06	0.0602725	0.712968
IL21-AS1	-7.54577	23.3823	0.0606168	0.713633
NRIP3	-6.7994	23.4282	0.060728	0.713633
HOXB6	-7.69587	23.036	0.0607315	0.713633
RP11-262H14.4	-5.16902	1.98918	0.0606541	0.713633
PTCH1	-7.39601	23.0366	0.0608524	0.713633
LRRC1	-5.33744	2.18578	0.0606318	0.713633
MCMDC2	-7.90121	23.4167	0.0609281	0.713752
EXOSC6	-3.11558	1.1001	0.0608312	0.713633
COPS7A	-2.27969	0.731615	0.0611148	0.714231
CCDC64	-3.89803	1.56558	0.0610232	0.714099
PSMD12	0.267015	0.419041	0.0616769	0.717512
LUCAT1	-4.84906	1.28726	0.0609995	0.714099
EPOR	-4.18618	1.35767	0.0610794	0.714231
P4HA2	-2.75588	0.793228	0.0614783	0.716732
FAM122C	-5.38	1.65073	0.0611854	0.714464
AP000476.1	-6.9714	23.5826	0.0614258	0.716502
RASSF7	-2.26014	0.84719	0.0618447	0.717663
TBC1D10B	-3.17041	1.21388	0.0617843	0.717663
TEKT4	-8.00632	22.773	0.061601	0.717395
RASSF4	-7.1619	23.6965	0.0616408	0.717475
SLC16A1	-1.92195	0.755116	0.0618874	0.717663
NOP14-AS1	-3.16588	0.83336	0.0618676	0.717663
APBB2	-6.03059	23.5402	0.0618344	0.717663
NFATC1	-3.10479	0.832503	0.0622211	0.720766
IFI35	-0.0234127	0.404043	0.0624944	0.722397
POP5	-0.239563	0.489565	0.0624822	0.722397
GORASP1	-4.59268	1.60854	0.0619416	0.71791
SQRDL	0.895726	0.343864	0.062902	0.724803
UFSP2	-2.22167	0.769873	0.0627551	0.723891
UBN1	-1.59997	0.723837	0.0627897	0.723891
SHFM1	2.20088	0.277207	0.0633353	0.725738
HSH2D	-2.68163	0.968554	0.0627858	0.723891
ZNF765	-5.83587	2.19207	0.0622818	0.721086
KBTBD2	-4.05133	1.65908	0.0623897	0.721952
MICALCL	-7.10499	22.7381	0.062576	0.722957
ANXA5	1.00295	0.355849	0.0633556	0.725738
BNIP3L	-2.37157	0.736	0.0629716	0.725173
C10orf12	-5.32087	1.94424	0.0626264	0.723155
RAB3GAP1	-2.62405	0.77359	0.063039	0.725231
IFI27L2	0.828472	0.369734	0.0635112	0.725738
ARL11	-6.72244	23.5083	0.0630007	0.725173
BAG4	-2.7243	1.11781	0.0632105	0.725738
LMCD1	-2.88022	0.914737	0.063291	0.725738
SRSF3	2.76644	0.260514	0.0641933	0.72799
KAT6A	-3.02385	1.10909	0.0634766	0.725738
HCCS	-1.04629	0.59954	0.0638942	0.726735
RP11-138A9.1	-2.43279	0.926956	0.0637913	0.726322
CLCN7	-4.28877	1.53715	0.0634565	0.725738
CBX2	-6.50031	23.0551	0.0635097	0.725738
TOR1AIP2	-2.73068	0.981049	0.0636427	0.725738
FOXP3	-1.65119	0.735435	0.0637374	0.726322
TCP11L2	-7.53048	22.9894	0.0635865	0.725738
RP11-111M22.2	-6.382	23.4297	0.0635949	0.725738
CTSF	-6.54111	22.9068	0.0636471	0.725738
ASB8	-2.38389	0.878844	0.0639458	0.726833
CCR1	-4.3555	1.61955	0.0634835	0.725738
COG5	-4.32822	1.58041	0.0635535	0.725738
MOB1A	0.59637	0.3481	0.0643609	0.728521
SHPK-1	-5.75631	2.00156	0.0635797	0.725738
NUDT8	-1.93203	1.00406	0.0642138	0.72799
RAB11FIP2	-4.40177	1.62629	0.063649	0.725738
SQLE	-0.236222	0.469246	0.0643075	0.728295
SPTAN1	-2.51429	0.86602	0.0641582	0.72799
KDELC2	-4.27413	1.28538	0.0638001	0.726322
MORF4L1	1.62242	0.295312	0.0647845	0.730229
FAM13A	-7.05977	23.5002	0.064019	0.726915
PRSS21	-3.53316	1.70739	0.0639784	0.726833
PPP1R12A	0.193887	0.385698	0.0649307	0.730229
DDX17	-0.374618	0.498545	0.0648333	0.730229
KIF9-AS1	-7.19134	23.5692	0.0644429	0.729071
ZNF518B	-4.60885	1.472	0.0642992	0.728295
SPTLC2	-2.39569	0.78554	0.0648436	0.730229
TMEM185A	-2.68405	0.905125	0.0649597	0.730229
MTAP	-1.77048	0.746131	0.0648913	0.730229
SLC11A2	-3.76212	1.25563	0.0648569	0.730229
ACRC	-6.94389	22.8564	0.0647007	0.730229
MFHAS1	-2.61113	0.948045	0.0649876	0.730229
HCG11	-5.05492	1.5739	0.0646452	0.730229
MBNL2	-4.75108	2.15173	0.0645903	0.730229
LBR	-0.878577	0.51664	0.0653778	0.731796
CMC1	-0.343569	0.486677	0.0654109	0.731796
TOPORS	-2.13806	0.799455	0.06523	0.731796
ZNF649	-5.33752	2.10972	0.0646918	0.730229
SECISBP2L	-2.35959	0.811679	0.0654672	0.731924
GLI4	-4.37629	1.63871	0.0650142	0.730229
CHAMP1	-2.5495	0.985378	0.0656745	0.733467
PSMD14	1.28131	0.315883	0.0660446	0.735738
BZRAP1-AS1	-2.87644	0.977957	0.0657062	0.733467
INTS2	-4.59137	2.12472	0.0652961	0.731796
FLNB	-4.97286	2.13769	0.0653162	0.731796
C1orf21	-5.75581	2.1569	0.0654222	0.731796
SEC61A1	-1.04268	0.562357	0.0662344	0.73685
HSD17B4	-2.7187	0.717936	0.0658848	0.735084
AP003774.1	-3.58108	1.10294	0.0660269	0.735738
CHTF8	-1.57267	0.585481	0.0662617	0.73685
VPS72	-1.32895	0.585344	0.0665384	0.738973
DCUN1D2	-5.9061	23.488	0.0660787	0.735742
LCORL	-4.18561	1.94612	0.065923	0.735134
LINC00339	-6.4742	22.694	0.0666931	0.740314
VAMP1	-4.03408	1.28344	0.0669167	0.741663
RP4-779E11.3	-8.88838	22.8786	0.0667689	0.740608
BPNT1	-2.34322	0.782665	0.0671763	0.743256
CD300A	-6.6581	23.6189	0.067029	0.74253
ATG4C	-3.26806	0.973879	0.0671772	0.743256
GCNT2	-7.44803	23.3967	0.0671968	0.743256
MTIF3	-0.793742	0.501814	0.0677724	0.746741
SND1	-0.762395	0.462148	0.0677324	0.746741
CHST11	-1.19194	0.460586	0.0677859	0.746741
LSM14A	-0.447453	0.436108	0.0679063	0.747312
ORAOV1	-3.80349	1.36278	0.0675438	0.745462
SIAE	-6.21138	23.5887	0.0674065	0.744819
MMP9	-5.96937	24.3246	0.0675012	0.745462
PSMB10	-0.0520262	0.40337	0.0681676	0.749053
WDR53	-3.14849	1.02814	0.0678731	0.747312
GADD45G	-0.502724	0.522127	0.0681126	0.748827
CDK2AP2	0.898697	0.346463	0.0685689	0.752288
GTF2B	-0.501161	0.4454	0.0687335	0.752288
COPE	2.11168	0.238814	0.0690373	0.753671
PGM3	-3.57526	1.21794	0.0682817	0.749929
QPCT	-5.3993	1.65576	0.0680845	0.748827
TMCO6	-3.83756	1.12273	0.0683697	0.750517
PDCD10	0.318042	0.357744	0.0690235	0.753671
MAST4	-2.19701	0.74643	0.0687725	0.752288
MICU1	-3.02531	1.0703	0.0687719	0.752288
KCNA3	-3.33742	0.959163	0.0687559	0.752288
SLC14A2	-7.6105	23.2526	0.0686066	0.752288
LRRC37A2	-7.35324	23.3764	0.0687688	0.752288
DUSP10	-2.35114	0.696492	0.0690826	0.753788
ZC3H12D	-3.22752	1.1819	0.0689895	0.753671
KAT7	-3.14539	0.966976	0.0689184	0.753506
MRPS33	0.53133	0.359629	0.0694407	0.756182
INTS4	-2.98471	0.841371	0.0695789	0.756802
LIMD1	-4.73204	1.47654	0.0692264	0.75498
KDM3B	-3.57759	1.27179	0.0694133	0.756182
ACAT2	0.258227	0.436219	0.0698295	0.758144
ZNF134	-4.5124	1.14136	0.0696448	0.756892
KCNQ1OT1	-4.29565	2.32176	0.0693858	0.756182
ARL2BP	-0.920933	0.499301	0.0701853	0.759359
VPS54	-4.50003	1.5384	0.0695985	0.756802
TST	-3.04638	1.16279	0.0699859	0.759002
SBF2-AS1	-4.62236	2.05555	0.0696018	0.756802
TMEM68	-2.22598	0.773197	0.0701589	0.759359
MYB	-1.79851	0.72974	0.0701555	0.759359
ST6GALNAC6	-2.7174	0.810777	0.0703232	0.759955
BUB3	1.53978	0.319566	0.0709336	0.764043
AKAP5	-5.05334	1.99222	0.070013	0.759002
TDRD7	-6.35203	1.98089	0.070115	0.759359
EMP1	-4.38127	1.47351	0.0705919	0.761868
PLGRKT	-0.374501	0.43356	0.0711035	0.764405
BRE	-1.08914	0.490575	0.0710394	0.764405
BCL7C	-0.621604	0.498309	0.0709237	0.764043
GPX4	2.19548	0.309117	0.0711074	0.764405
NDUFB11	1.93052	0.279374	0.0715152	0.765864
DPY30	0.617186	0.347972	0.0715242	0.765864
ZFYVE26	-6.12815	23.2585	0.0709056	0.764043
TMEM216	-1.94403	0.728868	0.0713382	0.765864
MAPKAP1	-1.60289	0.596444	0.0714462	0.765864
GSDMD	-0.760404	0.471789	0.0717811	0.768237
MMAB	-2.15057	0.852889	0.071393	0.765864
SESN3	-2.78542	0.823066	0.0714037	0.765864
NDUFAB1	2.09667	0.288021	0.0723157	0.77062
SMG9	-2.00088	0.69814	0.0718368	0.768457
TMEM231	-7.51378	23.2221	0.0714776	0.765864
EMC7	0.547867	0.352275	0.0722473	0.77062
TRUB1	-3.20862	1.08819	0.0720659	0.770152
MBOAT7	-1.20401	0.606791	0.0724157	0.770866
GMPPA	-1.23599	0.504207	0.072397	0.770866
RXRA	-4.45711	1.56102	0.0719473	0.769261
ERCC1	0.137342	0.419949	0.0728376	0.772717
CAPNS1	-0.538684	0.491633	0.0726793	0.771788
SET	2.12282	0.345495	0.0731365	0.774437
STK35	-5.16853	2.42283	0.0721689	0.770569
TMEM161B	-3.58146	1.28277	0.0726777	0.771788
FAM172A	-2.91994	0.79029	0.072674	0.771788
AARS2	-5.56422	2.131	0.0723219	0.77062
WHSC1L1	0.321304	0.396358	0.0732129	0.774437
RAB20	-5.99281	2.11594	0.0724922	0.771304
KANSL3	-3.8609	1.10733	0.0728775	0.772764
GCLC	-3.78346	1.12847	0.0727445	0.772105
PGS1	-2.37123	0.828474	0.0732503	0.774457
ZDHHC12	0.175929	0.389772	0.0735583	0.776583
DNAJC12	-2.14335	1.07822	0.0731554	0.774437
SRSF5	0.981114	0.288465	0.0739701	0.779834
KDM4A-AS1	-4.77547	23.112	0.0731664	0.774437
DAP	-1.60523	0.604397	0.0736904	0.777602
NOP58	1.29163	0.331786	0.0743902	0.782774
EIF4G3	-2.88103	0.941185	0.0739735	0.779834
OAZ2	-1.13342	0.55516	0.0744162	0.782774
GPATCH2L	-2.28139	0.884106	0.0744678	0.782774
RAB5A	-0.862916	0.471265	0.0745964	0.783116
KCNN4	-0.288413	0.451279	0.0746081	0.783116
CCDC85C	-7.19273	23.446	0.0741383	0.781194
NUDT2	-0.941676	0.488123	0.0747527	0.783696
USP36	-2.93934	0.944692	0.0744583	0.782774
GADD45A	-0.45174	0.496691	0.0747148	0.783696
AAMDC	-3.11508	0.940915	0.0745774	0.783116
ZNF512B	-4.98515	2.14685	0.0742439	0.781928
FKBP2	0.960887	0.343058	0.0755184	0.789629
SECISBP2	-1.44993	0.663318	0.0753726	0.788862
NCF4	-0.640976	0.444157	0.0755139	0.789629
PMS2	-2.86065	0.826135	0.0755881	0.789636
SUMO2	2.83457	0.235179	0.0762976	0.795488
MEI1	-1.92906	0.592502	0.0758659	0.792123
TLE4	-2.78029	0.724993	0.0760679	0.793472
ZNF286A	-5.17334	2.10026	0.0760276	0.793432
SERF2	3.64897	0.165267	0.0773237	0.801586
TAF12	-0.413541	0.431149	0.0769494	0.799888
ICMT	-1.90856	0.689217	0.0765633	0.797875
EIF4G2	0.939014	0.32337	0.0770865	0.799888
UBE2E1	-0.971093	0.521784	0.076777	0.799721
AP1S1	-0.512158	0.447934	0.0770853	0.799888
PABPN1	-0.970764	0.590078	0.0769573	0.799888
U2AF2	-0.730227	0.482653	0.0770801	0.799888
TMEM209	-3.21144	1.01063	0.0768589	0.799888
MAPKAPK2	-2.6463	0.843171	0.0770637	0.799888
UQCR11-1	2.18478	0.258989	0.0776289	0.802833
TBCB	0.999043	0.315385	0.0775645	0.802833
RNASET2	-0.140093	0.456673	0.0773802	0.80179
USP42	-3.72372	1.26753	0.0769512	0.799888
KIAA0430	-4.03865	1.35339	0.077456	0.802194
ACP5	-3.1901	0.921016	0.0778983	0.804101
COPZ1	0.494307	0.321454	0.0782876	0.806307
RAB15	-7.05506	23.4562	0.0777525	0.803356
CUTC	-1.09731	0.514535	0.0783549	0.806523
CAV1	-6.41825	23.7089	0.0780291	0.80507
MCL1	-0.573317	0.460067	0.0786685	0.808986
NFKB2	-0.449233	0.455955	0.0787193	0.809128
OSTF1	0.398281	0.353136	0.0788064	0.809641
ABCG2	-4.5645	1.32122	0.0781848	0.805913
MAP10	-6.6315	2.07502	0.0781021	0.805442
ELP6	-0.852528	0.485986	0.0789768	0.809865
NIT1	-1.90465	0.693153	0.0789291	0.809756
PLCE1	-5.00133	1.52941	0.0784951	0.807585
MRPS36	0.481033	0.357752	0.0793257	0.810745
MRPS2	-0.323903	0.476466	0.079282	0.810707
SMIM15	-0.769576	0.482081	0.0792206	0.810459
AC006116.20	-6.54063	23.317	0.0789213	0.809756
PMF1	0.969195	0.314571	0.079563	0.811677
EXT2	-3.53537	1.10523	0.0790403	0.810135
PKD1	-5.10206	2.00467	0.0788552	0.809756
KDM8	-6.00194	23.0038	0.07912	0.810233
CCPG1	-2.47211	0.738695	0.0794601	0.811071
ZC3H6	-4.31295	1.32924	0.0791613	0.810233
TSHZ2	-2.21126	0.708655	0.0794664	0.811071
SEC14L2	-3.8354	1.18474	0.0793601	0.810745
WDR55	-2.10991	0.772395	0.0799046	0.814781
G6PC3	-2.1508	0.724777	0.0802316	0.816968
UBE2M	-0.840962	0.645317	0.0804218	0.817081
LPCAT4	-3.50444	1.23526	0.0804128	0.817081
MDN1	-3.29244	1.19126	0.0800961	0.81597
HDAC2	0.644477	0.367961	0.080802	0.818571
NAPA	-0.195527	0.41983	0.0809713	0.81882
TSPAN2	-5.09779	1.32301	0.0804081	0.817081
GMNN	0.259022	0.476387	0.0809769	0.81882
CLN5	-2.63274	0.711404	0.0807429	0.818571
CENPM	-0.0223327	0.497203	0.0809208	0.81882
ECSIT	-1.8575	0.757876	0.080796	0.818571
MINPP1	-2.95192	0.786176	0.0809708	0.81882
NF2	-2.51323	0.717258	0.080692	0.818571
NAP1L4	0.779404	0.332171	0.0811939	0.819512
CCDC47	-0.544625	0.437904	0.0811724	0.819512
RASA4	-4.97736	2.02024	0.0805274	0.817688
CBFB	-0.371788	0.423516	0.0815847	0.822677
CD2BP2	0.126925	0.377011	0.0818405	0.824433
TTN-AS1	-4.74831	1.80592	0.0811739	0.819512
CD59	0.343886	0.390042	0.0819051	0.824433
IQCC	-5.11189	2.09316	0.0811956	0.819512
AC006129.4	-4.40691	1.6191	0.0814374	0.821572
PSMD3	0.540199	0.36194	0.0823708	0.825079
DZIP3	-3.71652	1.04426	0.0819479	0.824433
FAM98A	-1.68794	0.61064	0.0823635	0.825079
CCDC107	-0.43657	0.468497	0.0829634	0.825079
NDUFB9	1.82089	0.282852	0.0832727	0.825079
CCL1	2.70229	0.924725	0.0825305	0.825079
WDR5	-1.72206	0.670933	0.0828836	0.825079
MRPL36	0.837495	0.353884	0.083325	0.825079
ZNF792	-6.40884	2.16378	0.0824219	0.825079
NSMCE2	-1.27602	0.579301	0.0833737	0.825079
HIVEP3	-3.93403	1.00558	0.082817	0.825079
DYNLL1	2.89523	0.250963	0.0837308	0.825079
[truncated: 19,802 more rows]

## Sheet: Cluster 2
Gene Name	logMeanExp	logFC	pvals	padj
DTL	-2.31425	27.2056	1.26091e-17	2.74892e-13
HMSD	-2.43368	26.8346	2.12199e-14	2.31307e-10
ATL3	-2.8273	26.5087	4.51957e-13	3.28437e-09
TSPAN4	-2.80727	26.7193	6.54393e-13	3.5666e-09
MED18	-2.86721	26.5213	3.37e-12	1.22449e-08
NNT	-3.38002	26.3564	2.40102e-11	7.4778e-08
LINC00909	-3.20495	26.3353	2.42018e-10	5.86249e-07
C6orf106	-3.19659	26.0963	9.827e-10	1.94762e-06
UBXN11	-3.79684	25.9321	1.74646e-09	3.17288e-06
UBALD1	-2.56885	3.50411	3.38355e-09	5.2689e-06
POU2AF1	-3.34744	26.0981	3.13896e-09	5.26404e-06
SUSD4	-3.11988	26.2006	5.75341e-09	8.362e-06
SFXN5	-3.60916	25.8819	7.21585e-09	9.83205e-06
EXOC6	-3.48542	25.8959	8.43399e-09	1.03561e-05
PDE12	-3.29767	25.932	8.5505e-09	1.03561e-05
CLCC1	-3.71691	25.8679	1.24927e-08	1.43344e-05
RBM41	-3.5996	25.9122	1.74825e-08	1.90568e-05
RASGRP3	-3.43147	26	2.21498e-08	2.2973e-05
CCDC77	-3.42622	25.7724	2.36498e-08	2.2973e-05
SETD5-AS1	-0.449776	1.76371	1.85931e-07	9.65115e-05
SYNC	-3.43144	25.9891	2.42364e-08	2.2973e-05
ACOX3	-3.71995	25.7952	2.60386e-08	2.36528e-05
CCNI2	-3.36673	25.9948	2.93179e-08	2.55664e-05
CCDC86	-3.52802	25.8463	4.43855e-08	3.72172e-05
TMEM177	-3.59976	25.7007	5.68155e-08	4.30908e-05
SLC25A51	-4.01319	25.792	5.70538e-08	4.30908e-05
LINC00954	-3.57467	25.9554	5.732e-08	4.30908e-05
BTN3A1	-3.60569	25.9726	5.98649e-08	4.35038e-05
ATE1	-3.65022	25.8434	6.64101e-08	4.67034e-05
EDEM3	-3.44093	25.8468	7.40935e-08	4.89949e-05
KANSL1-AS1	-3.78321	25.8023	7.48913e-08	4.89949e-05
MIR181A1HG	-1.70887	2.77074	1.66044e-07	9.08343e-05
PXN-AS1	-3.69635	25.8112	7.64106e-08	4.89949e-05
CTA-29F11.1	-3.92742	25.6358	1.2863e-07	8.01219e-05
TMPO-AS1	-3.73648	25.6646	1.3412e-07	8.12208e-05
ZNF160	-4.00174	25.6144	1.3974e-07	8.23369e-05
TRPM7	-3.69396	25.7259	1.52101e-07	8.72619e-05
RP6-109B7.3	-2.78556	3.23309	2.61333e-07	0.000121219
ST3GAL5	-3.80087	25.681	1.66661e-07	9.08343e-05
GCLC	-3.78579	25.5628	1.78633e-07	9.4985e-05
POLG2	-3.29287	25.8008	2.15654e-07	0.000109286
RANBP6	-3.77538	25.6928	2.23795e-07	0.000109286
AVL9	-3.90278	25.5421	2.28925e-07	0.000109286
ALKBH1	-3.76711	25.6388	2.30593e-07	0.000109286
ENDOG	-3.66504	25.6878	2.83556e-07	0.000126159
AACS	-4.04363	25.5765	3.07404e-07	0.000134034
POC1A	-2.08356	2.63146	1.01574e-06	0.000344183
SENP1	-3.84211	25.4548	4.93969e-07	0.000203783
PALB2	-3.56566	25.6523	4.95412e-07	0.000203783
TRIM37	-3.70918	25.5708	5.45253e-07	0.000220131
FBXO44	-3.88299	25.6343	5.70751e-07	0.000226235
CCDC159	-3.56137	25.5206	5.933e-07	0.000229582
RP11-356I2.4	-3.71249	25.6761	6.00256e-07	0.000229582
ATP13A3	-3.92222	25.4501	7.24762e-07	0.000271134
HIST1H2AM	-3.63724	25.4887	7.3377e-07	0.000271134
ITPKB	-3.72307	25.5106	8.83677e-07	0.00031582
COL6A1	-3.9038	25.7841	9.69455e-07	0.000335645
SLFN11	-3.76374	25.3489	9.69937e-07	0.000335645
DVL3	-4.24371	25.3859	1.04383e-06	0.000344183
CIT	-4.55309	25.3197	1.04433e-06	0.000344183
FBXL4	-3.93182	25.5278	1.07188e-06	0.000344183
AMFR	-4.13197	25.4595	1.08755e-06	0.000344183
TIAM1	-3.80679	25.6335	1.08961e-06	0.000344183
ZNF397	-3.78645	25.4225	1.10512e-06	0.000344183
GATA3-AS1	-3.75739	25.4715	1.33449e-06	0.000409764
SLAIN1	-3.86031	25.4052	1.56233e-06	0.00047306
SLC19A1	-3.94756	25.2476	1.78098e-06	0.000525849
NAP1L5	-4.55295	25.3107	1.78491e-06	0.000525849
KDM4B	-4.28747	25.3275	1.87502e-06	0.00054503
FBXW4	-4.07278	25.5138	1.91566e-06	0.000549518
CCDC92	-4.1388	25.3501	1.97331e-06	0.000552901
RIPK1	-3.99879	25.3714	1.97818e-06	0.000552901
TCF3	-3.73962	25.3976	2.03243e-06	0.000560873
GZMK	-1.23957	3.19391	2.7746e-06	0.000679652
ASB7	-4.2194	25.4294	2.09841e-06	0.00056361
COQ10A	-4.11467	25.333	2.1118e-06	0.00056361
NDEL1	-2.72826	2.95659	4.0786e-06	0.000837316
BLCAP	-2.288	2.55105	4.03597e-06	0.000837316
C8orf44	-4.18231	25.4218	2.28995e-06	0.000601484
MCM8	-4.37886	25.1776	2.34989e-06	0.000609882
TRIM25	-4.09253	25.2865	2.50914e-06	0.00064355
ATAD2B	-4.09158	25.3795	2.57816e-06	0.000653563
KLHL2	-3.86725	25.2825	2.71994e-06	0.000679652
SETDB1	-4.08195	25.319	2.75959e-06	0.000679652
CEACAM21	-3.03413	3.07109	4.33554e-06	0.000849328
GS1-124K5.4	-4.05657	25.4278	3.17258e-06	0.000759015
TSC22D1	-3.15673	25.8007	3.20304e-06	0.000759015
CAPN10	-4.02813	25.2846	3.31716e-06	0.000764238
ZSCAN21	-4.34299	25.2078	3.34593e-06	0.000764238
PAPOLG	-4.11943	25.3386	3.36121e-06	0.000764238
XPOT	-3.98946	25.3095	3.3653e-06	0.000764238
SCAMP1	-4.27395	25.4728	3.47476e-06	0.000770696
OSGIN2	-3.93628	25.4259	3.49766e-06	0.000770696
ZNF227	-4.2999	25.2112	3.5131e-06	0.000770696
DMC1	-4.11122	25.209	3.53514e-06	0.000770696
LATS1	-4.50816	25.2941	3.73596e-06	0.000806413
MXD3	-2.02805	3.0371	5.5938e-06	0.00102479
ZFP82	-4.09523	25.3529	4.00759e-06	0.000837316
RAB11FIP2	-4.30653	25.286	4.02111e-06	0.000837316
UPF1	-4.16326	25.298	4.08964e-06	0.000837316
MEPCE	-3.99829	25.1496	4.10958e-06	0.000837316
DHRS12	-3.69886	25.3804	4.20588e-06	0.000839008
DCAF17	-4.28301	25.3122	4.23026e-06	0.000839008
RP11-386G11.10	-3.85743	25.2153	4.23333e-06	0.000839008
SLC7A5	-4.24854	25.1813	4.36332e-06	0.000849328
IPPK	-4.14068	25.2147	4.67527e-06	0.000901996
RDM1	-4.58158	25.1395	4.73713e-06	0.000905913
C15orf61	-2.58295	2.9892	7.50356e-06	0.00125835
WWC3	-4.04611	25.3927	5.16692e-06	0.000974859
E2F8	-4.12581	25.0875	5.18709e-06	0.000974859
USP53	-4.10891	25.2987	5.42962e-06	0.00101172
RETSAT	-4.2329	25.2976	5.49857e-06	0.00101588
KIF1C	-4.36237	25.0767	5.78693e-06	0.00105134
MAP2K5	-4.37883	25.2449	5.91781e-06	0.00106623
CKAP4	-4.43521	25.26	6.09764e-06	0.00108077
CBLB	-2.79696	2.99819	9.00418e-06	0.00147594
PPP1R37	-4.65042	25.1476	6.63959e-06	0.00116734
TPM1	-4.78003	25.0601	6.77878e-06	0.00117363
NEK4	-4.59733	25.0421	6.78307e-06	0.00117363
NPM3	-1.97804	2.80822	1.50273e-05	0.0021696
ZBED5	-2.58552	2.88417	1.18652e-05	0.00183456
GGACT	-4.44289	25.2323	7.09822e-06	0.00121849
SLFN13	-4.15218	25.1547	7.2396e-06	0.00123305
SLC15A4	-4.52686	25.1999	7.31025e-06	0.00123543
CEP97	-3.93571	25.3041	7.72264e-06	0.0012852
CD74	5.67087	1.04248	3.55025e-05	0.00427619
MIR22HG	-4.06181	25.2817	8.69184e-06	0.00143554
STOML1	-4.35404	24.9797	9.1982e-06	0.00149649
POMGNT1	-2.5772	2.47132	1.49152e-05	0.0021696
FADS3	-4.52076	25.1236	9.7048e-06	0.00156086
C20orf112	-4.45957	25.2178	9.9261e-06	0.00157955
ERMARD	-4.04778	24.9916	1.07091e-05	0.00169181
RUNX2	-4.35813	25.2578	1.13776e-05	0.0017723
OTUD1	-4.09941	25.1957	1.13812e-05	0.0017723
PTCD2	-4.43168	25.0993	1.20887e-05	0.00185595
ETAA1	-4.33561	25.1575	1.25315e-05	0.00191049
YIF1A	-0.387701	1.42722	3.90528e-05	0.00457737
MYO19	-3.97561	25.0881	1.31207e-05	0.00198642
TAB3	-4.10068	25.2213	1.33652e-05	0.00200948
CDC25C	-4.08004	25.1237	1.38614e-05	0.00206981
MKS1	-4.44504	25.2162	1.47868e-05	0.0021696
WDR24	-4.75333	24.9901	1.48961e-05	0.0021696
UBOX5	-4.57477	25.1809	1.49714e-05	0.0021696
EME1	-4.4645	24.9047	1.51471e-05	0.00217251
DNAJB2	-2.89722	2.97107	2.03507e-05	0.00280802
ZNF75D	-4.47317	25.1276	1.62945e-05	0.00232181
KIAA1191	-2.91067	2.94148	2.27309e-05	0.003059
ZMYM6	-4.35529	25.1746	1.81278e-05	0.00256626
STIL	-4.52979	24.7664	1.88804e-05	0.00265556
IL1RAP	-4.41041	24.9604	1.90444e-05	0.00266145
LTBP3	-4.19989	25.1078	1.9714e-05	0.00273749
SLC27A3	-4.59927	25.0158	2.06197e-05	0.00282723
MSANTD4	-3.96354	25.1835	2.09588e-05	0.00285577
LCORL	-4.77394	25.1068	2.25143e-05	0.00304865
MADD	-4.25838	24.9676	2.31298e-05	0.00309357
DDX10	-2.6548	2.81546	3.5735e-05	0.00428054
ELOVL6	-4.60675	24.9913	2.64164e-05	0.00347346
SV2A	-4.51272	24.8824	2.64481e-05	0.00347346
WDTC1	-4.21681	25.0039	2.68615e-05	0.00350084
C2orf48	-4.99256	24.776	2.69777e-05	0.00350084
ZNF814	-4.73816	24.9346	2.78994e-05	0.00359902
SLX4IP	-4.35599	24.9697	2.86333e-05	0.00367197
PRRC2A	-2.48554	2.39507	4.11996e-05	0.00477762
HIPK3	-5.17989	24.7855	2.91911e-05	0.0037216
EXD3	-4.89993	24.8387	3.19334e-05	0.00404755
LINC00341	-4.27292	24.9926	3.27658e-05	0.00412905
GMDS-AS1	-4.37017	24.9339	3.3287e-05	0.00417063
ZNF169	-4.7091	24.9547	3.38345e-05	0.00420231
PPP1R16A	-4.42418	25.0571	3.39253e-05	0.00420231
PDE7B	-2.9925	2.94224	4.14923e-05	0.00478611
XPO4	-4.38209	25.0331	3.46881e-05	0.00424092
IMMP2L	-4.70666	24.9801	3.48206e-05	0.00424092
CLIP4	-4.47542	24.9374	3.54611e-05	0.00427619
ENO3	-4.65851	24.8608	3.69169e-05	0.00439796
MID1IP1	-0.735944	1.47395	7.49731e-05	0.0074295
GOLGA1	-4.49743	25.1973	3.80154e-05	0.0045042
ASB9	-4.51614	25.0001	3.85104e-05	0.00453819
LRRC1	-4.3325	24.8859	3.98109e-05	0.00464127
RFX2	-4.9137	24.6584	4.19907e-05	0.0048181
ANO6	-4.30665	24.9796	4.22168e-05	0.00481868
CTPS2	-4.77905	24.9071	4.52573e-05	0.00513883
MED14	-4.86922	24.6792	4.6405e-05	0.00524185
SOX4	-2.69463	2.95905	5.51625e-05	0.00580966
CTSF	-4.78153	24.9321	4.77478e-05	0.00536256
ZFHX3	-4.33794	25.1447	4.79656e-05	0.00536256
GSG2	-4.99173	24.6248	4.88072e-05	0.005398
AC104653.1	-4.46289	25.0293	4.89704e-05	0.005398
ATG16L1	-4.76261	24.9165	4.93053e-05	0.005398
SETD6	-4.24517	24.9271	4.94999e-05	0.005398
DYRK2	-4.4936	25.0517	4.95206e-05	0.005398
ZNF253	-4.04716	25.0955	5.01093e-05	0.00542597
VEGFB	-4.42073	24.9641	5.02751e-05	0.00542597
VPS39	-4.22578	25.1431	5.06053e-05	0.00543471
RP11-395A13.2	-4.72114	24.8157	5.25903e-05	0.00561321
SLC39A11	-4.63295	24.8524	5.27823e-05	0.00561321
RHBDD1	-4.65516	24.814	5.32477e-05	0.00563521
C5orf42	-4.32908	24.9037	5.68265e-05	0.00595613
EXTL2	-4.7424	24.9335	5.71503e-05	0.00596141
RP5-1057J7.6	-4.82818	24.8089	5.84538e-05	0.00606834
SLC44A1	-4.59552	24.9187	5.90323e-05	0.00609936
NPC1	-4.53427	24.7732	5.97885e-05	0.00614834
LIMD1	-4.83001	24.8075	6.05866e-05	0.00620117
ZMIZ1	-4.60425	24.979	6.21985e-05	0.00633639
ZNF566	-4.58261	24.8926	6.31381e-05	0.0063717
PGAM5	-4.46897	24.9413	6.34218e-05	0.0063717
IMPA1	-1.75828	1.7303	0.00011507	0.0102372
AC018816.3	-3.0567	2.87455	7.71339e-05	0.00757476
CXorf40B	-1.68146	1.99105	0.000121501	0.0105531
PDSS2	-4.12888	25.1267	6.76989e-05	0.0067702
SUOX	-4.63531	24.8589	6.84253e-05	0.00681159
NR2C2AP	-2.14983	1.98862	0.000117265	0.0103085
TCP11L1	-4.29085	24.6751	7.64709e-05	0.00754363
ZMYM3	-4.5037	24.8417	7.97757e-05	0.00779906
PSMG3-AS1	-4.834	24.835	8.02615e-05	0.00781152
RP5-886K2.3	-4.19099	25.1057	8.12695e-05	0.00785047
ZNF85	-4.25528	24.6715	8.13819e-05	0.00785047
PCNXL4	-4.79065	24.873	8.22751e-05	0.0078793
SLC12A7	-4.89368	24.8887	8.24035e-05	0.0078793
CACNA2D4	-5.20486	24.7992	8.28448e-05	0.00788689
RPTOR	-4.58758	24.5292	8.41274e-05	0.00797418
TRAPPC13	-2.58424	2.27958	0.0001201	0.0105153
CHKB-AS1	-5.09281	24.7319	8.65306e-05	0.00816647
BACH2	-4.6567	24.7862	8.69564e-05	0.00817128
ZNF273	-4.58323	24.9106	9.0913e-05	0.00850641
ZNF587	-4.51774	24.9439	9.13127e-05	0.0085073
MON2	-4.72624	24.7744	9.18813e-05	0.00852385
AC026806.2	-4.60337	24.7235	9.37382e-05	0.00859952
DIEXF	-4.55288	24.7782	9.38804e-05	0.00859952
ZHX1-C8ORF76	-4.79832	24.8473	9.48414e-05	0.0086512
PAQR8	-4.29259	24.8521	9.71036e-05	0.00882065
ACSL6	-4.58939	24.8573	9.85658e-05	0.00891632
ZNF639	-3.37437	2.75576	0.000125516	0.0108157
CPQ	-4.72536	24.7765	0.000100778	0.00907878
NR2C1	-3.19929	2.72527	0.000141764	0.0118869
C17orf70	-4.90149	24.7152	0.000113574	0.0101894
MAP4K2	-2.12175	1.96051	0.000188373	0.0148457
AHSA2	-4.56783	24.7674	0.000115151	0.0102372
HEATR3	-4.44294	24.894	0.000115515	0.0102372
GINS1	-4.66829	24.6143	0.000117055	0.0103085
ZNF100	-4.56931	24.6505	0.000121014	0.0105529
LIN7B	-4.93236	24.8088	0.000122496	0.0105974
RP11-89K11.1	-5.19106	24.7707	0.000127708	0.0109613
ARL3	-1.40506	1.65689	0.000227595	0.017349
ZSCAN2	-4.40108	24.8629	0.0001308	0.0111827
MAN2A1	-2.57864	2.62587	0.000188627	0.0148457
KIAA1841	-4.56136	24.5656	0.000132094	0.0112491
TUBB2A	-4.83238	24.6503	0.000133712	0.0113426
TSPYL4	-4.92736	24.7317	0.000136412	0.0114913
CYFIP1	-4.42808	24.8344	0.000136519	0.0114913
ABHD15	-4.81826	24.6309	0.000145023	0.0121136
ARMCX5	-4.93737	24.7712	0.000148728	0.0123395
CCDC117	-4.61332	24.7005	0.000148859	0.0123395
IARS	-2.18877	2.21483	0.000234398	0.0176821
ZBTB20	-4.45543	24.9808	0.000156849	0.0129226
RP11-212P7.2	-5.12404	24.7085	0.00015708	0.0129226
ZNF787	-4.9558	24.5156	0.00015932	0.0130576
HLA-DPA1	2.70262	1.40667	0.000349688	0.024306
CENPJ	-2.84768	2.61071	0.000229111	0.0174037
SLC4A7	-3.37876	2.76192	0.000196424	0.0153485
MAP1LC3B2	-4.84405	24.6469	0.000168424	0.0137291
VILL	-4.9451	24.8604	0.000168771	0.0137291
HOTAIRM1	-4.95855	24.8167	0.000170796	0.0137908
ENPP2	-4.69432	24.8624	0.000173448	0.0139073
ZCWPW1	-4.59147	24.8954	0.000173514	0.0139073
AKT3	-4.67141	24.7021	0.000175467	0.0140123
RND1	-4.33815	24.7882	0.000177457	0.0141195
ARSD	-5.00079	24.7101	0.000181739	0.0144076
KCNN4	-1.71976	1.76847	0.000297299	0.0216047
ZFAND4	-5.19963	24.5863	0.000195904	0.0153485
NREP	-5.1195	24.7398	0.000201757	0.015709
CIDEB	-4.80832	24.5765	0.000203825	0.0158135
PPOX	-2.64161	2.1644	0.000287718	0.0209784
DNAL1	-4.67058	24.497	0.000205744	0.0159058
CDK17	-4.68338	24.7635	0.000209658	0.0161511
MAN2B2	-4.73182	24.7627	0.000222252	0.017061
ACTL10	-4.99643	24.6023	0.000226069	0.0172931
RP11-262H14.3	-4.48131	24.8042	0.000233962	0.0176821
RFX5	-1.67271	1.89139	0.00041176	0.0270715
LDLR	-4.82631	24.6192	0.000241329	0.0181421
AZI2	-1.65273	1.52435	0.000386714	0.0261824
NEURL1	-4.48755	24.639	0.000249139	0.0186648
CYP1A1	-4.32047	25.0232	0.000253836	0.0189516
WDR48	-2.33099	2.11654	0.000371956	0.0255805
RHOXF1	-4.26551	24.901	0.000261616	0.0194658
PTPN3	-4.51432	24.7056	0.000264149	0.0195874
KMT2E-AS1	-4.60256	24.7169	0.000266034	0.0196603
CDC25A	-4.74651	24.3244	0.00026838	0.0197668
APPL2	-4.88706	24.5834	0.000271726	0.0199458
PLA2G6	-4.80043	24.7985	0.000275964	0.0201889
CD3D	4.08924	0.381554	0.000546377	0.0327241
LAS1L	-1.63121	1.60503	0.000455358	0.0288583
PRSS21	-4.63902	24.5236	0.000313264	0.0226893
CLOCK	-5.10907	24.3623	0.000321497	0.0232084
HIVEP3	-3.00661	2.61373	0.000400106	0.0266749
SDCBP2	-4.88865	24.5845	0.000329368	0.0236982
IRF2BPL	-4.45016	24.7807	0.000332758	0.0237848
NBPF12	-5.31941	24.4553	0.000333819	0.0237848
TMOD2	-4.66237	24.6112	0.000333844	0.0237848
SMKR1	-4.9428	24.479	0.000337072	0.0239365
RP11-152N13.5	-5.23976	24.3553	0.00033979	0.0240191
ZNF785	-4.9	24.411	0.0003407	0.0240191
ITPR3	-4.82341	24.6923	0.000341541	0.0240191
GKAP1	-4.52278	24.557	0.00034675	0.0242292
RPL39L	-1.29539	1.60936	0.000568787	0.0335139
SRSF4	0.345575	0.933036	0.000629355	0.0363941
EFNA4	-4.43154	24.3034	0.000350079	0.024306
RASSF4	-5.43426	24.5652	0.00035311	0.0244386
PHF6	-2.00353	1.69645	0.000532137	0.0320729
C17orf67	-4.70322	24.7038	0.000359339	0.024791
SIRPG	-1.38917	1.61189	0.000565102	0.033486
CAPS	-5.35844	24.4405	0.000374265	0.0256583
PPARA	-4.89822	24.3907	0.000376421	0.0257253
C12orf60	-4.94238	24.6112	0.000383214	0.0261077
ZFP64	-5.0685	24.5739	0.000384744	0.0261303
RP5-940J5.9	-4.63084	24.576	0.000393225	0.0265409
ZNF674-AS1	-4.96463	24.4465	0.000397592	0.0266749
PDZD8	-5.11116	24.538	0.000398544	0.0266749
TLDC1	-4.69219	24.5742	0.000399041	0.0266749
DDX60L	-5.13168	24.3489	0.000402461	0.0267502
CTC-523E23.11	-5.11569	24.7136	0.000403849	0.0267608
ZNF621	-5.31001	24.5515	0.000411496	0.0270715
SBNO2	-4.41495	24.5749	0.000412444	0.0270715
FNTB	-5.16009	24.5414	0.000413504	0.0270715
MORC2-AS1	-4.6649	24.7221	0.000418144	0.0272767
PLEK	-5.04961	24.5637	0.000419141	0.0272767
TMPO	-0.0213443	1.12404	0.000721942	0.0398457
PRKAR1B	-2.87225	2.57884	0.000518386	0.0314801
PROSER1	-3.1812	2.58275	0.000514004	0.0313527
SMURF1	-5.07016	24.6382	0.000422383	0.0274059
ACAD8	-2.72818	2.07239	0.000601051	0.0350361
MAVS	-4.92449	24.5627	0.000438755	0.0283837
MCM3AP-AS1	-4.91321	24.4912	0.000440626	0.0283837
CAMTA2	-5.27285	24.5909	0.000442513	0.0283837
ZNF286A	-5.23419	24.3194	0.000443893	0.0283837
CTHRC1	-4.84643	24.4218	0.000443963	0.0283837
RP11-977G19.12	-4.91751	24.5537	0.000445733	0.0284135
TBC1D19	-4.53112	24.7405	0.000453786	0.0288425
ZNF589	-5.26512	24.4756	0.000458263	0.0289582
CDC42BPA	-4.94838	24.4386	0.000464739	0.0292516
LRIG2	-5.08503	24.7001	0.000472762	0.0296169
CTB-31O20.2	-4.75179	24.652	0.000474172	0.0296201
HPS4	-2.63205	2.07306	0.000646583	0.0370554
RAB40C	-4.68012	24.5117	0.000476801	0.0296993
ZNF254	-4.58629	24.6428	0.000478971	0.0297494
ESYT2	-2.96215	2.53613	0.000600608	0.0350361
NUBPL	-4.82179	24.4685	0.000495532	0.0306906
MBNL2	-4.34009	24.5166	0.000501748	0.0309763
ZNF461	-5.07076	24.5173	0.000502987	0.0309763
NLRP2	-4.38384	24.5287	0.000511102	0.0313527
RP11-127B20.3	-5.03563	24.407	0.000514707	0.0313527
NHLRC2	-5.43753	24.3606	0.00051485	0.0313527
TNFSF10	2.00054	0.950461	0.000904579	0.0459691
AC010226.4	-4.46526	24.7136	0.000531076	0.0320729
RAC3	-4.8101	24.2758	0.000532562	0.0320729
CHDH	-5.37916	24.4018	0.000545356	0.0327241
TFAP4	-4.93596	24.5401	0.000551142	0.0328974
SNRNP48	-2.34652	1.83934	0.000746393	0.0408082
CCSAP	-5.05988	24.5381	0.000552289	0.0328974
PLK4	-3.31431	2.54628	0.000668086	0.0376355
DUOX1	-4.79321	24.5573	0.000566705	0.033486
MROH1	-4.51683	24.5572	0.000566779	0.033486
PHGDH	-1.5055	1.60108	0.000787709	0.041885
KIAA0195	-5.31491	24.3425	0.000575638	0.0338261
PRKRIR	-3.24644	2.558	0.000695533	0.0385835
SH3PXD2A	-5.62788	24.1442	0.000590747	0.0346206
P2RY8	-2.29702	1.83793	0.000842614	0.043558
HSF1	-0.903933	1.22822	0.00096856	0.0486534
SPSB4	-5.54072	24.1392	0.000614759	0.035678
FTO	-5.63443	24.2041	0.000615336	0.035678
CLPTM1L	-3.06914	2.46392	0.000807487	0.0423173
PTPLAD1	-1.2621	1.48472	0.000936852	0.0472785
ZC3H3	-2.68082	2.05365	0.000824284	0.0428883
HYKK	-5.11141	24.4256	0.000636818	0.0367122
RP5-821D11.7	-5.30773	24.4309	0.000638224	0.0367122
PET117	-2.6822	2.03692	0.000860346	0.0441327
RP11-363D14.1	-5.09601	24.4241	0.00064759	0.0370554
ZFYVE1	-4.9109	24.5118	0.000652985	0.0372663
TAOK2	-5.09292	24.4325	0.00065495	0.0372809
MOV10L1	-4.92535	24.261	0.00065917	0.0373573
BMPR2	-4.86449	24.4507	0.000659721	0.0373573
EFNB1	-5.34139	24.4154	0.000665126	0.0375658
KDM5D	-3.38793	2.53305	0.000807467	0.0423173
EFCAB4B	-4.94855	24.3783	0.000677063	0.0380429
RP11-385D13.3	-5.0715	24.483	0.000683028	0.0382794
DOT1L	-4.89935	24.3491	0.000686122	0.0383542
ZIK1	-4.95247	24.4723	0.00068953	0.0384462
PKIG	-5.06976	24.5063	0.0006952	0.0385835
SLC5A6	-3.22289	2.47379	0.000870873	0.0445678
LIF	-4.42701	24.1814	0.000706737	0.0391055
PCCA	-4.85938	24.4872	0.000733785	0.0403971
VPS13D	-4.96208	24.444	0.000736118	0.0404235
HLA-DMA	0.990615	1.21428	0.00119767	0.055554
PDIK1L	-4.84742	24.3359	0.000746869	0.0408082
USP40	-5.24544	24.403	0.000749754	0.0408635
NRM	-2.43566	1.80755	0.000993045	0.0497687
CKMT2-AS1	-5.01354	24.5005	0.000755677	0.0410836
ZNF717	-5.25654	24.4401	0.000759258	0.0411756
ING2	-1.82178	1.62518	0.00108802	0.0529464
ATP2B1	-1.87127	1.65351	0.00102902	0.0508701
CBX4	-5.27912	24.3523	0.000767777	0.0415342
ATG2B	-5.34076	24.264	0.000774782	0.0416822
INSL3	-5.04787	24.3177	0.000774944	0.0416822
RP3-510D11.2	-5.27706	24.4512	0.000776971	0.0416822
MED22	-5.04456	24.4364	0.00077816	0.0416822
RP5-1042K10.10	-5.0709	24.3843	0.000785912	0.041885
BCL7A	-5.48951	24.2762	0.000786797	0.041885
EPS15	-3.00174	2.42196	0.00101883	0.0505958
MUC1	-5.12637	24.3692	0.000795786	0.0422115
ALDH6A1	-2.86292	2.05931	0.000998421	0.0499234
AK1	-5.04634	24.5465	0.000803053	0.0423173
B3GALNT2	-5.11628	24.3236	0.000805157	0.0423173
TRAF3IP1	-4.93357	24.2802	0.000805947	0.0423173
ALMS1	-5.29777	24.2042	0.000814734	0.0425947
TRMT44	-4.97382	24.3	0.000820206	0.0427783
VPS37A	-2.06011	1.77211	0.00118609	0.0553705
SEC24B	-4.97591	24.1575	0.000843026	0.043558
HSPA4L	-5.33856	24.3832	0.000843148	0.043558
KCNQ1	-5.29138	24.3068	0.000848257	0.0437183
ZNF699	-5.08101	24.3985	0.000852555	0.0438362
SBF1	-4.02717	24.4546	0.000889453	0.0454121
GAN	-4.74419	24.3207	0.000925903	0.0469433
CPD	-4.82216	24.3754	0.000928723	0.046977
XCL1	-1.26253	2.51583	0.00111121	0.0531616
TSPAN33	-5.35761	24.2364	0.00094696	0.0476783
TPTEP1	-4.93901	24.4836	0.00100633	0.0502036
GPNMB	-5.53646	24.1461	0.00100897	0.0502203
NFKBIL1	-2.5702	1.99709	0.00136055	0.0608371
ICA1	-5.76439	24.2703	0.0010266	0.0508655
CBLN3	-5.09704	24.2617	0.00103252	0.0509275
TBL1XR1	-1.39499	1.35144	0.00150783	0.0656133
ARHGAP19	-5.38951	24.0402	0.00104959	0.0516526
RDH5	-5.32513	24.2214	0.00106842	0.0524418
ZNF432	-5.08804	24.2458	0.00107044	0.0524418
AC003075.4	-5.30078	24.1312	0.00107768	0.052596
RP11-356I2.1	-5.20938	24.1524	0.00109239	0.0529552
USP51	-5.43817	24.1792	0.00109306	0.0529552
MAPK8IP3	-4.76318	24.2244	0.00109744	0.0530492
C11orf82	-4.89146	24.249	0.00110353	0.0531616
CPNE2	-5.19696	24.3922	0.00110663	0.0531616
RFX7	-4.95585	24.2237	0.00110987	0.0531616
CSF2	-2.11111	25.3053	0.00111195	0.0531616
TP73-AS1	-5.4214	24.2354	0.00111464	0.0531737
RP11-732M18.3	-5.09059	24.4799	0.00112515	0.0534638
AUNIP	-5.07082	23.9011	0.00112698	0.0534638
CBY1	-4.48127	24.1886	0.00112808	0.0534638
TADA2B	-5.53931	24.1293	0.00113285	0.0535731
RABL3	-2.94176	2.42101	0.0013768	0.0613816
POLR1A	-5.42695	24.3689	0.00113648	0.0536284
CTD-2260A17.2	-5.4682	24.2889	0.00114552	0.0539382
POLR2E	0.862946	0.7849	0.00177679	0.0761016
SMC1B	-5.14265	24.2628	0.00116114	0.0544118
RP4-635E18.8	-5.29322	24.3245	0.00116149	0.0544118
SLC25A35	-5.41173	24.2662	0.00116306	0.0544118
PLEKHF2	-3.03057	2.00596	0.00144574	0.0638028
SERPINI1	-5.37541	24.1838	0.00119283	0.055554
TRIM68	-5.0087	24.372	0.00121571	0.056271
NPLOC4	-3.12494	2.39964	0.0014928	0.0653505
TSTD2	-4.99166	24.2344	0.00122693	0.0566703
MRPS21	1.24707	0.662626	0.0019023	0.0800494
BACH1	-4.93705	24.2809	0.00125052	0.0576218
RING1	-1.57388	1.30111	0.00174741	0.0751385
MRPL38	-5.54205	24.2139	0.00125282	0.0576218
GNG3	-5.39135	24.4126	0.00125865	0.0577259
SSH3	-4.97815	24.3605	0.00126047	0.0577259
POMGNT2	-5.05716	24.3276	0.00126303	0.0577259
RP11-936I5.1	-5.59846	24.2769	0.00126979	0.0578922
DNAJC16	-4.70334	24.3695	0.00127198	0.0578922
GK5	-5.76602	24.0891	0.00127802	0.0580462
PSKH1	-5.08581	24.3887	0.00128627	0.0582991
DPCD	-5.21556	24.3869	0.00130615	0.0590777
ZNF780B	-5.08647	24.2553	0.00132113	0.0594322
TNFRSF10B	-4.86591	24.1664	0.00132184	0.0594322
RP11-973H7.4	-5.75264	24.2095	0.00132217	0.0594322
AC062017.1	-5.21978	24.3898	0.0013301	0.0596656
IRS2	-5.13957	24.3041	0.00136179	0.0608371
SLC35E4	-5.41603	24.051	0.00138833	0.0617693
USP9Y	-4.78475	24.3706	0.0014035	0.0623171
TCHP	-2.4367	1.98675	0.00180445	0.0771347
RABL2A	-4.86781	24.5181	0.00141715	0.0627953
BRWD1	-1.47238	1.36794	0.00196211	0.081573
LAIR2	-4.68476	24.3692	0.0014279	0.0631434
HLA-DRA	3.98071	1.34465	0.00220573	0.0867997
NAIP	-5.39625	24.3706	0.00146491	0.064408
HIST1H2AE	-5.62178	24.1632	0.00146536	0.064408
CYP4V2	-5.13275	24.306	0.00147554	0.0647248
ZBTB37	-5.58176	24.0709	0.00149926	0.0655018
ZNF438	-4.83333	24.171	0.00150691	0.0656133
UCKL1	-2.28498	1.56406	0.00196814	0.081573
PTPN23	-4.99011	24.436	0.00158188	0.0686982
PTMS	0.155417	0.981924	0.00237814	0.0906396
SMIM14	-2.25044	1.71714	0.00213774	0.0852009
TEX2	-5.6835	24.2766	0.00164858	0.0714527
CD72	-5.43208	23.9122	0.00166018	0.0718127
MYO1E	-5.24352	24.2667	0.00171193	0.0739047
ANKRD32	-1.69123	1.60277	0.00229001	0.0883621
JAK3	-2.18901	1.91917	0.00222964	0.0869614
SLC29A3	-5.25633	24.1404	0.00174437	0.0751385
C11orf68	-3.41359	2.41241	0.00201499	0.0828845
AVIL	-5.64706	23.9652	0.0017739	0.0761016
SLC35G1	-5.63845	24.0179	0.00181623	0.0774867
BCOR	-3.61824	2.39975	0.00209674	0.0845249
LRP8	-4.80595	23.7818	0.00182302	0.0776243
PPME1	-2.57093	1.70978	0.0022716	0.0881196
RNPC3	-3.11502	1.97579	0.00217054	0.0858801
RNF139-AS1	-4.91876	24.2554	0.00184108	0.0782406
SEC24B-AS1	-5.41476	24.173	0.00185142	0.078527
ZXDB	-5.48082	24.1097	0.0018683	0.0790889
NUTM2A-AS1	-2.45394	1.69952	0.00238894	0.0908923
RP11-473I1.5	-5.22484	24.3279	0.00189873	0.0800494
HIST1H2AG	-4.79319	24.2988	0.0019007	0.0800494
C19orf57	-5.42153	23.8554	0.00190567	0.0800494
TOX2	-2.33883	1.94727	0.00242074	0.091782
RP11-160O5.1	-5.05954	24.1527	0.00194567	0.0815534
RP11-110I1.12	-5.51705	24.019	0.00194896	0.0815534
STAC3	-5.34135	24.2375	0.00195652	0.081573
CCDC88A	-5.43589	24.0452	0.00196339	0.081573
ARL10	-5.43938	24.2424	0.00196612	0.081573
SIDT2	-5.55142	24.1652	0.00198929	0.0822465
ALG11	-5.69387	24.0421	0.00199193	0.0822465
AARS2	-5.37728	24.2164	0.00200207	0.0825089
KIAA1407	-5.45998	24.0852	0.00203386	0.0831774
HLA-G	-5.17827	23.9027	0.00203532	0.0831774
PRDM15	-5.54824	24.1792	0.00203686	0.0831774
AP1S3	-5.16882	24.0488	0.00203906	0.0831774
PAQR3	-5.81396	23.9458	0.00204119	0.0831774
PIGG	-3.46632	2.30961	0.00249067	0.0942692
TSEN2	-4.96233	24.2671	0.00205743	0.083683
MYO6	-5.57933	24.1093	0.00206612	0.08388
TEX30	0.344963	0.985744	0.00296569	0.109399
ZNF619	-5.86928	24.1366	0.00207687	0.0841597
TAF4	-5.66967	24.1451	0.00208694	0.0844106
PCBP3	-5.45979	24.2237	0.00209758	0.0845249
GAS8	-6.09955	23.796	0.00210302	0.0845249
SNX29P2	-5.32992	24.0961	0.00210527	0.0845249
BTAF1	-4.77197	24.1228	0.00211353	0.0845657
RP11-96K19.2	-5.78573	24.1895	0.00211425	0.0845657
MAFK	-5.53931	24.1147	0.00211793	0.0845657
CD200R1	-5.12043	24.1872	0.00214517	0.0853409
ZBED5-AS1	-2.99513	2.26792	0.00271743	0.101792
RP11-440L14.1	-5.38943	24.2341	0.00215587	0.0854891
C8orf58	-5.17534	24.049	0.00215674	0.0854891
PHC1	-5.53187	24.2785	0.00219434	0.0865481
FAM184A	-5.50088	23.9659	0.00219536	0.0865481
SERPINE2	-2.57088	2.25995	0.00281567	0.104754
MAGI3	-5.35834	24.0666	0.00221073	0.0868397
RP11-563N4.1	-5.49439	24.043	0.00222606	0.0869614
POLR2J2	-5.4186	23.9358	0.00222978	0.0869614
RIOK2	-1.96737	1.42122	0.00281573	0.104754
COCH	-5.04819	24.2027	0.00225823	0.0879137
SUMO4	-5.13667	24.0376	0.00226747	0.088116
TCEANC	-5.39264	23.9141	0.00227899	0.0882492
PTBP2	-5.55431	24.0265	0.00228777	0.0883621
SNRNP35	-1.09947	1.21707	0.00310526	0.112455
TTYH3	-5.38471	24.2083	0.00231837	0.0892489
ZNF250	-5.57063	23.9264	0.00232721	0.0893232
GPX4	2.8081	0.549035	0.00334871	0.115935
KIAA0895L	-5.30774	24.1507	0.00234398	0.0898088
MARCH9	-4.62998	24.0438	0.00235927	0.090236
MAPKBP1	-5.89817	24.0606	0.00236631	0.0903465
FGFBP3	-5.97825	24.0461	0.00240653	0.0914021
PPIL4	-1.72205	1.49758	0.00329309	0.11536
ACAD10	-5.3679	24.1257	0.00250823	0.0947694
BMI1	-3.42432	2.34603	0.00291042	0.107542
AGPAT1	-2.47604	2.22021	0.0033005	0.11536
AC009133.14	-5.43104	24.0586	0.00259234	0.0977777
PRDX1	3.91297	0.292104	0.0036025	0.120009
EXD2	-5.66539	24.1631	0.00268768	0.101024
NADK2	-5.72432	23.9526	0.00271336	0.101792
STRA13	-0.131023	0.961926	0.00373995	0.122058
TRIM52	-3.44101	2.29909	0.00331321	0.11557
ZNF579	-5.38007	24.1426	0.0028826	0.107059
HSD17B7	-3.01804	2.27759	0.00341961	0.116909
WASL	-4.88007	24.176	0.00289709	0.107414
KBTBD6	-5.2391	23.9579	0.00290211	0.107417
CTD-2035E11.3	-5.65513	24.2467	0.00298785	0.110027
PRSS36	-5.43012	24.1207	0.00299279	0.110027
PDCD1LG2	-5.3134	23.6918	0.00302713	0.11072
TSPAN13	-5.91824	24.0716	0.00302799	0.11072
PAM	-5.17138	24.0011	0.00302983	0.11072
HLCS	-5.7033	24.014	0.0030331	0.11072
CTA-445C9.15	-5.83938	23.8375	0.00303703	0.11072
LINC00176	-0.0270328	1.11966	0.00416294	0.131913
NCAPG2	-2.72415	1.86995	0.00371137	0.121747
ZNF746	-5.29457	24.0072	0.00305946	0.111351
EP400	-2.88929	2.22115	0.00376719	0.122763
PBX3	-5.68223	23.8185	0.0030896	0.11226
POLB	-3.42737	2.3289	0.00349702	0.118298
TOLLIP-AS1	-5.14407	24.2326	0.00309916	0.112421
TEP1	-5.77757	23.8641	0.00311615	0.112662
ATP6V1E2	-6.06299	23.7876	0.00312665	0.112855
HIST1H4A	-5.61908	24.0725	0.00315307	0.113478
RP5-1091N2.9	-5.08258	24.164	0.00315955	0.113478
IRF2BP2	-1.56312	1.33457	0.00401948	0.128488
OSBPL2	-3.76615	2.34329	0.00353751	0.118629
GSTCD	-5.6296	23.9616	0.00318229	0.114107
ATP8B2	-5.43107	24.0545	0.00322823	0.11536
RP4-612B15.3	-5.93892	23.9317	0.00324153	0.11536
UBAC2-AS1	-5.88113	23.8833	0.00325553	0.11536
STXBP1	-5.5267	23.7768	0.00327023	0.11536
AL354822.1	-5.50255	23.9918	0.00327029	0.11536
ZNF587B	-6.02137	23.9114	0.00327643	0.11536
LRTOMT	-5.14783	23.7723	0.00327677	0.11536
ZC3H10	-4.90995	23.9496	0.00328103	0.11536
ZNF283	-5.68453	24.1456	0.00328302	0.11536
BBS12	-5.254	23.985	0.00328839	0.11536
IQCE	-5.09727	24.079	0.00330042	0.11536
C9orf66	-6.03323	23.7338	0.00330165	0.11536
KLHL8	-5.39243	23.8967	0.00330189	0.11536
ZNF845	-5.63556	23.8733	0.00333938	0.115935
ARHGAP33	-5.92582	23.635	0.00334683	0.115935
RHOQ	-5.50909	24.1028	0.00335026	0.115935
GRK4	-5.98941	23.7938	0.00336646	0.116311
LSM11	-5.8405	23.9592	0.00338478	0.116759
TRIM13	-2.32328	1.65041	0.00414898	0.131662
COL4A3BP	-2.17193	1.48584	0.00423309	0.133682
PARG	-5.72402	23.6975	0.00339598	0.116909
HIATL2	-5.25044	23.9405	0.00340694	0.116909
SPICE1	-4.96809	23.6657	0.00340929	0.116909
ZNF599	-5.3597	24.0548	0.00341935	0.116909
HOMER2	-5.89036	23.7149	0.00342131	0.116909
ERP27	-5.48775	24.0657	0.00343156	0.117057
GLTSCR1L	-5.78799	23.7472	0.00343638	0.117057
AHDC1	-5.41174	23.9054	0.00344404	0.117135
FAM53B	-5.32238	24.0172	0.00347546	0.118019
PLEKHA5	-5.51894	24.0493	0.00349194	0.118298
PHLPP1	-5.56191	23.873	0.00349994	0.118298
KLHL21	-5.55952	23.8342	0.00351224	0.118439
RP11-277L2.4	-5.76378	23.8061	0.0035161	0.118439
FAM72C	-6.09907	23.7516	0.0035204	0.118439
TTLL4	-5.75292	23.7653	0.00352621	0.118451
ANKS1A	-5.48925	23.8655	0.00357436	0.119383
KLC4	-5.74618	23.887	0.0036056	0.120009
TRIM61	-5.31508	24.1593	0.00361166	0.120027
EHHADH	-5.5151	24.0369	0.00364403	0.120919
ZNF615	-5.6873	24.0268	0.00365946	0.121073
ZKSCAN5	-4.83116	23.8379	0.00365978	0.121073
KCTD21-AS1	-4.99003	24.1945	0.00366739	0.121141
TARS2	-2.577	1.63491	0.00441382	0.137074
DENND1A	-5.99996	23.9919	0.00368321	0.121356
TFEB	-5.16008	23.95	0.00368504	0.121356
HLTF	-3.05287	1.84493	0.00437174	0.136155
PINLYP	-5.62809	23.8853	0.00370247	0.121746
C12orf66	-5.73277	23.9875	0.00371477	0.121747
LINC00422	-5.30806	23.8617	0.00371927	0.121747
C3orf52	-6.14224	23.841	0.00373328	0.122023
GPR132	-3.06782	2.23088	0.004397	0.136746
LAMB1	-5.58211	23.9199	0.00378391	0.122997
PEX11G	-5.71027	23.9089	0.00378753	0.122997
FBXO36	-5.18347	24.016	0.00379506	0.122997
SNX15	-6.18638	23.8583	0.00379694	0.122997
NAAA	-1.43352	1.28055	0.00484087	0.147396
ATRNL1	-5.11811	23.9027	0.00384343	0.124292
MTHFR	-5.23145	23.9968	0.0038488	0.124292
XPR1	-5.62522	23.6815	0.00385788	0.124292
YEATS2	-5.17092	23.9786	0.00385971	0.124292
RP11-296O14.3	-5.21274	24.3218	0.00392778	0.126297
RP11-305L7.3	-5.58134	23.678	0.00394682	0.126579
NAB1	-4.49917	23.9631	0.00394814	0.126579
RNF121	-2.83275	2.17061	0.00484028	0.147396
DHX8	-2.86009	1.83579	0.00480091	0.147208
MIR4453	-5.03889	23.9918	0.00401267	0.128458
SNRPD2	2.50476	0.462719	0.00553315	0.162251
SOCS5	-5.69618	23.8631	0.00412491	0.131529
MYH11	-5.59735	24.2365	0.00413916	0.131662
SNAPC4	-6.02844	23.8078	0.00414682	0.131662
BIRC3	1.3481	0.84115	0.00556255	0.162777
AC009403.2	-3.42112	2.22684	0.00483729	0.147396
FAM206A	-5.63839	23.7682	0.00418539	0.132432
POU2F1	-3.509	2.2937	0.00467274	0.143885
LSS	-5.34346	23.8261	0.00423715	0.133682
RP11-799D4.4	-5.77909	23.9572	0.00425112	0.133719
SENP8	-6.0017	23.6638	0.00425596	0.133719
UBE3D	-5.11357	24.1142	0.00425963	0.133719
RP3-402G11.26	-5.69276	24.1013	0.00426901	0.133719
MRPL17	-1.07754	1.19544	0.0054494	0.161093
RP11-1398P2.1	-5.37375	24.104	0.00435048	0.135825
ZNF530	-5.67546	23.8058	0.00435179	0.135825
AC092295.7	-5.08645	24.2342	0.00435491	0.135825
ARL17A	-3.82612	2.26891	0.0049273	0.149819
PSMD3	-0.0475978	0.888539	0.00579725	0.165261
SMIM6	-5.31863	24.254	0.00443555	0.137553
NBPF1	-5.46895	23.843	0.00446996	0.138283
LRRC14	-3.47416	2.2532	0.0050566	0.15311
TNFSF11	-5.97741	23.8755	0.00450921	0.139243
GFPT1	-2.93408	1.80431	0.00539175	0.160801
C8orf76	-1.81853	1.34616	0.00564337	0.163605
SLC11A1	-5.62023	23.9623	0.00458924	0.141513
HLA-DRB5	1.35018	1.1033	0.00596864	0.167445
JARID2	-1.55639	1.36462	0.00570912	0.164201
MT-CO3	6.06843	0.177454	0.0059649	0.167445
RNF40	-3.42621	2.21959	0.00535801	0.160674
GALK2	-2.2463	1.76753	0.00589918	0.166635
HEATR5A	-5.15382	24.0245	0.00480953	0.147226
FZD3	-5.74961	23.9845	0.00481502	0.147226
CCNB1IP1	-3.48726	2.23475	0.00546065	0.161093
NUP214	-2.94785	1.79152	0.00575088	0.16475
TRIP13	-2.49907	1.80079	0.00580662	0.165261
AL592284.1	-2.52076	1.82228	0.00593006	0.167246
HIST1H1C	-0.519501	0.983295	0.00624906	0.170936
KIAA1919	-5.05539	24.0563	0.00493421	0.14982
METTL21A	-2.02575	1.43141	0.00614513	0.170013
ISYNA1	-5.70862	23.8957	0.00499045	0.151317
GTPBP1	-3.54154	2.23122	0.00570012	0.164159
PRPF40B	-5.96504	23.8837	0.00509235	0.153978
FYB	1.2105	0.665707	0.00659579	0.178184
TLK2	-3.77746	2.24045	0.00570004	0.164159
PIP5K1B	-5.51988	23.9271	0.00517269	0.156191
CYP2U1	-5.12327	23.9641	0.00526907	0.158881
DCLRE1A	-5.64452	23.5366	0.0053307	0.160502
RP11-277P12.20	-4.53901	24.1927	0.00533754	0.160502
GNE	-5.73506	23.8264	0.00535168	0.160674
TSHZ1	-5.62328	23.722	0.00537534	0.160801
ALG10B	-5.96338	23.6473	0.00537807	0.160801
AARD	-5.3852	23.7232	0.00538446	0.160801
MXD1	-3.27147	2.2266	0.00606893	0.168546
FRS2	-5.80411	23.7466	0.00543347	0.161093
SPATA7	-6.37262	23.6974	0.00543657	0.161093
ARL11	-5.63172	23.7561	0.005439	0.161093
TOM1	-2.53198	1.78664	0.00641596	0.17419
IRF2BP1	-5.67699	23.6158	0.00544475	0.161093
ATP7A	-5.81567	23.8323	0.00544906	0.161093
RP13-270P17.3	-5.7689	23.8456	0.00545335	0.161093
WBP2NL	-5.38797	23.7272	0.00547425	0.161276
PLAGL1	-5.78043	23.715	0.0055089	0.162078
SIDT1-AS1	-5.27708	24.1872	0.00552735	0.162251
LENG9	-5.10709	23.8511	0.00553712	0.162251
KHDC1	-6.09352	23.6239	0.00558512	0.163219
LRRC61	-2.02849	1.43028	0.00675054	0.180353
C10orf2	-5.79904	23.9507	0.00560263	0.163511
AP001372.2	-6.08172	23.8399	0.00562638	0.163605
ZNF776	-5.69777	23.9071	0.00563109	0.163605
RP11-727F15.9	-5.2478	24.0662	0.0056317	0.163605
PDE1B	-6.17656	23.6867	0.00564312	0.163605
GRAMD4	-5.61581	23.8389	0.00566821	0.16409
PPP1R3F	-5.55315	23.7654	0.00567515	0.16409
EEF2K	-5.32564	23.7465	0.00568493	0.164155
ZHX2	-5.48185	24.0249	0.00572114	0.16433
SLC4A2	-3.74115	2.23476	0.00632854	0.172245
RP11-1407O15.2	-6.09196	23.7594	0.00574908	0.16475
PCNXL2	-5.66738	23.8333	0.00576032	0.164804
ZNF623	-6.05182	23.5496	0.00578268	0.165227
LMAN2L	-5.55209	23.6301	0.00579933	0.165261
KAT6B	-2.61722	1.5641	0.00684869	0.182083
ZSCAN29	-5.08206	24.0922	0.00584824	0.165848
C17orf96	-5.57808	23.6313	0.00585004	0.165848
RTTN	-5.79955	23.5085	0.00587283	0.166277
RP11-497H16.9	-6.14285	23.6019	0.00590074	0.166635
RP11-72M17.1	-5.45306	23.6061	0.00595937	0.167445
CTD-2270L9.4	-5.6554	23.8277	0.00598273	0.167445
PRKCZ	-6.00369	23.8562	0.00598736	0.167445
PABPC1L	-6.02204	23.7597	0.00599324	0.167445
EIF2AK3	-5.64648	23.6412	0.00599855	0.167445
PCYT2	-2.043	1.45522	0.0072901	0.190794
SWT1	-5.84961	23.8566	0.00601867	0.167791
RP11-305L7.1	-5.95274	23.8065	0.00602736	0.167819
RP11-421L21.2	-6.02218	23.584	0.00603635	0.167855
PEBP1	1.4151	0.509311	0.00773854	0.199654
GTPBP2	-5.78715	23.8318	0.00609497	0.169054
RP11-159D12.2	-6.00438	23.7486	0.00611587	0.169418
SLC16A13	-5.01998	24.0548	0.00616727	0.170326
ZNF34	-5.80369	23.6978	0.00619364	0.170326
URB1	-5.74863	23.744	0.00619451	0.170326
RSG1	-5.86764	23.8525	0.00619571	0.170326
XYLT2	-5.34423	23.8547	0.00619879	0.170326
CBX8	-5.29114	23.7299	0.00620332	0.170326
S100A2	-5.23458	23.7442	0.00622216	0.170628
BORA	-2.88617	1.77671	0.00723588	0.189831
BRPF3	-5.65842	23.7611	0.00624245	0.170936
RP11-344P13.6	-5.95028	23.6891	0.00626057	0.171036
EPB41L2	-1.72917	1.23708	0.00748653	0.194534
PLAGL2	-5.29669	23.7073	0.00629348	0.17172
PROCA1	-5.34689	23.6762	0.00631334	0.172046
KCTD7	-5.62599	23.8417	0.00638442	0.17355
SOCS6	-5.79649	23.6444	0.00653315	0.177151
RP11-195F19.5	-5.33022	23.949	0.00656637	0.17783
INPPL1	-5.50528	23.6649	0.00658959	0.178184
ALG9	-6.19272	23.6301	0.00661948	0.178459
BOLA3-AS1	-6.19347	23.5808	0.00662234	0.178459
RP11-291B21.2	-4.79373	23.8019	0.00665136	0.17891
MPZ	-5.44454	23.823	0.0066638	0.17891
GSTA4	-5.19321	23.5305	0.00666643	0.17891
PEX5	-5.61774	23.649	0.0066719	0.17891
SORT1	-5.48849	23.7126	0.00669021	0.179181
RFX8	-6.19101	23.7037	0.0067727	0.180724
MBLAC2	-5.60842	23.8465	0.00679178	0.180998
TTC12	-5.93134	23.9066	0.00679955	0.180998
C22orf15	-5.82491	23.8617	0.00688993	0.182957
TNRC18	-6.26987	23.5342	0.00696419	0.184704
ADNP	-3.45337	2.2177	0.00761793	0.196775
NHS	-6.0218	23.6986	0.0070295	0.186173
MORN3	-6.12533	23.6324	0.00703668	0.186173
MFN1	-3.63769	2.17294	0.00785994	0.202069
ZSWIM1	-5.6933	23.9763	0.00706055	0.186578
CHRNA6	-3.0676	1.78874	0.00792552	0.203276
AL645728.1	-6.50244	23.5704	0.00711156	0.187603
CECR1	-5.21521	23.8907	0.00711655	0.187603
CNKSR1	-6.08863	23.8537	0.00713097	0.187642
FAR2	-6.33173	23.5999	0.00714236	0.187642
TONSL	-5.58102	23.9152	0.00714385	0.187642
ARID4B	0.533999	0.751697	0.00905631	0.224667
CWC27	-0.682517	0.879447	0.00882403	0.221811
XXbac-BPG252P9.9	-5.85244	23.5623	0.00727308	0.190577
FBXO33	-3.71368	2.20492	0.00796894	0.204149
GZF1	-5.06368	23.8441	0.00737526	0.19256
KNTC1	-3.8634	2.16697	0.00821806	0.210038
POLR3B	-5.41008	23.6241	0.00747736	0.194527
CSGALNACT1	-2.40091	1.39771	0.00864324	0.218655
UVSSA	-5.83381	23.6466	0.0075604	0.195986
POLR3C	-2.63181	1.52424	0.00879663	0.221595
PGP	-0.643631	0.962102	0.00948116	0.228792
SPIN4	-5.38583	24.0424	0.00784175	0.201839
TUBE1	-3.73307	2.19877	0.00869007	0.219528
RNF14	-2.81321	1.73999	0.00928946	0.226026
CINP	-1.60822	1.12798	0.00955072	0.228867
KIAA1328	-3.52128	2.13995	0.00905841	0.224667
RP1-244F24.1	-6.69433	23.4287	0.00814091	0.20831
PRPF8	-1.88542	1.27214	0.00968743	0.230909
SFR1	-2.14197	1.49885	0.00969139	0.230909
UBE3B	-3.5471	2.13133	0.00922809	0.225838
ZNF514	-5.83821	23.7988	0.00832587	0.212544
ETV2	-5.28064	23.8239	0.00840305	0.214263
GTF3C4	-5.05339	23.5781	0.00842366	0.214538
PRDX3	1.15449	0.677751	0.010584	0.238124
CTH	-6.13865	23.5524	0.00846629	0.215372
ICA1L	-6.7082	23.2938	0.00848509	0.215598
RP11-809O17.1	-6.49732	23.3589	0.00853455	0.216603
CLTC	-2.00811	1.38854	0.0100818	0.234321
RGS12	-6.92411	23.1607	0.00860677	0.218182
LAGE3	0.868802	0.692466	0.0107699	0.240077
RP11-690G19.3	-6.0161	23.823	0.00864551	0.218655
CD79A	-2.98141	1.79753	0.00958858	0.229211
KB-226F1.1	-6.05246	23.7179	0.00878195	0.221592
C2orf44	-5.58401	23.5306	0.0088024	0.221595
OR2A1-AS1	-6.35079	23.3375	0.00884275	0.221811
ZNF440	-5.50718	23.6259	0.00885377	0.221811
RHBDD3	-2.65679	1.51397	0.010149	0.235012
RP11-455F5.5	-5.86722	23.7029	0.00886187	0.221811
CPSF3L	-0.608173	1.02847	0.0109264	0.24159
DKFZP779L1853	-6.12378	23.7609	0.00889257	0.222324
CTD-2054N24.2	-6.0206	23.6128	0.00890415	0.222359
CCDC150	-5.76548	23.4095	0.00896219	0.223297
TMSB4X	8.60393	0.160028	0.0109206	0.24159
CTD-2341M24.1	-6.14847	23.5676	0.00899602	0.223844
NANP	-5.84588	23.7977	0.0090047	0.223844
MCAT	-3.22607	2.10953	0.0100597	0.234321
JAK1	1.01309	0.609659	0.011208	0.244345
MRPL19	-0.57095	0.901307	0.0109867	0.24194
QSOX2	-5.48589	23.9462	0.00908493	0.224998
ZNF30	-5.97896	23.4582	0.00910152	0.224998
RP1-202O8.3	-6.24093	23.5178	0.0091093	0.224998
RP11-159G9.5	-5.7443	23.6811	0.00911303	0.224998
DCTPP1	-0.00297389	0.799879	0.0109692	0.241923
CARNS1	-6.28554	23.4351	0.00914167	0.22545
HIST1H3G	-6.21795	23.4055	0.00918963	0.225838
ZBTB5	-6.21122	23.5542	0.00920156	0.225838
C20orf201	-5.70378	23.7167	0.00921618	0.225838
LINC00886	-5.47385	23.4339	0.00922078	0.225838
RP11-894P9.1	-5.56286	23.4749	0.00923032	0.225838
DHRS11	-5.36044	23.7338	0.00925456	0.225838
TFR2	-5.74809	23.67	0.00925494	0.225838
RP4-635E18.6	-6.29396	23.3546	0.0092674	0.225838
CTA-204B4.2	-6.32849	23.449	0.00927135	0.225838
LMOD3	-4.06317	2.18352	0.00999597	0.23429
FANCB	-3.37281	2.05684	0.0106439	0.238242
LARS2	-5.94151	23.5895	0.00932713	0.22669
SLC12A6	-5.77912	23.7168	0.00941648	0.228195
GNB4	-5.87859	23.7147	0.00942047	0.228195
ATG9B	-5.20803	23.8358	0.00943772	0.228359
ZBTB39	-6.13338	23.5556	0.00947485	0.228792
GPR75-ASB3	-3.1391	1.70421	0.0107468	0.239807
NLK	-5.84518	23.5178	0.00949559	0.228792
ZNF528	-6.01357	23.7053	0.00949757	0.228792
LRRC20	-6.40668	23.5313	0.00954454	0.228867
RP3-322G13.5	-5.74665	23.9637	0.00954572	0.228867
RP11-141B14.1	-5.96899	23.6961	0.00955133	0.228867
PACRGL	-5.41829	23.6428	0.00958692	0.229211
R3HDM1	-2.40922	1.4947	0.0111966	0.244342
CCDC74A	-5.42833	23.674	0.00971914	0.231318
TP53I11	-6.2181	23.4903	0.00973548	0.231321
KLRG1	-6.38502	23.3138	0.00974051	0.231321
FITM2	-6.30552	23.4494	0.00976101	0.231447
XCL2	-5.21349	23.8793	0.00977931	0.231447
SESTD1	-5.19197	23.3777	0.00978294	0.231447
AC009299.3	-5.69455	23.6326	0.00978829	0.231447
MTRNR2L2	-5.61333	23.4366	0.00981047	0.231721
KLHL20	-2.70925	1.50005	0.0111435	0.243799
SMG9	-2.46219	1.35482	0.0113124	0.24613
TAF5L	-5.26705	23.4276	0.00991048	0.233492
TAF5	-3.76602	2.11163	0.0109042	0.24159
ITFG3	-6.09544	23.631	0.00992305	0.233492
ZNF549	-6.29485	23.5224	0.00992831	0.233492
RP11-661A12.5	-6.1243	23.5543	0.00995837	0.233925
EXOC6B	-5.80458	23.405	0.00996818	0.233925
CTD-2017D11.1	-5.74808	23.8597	0.0100052	0.23429
RP11-166P13.3	-6.50285	23.2764	0.0100243	0.234321
POLR2C	-0.162167	0.805073	0.0121591	0.259882
P2RX7	-6.0382	23.4386	0.0100584	0.234321
KCTD3	-5.7845	23.462	0.0100644	0.234321
ZNF559	-3.97345	2.20762	0.0106963	0.23917
NEDD4	-5.70619	23.7063	0.0100766	0.234321
GNG10	-5.89601	23.6627	0.0100817	0.234321
ADC	-6.48664	23.5463	0.0100974	0.234435
AC021188.4	-5.42693	23.8647	0.0101546	0.235012
IL4	-5.89608	23.6195	0.0101721	0.235166
SRSF10-1	-3.15135	2.05061	0.0115411	0.250107
HIVEP2	-5.26618	23.7114	0.0101929	0.23521
RP11-108P20.1	-6.03524	23.6747	0.0101956	0.23521
LETM2	-5.58298	23.6991	0.0102287	0.235591
HIST1H3D	-6.66118	23.2255	0.0102337	0.235591
PTPRK	-5.66334	23.5005	0.0102522	0.235768
VPS9D1	-6.0666	23.7327	0.0102687	0.235899
SNX12	-2.77028	1.67109	0.0118638	0.255575
RRAGD	-6.15482	23.5784	0.0102902	0.236025
ITGAV	-5.9545	23.5978	0.0102959	0.236025
SPOPL	-5.80015	23.6753	0.0103128	0.236166
TTC4	-5.39193	23.4437	0.0103481	0.236477
USP31	-6.038	23.5889	0.0103873	0.236671
NAA60	-6.18442	23.6193	0.0103974	0.236671
RP4-798A10.2	-6.04467	23.584	0.0104045	0.236671
MBP	-0.344007	0.920445	0.0126086	0.267134
ZNF614	-5.16132	23.6592	0.0104231	0.236702
TMEM44-AS1	-5.91542	23.8131	0.0104417	0.236878
CXCL16	-5.12728	23.7473	0.0104711	0.237052
RP11-109G23.3	-6.01712	23.5765	0.0104953	0.237353
LRRC37A2	-6.32186	23.5919	0.0105198	0.237565
IFFO2	-5.58474	23.6491	0.0105265	0.237565
SMYD5	-5.77118	23.6553	0.0105469	0.23778
NELL2	-0.875115	0.945032	0.0123789	0.263523
SLC4A10	-6.64032	23.434	0.0105636	0.23791
BRWD3	-5.56497	23.5231	0.0106134	0.238242
PRDM8	-5.21897	23.851	0.0106248	0.238242
AC009120.6	-6.01099	23.4748	0.010643	0.238242
B4GALT1	-3.29341	2.0556	0.0120007	0.257253
HDAC4	-6.00012	23.7179	0.0107117	0.239268
APP	-3.88208	2.11675	0.0117666	0.253733
SMCR5	-6.02557	23.5182	0.0108034	0.240578
AC099850.1	-6.39842	23.4163	0.0108258	0.24083
BTN2A2	-2.37548	1.49839	0.0123233	0.26262
YY2	-6.33859	23.5606	0.0108587	0.241315
RP11-97C16.1	-6.10876	23.7524	0.0108863	0.24159
STRN	-3.46022	2.0884	0.0119917	0.257253
PTGR2	-6.03051	23.7137	0.0109044	0.24159
RFT1	-2.4415	1.33343	0.0124865	0.265062
RP11-166P13.4	-5.99661	23.5082	0.0109718	0.241923
RP11-126K1.2	-6.07896	23.4323	0.0109748	0.241923
PRR7	-6.00948	23.6638	0.0110986	0.243799
ZNF765	-5.39186	23.7117	0.0111118	0.243799
KCNK1	-6.17593	23.4451	0.0111138	0.243799
ZNF582	-6.53167	23.4405	0.0111261	0.243799
RBAK	-5.97884	23.68	0.01114	0.243799
TMEM67	-6.16771	23.689	0.0111494	0.243799
ZNF417	-5.63856	23.4129	0.0111607	0.243801
KIAA1279	-2.72677	2.00112	0.0129298	0.27149
TM7SF2	-2.70588	1.71088	0.0128271	0.270449
AKR1A1	0.964455	0.56172	0.013506	0.280424
IPO9-AS1	-5.91193	23.6422	0.0113871	0.247507
UBE4A	-2.93067	1.67912	0.0128032	0.270327
AC137932.1	-6.35913	23.4362	0.0114515	0.24866
DDX39A	1.20069	0.632483	0.0138942	0.286302
PER2	-6.03146	23.5521	0.0116023	0.250935
SHMT1	-1.91879	1.09008	0.0132922	0.2772
EIF1AX	-0.220315	0.755222	0.0137718	0.284318
PTER	-3.47048	2.11453	0.012682	0.268251
ZNF44	-2.86574	1.48536	0.0130519	0.273337
TMEM256-PLSCR3	-6.14882	23.6957	0.0117221	0.253275
FAM120C	-5.8657	23.3165	0.0117342	0.253284
SERPINB9	-1.56856	1.10397	0.0135813	0.28145
HMGN1	2.75584	0.41938	0.0145364	0.295614
MT-ND1	3.7037	0.233915	0.0141761	0.29046
RP11-402G3.3	-6.40283	23.5809	0.0119389	0.256686
PSIP1	0.974221	0.647009	0.0144131	0.293938
RP11-96H19.1	-5.69899	23.7493	0.0119916	0.257253
L3MBTL1	-5.90487	23.7235	0.01204	0.257843
HMGB2	3.66404	0.699599	0.0145317	0.295614
CNOT3	-2.2987	1.22205	0.0139157	0.286473
ZNF792	-5.94592	23.5909	0.0121757	0.259984
UBR2	-2.74563	1.46736	0.013767	0.284318
RP11-452F19.3	-3.78553	2.07275	0.0134911	0.280381
RP5-894A10.2	-5.50716	23.7622	0.0123898	0.263523
SLC46A3	-3.80717	2.13319	0.0132408	0.276496
DOPEY2	-5.67845	23.6696	0.0124361	0.264249
SLC6A6	-3.45746	2.08442	0.0135192	0.28043
MCMBP	-1.35059	1.08168	0.0147143	0.297394
COASY	-1.43223	1.13316	0.0146961	0.297394
NOP9	-5.56412	23.4215	0.0125817	0.266823
TMEM97	-2.65409	1.67218	0.0142123	0.290645
ZBTB3	-5.89575	23.7697	0.012686	0.268251
LRRC16A	-5.58751	23.7022	0.0128089	0.270327
RP11-58B17.2	-6.75789	23.3211	0.0128593	0.270604
CASC3	-2.95871	1.67678	0.0142249	0.290645
TAF2	-2.24428	1.47783	0.0148201	0.298063
SLC1A5	-1.05847	0.91572	0.0148512	0.298406
ZC3H12D	-3.18757	2.06072	0.0141893	0.29046
ACBD6	-1.0217	0.957218	0.0152984	0.303201
CCDC144A	-5.31867	23.5693	0.0131824	0.275805
ZEB1	-1.46583	1.17427	0.0153181	0.303315
CEP57L1	-2.94556	1.6493	0.0149272	0.299382
WDR60	-2.53874	1.47735	0.0149769	0.299703
KCTD20	-2.55023	1.32282	0.0149535	0.299634
THAP8	-3.57214	2.10123	0.0142857	0.291612
ABHD12	-1.81027	1.14454	0.0152654	0.302822
BRCA1	-1.924	1.31406	0.015426	0.304263
SYNGR3	-5.46555	23.3928	0.0136506	0.282618
PHF5A	-0.172776	0.806043	0.0163693	0.310319
ST6GALNAC1	-5.80194	23.683	0.0138657	0.285986
SIN3B	-3.90078	2.08547	0.0150198	0.299859
AC093323.3	-2.83861	1.4425	0.015689	0.306484
FKBP1C	-5.85759	23.6014	0.0140582	0.28859
KBTBD4	-2.33593	1.31962	0.0163351	0.309941
GPATCH2L	-2.21367	1.29779	0.0162132	0.309785
FAM192A	-0.221007	0.69611	0.0166464	0.312044
MRPL44	-0.956309	0.980198	0.0167495	0.312902
ANKRD49	-1.61784	1.14358	0.0166044	0.3116
MED13	-3.22988	2.01167	0.0159085	0.308489
THBS3	-6.37382	23.5832	0.014438	0.29417
TSKS	-6.33391	23.554	0.0145495	0.295614
BTBD3	-6.86528	23.0537	0.0145927	0.296215
TRIM54	-6.0395	23.2989	0.0146826	0.297394
LRRC28	-2.57825	1.62195	0.0164568	0.310896
DLGAP1-AS2	-6.21879	23.3598	0.0147152	0.297394
E2F7	-5.71246	23.1405	0.014719	0.297394
ZNF575	-5.49825	23.4456	0.014734	0.297422
HUS1B	-7.13537	23.0395	0.0147763	0.297839
NR1D1	-6.19308	23.2858	0.014782	0.297839
TCP11L2	-6.24897	23.6098	0.0148204	0.298063
MATN1-AS1	-6.48327	23.3837	0.0149201	0.299382
GPR89A	-2.88203	1.65196	0.0169016	0.31422
LRFN1	-5.68212	23.6367	0.0149904	0.299703
LRFN2	-5.15253	23.6173	0.0149982	0.299703
NDRG2	-5.90264	23.4205	0.0150745	0.300676
LYL1	-3.06166	1.9902	0.0167427	0.312902
IL18BP	-6.43537	23.4647	0.0151076	0.301062
SNORD3D	-6.74113	23.2081	0.0151315	0.301261
METAP1D	-6.01251	23.1856	0.0151472	0.3013
BNIP3L	-0.520409	0.840735	0.0177368	0.318779
ACVR2A	-5.4105	23.7547	0.015201	0.302095
TMPRSS3	-6.17477	23.4467	0.0152171	0.302139
HLA-DQA2	-0.0801252	1.11818	0.0175778	0.317867
UBE2O	-4.10072	2.09512	0.0162005	0.309785
WWP1	-3.66585	2.08094	0.0163117	0.309941
AC013264.2	-6.36664	23.5771	0.0153367	0.303352
ZNF296	-6.02887	23.2389	0.0153478	0.303352
MEF2A	-3.12295	1.64593	0.0169523	0.31422
XXbac-B476C20.9	-6.83725	23.252	0.0153883	0.303878
ATL2	-3.58427	2.01029	0.0168588	0.313867
TRIM66	-5.82589	23.4488	0.0154358	0.304263
ZFHX2	-6.47663	23.5015	0.0154712	0.304686
UBE2V1	-3.77743	2.12325	0.0163097	0.309941
RP11-318A15.2	-6.80044	23.1517	0.0154857	0.304696
MAMDC4	-6.90201	23.2045	0.0155079	0.304859
PKD1	-6.46442	23.266	0.0155334	0.305084
H6PD	-5.58018	23.7595	0.0156081	0.305967
EXT1	-5.58396	23.0518	0.0156165	0.305967
RP11-299J3.8	-5.86142	23.4714	0.0156204	0.305967
SETD3	-1.98784	1.18359	0.017707	0.318721
CENPF	0.372944	1.02443	0.0180391	0.322617
CDH1	-6.34908	23.4667	0.0156486	0.305993
RP1-28O10.1	-6.06114	23.3899	0.0156498	0.305993
ZNF83	-3.73463	2.05111	0.0168415	0.313837
RP11-206L10.9	-6.19061	23.4477	0.0157281	0.306966
CTD-2047H16.4	-5.79809	23.3575	0.0157671	0.306966
KLHL26	-6.20453	23.1592	0.0157733	0.306966
RAB3D	-6.22586	23.4324	0.0157854	0.306966
CRY2	-5.91869	23.5041	0.0157936	0.306966
PCYOX1	-3.79018	2.08403	0.0167818	0.313237
GTPBP10	-4.12072	2.0523	0.0169642	0.31422
DNAJB5	-6.21339	23.1551	0.0158852	0.308382
PCNP	0.604776	0.574222	0.0186136	0.329794
MAGEF1	-2.21717	1.1954	0.0179632	0.322053
CX3CR1	-6.13818	23.3897	0.0159394	0.308489
CRYBG3	-6.02184	23.4344	0.0159627	0.308489
EBI3	-4.83233	23.8644	0.0159737	0.308489
BAHD1	-6.47782	23.1637	0.0159833	0.308489
ATF2	-3.38675	1.99044	0.0175625	0.317867
HIST1H3I	-6.81464	22.9676	0.0160001	0.308489
AC144652.1	-6.20755	23.1176	0.01601	0.308489
TLX2	-6.37127	23.2341	0.0160285	0.308489
PLCL1	-6.65683	23.3733	0.0160444	0.308489
CYB561D1	-5.98062	23.4171	0.0160655	0.308489
PC	-6.05224	23.3025	0.0160736	0.308489
RAB20	-6.67288	23.0969	0.0160877	0.308489
EVI5L	-6.45834	23.4348	0.0160888	0.308489
CSF2RA	-6.47655	23.2995	0.0161051	0.308529
JAZF1	-5.37933	23.3803	0.0161251	0.308642
ZNF658	-6.5559	23.4387	0.0162665	0.309941
CYP27B1	-6.30374	23.1228	0.0162857	0.309941
AMBRA1	-5.60493	23.6636	0.0162902	0.309941
IPMK	-6.42601	23.2055	0.0163313	0.309941
MIR940	-6.06932	23.2252	0.0163331	0.309941
RNF207	-3.60714	1.98882	0.0179381	0.321866
AC010883.5	-6.5056	23.3948	0.0164005	0.310602
PTGER3	-5.4669	24.1067	0.0164127	0.310602
CTC-444N24.8	-5.90551	23.4446	0.0164414	0.310875
ZNF525	-6.11393	23.6018	0.016487	0.311197
ZNF10	-6.79186	23.2744	0.0165064	0.311295
ENKD1	-5.4027	23.5715	0.0165304	0.311477
KIF3C	-6.40143	23.2135	0.0165513	0.311485
RP1-187B23.1	-6.71053	23.1437	0.0165594	0.311485
ADAMTSL5	-6.7343	23.2182	0.0166001	0.3116
PAF1	-1.98167	1.11098	0.0186219	0.329794
YOD1	-6.0998	23.5002	0.0166764	0.312338
PHF19	0.616897	0.709854	0.0194344	0.33814
RP11-178L8.7	-6.21029	23.3128	0.0167265	0.312902
TP53	-1.81613	1.11028	0.0190416	0.335049
RP11-111M22.2	-6.1888	23.3628	0.0168428	0.313837
RP11-403I13.4	-6.44301	23.5086	0.0169336	0.31422
OXT	-6.7816	23.2768	0.0169462	0.31422
LRRC47	-2.06703	1.28852	0.0193375	0.337441
ZC3H18	-1.79404	1.04473	0.0191059	0.335432
ARHGAP31	-6.23802	23.475	0.0170421	0.315046
SYNGAP1	-5.65926	23.7104	0.0170459	0.315046
AC093901.1	-6.6199	23.2838	0.0170522	0.315046
MSH2	-1.86606	1.11035	0.0193099	0.337441
SLC37A1	-5.67273	23.2542	0.0171182	0.31531
RP11-498C9.15	-5.70218	23.4877	0.0171264	0.31531
ZNF93	-5.50588	23.3688	0.0171362	0.31531
ZNF257	-5.60088	23.4497	0.0171436	0.31531
GAB2	-6.47967	23.2722	0.0171532	0.31531
IFIT1	-5.6556	23.1814	0.0171729	0.315405
CD83	-4.12439	2.03345	0.01838	0.32701
HKDC1	-5.95358	23.2924	0.0172112	0.315539
OTUB2	-6.02329	23.2423	0.0172184	0.315539
NEO1	-6.65011	23.2555	0.0172236	0.315539
MIR210HG	-6.60851	23.2239	0.0172542	0.315555
RP11-33O4.1	-6.85069	23.2244	0.0172595	0.315555
SGSH	-5.91796	23.4093	0.0172887	0.315555
ZNF354B	-6.23618	23.0014	0.0173021	0.315555
FKTN	-5.99776	23.3878	0.0173236	0.315555
MICAL3	-5.30518	23.6626	0.0173258	0.315555
RP5-914P20.5	-6.16001	23.3884	0.0173786	0.316253
PM20D2	-6.01877	23.5392	0.0174559	0.317394
WDPCP	-6.0781	23.4851	0.0174898	0.317502
RP11-875O11.1	-5.54098	23.5816	0.0174909	0.317502
ZNF839	-5.01039	23.5579	0.0175731	0.317867
IL17RC	-6.27005	23.4249	0.0175809	0.317867
XIST	-5.3455	23.3473	0.0175854	0.317867
CENPU	-0.184668	0.91976	0.0202628	0.348045
IGF1R	-5.76318	23.544	0.0176163	0.317867
MBD5	-6.76205	23.2833	0.0176277	0.317867
RPL34-AS1	-6.54005	23.3066	0.017666	0.318295
ZNF57	-5.75409	23.2204	0.0177189	0.318721
DDHD2	-3.62668	2.01467	0.0190755	0.335375
LINC00493	0.541732	0.582522	0.0207197	0.354839
MT1G	-5.96837	23.2937	0.0179058	0.321552
ARL6	-6.24433	23.1732	0.0180014	0.322472
ZNF219	-6.24015	23.2509	0.0180262	0.322617
ETS2	-1.10226	1.02411	0.0205177	0.351771
TXNDC11	-1.88956	1.10081	0.020224	0.347991
FAM149B1	-5.6238	23.2709	0.0180887	0.322955
ADCK1	-6.09628	23.6007	0.0181799	0.324071
CTD-3131K8.2	-6.46956	23.4745	0.0183071	0.326072
AC027763.2	-3.39341	1.65699	0.0196516	0.341646
MTHFS	-0.885279	0.820914	0.0210183	0.358263
RPP40	-2.87276	1.6013	0.020267	0.348045
LIPC	-6.23961	23.2976	0.0183897	0.32701
PPP2R3B	-5.48342	23.3298	0.0184215	0.327309
INPP5F	-3.6143	1.97688	0.0200263	0.345954
BTBD2	-5.98801	23.0955	0.0185127	0.328661
MGAT2	-0.688307	0.816734	0.0212211	0.360594
RP11-215P8.3	-6.28732	23.3799	0.0185664	0.329345
SH2D3C	-2.1225	1.26546	0.020859	0.356664
STYK1	-6.21418	23.3808	0.0186833	0.330612
TAZ	-1.63037	0.981927	0.0212005	0.360524
ZNF616	-6.35017	23.228	0.0188008	0.332422
POPDC2	-5.98638	23.5811	0.0188331	0.332723
DNAJC5B	-5.71207	23.569	0.0189219	0.33402
C1orf233	-6.04692	23.623	0.0189681	0.334567
XPC	-1.51779	1.09493	0.0215559	0.365143
IL22	-6.31636	23.2727	0.0190036	0.33477
ADPGK	-1.62228	1.18081	0.0215462	0.365143
MROH6	-6.45406	23.2095	0.0190104	0.33477
RP11-572O17.1	-5.59794	23.3792	0.0191095	0.335432
CBX2	-6.35623	22.9422	0.0191413	0.33572
MATN4	-6.45803	23.1554	0.0192467	0.337296
CXorf40A	-2.75418	1.58902	0.021251	0.360819
ZNF69	-6.71347	23.3006	0.0192641	0.337331
CCDC146	-5.94473	23.4128	0.0192978	0.337441
HN1L	-2.00345	1.25097	0.0218249	0.368841
MYO3B	-6.34389	23.0245	0.0193301	0.337441
USP49	-5.80711	23.6584	0.0193501	0.337441
RP5-1136G13.2	-5.66431	23.1213	0.0193633	0.337441
NECAB3	-3.42276	1.98254	0.0209033	0.357142
TMEM220	-6.18723	23.4358	0.0194109	0.338
DMXL2	-6.14848	23.4087	0.0196735	0.341755
TTN	-3.45996	2.02319	0.0209619	0.357583
CCDC107	-0.0917333	0.697448	0.0226047	0.378789
ZNF441	-6.38005	23.2111	0.0197881	0.343472
RP1-313I6.12	-6.4306	23.2367	0.0198069	0.343525
RP11-629O1.2	-5.98143	23.5792	0.0198949	0.344776
CTD-2288F12.1	-6.5257	23.0646	0.0199358	0.345211
MRPL47	0.427295	0.610336	0.0230057	0.385212
RAB39A	-5.95644	23.4147	0.0200025	0.345816
DTWD2	-6.27306	23.355	0.0201189	0.347003
KIT	-6.15934	23.4913	0.0201701	0.347611
OSBPL3	-3.36848	1.92668	0.0222508	0.374876
FUT10	-5.8984	23.5683	0.0202751	0.348045
CENPL	-3.19724	1.57245	0.0223608	0.375914
KBTBD3	-2.61059	1.37961	0.0225548	0.378244
MT-CYB	5.01632	0.204513	0.0235251	0.392102
NCBP2-AS2	-0.761796	0.843346	0.0232773	0.388626
SNX29	-3.51476	1.98695	0.0218858	0.369584
MRPS25	-1.12241	0.974043	0.0232237	0.388267
FUK	-6.31178	23.4864	0.0205244	0.351771
RP11-98D18.9	-6.50072	23.1705	0.0208233	0.356333
IFI27L1	-1.18263	1.04617	0.0240107	0.399108
CAV1	-6.06144	23.6497	0.0211646	0.360196
PRKCB	-1.34541	0.93924	0.0241549	0.400761
HLA-DQA1	1.75496	0.955909	0.0246231	0.40729
GLTSCR1	-5.91899	23.2216	0.0214683	0.364225
RALGAPA1	-3.09129	1.59106	0.0232987	0.388626
TOB1	-1.37831	1.09718	0.0243269	0.403309
ZFP69	-6.70169	23.1852	0.0216389	0.366223
C10orf95	-6.19684	23.5437	0.0216532	0.366223
ZNF22	-0.350422	0.77569	0.0245717	0.406749
NME2	-3.35265	1.93671	0.0235577	0.392347
ZFAND6	-0.322492	0.718819	0.0248337	0.409531
FLII	-1.86227	1.15835	0.0243786	0.403858
SGSM3	-2.10781	1.13493	0.0248283	0.409531
DUSP12	-2.08627	1.15569	0.0247428	0.40896
KDM4D	-5.91661	23.5708	0.0222946	0.375323
TTC26	-5.94756	23.3354	0.0223641	0.375914
BSDC1	-2.10213	1.13834	0.0250268	0.412402
TIMM8B	0.819578	0.564161	0.025894	0.422736
COL6A2	-1.79416	1.2493	0.0252631	0.415668
BUB1	-1.8136	1.07783	0.0251955	0.414869
SLCO3A1	-2.7565	1.35665	0.0254781	0.41763
MAP3K7CL	-6.33189	23.2848	0.0232984	0.388626
SAMD10	-2.59779	1.35877	0.02574	0.420974
BUD31	0.576736	0.553961	0.0267853	0.427937
ATXN1	-1.50606	1.0126	0.0264709	0.425221
MT-ND4L	-0.680918	0.819793	0.0266735	0.426953
CNOT2	-1.01433	0.951542	0.0269916	0.429834
TNFAIP3	-2.47926	1.37087	0.0263105	0.424366
FAM118A	-2.70292	1.3434	0.0266145	0.42632
RNF141	-3.63827	1.94153	0.0260273	0.424081
GSTP1	3.06533	0.340046	0.0278506	0.434003
NIP7	-1.48569	0.939929	0.0273861	0.432094
RIF1	-1.72271	1.07342	0.0274615	0.432094
ZNF274	-2.81715	1.52027	0.0274684	0.432094
NUCB2	1.39652	0.658239	0.0285436	0.436706
NAA16	-2.58839	1.35739	0.0272774	0.432094
STARD9	-6.02135	23.4467	0.0254273	0.417166
PAN2	-6.73929	23.0207	0.0254307	0.417166
HLA-DOA	-3.30052	1.91334	0.0274249	0.432094
TAPT1-AS1	-6.0956	23.2165	0.0255366	0.418275
CDC42EP4	-6.80095	23.1194	0.0256603	0.419985
PKNOX1	-2.54773	1.54845	0.0283804	0.436706
TMEM5	-2.28936	1.35539	0.0283228	0.436706
RP11-649E7.5	-6.13872	23.1124	0.0257657	0.421078
POLRMT	-3.58448	1.91038	0.0277367	0.433732
RYK	-6.20027	23.4143	0.0259059	0.422736
L2HGDH	-5.82833	23.0575	0.026001	0.42397
FAM41C	-6.1832	23.1735	0.0260639	0.424244
CEP350	-1.79786	1.04527	0.0286879	0.436706
REM2	-7.09024	23.0017	0.0260893	0.424244
RP11-485G4.2	-5.91161	23.0671	0.0260957	0.424244
PCSK6	-6.24639	23.1139	0.0261525	0.424366
DNAJC9-AS1	-6.87497	22.6521	0.0261737	0.424366
LINC00544	-6.6479	23.0961	0.0261776	0.424366
MAZ	-1.55007	0.994336	0.0290038	0.438496
ZNF678	-6.0903	23.2214	0.0262164	0.424366
CCDC85C	-6.95896	22.9749	0.0262324	0.424366
RP11-354P11.3	-7.20797	22.9156	0.0262491	0.424366
ATP6V0E2-AS1	-7.05838	23.0233	0.0262577	0.424366
RP11-443B7.1	-6.14103	23.0509	0.0263151	0.424366
FAM114A1	-6.43035	23.128	0.0263173	0.424366
AC132872.2	-6.21244	23.5272	0.0263558	0.424674
SRRM2-AS1	-6.3259	22.8885	0.0263976	0.425033
ZXDA	-6.85442	23.0749	0.0264342	0.425221
SRGAP3	-6.71306	22.9868	0.0264802	0.425221
CTA-384D8.35	-6.22023	23.1299	0.0264882	0.425221
PLA2G4C	-6.21395	23.3991	0.0265068	0.425221
LONP2	-2.22786	1.23442	0.0293173	0.439618
HIST1H2AK	-6.41101	23.3447	0.0265725	0.425961
SNRNP70	0.295871	0.565527	0.0298129	0.441125
METAP1	-2.2959	1.35132	0.0295859	0.439974
PPP6R2	-2.79125	1.52975	0.0293282	0.439618
VSIG10	-7.06794	22.9267	0.0267939	0.427937
C12orf57	1.46636	0.496687	0.0301085	0.441794
RP11-316P17.2	0.00515062	0.635412	0.0299759	0.441794
NOD2	-5.97786	23.3139	0.026886	0.429093
FBP2	-6.37626	23.1698	0.0269511	0.42972
RP1-197B17.3	-5.56076	23.3078	0.0269647	0.42972
RAB7L1	-1.63216	0.985323	0.029877	0.441592
RP11-580I16.2	-6.89009	22.7925	0.0270128	0.429859
RP11-134P9.3	-6.63207	22.9804	0.0271174	0.43107
PGRMC1	-1.29156	0.8847	0.0301585	0.442155
FOXRED2	-6.22038	22.9324	0.0273205	0.432094
ZNF703	-6.39891	23.2104	0.0273779	0.432094
DHCR7	-3.33116	1.8696	0.0296108	0.440044
CASZ1	-6.68089	23.0788	0.027452	0.432094
RAB23	-5.84666	23.2185	0.0274543	0.432094
HIST1H3J	-7.16499	22.7996	0.0274662	0.432094
HOMER1	-6.02018	23.0934	0.0274704	0.432094
POLL	-3.17341	1.53957	0.0295347	0.439974
RP11-134G8.7	-6.46588	23.1193	0.0275757	0.43337
ST7	-6.15461	23.0131	0.0276099	0.43337
ZNF391	-6.48024	23.1809	0.0276112	0.43337
CLCN5	-6.37819	22.983	0.0276504	0.433642
KIAA0753	-5.93471	23.1855	0.0276683	0.433642
KCTD11	-6.75339	22.9336	0.0277271	0.433732
RP11-47L3.1	-3.37201	1.90028	0.0296538	0.440084
CYB5RL	-6.59595	22.8857	0.0277598	0.433732
XYLB	-6.08716	22.9773	0.0277858	0.433732
RP5-1073O3.7	-6.04402	23.3239	0.0277916	0.433732
CTD-2287O16.5	-6.04727	23.2599	0.0277934	0.433732
PAPD7	-6.37096	23.0121	0.0278505	0.434003
CASS4	-6.71564	23.0007	0.0279048	0.434017
C2orf74	-6.66759	23.0129	0.0279187	0.434017
GPX1	1.06027	0.554898	0.0314711	0.446972
NMNAT3	-6.521	22.8213	0.0279233	0.434017
MYO18A	-6.22663	23.266	0.0279488	0.434017
RP11-69E11.4	-6.82848	22.9185	0.027951	0.434017
CXorf24	-6.61798	22.914	0.0280268	0.434691
NEURL4	-6.10181	22.8781	0.0280616	0.434691
FBXO30	-6.57864	23.2776	0.0280742	0.434691
COQ6	-2.69319	1.3268	0.0306875	0.444911
ATAD3C	-6.66796	23.1236	0.028158	0.435472
UHRF1BP1	-6.66432	22.9851	0.0281763	0.435472
ZER1	-6.33655	23.0717	0.0281845	0.435472
PCF11	-2.02576	1.11356	0.0309102	0.445481
DBF4	-0.84652	0.842111	0.0313929	0.44668
PRRT1	-6.01411	23.3614	0.0282744	0.436551
CTSV	-6.77634	23.056	0.0283369	0.436706
NOM1	-2.52622	1.33796	0.0309545	0.445719
KXD1	0.0355296	0.643984	0.0317485	0.44973
C17orf97	-6.17485	23.3631	0.0283941	0.436706
SLC9A6	-6.14638	23.4025	0.028455	0.436706
EVA1C	-6.88829	23.0032	0.0284826	0.436706
FAM110C	-6.62617	22.9437	0.0284846	0.436706
AC002454.1	-6.11327	23.2924	0.0284988	0.436706
OSGEPL1-AS1	-6.17917	23.1923	0.0285434	0.436706
ZNF547	-5.95448	22.7911	0.0285459	0.436706
TMEM241	-6.50196	23.2115	0.0286009	0.436706
MAMSTR	-6.8221	22.7901	0.0286017	0.436706
EME2	-6.66502	23.1329	0.0286091	0.436706
RP11-111F5.4	-6.14787	23.412	0.0286294	0.436706
DDX11	-3.70008	1.86933	0.0307824	0.444911
KSR1	-6.41803	23.247	0.0286514	0.436706
MYLPF	-7.14168	22.8458	0.0286761	0.436706
RP11-490O6.2	-6.72223	23.1656	0.0286761	0.436706
HIST1H3C	-6.56347	22.8616	0.0287051	0.436706
RP11-307C12.12	-6.49695	23.2496	0.0287268	0.436731
IL19	-6.89443	23.12	0.0287622	0.436965
NARS2	-3.45368	1.53666	0.0307233	0.444911
PKP4	-5.16038	23.75	0.0287908	0.437096
HIST1H2BL	-7.49642	22.5628	0.0288186	0.437212
PAXIP1-AS1	-3.20075	1.52727	0.0310796	0.445719
SWAP70	-3.8954	1.88114	0.03091	0.445481
LINC00115	-6.52785	23.3612	0.0289123	0.438299
NT5M	-5.88036	23.2056	0.028977	0.438406
RP11-1348G14.4	-6.35451	22.8952	0.0289777	0.438406
VPS37C	-6.13982	23.064	0.0290441	0.438643
RP5-827C21.6	-6.7669	23.2038	0.0290545	0.438643
FEM1B	-3.65257	1.88364	0.0310827	0.445719
RP11-83N9.5	-6.72013	22.9327	0.0291056	0.438643
AC027307.3	-6.28413	23.1079	0.0291256	0.438643
ABCD1	-6.16499	23.3001	0.0291267	0.438643
RP11-47I22.3	-6.85667	23.0385	0.0291342	0.438643
LINC00877	-6.30639	22.9122	0.0291804	0.439036
SRSF2	1.82448	0.445948	0.0328242	0.459897
CDC123	0.642141	0.530802	0.032643	0.458537
TLCD1	-5.69259	23.1353	0.029221	0.439343
DAD1	1.90628	0.422061	0.0330451	0.460329
COG8	-3.41654	1.87263	0.0314076	0.44668
USP35	-6.83721	23.0486	0.0293269	0.439618
SHPK-1	-6.16347	23.0849	0.0293324	0.439618
RP11-350N15.5	-6.73949	23.1369	0.0293597	0.439618
EGR2	-6.07845	22.842	0.0293603	0.439618
BRSK1	-6.28884	22.8745	0.0293833	0.439661
ZNF502	-6.77971	22.9371	0.0294204	0.439914
NONO	0.222903	0.632207	0.0329442	0.460228
SLAMF7	-6.28707	23.2208	0.0294532	0.439939
RP13-582O9.7	-6.74792	23.2133	0.0294881	0.439974
RASGRP1	-0.754367	0.814469	0.0326006	0.458236
FLNA	0.219455	0.60766	0.0327291	0.459382
KRT86	-6.06626	23.2193	0.0295595	0.439974
ATL1	-6.30661	23.4343	0.0295607	0.439974
PROCR	-6.57183	22.8936	0.0295792	0.439974
ELF4	-6.64718	23.0856	0.0296372	0.440084
TSGA10	-4.34155	1.94827	0.0310832	0.445719
SLC7A11	-6.37811	22.8728	0.0297281	0.440647
ZNF142	-5.69445	22.9122	0.0297322	0.440647
PIGT	-1.19449	0.813016	0.0329877	0.460228
RP5-1065J22.8	-6.672	23.0421	0.0297987	0.441125
RP11-400F19.6	-3.87731	1.92149	0.031416	0.44668
PKN3	-5.73691	23.0286	0.0298252	0.441125
RP11-434H6.6	-6.38834	23.247	0.0299346	0.441794
RP11-218M22.1	-6.3237	23.2022	0.0299425	0.441794
ZBP1	-7.00818	23.0335	0.0300098	0.441794
RALGPS1	-6.66695	23.1331	0.0300226	0.441794
KLHL23	-6.38586	23.1862	0.0300397	0.441794
AC006116.20	-6.59415	23.1482	0.0300831	0.441794
NEIL1	-6.15049	23.0573	0.0300884	0.441794
FAM174B	-6.96459	22.9998	0.0301029	0.441794
ZFP30	-5.88727	23.3109	0.0301967	0.442418
LRIG1	-4.06548	1.92493	0.0317891	0.44973
GP5	-7.13632	22.9428	0.0302553	0.442626
PRR7-AS1	-6.49786	23.2447	0.0302606	0.442626
UBXN10-AS1	-6.38252	23.1082	0.0302718	0.442626
PARK7	2.84711	0.279246	0.0340753	0.469434
FBXO41	-6.44609	23.2316	0.0303879	0.443525
RAD52	-5.88996	22.925	0.0304066	0.443525
ZNF470	-6.30969	23.2009	0.0304098	0.443525
CYB5A	0.377609	0.602997	0.0338148	0.467765
UCHL1	-5.49514	23.5988	0.0304386	0.443577
LIPT2	-6.13745	23.2729	0.0304798	0.44388
EIF3G	1.10351	0.497823	0.0342276	0.469896
SDR42E2	-6.74607	22.9885	0.0305363	0.444407
ZNF541	-6.51664	23.0484	0.0305811	0.444497
NBPF3	-5.77102	23.2004	0.0305833	0.444497
NUDT1	0.836888	0.595864	0.0342213	0.469896
ATP5A1	2.09867	0.334679	0.0343563	0.471087
MAD2L1	0.124446	0.741832	0.0341419	0.469666
RP1-223E5.4	-7.03439	23.0108	0.0307382	0.444911
PDPR	-6.09867	23.3351	0.0307448	0.444911
ANKLE1	-5.74738	23.159	0.0307874	0.444911
GLB1L3	-6.8211	22.9144	0.0307954	0.444911
SLC45A4	-6.86959	23.003	0.0309166	0.445481
C9orf139	-6.95179	22.85	0.0310649	0.445719
RP11-312O7.2	-6.87682	23.0041	0.0310867	0.445719
STUB1	0.210295	0.63041	0.0347203	0.474569
GOLGA7B	-6.37173	23.0741	0.0311087	0.445719
GNL3	-0.380042	0.747926	0.0345502	0.472836
REV1	-2.73908	1.32241	0.0339177	0.468716
SNX30	-7.3591	22.7748	0.0311457	0.445719
RP11-318E3.9	-6.54825	23.2108	0.031148	0.445719
CTC-378H22.1	-6.82116	23.0299	0.0311678	0.445719
KDELR3	-6.87401	23.025	0.0312002	0.445737
HEMGN	-6.47726	23.0651	0.0312417	0.446038
PASK	-1.25446	0.940153	0.0341462	0.469666
SLC22A5	-6.72096	22.9911	0.0313405	0.44668
ABCG1	-5.90247	23.1407	0.0313797	0.44668
CAPN12	-4.14758	1.92321	0.0329432	0.460228
ZNF783	-6.32756	23.1579	0.0314053	0.44668
MPC2	1.17105	0.556592	0.0350788	0.476185
FOXP4	-6.59097	22.8586	0.0314301	0.44668
RXRB	-2.69187	1.18208	0.034043	0.469434
ERC1	-3.68809	1.86764	0.0336097	0.465814
G3BP2	-0.482148	0.688562	0.0350591	0.476185
WNT5B	-5.98277	23.238	0.0316578	0.449038
LPP	-3.82671	1.86567	0.033777	0.467765
RP1-43E13.2	-5.99836	22.9695	0.0317686	0.44973
H3F3C	-6.05085	23.2385	0.0317775	0.44973
POLN	-6.57749	22.8847	0.0318681	0.450555
PSMC4	1.13511	0.470407	0.035477	0.480394
ZNF595	-6.50419	23.1844	0.0320081	0.451358
PPP1R3B	-6.9775	22.9005	0.0320278	0.451358
RP5-1043L13.1	-6.85533	23.1253	0.0320284	0.451358
FAM217B	-2.72231	1.32839	0.0345282	0.472832
TMEM80	-3.00907	1.49627	0.0346652	0.474113
CCDC18	-2.5904	1.48641	0.0351092	0.476301
RP11-452L6.5	-7.09173	22.7138	0.032302	0.45492
MKLN1	-2.9969	1.50567	0.0347457	0.474619
LYG1	-6.55171	23.0787	0.0324863	0.456925
MGME1	-1.49589	0.960604	0.035692	0.482414
GLT8D1	-1.50216	1.14459	0.0360992	0.486645
RRM2	1.60165	0.927136	0.0364206	0.489352
ABCC1	-3.61446	1.87096	0.0348467	0.475402
ZNF84	-5.89299	23.1973	0.032983	0.460228
ZSWIM6	-6.29376	23.0529	0.0329955	0.460228
ZNF831	-6.92247	23.0744	0.03303	0.460329
TCTN1	-6.44649	22.9639	0.0330773	0.460484
KLB	-7.00908	23.01	0.0331483	0.461178
MMP9	-6.25201	23.2118	0.0332306	0.462028
HMHB1	-6.5024	23.2277	0.0332518	0.462028
NCOA6	-3.92823	1.90263	0.034926	0.475839
FKRP	-6.78425	22.8632	0.0333024	0.462171
SLC12A5	-7.06787	22.8306	0.0333045	0.462171
PIDD	-3.18155	1.30638	0.0356926	0.482414
RP11-1094M14.11	-2.4253	1.17357	0.0362753	0.488171
ACER3	-3.99729	1.87863	0.0354182	0.480195
SRBD1	-3.28308	1.79862	0.0367622	0.492898
MFI2	-6.48926	23.2049	0.0339266	0.468716
ZNF669	-4.13209	1.86667	0.0359647	0.48549
AC012358.8	-6.27142	23.0948	0.0340502	0.469434
KIF15	-2.64575	1.30741	0.0364679	0.489352
ACSM3	-5.46486	23.2908	0.0340862	0.469434
CCDC28A	-1.09872	0.737922	0.0373421	0.498833
ZBTB41	-5.97847	23.2925	0.0343575	0.471087
RAB9A	-0.549351	0.905814	0.037791	0.503595
NDUFS3	0.553722	0.536571	0.0383551	0.509555
COMTD1	-2.50527	1.29604	0.0375767	0.501659
ESF1	-0.743007	0.781319	0.0382795	0.509171
TFB2M	-2.92393	1.46712	0.0377533	0.5034
AFMID	-4.97848	23.157	0.0349214	0.475839
ARL6IP1	1.63939	0.513105	0.0388577	0.514039
PIK3R6	-6.10459	23.1199	0.0349693	0.475884
CHIC1	-5.87563	22.9046	0.0349965	0.475957
NDUFA5	0.407627	0.540316	0.0388181	0.513957
CETN2	-2.09057	1.07539	0.0383037	0.509182
SLC17A9	-6.43235	22.8877	0.035448	0.480299
NBPF10	-1.64398	0.947012	0.0386747	0.512863
PAFAH1B3	-1.56254	1.07053	0.0388183	0.513957
GPR146	-2.71442	1.29736	0.0379188	0.504989
SMARCD2	-2.40589	1.15341	0.0384531	0.510546
GCDH	-1.14089	0.90942	0.0392622	0.518133
CCDC102B	-6.02076	23.0357	0.0357458	0.482835
MCCC1	-2.43165	1.15791	0.0385777	0.511889
MCUR1	-0.869607	0.700849	0.0390874	0.516452
URI1	-2.38389	1.15764	0.0388279	0.513957
LRRC27	-6.23467	23.1386	0.0360855	0.486645
CBX3	0.91086	0.477358	0.0397107	0.52247
MEST	-6.97814	22.8433	0.0361172	0.486645
PELP1	-1.98525	0.936082	0.0392872	0.518148
TMEM70	-0.637991	0.799652	0.0401283	0.52701
TMUB1	-0.528806	0.799266	0.0401246	0.52701
SHF	-5.86603	23.501	0.0364535	0.489352
SKP1	2.6306	0.270144	0.0406678	0.532492
DESI2	-1.67249	0.929133	0.0401771	0.527016
SAPCD2	-5.90163	22.8749	0.0370358	0.496233
RP11-277L2.3	-4.00019	1.87198	0.0389718	0.515236
LEPREL4	-6.28276	22.7741	0.037246	0.498159
RAB11A	1.04405	0.465664	0.0414032	0.540497
GAMT	-1.98533	0.992297	0.0410385	0.536379
DNAJC27-AS1	-6.64491	23.1243	0.0380315	0.506181
MDM2	-1.76446	1.00007	0.0415694	0.542018
CD58	0.199255	0.644981	0.0421379	0.548774
CCT3	1.09955	0.423794	0.0425503	0.552544
HIST1H4H	-4.24781	1.84768	0.0410037	0.536246
SON	1.23072	0.550356	0.043477	0.561517
PSMD7	1.48779	0.453064	0.0440831	0.56666
FBXL18	-5.89121	23.2529	0.0400129	0.526129
KLHL36	-2.64735	1.2588	0.0432222	0.558889
VCP	1.10307	0.452618	0.0441463	0.567138
ASPM	-1.24906	1.02766	0.0430603	0.557457
PRKCDBP	-2.36868	1.46286	0.0435327	0.561765
WBP1L	-4.26144	1.87304	0.0421774	0.548961
HLA-DPB1	2.11193	0.772705	0.044646	0.571201
STMN1	3.52848	0.579535	0.0445266	0.570746
ZNF706	1.39074	0.417809	0.0447541	0.572249
CALR	2.15958	0.440325	0.0448182	0.572397
GAK	-3.38855	1.47026	0.04315	0.558287
CHST14	-3.83717	1.85029	0.0428198	0.555002
SERPINB8	-3.67028	1.78488	0.0436773	0.562771
JMJD6	-1.3588	0.843896	0.0448055	0.572397
ZMIZ2	-3.54675	1.82557	0.0435477	0.561765
C1orf198	-6.28661	22.7605	0.0414593	0.540906
TRMT1	-2.46432	1.13327	0.0446312	0.571201
ARID4A	-1.19339	0.776489	0.045167	0.575167
KRIT1	-2.55915	1.25979	0.0446337	0.571201
DNAJB1	-1.34551	0.837758	0.0455019	0.578418
ABTB1	-1.77932	0.939684	0.0458268	0.58061
TRIM24	-3.78089	1.79237	0.0450861	0.574473
MAP3K7	-1.92388	0.975557	0.0464873	0.582506
CCNL2	-2.25815	1.13854	0.0465451	0.582506
LACTB2	-2.48997	1.24833	0.0463884	0.582506
THAP5	-2.75869	1.27135	0.0463252	0.582506
FEN1	0.412646	0.709174	0.0478133	0.583162
NFKBIB	-1.49049	0.999181	0.0476059	0.583162
KLHDC2	-0.469418	0.664625	0.0481225	0.583162
SNX19	-3.91676	1.79673	0.0469018	0.583162
LINC00426	-3.41489	1.44867	0.0470416	0.583162
TXNL4B	-3.49475	1.75686	0.0475229	0.583162
USP1	0.19176	0.598851	0.0486272	0.584311
TMEM254	-3.76291	1.83513	0.0469207	0.583162
MFSD11	-2.03334	0.902682	0.0482602	0.583162
RANBP2	-2.64758	1.25838	0.048033	0.583162
PNN	0.134578	0.571394	0.049336	0.584793
FAM104B	-2.18812	1.11546	0.0486457	0.584311
ZNF473	-6.89672	22.4383	0.0454382	0.578282
SENP3	-6.57851	22.6685	0.0454856	0.578418
SCMH1	-6.74865	22.7516	0.0455909	0.579211
LINC00618	-7.01346	22.9611	0.0456204	0.579249
CDK3	-6.03163	23.0516	0.0457114	0.580067
COLQ	-7.31731	22.7505	0.0457894	0.58061
DYRK3	-6.9966	22.7527	0.045844	0.58061
AC007246.3	-6.67248	23.0849	0.0458608	0.58061
MBNL1-AS1	-6.5674	22.9768	0.0459789	0.581767
ATCAY	-7.48261	22.6308	0.0460527	0.581785
FAM46A	-6.67034	22.9881	0.0460603	0.581785
MARVELD1	-7.46486	22.4395	0.0460973	0.581915
POU5F2	-6.6443	22.7725	0.0461384	0.581927
RPS10P7	-6.82068	22.7998	0.0461718	0.581927
IGIP	-6.69714	23.104	0.0461784	0.581927
AP000350.4	-7.47594	22.6348	0.0462461	0.582444
KIAA0754	-7.07467	22.7661	0.046353	0.582506
IMP4	-0.745314	0.714426	0.0501706	0.584793
CRIPAK	-7.26408	22.6115	0.046383	0.582506
LINC00880	-6.68353	22.7927	0.0463908	0.582506
NRSN2	-6.81024	22.9908	0.0464581	0.582506
AC074138.3	-6.1588	23.2199	0.046526	0.582506
KLRD1	-4.54768	23.0815	0.0465562	0.582506
MGAT5B	-6.5337	23.1103	0.0465586	0.582506
ADAT3	-6.34407	23.137	0.0466114	0.582506
RP5-1074L1.4	-6.62053	22.6637	0.0466137	0.582506
MAP4K3	-7.12278	22.7957	0.0466251	0.582506
DNAJB6	0.866128	0.489503	0.0509021	0.584793
NRGN	-6.43358	22.7625	0.0466922	0.582549
PDE8A	-6.02899	22.3773	0.0467193	0.582549
RP11-1007O24.3	-7.48071	22.6291	0.0467354	0.582549
SMCO2	-7.05384	22.6108	0.0467873	0.582863
RP11-1379J22.5	-7.12711	22.8771	0.046874	0.583162
RP11-355B11.2	-6.25306	22.7082	0.0469341	0.583162
BRD7	-1.27526	0.792519	0.050425	0.584793
ELP3	-3.03831	1.40607	0.0501174	0.584793
PNMA5	-7.22813	22.8063	0.0470788	0.583162
LINC00843	-6.72999	22.9617	0.0471029	0.583162
ZSCAN9	-5.71577	22.7872	0.0471224	0.583162
AC005339.2	-7.00319	22.9596	0.0471588	0.583162
ZNF45	-6.7303	22.8713	0.0471876	0.583162
MARS2	-6.69299	22.4385	0.0471926	0.583162
LOH12CR2	-5.94268	22.9865	0.0472282	0.583162
RP11-43F13.3	-6.64543	22.4572	0.0472382	0.583162
FLJ27365	-6.51272	22.8718	0.0472409	0.583162
CEP112	-6.69236	22.7218	0.047346	0.583162
PINK1-AS	-6.92974	22.6448	0.047383	0.583162
ZNF793	-6.81112	22.8773	0.0473889	0.583162
RP11-275I4.2	-3.94348	1.82903	0.049219	0.584793
IFI30	-6.4924	22.9874	0.0474396	0.583162
IL8	-5.56081	23.6501	0.0474438	0.583162
RP11-81A22.5	-6.97141	22.7148	0.0474699	0.583162
TNFSF4	-6.63554	22.8229	0.0474879	0.583162
PYROXD2	-6.27955	22.9394	0.0475296	0.583162
AC093388.3	-7.14486	22.861	0.0475349	0.583162
DOK4	-7.39749	22.6853	0.0475492	0.583162
NUF2	-1.14706	0.86797	0.0509661	0.584793
HIST1H3F	-7.42127	22.5253	0.0476994	0.583162
RP11-498C9.3	-7.1976	22.6033	0.0477059	0.583162
CES3	-6.64596	22.7626	0.04773	0.583162
ABL1	-7.0905	22.8973	0.0477692	0.583162
ZNF577	-6.61544	22.9048	0.0477984	0.583162
RP11-58E21.3	-6.58809	22.9496	0.0478489	0.583162
CTD-3203P2.2	-6.59668	22.233	0.047856	0.583162
LL0XNC01-116E7.2	-6.31867	23.0626	0.0479225	0.583162
KLHL11	-6.82708	22.829	0.0479602	0.583162
RP11-134O21.1	-6.66757	22.2681	0.047984	0.583162
RP11-66N11.8	-6.11383	22.7329	0.0479849	0.583162
C1orf200	-6.20321	23.0601	0.0480196	0.583162
ABCD2	-3.86291	1.77559	0.0504007	0.584793
TUG1	-3.22627	1.73648	0.051058	0.584793
PEX11A	-7.18214	22.8334	0.048102	0.583162
FAM86B1	-6.82392	22.7318	0.0481029	0.583162
ACVR1C	-6.37667	22.7613	0.0481081	0.583162
CNNM4	-7.36829	22.5588	0.0481125	0.583162
RP11-4F5.2	-6.48828	22.6206	0.0482077	0.583162
TJP2	-6.35097	22.2369	0.0482212	0.583162
METTL21B	-6.87726	22.5957	0.0482298	0.583162
ZNF347	-7.1109	22.5648	0.0483001	0.583162
EDA2R	-6.78127	22.791	0.0483347	0.583162
IMPACT	-3.42201	1.74242	0.0512149	0.586109
PNRC2-1	-7.78575	22.3976	0.0483542	0.583162
ZNF782	-6.25557	22.7502	0.0483794	0.583162
MRPL30	-7.08398	22.8986	0.0484218	0.583162
FYCO1	-6.63573	22.9427	0.0484424	0.583162
RP11-111F5.3	-6.63139	23.1914	0.048443	0.583162
PTS	-1.27116	0.725318	0.0520633	0.590046
AC004158.2	-7.37954	22.3158	0.0486044	0.584311
RP11-359B12.2	-6.60733	22.9913	0.0486362	0.584311
RP11-18H21.1	-2.39673	1.02138	0.0516164	0.587809
AL353354.2	-7.2877	22.7568	0.0486898	0.584448
C12orf42	-6.29036	22.9788	0.0487107	0.584448
SAV1	-7.2542	22.5418	0.0488131	0.584717
ZNF425	-6.37966	22.7348	0.0488163	0.584717
PWWP2A	-2.86708	1.42722	0.0522837	0.590283
RP11-166B2.1	-6.89661	23.0194	0.0488694	0.584717
GLIPR1L2	-6.79201	23.0868	0.0488781	0.584717
ZBED6CL	-5.09453	22.5278	0.0490015	0.584793
CTC-301O7.4	-6.20261	23.0507	0.0490393	0.584793
TMEM65	-6.02428	22.8002	0.0490709	0.584793
RP11-327F22.2	-6.84081	22.792	0.0490879	0.584793
NUAK2	-6.69302	22.7593	0.049107	0.584793
CD3E	2.03626	0.361648	0.0535906	0.596462
ABHD17C	-6.47969	22.9789	0.0491309	0.584793
PANK2	-1.1235	0.747822	0.0529052	0.592721
ZNF225	-5.94992	23.0908	0.0492282	0.584793
ANKAR	-6.33751	22.6231	0.0492621	0.584793
ANGPTL6	-7.28792	22.7546	0.0493217	0.584793
IGSF10	-6.44789	22.74	0.0493405	0.584793
HLA-DOB	-6.22673	22.7679	0.0493783	0.584793
RPS6KA2	-6.7873	23.0862	0.0493785	0.584793
RAD9B	-6.88813	22.9341	0.0493857	0.584793
ZNF337-AS1	-6.9907	22.9534	0.0494777	0.584793
AC007228.11	-6.88097	23.0265	0.04951	0.584793
AP001462.6	-7.14885	22.6996	0.0495802	0.584793
CTC-503J8.4	-5.94723	22.8325	0.0496188	0.584793
TIAM2	-7.14988	22.4772	0.0496765	0.584793
RP11-398C13.6	-7.08007	22.8928	0.0496862	0.584793
ZNF646	-6.9294	22.9951	0.0496876	0.584793
ZNF813	-6.94671	22.6426	0.0497132	0.584793
PRR22	-6.66387	22.6237	0.0497576	0.584793
RBBP7	0.293695	0.587792	0.0540287	0.598821
KIF27	-5.85001	22.974	0.049846	0.584793
GVQW1	-6.56999	23.026	0.0499206	0.584793
RP4-784A16.5	-6.79372	22.8006	0.0499265	0.584793
SERINC5	-2.94933	1.23008	0.0527038	0.592721
MZB1	-0.735545	0.905796	0.0535928	0.596462
RP11-672L10.6	-7.20021	22.811	0.0499923	0.584793
RP11-793H13.11	-7.0797	22.7521	0.0500016	0.584793
NUDT4	-2.03898	0.953108	0.0535448	0.596462
ARHGEF37	-5.77722	22.7287	0.0500491	0.584793
CTD-3214H19.4	-6.28233	23.0753	0.0500492	0.584793
C4orf36	-6.84234	22.9417	0.0501063	0.584793
CIAO1	-1.82196	0.946389	0.0536792	0.596462
DMGDH	-6.03603	22.9681	0.0501923	0.584793
CTD-2576D5.4	-7.19876	22.65	0.0502273	0.584793
RAVER1	-6.35329	22.7698	0.050232	0.584793
GABBR1	-7.59505	22.5305	0.0502401	0.584793
CRYGS	-7.39744	22.6719	0.0503386	0.584793
MBOAT2	-6.70577	22.3735	0.0504124	0.584793
SLC35E2	-6.79522	22.6	0.0504296	0.584793
VSIG1	-6.57263	23.0832	0.0504331	0.584793
XXbac-B135H6.18	-6.73365	22.9568	0.0504423	0.584793
TNKS1BP1	-7.32448	22.7223	0.0504443	0.584793
CTD-2116N20.1	-7.04467	22.7666	0.0504706	0.584793
KDM5C	-3.83174	1.76539	0.0528737	0.592721
AC016629.8	-6.11302	22.9511	0.0505115	0.584793
LINC01116	-7.28548	22.5852	0.0505254	0.584793
RP11-292F22.7	-7.06184	22.7082	0.0505284	0.584793
LINC00511	-6.74989	22.4768	0.0505864	0.584793
TTLL11	-7.54081	22.57	0.0505879	0.584793
TTC16	-6.87197	22.7396	0.0506147	0.584793
C1R	-6.82103	23.0578	0.0506467	0.584793
FRY	-7.28455	22.5746	0.0506506	0.584793
DCUN1D2	-6.01832	23.041	0.0506512	0.584793
MTMR8	-7.02923	22.7028	0.050668	0.584793
RP11-325F22.2	-7.30174	22.3828	0.050683	0.584793
AF213884.2	-7.08773	22.5186	0.0506979	0.584793
PIGW	-4.17145	1.77751	0.0529272	0.592721
SLC2A6	-7.07108	22.7028	0.0507509	0.584793
CPNE7	-7.05287	22.7892	0.0507671	0.584793
AGBL3	-6.43224	22.5173	0.0508116	0.584793
ZHX3	-6.72683	22.6222	0.0508392	0.584793
TESK2	-6.31536	22.8202	0.0508503	0.584793
F8	-5.81075	22.5074	0.0508756	0.584793
RP11-646I6.5	-6.96813	22.9616	0.0509899	0.584793
LIN7A	-6.85387	22.5968	0.0509946	0.584793
CD244	-6.18659	23.0168	0.0509993	0.584793
DGAT2	-7.22269	22.5143	0.0510025	0.584793
IFT81	-6.40199	23.0017	0.0510034	0.584793
EFNA3	-6.8538	22.5103	0.0510321	0.584793
NTNG2	-7.58481	22.536	0.0510486	0.584793
ACIN1	-0.995329	0.697856	0.0548978	0.601285
DBR1	-2.91428	1.21601	0.0542	0.599748
PPWD1	-1.97164	0.950567	0.0544956	0.600941
NBPF15	-7.25422	22.7694	0.0513006	0.586552
GPR125	-7.12671	22.7109	0.0513115	0.586552
RP11-225H22.4	-7.29824	22.736	0.0513344	0.586552
ZNF490	-6.5024	22.9108	0.0514007	0.586783
ZNF850	-7.37026	22.4649	0.0514084	0.586783
AC092580.3	-6.19197	22.6795	0.051455	0.587007
RP11-265P11.2	-6.47123	22.4588	0.0515495	0.587778
HIC1	-7.4654	22.6184	0.0515997	0.587809
RPS6KL1	-7.06858	22.792	0.0516357	0.587809
RP11-390F4.3	-7.02112	22.5412	0.0516601	0.587809
RP5-943J3.2	-6.90292	23.0011	0.0517126	0.588099
XX-C2158C12.2	-6.95281	22.6123	0.0517618	0.588352
AHI1	-0.959573	0.820207	0.0556	0.603954
BIRC2	-2.56737	1.22848	0.0553159	0.602368
SNTA1	-6.41412	22.9415	0.0519218	0.589636
ZNF674	-6.32014	23.1283	0.0519422	0.589636
CCDC122	-6.118	22.9906	0.0519665	0.589636
ZSCAN12	-7.01213	22.434	0.051983	0.589636
TLR5	-3.12552	1.71783	0.0552047	0.601712
CELF2	0.0749798	0.576528	0.0563456	0.607994
PNPLA7	-7.13871	22.6944	0.0522197	0.590283
NR4A2	-7.24295	22.7705	0.0522511	0.590283
NMB	-5.83001	22.7358	0.0522526	0.590283
KIF9-AS1	-7.17877	22.6554	0.0522604	0.590283
AGAP5	-6.78781	22.7486	0.0522656	0.590283
SARDH	-6.9324	22.7375	0.0522765	0.590283
QPCTL	-6.76838	22.9027	0.052414	0.591114
C18orf8	-2.07812	0.942503	0.0559197	0.605183
WDR78	-6.4782	23.0332	0.0524301	0.591114
RP11-434H6.7	-6.28784	23.2095	0.0524386	0.591114
RP11-427H3.3	-3.30872	1.40646	0.055388	0.602403
SLC28A3	-6.4289	22.5689	0.0525689	0.592276
LMBR1	-4.08659	1.83221	0.0542457	0.599748
ZNF664	-4.48649	1.77077	0.0548071	0.601285
POMT2	-6.97957	22.7043	0.0526613	0.592705
SLC25A38	-1.45686	0.808621	0.05641	0.607994
NBPF11	-6.93576	22.7336	0.0527435	0.592721
ABHD16A	-7.57066	22.5387	0.0528046	0.592721
CTD-3195I5.1	-5.80428	22.5333	0.052814	0.592721
RP11-333A23.4	-6.45457	23.0439	0.0528485	0.592721
SNHG10	-3.97223	1.77494	0.0550623	0.601285
IFITM10	-6.9381	22.602	0.0529346	0.592721
LRRC3	-6.37985	22.4973	0.0530042	0.593195
ANXA3	0.496981	0.667142	0.0571563	0.613523
RTKN	-6.96902	22.6324	0.0531777	0.594832
LYSMD1	-6.40409	22.8872	0.0532444	0.595273
RP11-522I20.3	-6.34361	23.0902	0.0532727	0.595283
ZNF275	-4.13267	1.79175	0.055225	0.601712
C8orf37	-7.17995	22.8118	0.0533141	0.595405
CNKSR2	-6.75646	22.7151	0.0534884	0.596462
BFSP2	-6.48486	23.0982	0.0536062	0.596462
MT-CO2	6.00341	0.15585	0.0577812	0.618403
RP11-61A14.3	-5.59093	22.514	0.0536729	0.596462
ZNF555	-6.59562	22.9	0.0540124	0.598821
AC004257.3	-7.2608	22.6155	0.0541238	0.59954
ZNF223-1	-6.75373	22.5449	0.0541486	0.59954
HLF	-6.54759	22.5935	0.0542499	0.599748
ATP6AP1L	-6.5429	22.9018	0.0543446	0.60049
TTC30B	-6.86737	22.6403	0.0543949	0.600741
SH2B2	-6.18747	22.758	0.0544507	0.600941
PELI2	-6.27379	22.6275	0.0544889	0.600941
ZWILCH	-1.71956	1.01135	0.0584154	0.623661
SYCE3	-6.20378	22.5845	0.0545809	0.601285
TTPAL	-2.95521	1.21738	0.0575728	0.616779
IFIT2	-6.95498	22.8434	0.0546393	0.601285
RP11-944C7.1	-6.10502	22.725	0.0546467	0.601285
RP11-261C10.3	-6.92388	22.9721	0.0546707	0.601285
ZNF594	-7.27438	22.5081	0.0547569	0.601285
FAM203A	-7.09385	22.6232	0.0548006	0.601285
LINC01011	-6.87752	22.9155	0.0548301	0.601285
LL0XNC01-237H1.2	-6.86205	22.7425	0.0548857	0.601285
TMEM201	-6.12689	22.7398	0.0549755	0.601285
ZNF148	-1.19034	0.776553	0.0589066	0.627368
MKL2	-7.07967	22.6379	0.0550265	0.601285
CCDC180	-7.03345	22.9002	0.0550459	0.601285
RP11-98I9.4	-6.19498	22.7384	0.0550462	0.601285
GPRASP2	-7.02193	22.9054	0.0550703	0.601285
AC109333.10	-6.25311	22.8509	0.0550785	0.601285
RP11-307C12.13	-6.69906	22.5687	0.0551997	0.601712
PVRIG	-6.87857	22.6489	0.055228	0.601712
AC142528.1	-6.93602	22.7616	0.0553802	0.602403
RP11-371A19.2	-7.14128	22.6835	0.0554019	0.602403
POLR3G	-6.35699	22.3996	0.0554802	0.602953
RP11-345P4.10	-6.63625	22.7871	0.0556283	0.60396
MON1B	-3.38896	1.70528	0.0586838	0.625607
CLCN6	-7.34599	22.6851	0.0556666	0.604075
EMID1	-7.20733	22.7793	0.055731	0.604213
PAXIP1-AS2	-6.67715	22.8902	0.0557488	0.604213
STYXL1	-2.29053	0.999068	0.0591153	0.628976
CLHC1	-6.81169	22.729	0.0558413	0.604767
GIGYF1	-4.24059	1.75174	0.0581393	0.62127
RP11-804H8.6	-6.34105	22.9303	0.0559822	0.605183
ARHGEF10	-6.64644	22.6643	0.0559927	0.605183
SLC9A3R2	-6.35491	22.7149	0.0560185	0.605183
RRN3	-3.4538	1.6988	0.0594347	0.631758
PLAT	-6.2522	22.9253	0.0564497	0.607994
CCDC176	-6.65369	23.1235	0.0564739	0.607994
CTC-338M12.5	-6.71907	22.7734	0.0565875	0.608734
PGAP3	-6.00984	22.8709	0.0565985	0.608734
SPAG5	-3.10869	1.38022	0.0595495	0.63267
CIPC	-6.59577	22.851	0.0569584	0.61189
SP5	-6.88854	22.7387	0.0569761	0.61189
UCN	-7.59586	22.5017	0.0573133	0.614906
WDR35	-6.29517	23.1403	0.0575003	0.616305
PSMG4	-1.58463	0.825778	0.0613394	0.647583
HIST1H1E	-2.30253	1.09087	0.0607747	0.643491
KLHDC9	-6.31188	22.3636	0.057674	0.61756
HIRIP3	-0.635069	0.727697	0.0617209	0.649724
TOMM22	0.853972	0.453255	0.0623008	0.653304
KNOP1	-1.65463	0.88671	0.0614197	0.648118
CRY1	-3.42764	1.38355	0.0606698	0.642693
RP11-730K11.1	-6.77614	22.7129	0.0580518	0.62069
RDH11	-1.73396	0.986435	0.0618859	0.650832
RASGRP4	-6.59165	22.5925	0.058163	0.62127
TXNDC17	0.917787	0.47865	0.0628733	0.65678
SLC35A3	-3.20169	1.36818	0.0614758	0.64832
SLC16A11	-7.06023	22.8581	0.0585136	0.624097
RHEBL1	-2.82451	1.18394	0.0619278	0.650958
SYCE2	-4.38869	1.76042	0.0609118	0.644317
YLPM1	-2.83409	1.35173	0.0622914	0.653304
RTN4R	-7.38186	22.3638	0.0589061	0.627368
RP11-336K24.12	-7.56198	22.5183	0.058952	0.627546
KIAA0232	-3.29657	1.35922	0.0626489	0.655379
SHC1	-3.3648	1.38323	0.0621873	0.652742
GALNT3	-6.19712	22.8585	0.05963	0.632694
RMI1	-2.97084	1.19946	0.0625239	0.654699
C1QTNF3	-6.98566	22.9057	0.0596388	0.632694
KPNA2	0.580267	0.631538	0.0641135	0.667497
MIF	0.675743	0.467832	0.0641625	0.667688
LATS2	-7.19996	22.7613	0.0602598	0.638971
CCDC132	-3.87165	1.72057	0.0628583	0.65678
SYNM	-7.15322	22.7901	0.0606586	0.642693
RAD21	0.938089	0.475726	0.0650983	0.675491
IQCC	-6.24461	22.8354	0.0611393	0.64641
CXXC5	-6.16897	23.129	0.0612055	0.646796
ESR2	-7.37759	22.6399	0.0613155	0.647583
FASTKD5	-2.71822	1.0649	0.0644729	0.67007
ATP5J2	2.56032	0.289945	0.0660402	0.682342
RP11-314A20.2	-6.99076	22.8862	0.0614983	0.64832
ZNF277	-2.04697	0.8521	0.0660968	0.682604
UCK2	-3.41973	1.68226	0.0654706	0.678367
SEC24C	-3.26306	1.36219	0.0657905	0.68073
ING5	-3.68669	1.71467	0.0650581	0.675396
MRPS12	0.307659	0.537994	0.0670053	0.689699
RBM15B	-2.93863	1.33894	0.0664493	0.684623
LRRC8B	-3.97447	1.71879	0.0654999	0.678367
GRHPR	-0.48499	0.594336	0.0673888	0.692013
NLRP1	-3.5331	1.68463	0.0662966	0.683695
SIK2	-6.37037	22.9799	0.0635234	0.662936
RPRD2	-3.62565	1.6703	0.0666804	0.686678
NRROS	-2.64454	1.1652	0.0670566	0.689902
ATF3	-5.33134	23.1592	0.0639291	0.665895
PTGES2	-1.27533	0.802233	0.0681852	0.697235
MMS19	-4.29644	1.72385	0.0664147	0.68459
SMG6	-2.99269	1.36821	0.0679906	0.69688
PIGL	-3.68773	1.6639	0.0676221	0.693755
DARS	0.207006	0.510878	0.0687889	0.702091
EXOSC10	-1.6889	0.808241	0.0681647	0.697235
NASP	0.844159	0.489465	0.0689011	0.702907
RP11-429J17.2	-6.42544	22.6362	0.0646699	0.671685
ZCCHC6	-2.38013	1.05024	0.0681543	0.697235
HMG20A	-3.18869	1.37066	0.0672763	0.691509
MANEA-AS1	-3.4887	1.66284	0.068107	0.697235
TRAF3	-1.33239	0.818488	0.0690896	0.703842
KRT18	-6.44619	23.0107	0.0651427	0.675631
IKBKAP	-4.31666	1.74376	0.0675212	0.693046
C11orf21	-3.19043	1.34912	0.0687041	0.701554
TTLL12	-3.51526	1.34473	0.0691857	0.704492
TRMT61A	-4.04791	1.72547	0.0685092	0.70022
RAB1B	-1.16242	0.737454	0.0707956	0.7172
TFRC	-1.23113	0.865102	0.0712084	0.720712
C1orf50	-1.79751	0.959592	0.0711398	0.720353
GNGT2	-3.45296	1.65969	0.0703872	0.714391
PARP4	-3.33384	1.33412	0.0705168	0.715373
RCL1	-2.96247	1.15478	0.0707022	0.71692
CENPN	-0.929578	0.813098	0.0720296	0.727335
SALL2	-6.82248	22.9618	0.0680424	0.697083
DUSP4	0.765424	0.559562	0.0723575	0.729633
UBE2Z	-1.74916	0.787944	0.0724434	0.730161
KAT2A	-4.09935	1.69124	0.071512	0.72345
NUBP1	-1.06787	0.741551	0.073261	0.735681
NECAP2	0.85462	0.435078	0.0738536	0.740268
NPEPPS	-2.30971	1.02927	0.0731939	0.735346
GYPC	1.71221	0.397183	0.0743353	0.743046
CLN5	-2.01215	0.90547	0.0735984	0.738186
FAM122B	-2.45384	1.04915	0.0735675	0.738186
TRIM65	-4.34009	1.70318	0.0722435	0.72882
GOLPH3L	-2.92042	1.15848	0.0731882	0.735346
EIF3J-AS1	-3.24244	1.33822	0.0731782	0.735346
HARS2	-2.77165	1.03185	0.073612	0.738186
YIPF2	-3.35134	1.62783	0.0739639	0.740352
DENND6B	-4.15653	1.69769	0.0729741	0.734831
DHDDS	-2.35191	0.963359	0.074528	0.744631
PAIP2	1.03574	0.445345	0.0756637	0.754249
ZNF317	-4.05999	1.67282	0.0738936	0.740329
HNRNPA2B1	3.11948	0.244625	0.0753659	0.751625
FBLN5	-3.63113	1.68558	0.0739505	0.740352
AC093157.1	-7.07726	22.6668	0.0716481	0.724353
DNAJB11	0.106728	0.541809	0.0762025	0.757889
RBM4B	-2.15547	0.953627	0.0760661	0.757222
HERPUD1	0.988943	0.429113	0.0766045	0.760845
VWA5A	-4.17078	1.65788	0.0751457	0.749772
PDE4DIP	-1.68329	0.795221	0.0763456	0.758965
ARHGAP10	-1.397	0.761088	0.0768784	0.762266
LPAR6	-1.69462	0.970904	0.0771515	0.764537
NCLN	-2.48244	1.03838	0.0765185	0.760337
HLA-DRB1	3.01181	0.775816	0.0779363	0.771262
ODF2	-3.02169	1.13709	0.076844	0.762266
DEPDC1B	-2.86816	1.16137	0.0766642	0.761091
BABAM1	0.196144	0.553498	0.0783263	0.773119
HSPBP1	-1.52426	0.79865	0.0779357	0.771262
LSP1	3.02151	0.297449	0.0789848	0.777754
RPAIN	-0.128149	0.569942	0.0786417	0.775076
EIF2B3	-1.65929	0.83389	0.0784687	0.774071
RMI2	-1.59513	0.838914	0.0789047	0.777317
PGM3	-3.19406	1.62776	0.0781659	0.772481
NAA20	0.20334	0.456802	0.0794112	0.780368
ORC1	-3.20725	1.31614	0.0786264	0.775076
EIF3J	0.0611223	0.47285	0.0798173	0.780368
PDXDC1	-2.89277	1.28631	0.079535	0.780368
EZR	1.14341	0.430886	0.0805221	0.780368
TACO1	-1.22792	0.719799	0.0800501	0.780368
FUZ	-3.56368	1.30488	0.079342	0.780368
TSC22D4	0.33737	0.471537	0.0807032	0.780368
MMS22L	-2.86495	1.15783	0.0797081	0.780368
GATAD2A	-3.32423	1.29167	0.0797206	0.780368
ATF6	-1.83692	0.774087	0.0803315	0.780368
LAYN	-1.59445	0.888578	0.0800639	0.780368
TXNRD1	-0.835582	0.624487	0.0805652	0.780368
PPCDC	-1.92301	0.943414	0.0801371	0.780368
SMC2	0.384214	0.561556	0.0810411	0.780368
ENSA	1.17904	0.404094	0.0814211	0.780368
MT-ND3	3.17257	0.21824	0.0813255	0.780368
RFTN1	-1.20492	0.749902	0.08169	0.780368
INADL	-4.25987	1.65742	0.0803795	0.780368
NAPRT1	-1.04643	0.688531	0.0821658	0.780368
WRNIP1	-3.19346	1.3018	0.0811283	0.780368
FAM134C	-4.11876	1.67038	0.0803261	0.780368
PIF1	-4.11855	1.6569	0.0805426	0.780368
C12orf10	-0.935214	0.715508	0.082654	0.780368
PNPLA4	-2.88713	1.29708	0.0818921	0.780368
CECR5	-2.4396	1.01326	0.0822445	0.780368
ZBTB8A	-6.90926	22.8543	0.0783367	0.773119
PFN1	5.92626	0.121829	0.083113	0.780368
RHPN1	-4.57152	1.69423	0.0810656	0.780368
PAG1	-1.06485	0.707081	0.0833687	0.780368
MCM3	0.443197	0.541083	0.0835377	0.780368
FRG1	0.267145	0.476011	0.0838166	0.780368
ABCG2	-2.67641	1.12825	0.0830316	0.780368
TCERG1	-1.35776	0.736459	0.0832826	0.780368
STAG1	-2.33107	1.02306	0.0834466	0.780368
ST3GAL1	-1.76456	0.949033	0.0837161	0.780368
APLF	-4.43554	1.67399	0.0822228	0.780368
CFLAR	0.752867	0.4314	0.0846002	0.780368
TRIP4	-1.61765	0.768276	0.0841784	0.780368
KIAA1033	-1.56026	0.733971	0.0843336	0.780368
TCF7	-2.64132	1.0297	0.083326	0.780368
ANKRD39	-0.558537	0.612767	0.0848584	0.780368
TBC1D7	-1.97324	0.8643	0.0847641	0.780368
PKN2	-3.25746	1.3073	0.0841563	0.780368
KIAA2018	-3.34549	1.31183	0.0837896	0.780368
EIF3A	1.26539	0.425472	0.0858318	0.780368
C1orf174	-2.10264	0.95504	0.0852497	0.780368
WDR13	-1.95159	0.861789	0.0854326	0.780368
[truncated: 19,802 more rows]

## Sheet: Cluster 3
Gene Name	logMeanExp	logFC	pvals	padj
FTH1	5.6519	0.570678	4.61317e-17	5.02858e-13
C12orf75	2.4032	0.56796	8.52958e-12	3.09922e-08
H2AFZ	3.54108	0.564536	2.87288e-11	7.82896e-08
RP11-316P17.2	-1.67691	1.49621	4.04662e-09	5.18943e-06
HMGB2	4.4258	0.680142	1.10363e-08	1.26632e-05
TK1	-0.491167	0.913002	2.62864e-08	2.7289e-05
ANXA3	-2.36691	1.85079	5.35018e-08	5.30178e-05
STMN1	3.75701	0.348623	5.69585e-08	5.39892e-05
IL2RA	1.32946	0.702709	6.15961e-08	5.59524e-05
DUSP4	-0.873637	1.1086	1.11551e-07	8.68545e-05
CD2	2.7038	0.373618	1.21447e-07	9.12987e-05
CORO1A	4.55907	0.190475	2.7285e-07	0.000180255
PTMA	5.26919	0.201216	3.9813e-07	0.000255283
IL2RG	2.73453	0.292802	5.49878e-07	0.000332997
TEX30	-0.324002	0.817933	1.39646e-06	0.000761106
CLEC2D	-0.114437	0.685543	1.52473e-06	0.000791445
LIMD2	2.93158	0.283807	1.48672e-06	0.000790537
RAD21	1.14077	0.574144	1.67185e-06	0.000847628
CALM3	2.98666	0.274648	1.80735e-06	0.000852936
BIRC3	0.763734	0.66958	2.09486e-06	0.000932043
CHST11	-1.3906	0.937659	2.34251e-06	0.00102138
KIAA0101	0.481063	0.629648	2.57179e-06	0.00108086
HMGB1	4.21664	0.236523	3.14955e-06	0.00127154
CD74	3.19743	0.408687	3.79779e-06	0.00142751
GNG5	1.73545	0.357907	7.78794e-06	0.0025341
RRM2	-0.254009	0.824236	8.45729e-06	0.00265169
SCPEP1	-2.2301	1.15111	1.7928e-05	0.00501087
H3F3A	3.35182	0.205147	2.05384e-05	0.00552788
POP7	-0.614264	0.653755	2.60777e-05	0.00676809
ZWINT	-0.332469	0.655657	2.75831e-05	0.00707459
TNFSF10	2.1479	0.505243	4.31522e-05	0.0105704
GATA3	0.301512	0.573196	5.05774e-05	0.0119852
SIRPG	-2.43184	1.17619	5.8506e-05	0.013569
CDT1	-2.06508	0.946249	6.3314e-05	0.0145296
SH3BP5	-0.284005	0.60475	6.46115e-05	0.0146729
MINA	-1.27019	0.743166	8.96123e-05	0.0199351
ARID5A	-0.890616	0.764569	9.45134e-05	0.0206049
TUBA1A	0.845279	0.469451	9.77889e-05	0.0211079
ENTPD1	-2.3314	1.29915	0.000104324	0.021869
FTL	5.97876	0.174925	0.000100404	0.0214031
ITPR1	-2.58641	1.18662	0.000111802	0.0232132
CDKN3	0.773438	0.52847	0.000115246	0.0237026
PLGRKT	0.402464	0.455353	0.000131178	0.0267272
LBR	-0.394811	0.578214	0.000138414	0.0279404
MCM7	-0.752499	0.714664	0.000140571	0.0281154
DNAJC9	-0.355443	0.569205	0.000144487	0.0286359
SRGN	2.39909	0.321486	0.000167686	0.0329344
TRAF3IP3	2.10152	0.282313	0.000176849	0.0341193
SELK	1.77679	0.358867	0.000187614	0.0356759
ARPC5	2.61567	0.227116	0.00018819	0.0356759
PRDX1	3.49068	0.208745	0.00019302	0.035966
TRIB1	-4.20007	1.75356	0.000202954	0.0371815
CCND3	1.64705	0.352945	0.000199369	0.0368342
XRCC1	-2.82029	1.13125	0.000217757	0.0387096
RGS1	-0.390377	0.806801	0.000228248	0.0390632
IFI27L1	-1.66249	0.777257	0.000230641	0.0390632
CIRBP	1.09981	0.333659	0.000235284	0.0394571
MED30	-0.678315	0.614192	0.000262093	0.0429616
CCND2	1.3014	0.40145	0.000268613	0.0437017
PTMS	-0.167191	0.577778	0.000317724	0.0505923
FAM107B	-0.200788	0.507844	0.000325425	0.0510402
TFRC	-2.50283	1.0406	0.000376232	0.0560336
PHF19	0.691082	0.423237	0.000370198	0.0560336
C4orf48	0.346529	0.434493	0.000380394	0.0560336
PTTG1	2.5945	0.349123	0.000388696	0.0568723
GATA3-AS1	-4.64831	2.42244	0.000433102	0.0621189
HLA-DPA1	-1.45075	0.906695	0.000421196	0.0608112
RAP1B	1.32732	0.298221	0.000457278	0.0639046
YWHAH	0.700625	0.376722	0.000465337	0.0646166
GMNN	-1.03094	0.743195	0.000474091	0.0650041
DTYMK	0.209634	0.456611	0.000488423	0.0662506
POLR3GL	0.493589	0.395558	0.00048926	0.0662506
CXorf21	-2.50701	1.10298	0.000506865	0.0679548
SIT1	1.45017	0.333747	0.000508079	0.0679548
SH2D3C	-2.891	1.1519	0.000534588	0.0697878
CALM1	3.95388	0.14841	0.000521381	0.0693086
SLC35B1	-0.158848	0.481351	0.000534397	0.0697878
TPM3	2.62339	0.205577	0.000573853	0.0735915
CKLF	1.67115	0.319723	0.000578489	0.0737523
NDUFB4	1.81578	0.254973	0.000587436	0.0740271
ARL6IP6	-1.0795	0.627099	0.000652789	0.0797257
ANAPC11	1.28989	0.317881	0.000654598	0.0797257
AURKA	-1.05318	0.805996	0.000696707	0.0839166
TCF19	-3.18227	1.1886	0.000805421	0.0944032
NUP35	-3.80784	1.68762	0.000843483	0.0978126
HSP90B1	2.13377	0.279866	0.000895622	0.102766
APOBEC3B	-3.42953	1.25986	0.000959904	0.109565
TMSB10	7.02605	0.11429	0.000990433	0.111878
UBE2T	-0.693809	0.591119	0.00100619	0.112512
FDX1	-0.413028	0.499869	0.00100637	0.112512
SRI	1.2697	0.313405	0.0010162	0.112968
CD70	-0.939673	0.749023	0.0010308	0.112968
SMC2	0.112515	0.475064	0.00104362	0.11376
SLTM	0.420516	0.39036	0.00105379	0.114296
CDC20	1.26224	0.514069	0.00107194	0.11512
MCM5	-0.927506	0.64117	0.00108352	0.115793
ABRACL	1.83698	0.261681	0.00114149	0.120804
AFTPH	-2.26409	0.864181	0.00116333	0.12252
NQO1	1.15878	0.382345	0.00118434	0.124122
TRAF1	-1.79319	0.807646	0.00119562	0.124122
MTMR6	-2.96896	0.99725	0.00135921	0.137186
MZB1	-1.90189	0.802745	0.00137962	0.137338
PTPRC	2.18307	0.228327	0.00137666	0.137338
NDUFC2	2.114	0.213771	0.00140001	0.138342
KLF3	-1.91278	0.758402	0.00143237	0.140663
CEP78	-2.93856	1.00904	0.00146892	0.142067
ASF1A	-0.197954	0.430982	0.00145804	0.142046
CCNB2	0.889889	0.494082	0.00150332	0.144378
FAM175B	-2.33536	0.801279	0.00156072	0.147295
CASP3	-0.379135	0.474216	0.00156019	0.147295
C12orf57	0.934057	0.346006	0.0015821	0.148669
MCM2	-3.1543	1.07316	0.0016383	0.151208
PIH1D1	0.249533	0.383016	0.00161785	0.151208
E2F2	-3.13999	1.08278	0.0016646	0.151208
CENPU	-1.50296	0.622545	0.00166308	0.151208
CD82	0.634358	0.37727	0.00165931	0.151208
PRKCB	-1.56706	0.684151	0.00173364	0.154327
FEN1	-1.05332	0.626009	0.00173792	0.154327
C16orf80	-1.05753	0.560004	0.0017529	0.154327
UBE2C	-0.668207	0.555863	0.00175174	0.154327
UBA3	-0.398187	0.454994	0.00175557	0.154327
DTL	-4.27967	1.659	0.00185315	0.158704
SRSF4	0.0688468	0.394994	0.00185075	0.158704
MRPL51	2.16758	0.241045	0.00185632	0.158704
SIVA1	0.688867	0.366168	0.00186419	0.158755
DYNLL1	3.00331	0.200249	0.00192308	0.161794
RDX	-1.1882	0.625188	0.00194832	0.162119
LAYN	-3.4761	1.43026	0.0019899	0.164823
C16orf62	-2.83939	0.926738	0.00199593	0.164823
HMGN1	2.84011	0.173834	0.00202547	0.166319
UGDH	-2.60747	0.849051	0.00213224	0.170274
LAT	1.9645	0.252541	0.00213168	0.170274
EIF1	3.97014	0.130148	0.0021303	0.170274
HMGB3	0.557178	0.386067	0.00215547	0.171116
SDHD	0.194517	0.35459	0.00221658	0.174898
ANP32E	1.81753	0.290542	0.00224691	0.174898
YWHAB	2.2465	0.216627	0.002245	0.174898
ACTB	7.26365	0.103488	0.00225432	0.174898
CKS1B	0.580578	0.444422	0.00235305	0.179996
RSRC1	-1.10993	0.556135	0.00237886	0.180702
PPP1CA	2.67578	0.181539	0.00237763	0.180702
EXOSC8	0.0149236	0.413652	0.0023995	0.181637
COPB2	-0.295537	0.406536	0.00243153	0.183425
NUF2	0.049347	0.552447	0.00245211	0.18434
PPP1R12A	0.197965	0.361671	0.00248309	0.18539
DMD	-4.93831	2.57859	0.00254964	0.188423
HPGD	-1.30368	0.794102	0.00251826	0.186737
UBE2S	0.546216	0.485396	0.00251196	0.186737
KDM5B	-2.36599	0.852214	0.00258089	0.189093
ITGB2	0.977046	0.31103	0.00258473	0.189093
CTC-534A2.2	-4.05032	1.4815	0.0027467	0.198281
UQCRC1	0.351042	0.347508	0.0027326	0.197919
AP000783.1	-2.3168	0.866419	0.00278328	0.200227
ITM2C	-1.60533	0.717799	0.0027964	0.200227
ETS2	-2.4955	0.890974	0.00282123	0.200227
NEFH	-5.4969	2.54412	0.00287567	0.201583
ARL6IP1	1.29467	0.303902	0.00284628	0.200227
SUMO1	1.72566	0.227154	0.00284296	0.200227
NFKBIA	1.02498	0.339067	0.00290857	0.203237
FOXM1	-3.34848	1.07696	0.00295507	0.20517
TMEM41B	-2.86094	0.914069	0.00311035	0.213908
NCF4	0.500432	0.376378	0.00313332	0.21481
RTCA	-0.442736	0.442917	0.00318748	0.217157
CASP6	-1.09587	0.518963	0.00330087	0.224181
DUT	1.10637	0.312827	0.00332944	0.224795
SPCS2	2.11653	0.210421	0.00333467	0.224795
AGPAT3	-3.31662	1.16547	0.00339614	0.22496
SCOC	-1.63959	0.593997	0.00338439	0.224948
LSM3	1.63679	0.262172	0.00336872	0.224948
PLK1	-0.715921	0.669693	0.0034052	0.22496
MIR4435-1HG	-0.500998	0.442492	0.00346169	0.228001
C17orf58	-4.78603	1.89715	0.00355718	0.233029
HLA-DRA	-1.2094	0.789094	0.00355941	0.233029
MCM10	-3.71241	1.35756	0.00359343	0.233774
FBLN5	-3.05922	0.990843	0.00361336	0.233774
HNRNPUL1	-0.365897	0.405774	0.00363133	0.233774
PIGT	-1.17465	0.502537	0.003701	0.236614
RHBDD2	-1.60682	0.643022	0.00379247	0.240533
NUDT21	-0.302634	0.396662	0.00378959	0.240533
HEXIM1	-2.75202	0.901179	0.00381746	0.240533
VRK1	-0.565942	0.444971	0.00417717	0.255088
SNRPB2	1.94752	0.213918	0.00423244	0.257741
DSCC1	-3.64401	1.15648	0.00434551	0.263157
JARID2	-2.42049	0.741875	0.00438779	0.263435
ZBTB1	-2.49866	0.796075	0.00439845	0.263435
CENPF	1.03928	0.386939	0.00445049	0.265691
GINS2	-1.39059	0.636712	0.00457786	0.270115
ZNF706	1.34462	0.278214	0.0045843	0.270115
PMM1	-1.92384	0.6467	0.00467091	0.272349
TYMS	0.557063	0.3694	0.00475076	0.275456
ASF1B	-1.58944	0.642191	0.00479088	0.277045
DPH3	-1.03819	0.522101	0.0048258	0.278326
TSR2	-0.773572	0.432119	0.00485108	0.279046
OCIAD1	0.27484	0.335043	0.00489678	0.280934
FAM32A	0.0179113	0.373847	0.00511587	0.290011
NIT1	-2.14215	0.676182	0.00514019	0.290314
SMC4	1.17496	0.388803	0.00511875	0.290011
LINC00152	1.28245	0.27637	0.00520028	0.291443
ADI1	0.76618	0.274954	0.0051968	0.291443
CMC2	-1.26268	0.52409	0.00524776	0.293143
ZHX3	-6.90422	24.3202	0.00553902	0.30321
OSTC	1.63062	0.219387	0.00547578	0.302222
KIAA1524	-2.03479	0.707974	0.00557382	0.303787
TXNDC15	-1.05252	0.495339	0.00563475	0.305896
GHRL	-4.35654	1.68032	0.00573502	0.307197
HDAC7	-2.70197	0.787873	0.00577098	0.307612
MXD1	-3.87628	1.22309	0.00581527	0.307815
YWHAQ	1.19086	0.263133	0.00575946	0.307612
C1D	0.0878903	0.336352	0.00581843	0.307815
CD59	1.02617	0.32347	0.00583127	0.307815
RP11-539L10.3	-4.59441	1.56658	0.00593485	0.309535
MAP3K7	-2.01334	0.669478	0.00589483	0.308769
TOX2	-5.95419	2.62918	0.00604548	0.311275
SQLE	-1.86247	0.640257	0.00602896	0.311275
ACADM	-1.16279	0.505893	0.00602612	0.311275
MYO1E	-4.68523	1.91359	0.0061218	0.313585
ADH5	0.419266	0.301365	0.00605388	0.311275
CCNB1	1.25022	0.462384	0.00612905	0.313585
MFF	-0.495457	0.394047	0.00614196	0.313585
CFLAR	-0.451495	0.415892	0.0061743	0.314053
PFN1	6.10902	0.0851504	0.00617993	0.314053
CDCA7	-1.91693	0.673595	0.00628345	0.317114
LIG1	-2.54656	0.725135	0.0062838	0.317114
TMBIM6	2.76489	0.17831	0.00625829	0.317114
IBTK	-2.05951	0.654822	0.00645145	0.323401
U2AF1L4	-2.28603	0.691338	0.00645289	0.323401
PRKCSH	-1.06148	0.468261	0.00656944	0.327735
KIN	-1.17126	0.500683	0.00664977	0.330232
CENPW	0.855321	0.314798	0.00670215	0.33202
ATOX1	0.422415	0.313168	0.0067467	0.33202
BUB3	0.779059	0.274853	0.00673859	0.33202
HDAC5	-5.71626	2.42682	0.00692311	0.33841
CENPA	-0.72906	0.591935	0.00684108	0.335151
PCCB	-2.62568	0.747102	0.0069938	0.340356
ARHGAP10	-3.6906	1.1375	0.00709818	0.344636
SEPT11	-1.47152	0.564722	0.00711372	0.344636
CTB-58E17.1	-4.48196	1.48934	0.00724839	0.350382
ERLEC1	-0.868304	0.447458	0.00748135	0.358232
COX14	0.330259	0.316105	0.00749295	0.358232
CCM2	0.141732	0.343105	0.00753187	0.35852
C16orf87	-1.85703	0.593186	0.00765894	0.362196
IL27RA	-0.0657344	0.357056	0.00768652	0.362414
MXD3	-2.91593	0.912104	0.00780741	0.364087
CTNNAL1	-2.68768	0.825974	0.00781581	0.364087
NFYB	-1.73758	0.635281	0.00789981	0.367215
TSTD1	0.710473	0.285303	0.00794874	0.368703
AURKB	-1.08573	0.571273	0.00799482	0.369627
MGST3	0.539659	0.325322	0.00800257	0.369627
EED	-1.19334	0.508771	0.00802981	0.370087
SBNO1	-0.945009	0.466696	0.00804648	0.370087
DHPS	-0.58311	0.406534	0.00809284	0.370954
CSNK1D	-1.25741	0.472578	0.00821466	0.3731
CARHSP1	1.03399	0.268163	0.00819523	0.3731
CD58	-0.492324	0.424273	0.00823953	0.373451
NUDCD2	0.256473	0.324909	0.00832701	0.375853
C11orf68	-3.51291	1.08555	0.00845419	0.380805
HELLS	-2.27035	0.734614	0.00853109	0.381173
FAM105A	-1.27314	0.491515	0.00860597	0.381173
POLR2F	0.700389	0.280202	0.00871754	0.382909
ACP1	0.676363	0.265726	0.00872923	0.382909
PFKL	-1.08165	0.455705	0.00886673	0.386607
HN1	2.11518	0.225561	0.00890746	0.387123
TRIOBP	-3.5592	1.0234	0.00900123	0.388076
KIFC1	-1.91191	0.648767	0.00901497	0.388076
ATAD2	-2.73245	0.806103	0.00904164	0.388076
REEP4	-1.43523	0.563641	0.00904675	0.388076
SYT11	-3.33624	0.987611	0.00929451	0.393455
CSF2RB	-6.14698	4.2174	0.00971655	0.40503
PSMC1	1.25007	0.22683	0.00960363	0.402632
EMC7	0.55509	0.280564	0.00966536	0.403773
DNMT1	-0.337278	0.396196	0.00980486	0.406579
FAM111B	-4.43077	1.27078	0.00988053	0.408739
RER1	0.487659	0.298752	0.00980967	0.406579
RAD54L	-6.165	3.66337	0.0100206	0.412188
DNAJC1	-1.40213	0.534146	0.00996251	0.41135
H3F3B	4.42008	0.0859189	0.0100928	0.414375
YAF2	-1.34422	0.490246	0.0101328	0.415124
WBP11	-0.471316	0.363692	0.0102223	0.416341
KIF2C	-1.71236	0.612493	0.0103059	0.417621
HMGN3	1.18769	0.254991	0.0103346	0.417622
OSTF1	1.02038	0.276189	0.0103443	0.417622
SOX4	-4.00987	1.42594	0.0105023	0.421658
NELL2	-2.90237	0.895975	0.0106223	0.424133
FAM104A	-0.661755	0.40517	0.0106032	0.424133
GPX4	1.84556	0.250458	0.0107562	0.428694
GUSB	-1.10364	0.453309	0.0108238	0.429741
TIPIN	-1.60115	0.566787	0.0108939	0.430816
PSMB7	1.58928	0.210663	0.0108416	0.429741
FAM45A	-0.766478	0.428433	0.0109449	0.430816
RTN4	0.328009	0.313827	0.0110644	0.433839
CHD2	-1.29012	0.497868	0.0111855	0.434165
PTPN6	-0.158032	0.348502	0.0111966	0.434165
CLSPN	-1.72881	0.604225	0.0112417	0.434539
COQ6	-3.31305	0.97584	0.0113609	0.436055
RRM1	-0.518921	0.380632	0.0113214	0.436055
CCR8	-5.81083	2.17221	0.0114851	0.437739
IGSF8	-1.95786	0.615902	0.0113884	0.436342
ARV1	-1.85836	0.564875	0.0114719	0.437739
RXRB	-3.14288	0.922552	0.0117314	0.444653
RP11-355B11.2	-4.87367	1.5039	0.0118453	0.446092
EZR	0.729229	0.270598	0.0117407	0.444653
C11orf73	0.27111	0.291663	0.0117481	0.444653
GADD45G	-1.74671	0.674861	0.0118364	0.446092
RP11-356I2.4	-5.04393	1.66604	0.0119339	0.448572
RP6-65G23.3	-5.34296	2.06197	0.0121464	0.453473
CDK19	-3.88128	1.10133	0.0120992	0.453223
PITPNA	-2.95356	0.858396	0.0122019	0.453946
SLC25A10-1	-3.72027	1.0653	0.0122487	0.454139
INTS6-AS1	-3.59369	0.968396	0.0122751	0.454344
USP14	-0.348816	0.348511	0.0122367	0.454139
NRM	-2.88043	0.755556	0.0122993	0.454468
BUB1	-1.76675	0.585192	0.0125219	0.458724
C17orf75	-2.11988	0.622147	0.0126244	0.458724
POLD4	0.194539	0.309866	0.0125886	0.458724
MAD2L1	0.561787	0.344447	0.0125967	0.458724
ELAVL1	-0.324575	0.345316	0.012615	0.458724
MIS18A	-2.36168	0.712127	0.0129757	0.467626
COMMD2	-1.16102	0.436754	0.0129639	0.467626
SERP1	1.312	0.223236	0.0129585	0.467626
FANCM	-5.0314	1.7247	0.0131049	0.467626
NDUFA6	1.30812	0.231455	0.013013	0.467626
CD99	2.31189	0.178106	0.013004	0.467626
SGOL1	-1.19208	0.494428	0.0130978	0.467626
CHTF18	-3.77746	1.03971	0.013218	0.467626
TMEM165	-0.408225	0.346721	0.0131635	0.467626
LITAF	-0.0278353	0.357167	0.0131777	0.467626
SFT2D1	-0.129335	0.354097	0.013189	0.467626
HNRNPA0	1.0917	0.2311	0.0132184	0.467626
VOPP1	-2.2066	0.672973	0.0132965	0.467626
CENPH	-1.17869	0.444274	0.0132746	0.467626
GLA	-1.81955	0.576818	0.0132963	0.467626
GPS1	-1.01034	0.420186	0.0133253	0.467626
DAD1	1.87152	0.198564	0.0133192	0.467626
CENPM	-0.816701	0.434186	0.0134648	0.467626
KIF22	-0.599309	0.439974	0.0134756	0.467626
HMSD	-5.99299	2.42303	0.013623	0.467626
C14orf80	-2.26605	0.639315	0.0134995	0.467626
AC084018.1	-2.21273	0.66725	0.013537	0.467626
C4orf46	-3.55492	1.07612	0.0136048	0.467626
POLB	-3.31127	0.972922	0.0136235	0.467626
HNRNPK	2.65836	0.133053	0.0136	0.467626
DHFR	-1.05708	0.451989	0.013642	0.467626
CXorf40A	-3.22219	0.868252	0.0136897	0.46779
VCP	1.11266	0.234149	0.0136385	0.467626
COQ7	-2.71233	0.773547	0.0137755	0.46925
C19orf82	-4.60471	1.38865	0.0139496	0.472963
SH2D1A	0.107128	0.320938	0.0140441	0.475429
MCTP2	-4.2826	1.20937	0.0141262	0.475989
PUM1	-2.77245	0.75279	0.014267	0.479039
C17orf59	-2.18212	0.587932	0.0142442	0.479039
ATF6B	-0.304074	0.322522	0.0143046	0.479039
TAF12	-0.0788645	0.320137	0.0143561	0.47974
RPN2	1.26649	0.227052	0.0146246	0.484547
ILF3-AS1	-0.837609	0.433246	0.0147119	0.485225
MZT1	0.0394128	0.348243	0.0146873	0.485148
LINC00422	-6.33093	3.63935	0.0149688	0.489257
COX4I1	3.28491	0.11202	0.0148414	0.487284
ISYNA1	-5.72781	2.30728	0.0151539	0.491622
GPN2	-1.87824	0.564752	0.0151017	0.491622
E2F1	-2.59263	0.740909	0.0151389	0.491622
MEF2A	-3.51032	0.915962	0.0152063	0.492589
UBE2V2	0.589689	0.255765	0.0152899	0.493105
DUSP14	-3.34364	0.879088	0.0153638	0.493105
HNRNPM	2.1463	0.169398	0.0154136	0.493105
DCK	-0.161736	0.338871	0.0156266	0.498793
ASPM	-0.568505	0.496113	0.0157949	0.501617
DOCK11	-2.87296	0.813171	0.0158613	0.501877
ATAD5	-2.96892	0.770088	0.0159759	0.502041
PDE6D	-1.81509	0.507829	0.0160205	0.502537
DPY30	0.470882	0.276082	0.0160458	0.502607
UBE2E3	-0.924648	0.413726	0.0161011	0.503249
LRRC42	-2.49347	0.678758	0.0161688	0.503249
GNPNAT1	-2.11679	0.581491	0.0161639	0.503249
BZW1	1.13343	0.235744	0.0162162	0.503249
SLMO2	-0.340651	0.345439	0.0162279	0.503249
TRMT10A	-2.96586	0.764751	0.0163167	0.50414
HIST1H1D	-2.1064	0.57697	0.0163032	0.50414
ORC6	-2.67178	0.774186	0.0163722	0.50414
AP001347.6	-5.85859	2.10939	0.0164816	0.506684
PKMYT1	-3.87717	1.31583	0.0166127	0.507832
WDR76	-2.7879	0.719846	0.0167619	0.508639
HNRNPA2B1	3.56288	0.122239	0.0167258	0.508639
RP11-214O1.3	-4.62743	1.53338	0.0171769	0.515721
AP001058.3	-6.41962	3.87618	0.0174149	0.515721
RP11-275I4.2	-3.22915	0.986422	0.0172468	0.515721
TMEM167A	0.573519	0.257652	0.0172763	0.515721
SHKBP1	0.336405	0.263683	0.0173018	0.515721
VHL	-2.31588	0.64469	0.0173815	0.515721
HLA-DRB5	-4.21649	1.26957	0.017489	0.515721
PSMD5	-2.79429	0.767796	0.017444	0.515721
PRR5L	-6.61378	2.82549	0.0176035	0.516995
RASGRP2	-0.259472	0.337921	0.017418	0.515721
CTBS	-2.12176	0.609064	0.0174877	0.515721
POU2AF1	-5.97882	3.06513	0.0177019	0.516995
RFXANK	-0.350152	0.330876	0.0174939	0.515721
ARCN1	-1.7921	0.521875	0.0175929	0.516995
KLHDC3	-1.3119	0.433119	0.0176694	0.516995
STX5	-1.06942	0.40959	0.0176913	0.516995
MICAL1	-3.2912	0.907667	0.0178394	0.516995
RPA2	0.20915	0.286042	0.0177848	0.516995
POLR2K	0.961467	0.235952	0.0178453	0.516995
MTFR2	-3.64373	1.0948	0.0180073	0.518451
GPR137	-1.73115	0.514795	0.0182192	0.521433
ETS1	0.162802	0.274993	0.0181824	0.521433
ACADS	-2.32549	0.630621	0.0182675	0.521718
NSMCE4A	-0.881527	0.380519	0.0182832	0.521718
MEA1	-0.832426	0.396668	0.0183217	0.522133
CENPN	-0.613677	0.38108	0.0187069	0.528538
NTRK2	-6.02361	4.27187	0.0190177	0.530787
MSH2	-2.75836	0.728971	0.0188016	0.528538
EIF4EBP1	-1.79674	0.52678	0.0187949	0.528538
CDCA2	-2.60012	0.750311	0.0188101	0.528538
YARS	-1.07006	0.402597	0.0188132	0.528538
RP11-379F12.3	-6.65775	2.97312	0.0190809	0.530787
ENO3	-5.39664	2.28505	0.0190852	0.530787
ZNF140	-3.32933	0.855803	0.0190067	0.530787
GK	-1.62994	0.513233	0.0191123	0.530787
RTN3	-0.901874	0.373602	0.0191044	0.530787
GLRX5	-0.0690333	0.318653	0.019186	0.531617
EPB41L2	-2.17273	0.622034	0.0192133	0.531617
TNFAIP8L2	-0.695882	0.386582	0.0192398	0.531617
SLC4A7	-4.06833	1.00428	0.0193914	0.533986
HIRIP3	-1.21408	0.432128	0.0194795	0.535527
SUV39H1	-3.78526	1.03789	0.0195896	0.537874
CCDC53	0.293162	0.267051	0.0197334	0.540461
C17orf53	-5.47175	1.48214	0.0199001	0.542981
CETN3	-1.91793	0.531169	0.0198426	0.542092
TRAPPC4	-0.004336	0.303415	0.0198098	0.541874
SUSD4	-6.4216	2.54821	0.0200472	0.544692
MIR142	0.476087	0.307166	0.0199826	0.54387
TANK	0.204316	0.311753	0.0200627	0.544692
TUBB4B	1.56337	0.287344	0.0201057	0.545181
RP11-140K17.3	-2.89074	0.738311	0.0201836	0.546611
STARD3	-2.30869	0.601511	0.0204525	0.551837
MRFAP1L1	-1.13029	0.433345	0.0204382	0.551837
ZNF394	-1.73358	0.517905	0.0206271	0.553373
ZC3H13	-0.558222	0.337123	0.0206655	0.553373
HMCES	-1.40637	0.450717	0.0208873	0.55668
SUMO3	0.724051	0.253989	0.0208623	0.55668
INSIG2	-2.05305	0.543478	0.0209636	0.557197
UCP2	1.18656	0.215804	0.0209189	0.556841
TPX2	-0.251072	0.400074	0.0209834	0.557197
JMJD8	-3.35842	0.840165	0.021068	0.557407
TUBB	3.23469	0.195509	0.0210243	0.557359
TAPSAR1	-0.644345	0.378897	0.0210406	0.557359
RACGAP1	-2.04213	0.613423	0.0211336	0.557492
TMEM55A	-3.83692	1.04874	0.0213358	0.561087
GAPDH	5.53459	0.0880774	0.0214234	0.562036
PARP1	0.390475	0.254998	0.021475	0.562713
RALY	0.769823	0.237882	0.0215402	0.563743
THRAP3	1.00525	0.226207	0.0216132	0.563844
ARPC3	3.65302	0.0921518	0.0215879	0.563844
CLPTM1	-1.18577	0.393997	0.0218327	0.565964
CCNA2	-1.0404	0.498678	0.0218854	0.566655
ANKRD17	-2.80636	0.696816	0.0220817	0.569723
SSH3	-5.18191	1.81748	0.0222129	0.569723
PFDN4	0.523611	0.257251	0.0221079	0.569723
PDE4D	-1.42477	0.447334	0.0221705	0.569723
KMT2A	-1.88043	0.524103	0.0221967	0.569723
TNFSF11	-3.91346	1.21693	0.0225063	0.575892
NAIF1	-4.2586	1.21067	0.0225993	0.576918
RAD51	-2.3669	0.684685	0.0227729	0.577876
COTL1	3.17177	0.145867	0.0227252	0.577876
RNF5	0.162139	0.277775	0.0227833	0.577876
E2F8	-6.41284	2.4219	0.023116	0.582603
VIMP	0.497815	0.26557	0.0229077	0.580036
ODF2	-2.34115	0.543115	0.023001	0.581048
LMAN2	1.61382	0.193848	0.0231022	0.582603
HJURP	-3.05964	0.854286	0.0234529	0.587725
ZNF672	-3.42799	0.927197	0.023481	0.587725
NFKB2	-1.05536	0.399537	0.0235406	0.587868
NAA38	0.574671	0.261186	0.0236472	0.588734
RBBP7	0.0351431	0.284304	0.0237928	0.590114
CTD-3184A7.4	-2.71585	0.675647	0.0241379	0.5959
ALG2	-1.63117	0.471319	0.0241175	0.5959
KIF20B	0.0220149	0.407347	0.0241629	0.5959
CCDC82	-1.38572	0.458678	0.0242982	0.597655
CPSF3	-1.1932	0.3818	0.0243163	0.597655
DEPDC1	-2.14794	0.652278	0.0244927	0.601313
CAPZB	2.4497	0.14043	0.024605	0.60339
MBD4	-1.03027	0.377329	0.0247189	0.605503
BCKDHB	-3.28315	0.827208	0.0248299	0.606806
HIST1H4C	0.968499	0.23985	0.0248041	0.606806
COG4	-2.35415	0.566107	0.0248973	0.606806
SAT1	0.635911	0.296119	0.0249341	0.606806
JAK1	0.541389	0.261883	0.0249391	0.606806
NUSAP1	-0.911346	0.453708	0.0250199	0.608093
ZG16B	-3.90558	1.28373	0.0253274	0.612153
H2AFV	2.58496	0.143489	0.0253428	0.612153
SPAG7	0.0267345	0.291724	0.0255961	0.61629
FDFT1	-0.00381601	0.281201	0.0256929	0.61629
SNX10	-0.633655	0.390926	0.025805	0.618214
EMC9	-1.38863	0.446197	0.0258966	0.618325
CNIH4	-0.507002	0.360597	0.0259275	0.618325
RECQL	-0.461212	0.317829	0.0259646	0.618325
ANKHD1	-3.31458	0.721006	0.0261951	0.620064
BAZ1B	-0.691514	0.364251	0.0261816	0.620064
TMEM173	-0.157469	0.306068	0.0263717	0.620764
ALDH18A1	-2.82598	0.658213	0.0265962	0.622969
PTGDR2	-7.22124	2.68426	0.0268668	0.624439
CBWD2	-3.61608	0.801932	0.0267178	0.622969
RAD51C	-0.594865	0.34626	0.0267019	0.622969
NUP155	-4.21971	0.985172	0.0268449	0.624439
DNM2	-1.55443	0.42401	0.0270641	0.625651
PPP1R18	1.54294	0.202221	0.0270755	0.625651
PGP	-1.62127	0.480001	0.0272147	0.62584
TRAPPC6B	-2.40919	0.609162	0.0274106	0.625893
MANF	1.73316	0.214931	0.0276243	0.625893
AIM2	-5.96823	2.58355	0.027888	0.625893
LINC00969	-2.11432	0.558738	0.0276823	0.625893
MED25	-2.60806	0.618671	0.0279374	0.625893
RQCD1	-1.8292	0.498256	0.0279348	0.625893
MYH10	-5.83291	1.65962	0.0281041	0.625893
SAC3D1	-1.90378	0.487638	0.0280652	0.625893
RP11-85F14.5	-3.36781	0.899931	0.0281452	0.626107
TRPM7	-3.69712	1.00485	0.0282145	0.626107
MCM4	-3.01712	0.726984	0.0282637	0.626107
COX17	1.48104	0.207863	0.028308	0.626107
PSAT1	-2.32604	0.600432	0.0284928	0.626194
PAIP2	1.11805	0.209891	0.0284841	0.626194
USP1	-0.930125	0.382521	0.0285876	0.626194
PDCL	-1.71976	0.491106	0.0287304	0.626352
RND1	-6.73207	2.44775	0.0291012	0.628775
RP11-773D16.1	-3.7853	0.89264	0.0289777	0.627893
SLC38A2	-2.64302	0.656786	0.0289571	0.627893
SETD5	-2.58827	0.636523	0.0290713	0.628753
NUP50	-2.09836	0.573641	0.0292005	0.630298
PHGDH	-2.06316	0.547611	0.0294857	0.633943
ATP6V1F	1.24157	0.193601	0.0294556	0.633943
SUPT7L	-2.60468	0.655347	0.0295997	0.635766
RNF220	-2.82714	0.709978	0.0296871	0.635791
ANP32B	2.47127	0.144463	0.0297223	0.635791
PDE4DIP	-3.44578	0.878344	0.0298593	0.636288
LMNB1	-0.765239	0.354565	0.0298364	0.636288
SKA2	0.37558	0.284883	0.0298465	0.636288
NBL1	-3.15684	0.832229	0.0300174	0.637825
LY6G5C	-5.12075	1.49183	0.0302834	0.640405
SPG11	-3.11259	0.695864	0.03021	0.640047
STRN	-3.70299	0.861026	0.0302857	0.640405
SLC4A10	-6.95577	4.04826	0.0306626	0.643314
FLYWCH2	-1.72398	0.501722	0.0304531	0.641456
CCNDBP1	0.392967	0.247174	0.0305551	0.642984
TUBG1	-1.64639	0.452193	0.0307053	0.643314
CHD3	-2.18134	0.547761	0.0307183	0.643314
ANKH	-3.36848	0.789607	0.0309366	0.646643
RP11-367G6.3	-5.64119	2.01878	0.0311293	0.649596
RETSAT	-4.20646	1.13624	0.0311776	0.649596
ZNF219	-7.58418	3.04953	0.0317312	0.65633
ACAT2	-0.0871599	0.313686	0.0316162	0.655534
INIP	-1.63383	0.468269	0.0316578	0.655534
BIRC5	1.42063	0.252462	0.0316626	0.655534
TEX264	0.0676505	0.271892	0.0321236	0.661935
PPP1R2	0.286021	0.258363	0.0322948	0.664833
RP11-439A17.7	-6.82434	2.80718	0.0326661	0.668914
FANCB	-4.82363	1.31431	0.0325813	0.668513
NUDT22	-0.648769	0.330198	0.0326771	0.668914
LMBRD2	-4.32554	1.20646	0.032834	0.671075
SH3TC1	-5.06245	1.42784	0.0328442	0.671075
RTFDC1	0.657933	0.233543	0.0330281	0.673059
KIAA1586	-3.21259	0.78186	0.0331309	0.673775
ARL11	-5.52388	2.23844	0.033375	0.675588
KIAA1324	-6.58295	2.02388	0.0333007	0.675588
C6orf211	-1.48949	0.394872	0.0333557	0.675588
PHACTR4	-3.43345	0.790292	0.0336764	0.678538
NINJ2	-3.3153	0.776445	0.0337994	0.679761
NFKBIB	-1.35309	0.42863	0.0338484	0.680118
TRA2B	0.600395	0.236499	0.0339571	0.681674
KRR1	-0.588014	0.340214	0.0342123	0.685636
RIT1	-1.51638	0.459852	0.0342994	0.686649
ADAT1	-4.05036	0.91402	0.0343667	0.686735
GPANK1	-1.21241	0.393972	0.0344444	0.687029
ING2	-2.57754	0.615832	0.0349617	0.692909
RHOC	-0.687611	0.357724	0.0350737	0.693239
COPS8	-0.424042	0.298555	0.0350664	0.693239
CYCS	1.94245	0.179755	0.0351378	0.693876
R3HDM1	-2.54177	0.559568	0.035223	0.694037
DERA	-2.0865	0.468114	0.0352367	0.694037
PRCP	-2.36126	0.559073	0.0352733	0.694037
FIBP	0.216027	0.259283	0.035511	0.696827
ASB2	-4.14966	1.31406	0.0359299	0.701464
RP11-351D16.3	-5.0717	1.31428	0.0359198	0.701464
GGA2	-3.85403	0.924701	0.0359403	0.701464
MTMR10	-6.33597	3.09576	0.0362924	0.704071
HES1	-3.95308	1.38447	0.0363573	0.704556
RGS2	-4.45606	1.16554	0.0363	0.704071
CDK5RAP2	-2.8682	0.613092	0.0364607	0.705306
ORC1	-4.44391	1.05639	0.0366113	0.707052
POLA2	-2.83512	0.645578	0.0366724	0.707052
POC1B	-2.76898	0.636132	0.0367277	0.707052
PHIP	-1.51352	0.412254	0.0367255	0.707052
ERP44	0.26894	0.247165	0.0367455	0.707052
SIRT7	-1.20326	0.378018	0.0371429	0.712555
MKI67	0.919896	0.252422	0.0371623	0.712555
CD3D	4.12174	0.0962459	0.0372545	0.713695
CYS1	-6.30005	2.49548	0.0375374	0.716595
MEF2BNB	-1.67548	0.454676	0.0374299	0.715918
PIGX	-0.257708	0.280369	0.0376845	0.718775
AARD	-5.60552	1.70101	0.0379895	0.722065
TLE4	-2.35011	0.571011	0.0379131	0.721872
ZRANB3	-4.8772	1.34695	0.0380426	0.722444
NASP	0.243179	0.272804	0.0379725	0.722065
INCENP	-3.75641	0.846801	0.0381811	0.724444
AP4B1	-3.23588	0.790047	0.0382578	0.725268
TXLNA	-3.03433	0.704476	0.0384332	0.727329
PIM3	-1.15935	0.42325	0.0384284	0.727329
TIA1	-2.19575	0.539093	0.0385307	0.72854
KPNA2	0.51638	0.26934	0.0386757	0.728963
YWHAZ	1.63176	0.183481	0.0386632	0.728963
MYBL2	-3.68415	0.979915	0.0388452	0.728963
HDAC1	0.775856	0.211666	0.0387303	0.728963
GPSM2	-2.21189	0.569987	0.0388471	0.728963
FGGY	-4.81682	1.31604	0.0389562	0.729625
FDPS	0.928991	0.210217	0.0387992	0.728963
IL32	6.5567	0.121385	0.038854	0.728963
TXN	4.38045	0.102508	0.0389343	0.729625
C8orf88	-3.98197	0.928754	0.0391772	0.731229
RFC3	-3.22293	0.707328	0.0391928	0.731229
SPOCK2	0.96428	0.227042	0.0392687	0.731706
C19orf40	-3.35764	0.784708	0.0393981	0.732734
LSMD1	0.890199	0.214795	0.0393304	0.732231
PHLDA1	-2.39204	0.779846	0.0395146	0.733156
ZDHHC12	0.184015	0.254475	0.0394247	0.732734
SMC1A	-0.975697	0.353586	0.039482	0.733156
HLA-F	0.359352	0.267398	0.0396438	0.734451
CLCN3	-3.25368	0.769165	0.0397325	0.734451
RAB3IP	-3.65988	0.952361	0.0399109	0.734451
DCAF16	-3.93632	0.982397	0.0399102	0.734451
SPCS3	0.914324	0.225727	0.0399499	0.734451
PRPF6	-0.619912	0.30617	0.0399677	0.734451
ADA	-0.528568	0.305898	0.0400585	0.734451
RAP1GDS1	-2.362	0.549674	0.0400897	0.734451
ZSCAN5A	-4.70631	1.17511	0.0403328	0.734635
MUTYH	-3.04357	0.671347	0.0402544	0.734635
TMX4	-2.34664	0.537029	0.0402473	0.734635
RAC1	1.53317	0.183503	0.0402917	0.734635
PACSIN2	-3.33694	0.732364	0.0404667	0.734635
LSP1	2.85795	0.122248	0.040407	0.734635
KIF15	-3.00017	0.707562	0.0405379	0.734635
C20orf24	0.684958	0.216706	0.0404532	0.734635
CAMTA1	-0.377053	0.301063	0.0405335	0.734635
PRF1	-0.313722	0.301337	0.0405368	0.734635
ANKRD55	-2.97138	0.743775	0.0409073	0.737651
MPC2	0.362741	0.238287	0.0408159	0.737222
LPCAT3	-2.64341	0.570945	0.0409774	0.738219
ZNF100	-5.6838	2.19471	0.0412187	0.740815
SLC44A2	-2.22428	0.525794	0.0410404	0.738219
PPP2R2D	-3.47352	0.831775	0.0412934	0.741213
SFR1	-2.80109	0.619591	0.0413825	0.741925
KIF4A	-2.54073	0.578519	0.0414676	0.742838
SEC61B	2.95206	0.124227	0.0415834	0.743691
HERC4	-2.68889	0.628778	0.0418596	0.74653
LSM4	1.6076	0.174063	0.0418791	0.74653
TTK	-3.50664	0.81044	0.0421121	0.749459
SIAE	-5.34306	1.46671	0.0424354	0.75398
SPDL1	-1.99267	0.517487	0.0423254	0.752639
C1orf43	0.390934	0.24117	0.0425011	0.754532
TMEM237	-3.06137	0.667908	0.042675	0.75685
EXO1	-6.86696	3.23803	0.0429287	0.759033
ARHGDIB	4.66554	0.0655136	0.0427741	0.75753
UBR3	-4.69409	1.33389	0.0430056	0.759399
ALG6	-2.2342	0.532787	0.043019	0.759399
RAD1	-2.20555	0.531205	0.0430896	0.76003
FXYD7	-2.76972	0.625543	0.0432479	0.761721
SPSB3	-1.68126	0.438871	0.0432903	0.761721
LAT2	-2.28432	0.58955	0.0434524	0.763957
ANAPC16	1.32426	0.177698	0.0436539	0.765647
AKR1B1	0.0223455	0.26628	0.0437571	0.766021
MR1	-2.33591	0.542518	0.043847	0.766021
MDP1	-3.82973	0.883417	0.0440558	0.766021
MUT	-3.41227	0.711275	0.0440272	0.766021
SLC36A4	-3.77647	0.845853	0.0440531	0.766021
DNAJB11	0.421622	0.231225	0.0439747	0.766021
MAVS	-4.58275	1.05558	0.0441791	0.766229
CHST12	-0.940576	0.359931	0.0440671	0.766021
KIF20A	-2.8596	0.690935	0.044132	0.766021
DUSP16	-5.2135	1.48349	0.044544	0.771329
MDM1	-3.88538	0.895177	0.0447653	0.772595
CDCA3	-1.68975	0.454337	0.0447943	0.772595
GNA15	-0.106097	0.298493	0.0450293	0.775421
CCDC34	-1.83186	0.467168	0.0450987	0.776004
FGF14-AS2	-5.57969	1.84409	0.0453981	0.777065
MSN	0.925275	0.203945	0.045209	0.777065
GRK5	-3.37773	0.69817	0.0453225	0.777065
DLGAP5	-0.334469	0.362451	0.0455802	0.777065
CNOT7	-0.530524	0.303964	0.0457613	0.777065
ERMAP	-7.67233	3.49176	0.0462011	0.777065
PRR22	-7.47509	23.3514	0.0465411	0.777065
RP11-712B9.2	-7.65459	23.1892	0.046548	0.777065
STYX	-2.41023	0.516875	0.0462421	0.777065
ACTA2	-4.24791	0.916325	0.0465002	0.777065
C1orf131	-0.312925	0.284047	0.0465168	0.777065
ZNF17	-5.14624	1.48312	0.0467035	0.777065
CTNS	-4.73479	1.39166	0.0469584	0.777065
AEBP1	-5.08125	1.48306	0.0470151	0.777065
BCL2L11	-3.13636	0.739991	0.0470319	0.777065
CASP2	-3.59896	0.744523	0.0469939	0.777065
ZBTB22	-5.56606	1.28685	0.0472701	0.777065
CROCC	-5.91477	1.97409	0.0474459	0.777065
TSHR	-6.19183	2.0931	0.0477634	0.777065
SPTSSA	-1.37715	0.385482	0.0476498	0.777065
DIAPH3	-2.80013	0.646564	0.0477544	0.777065
STAT5B	-3.64354	0.86537	0.0479248	0.777252
TJP2	-6.62393	2.84257	0.0482485	0.777252
SETD5-AS1	-0.406096	0.300029	0.0480122	0.777252
ANP32A	1.26703	0.192184	0.0481765	0.777252
RNASEH2A	-1.22894	0.375037	0.0482235	0.777252
OSBPL3	-3.895	1.01231	0.0483929	0.777252
NXPE3	-2.92831	0.604529	0.0483525	0.777252
CEP55	-1.04969	0.388973	0.0484156	0.777252
DBF4B	-6.07095	1.85365	0.0486888	0.779343
HPS5	-3.34313	0.707019	0.0486474	0.779326
ADPRHL2	-1.52488	0.413668	0.0489843	0.780634
MBOAT1	-4.7384	1.11421	0.0491031	0.781385
CCDC167	0.812324	0.209021	0.0491909	0.78221
HOXB7	-7.2831	23.3154	0.0496984	0.783151
MAPK13	-3.06785	0.630479	0.0495293	0.783151
ZNF85	-5.2117	1.41452	0.0496045	0.783151
ATG4B	-1.73095	0.397054	0.0495538	0.783151
IL17RB	-3.10337	1.18499	0.0498118	0.783151
MAGEF1	-4.42988	0.958216	0.0499606	0.783151
CNOT8	-1.78464	0.442519	0.0499021	0.783151
GTF2A2	1.29009	0.181107	0.0500856	0.783151
APITD1	-2.12209	0.463157	0.0501664	0.783151
GFI1	-3.70656	0.87789	0.050308	0.783151
FGFR1OP2	-0.2359	0.280875	0.0503098	0.783151
C10orf35	-4.31434	1.05965	0.0504604	0.783151
RP11-468E2.4	-4.00355	0.853737	0.0504654	0.783151
FAM41C	-5.17056	1.3185	0.0506435	0.783151
TM2D3	-1.43552	0.413889	0.0506827	0.783151
DBI	2.51197	0.126675	0.0508274	0.78421
SLC12A4	-5.61854	1.81919	0.0511381	0.784656
TTL	-5.46817	1.34473	0.0511511	0.784656
CDC25B	0.411102	0.235239	0.0510806	0.784656
SPAG5	-2.72464	0.563597	0.0512276	0.784656
CDKN2C	-2.80844	0.639806	0.0513151	0.784763
EIF2B1	-0.777024	0.297213	0.0513326	0.784763
KCNK1	-7.82866	22.964	0.0518914	0.788929
DPP3	-0.63587	0.291983	0.0516225	0.786703
RP11-434H6.7	-5.94101	1.64389	0.0520379	0.788929
DNAL1	-4.51827	1.16816	0.0519959	0.788929
ITGB3BP	-1.3695	0.374502	0.0519874	0.788929
IMPA1	-1.84281	0.439779	0.052034	0.788929
VPS29	1.29844	0.182501	0.0520179	0.788929
PAPSS1	-2.4119	0.497863	0.0521838	0.788945
DAGLB	-4.59217	1.28285	0.0523321	0.790639
TTC21A	-8.05799	23.4203	0.0527836	0.791971
MPHOSPH6	-1.07459	0.332538	0.0523925	0.790643
SUMO2	2.64032	0.117488	0.0525137	0.790643
GEMIN7	-1.58768	0.38463	0.052597	0.790994
PIGK	-1.86614	0.447762	0.0528695	0.792171
BEST1	-4.43148	0.983665	0.0530603	0.793879
PELI1	-4.14149	0.964734	0.0531649	0.793879
CREBL2	-3.41965	0.730834	0.053178	0.793879
CHMP5	0.560688	0.21953	0.0531019	0.793879
RP11-215G15.5	-7.66157	3.52425	0.0535266	0.79723
EXOG	-2.25147	0.486133	0.0536108	0.797373
IDUA	-6.20144	1.96764	0.0538385	0.797373
ABHD12	-3.03585	0.655792	0.0537374	0.797373
DUSP10	-3.37932	0.717752	0.0537604	0.797373
COPB1	-0.103664	0.259503	0.0537462	0.797373
ARPP19	0.133502	0.250034	0.0537562	0.797373
MRPS36	0.436502	0.225452	0.0540122	0.797503
TMED2	1.19501	0.178119	0.0539728	0.797503
RIC8A	-1.24929	0.362713	0.0540312	0.797503
SREK1	-1.06513	0.347471	0.0541314	0.797503
RP5-821D11.7	-5.07345	1.31709	0.0543735	0.798786
ELMOD2	-3.48019	0.755279	0.054318	0.798786
LINC01059	-6.92351	2.51705	0.0545608	0.799402
MCM6	-1.68625	0.423479	0.054441	0.799238
RP11-1152H14.1	-7.60738	23.3283	0.0549481	0.802051
ERCC6L2	-3.91586	0.858011	0.0545743	0.799402
KIAA1279	-2.89737	0.637014	0.0545989	0.799402
ARL5B	-4.59035	1.23662	0.054785	0.801052
CDK2AP2	1.76683	0.16845	0.0547681	0.801052
CYP20A1	-2.0417	0.455608	0.0548583	0.801585
RP11-218M22.1	-5.81531	1.39049	0.0550005	0.802051
FAM221A	-4.78865	1.15697	0.0550397	0.802086
ECD	-2.25738	0.49842	0.0551857	0.803676
GALT	-1.42747	0.370315	0.055393	0.80493
CNOT1	-2.33828	0.489935	0.055424	0.80493
MRPS18C	0.735991	0.203043	0.0553837	0.80493
TPK1	-3.61106	0.783932	0.0556125	0.805714
DDX42	-2.09278	0.444885	0.0556213	0.805714
SIMC1	-4.22165	0.919654	0.055885	0.807927
G0S2	-6.02376	23.2118	0.0562051	0.810229
ZBTB14	-4.24075	0.973707	0.0559593	0.807927
FICD	-4.0806	0.908785	0.0560829	0.809175
ITIH4	-8.22678	23.2055	0.0564306	0.810455
GPR19	-6.01119	1.83134	0.0562451	0.810229
TRIP12	-2.39192	0.523718	0.0563321	0.810229
TMEM57	-2.06496	0.468613	0.0563347	0.810229
TMEM230	0.843015	0.187302	0.0563418	0.810229
HIST1H2BJ	-2.8665	0.64233	0.0565737	0.811423
RHEBL1	-4.21455	0.955272	0.0566507	0.81146
ANAPC5	0.143241	0.22466	0.0566125	0.811446
LRRC46	-7.40548	3.59657	0.0570482	0.813413
IL13	-1.05853	0.878447	0.0568658	0.812406
ZNF836	-3.406	0.751876	0.0568323	0.812406
PPP2R5A	-1.81287	0.417425	0.0568241	0.812406
SNRNP48	-2.66196	0.54397	0.0569186	0.812628
DNAAF2	-2.54928	0.553035	0.057028	0.813413
RP11-620J15.3	-0.812295	0.316664	0.0571129	0.813802
FAM63A	-4.59692	1.10643	0.0573423	0.815494
FOPNL	-1.13874	0.375857	0.0572588	0.815349
CDK2	-2.84433	0.584817	0.0573438	0.815494
CD38	-0.820978	0.352478	0.057498	0.81609
LRRC23	-3.31116	0.7657	0.0575788	0.816174
CDC14B	-8.47076	22.7621	0.0580517	0.819679
CLEC11A	-3.21021	0.656597	0.0577982	0.817725
LINC00938	-2.92241	0.557505	0.0578008	0.817725
SARS2	-3.30007	0.644804	0.0579969	0.819679
SLC16A1	-3.58985	0.698842	0.0580179	0.819679
HSPA4	-1.22845	0.333017	0.0581678	0.820787
ZBED4	-4.69439	1.14441	0.0585304	0.822179
ANKRD39	-0.821726	0.335185	0.0584044	0.822179
ARAF	-1.65854	0.384084	0.0585013	0.822179
CKS2	1.0415	0.298148	0.0584952	0.822179
TPD52L2	-1.64968	0.378544	0.0585134	0.822179
NAGK	-1.27101	0.387255	0.0586018	0.822324
CARKD	-3.6512	0.777715	0.058702	0.822457
ANGEL2	-3.33059	0.666077	0.0587417	0.822457
FMNL3	-6.10364	2.45478	0.0590037	0.822468
C16orf95	-5.9807	1.70446	0.0589766	0.822468
RB1CC1	-2.34273	0.499801	0.0588242	0.822457
MAGEH1	-2.29851	0.450758	0.0588159	0.822457
KDELC1	-4.17258	0.95774	0.0590515	0.822608
CASP8	-0.975668	0.317206	0.0589277	0.822461
CCDC102B	-6.97101	3.52843	0.0593582	0.824006
ZMYM2	-2.94904	0.609552	0.0592273	0.822954
PPP2R3B	-6.20809	2.11583	0.0595294	0.824006
TM6SF1	-3.30868	0.751193	0.0594434	0.824006
SKIV2L	-4.05387	0.836858	0.0595322	0.824006
IL4I1	-4.10725	1.30633	0.0596292	0.824006
SNX18	-3.55998	0.728435	0.0596411	0.824006
ALG9	-5.93367	1.97813	0.0598788	0.825169
DUSP28	-3.08535	0.66921	0.0597983	0.825169
RBM14	-1.02019	0.322509	0.0598036	0.825169
CCDC18	-2.52336	0.553171	0.0598553	0.825169
GTSE1	-0.913519	0.395563	0.0599719	0.82593
DNAJC10	-2.79324	0.555117	0.0600676	0.826726
CEP44	-4.16766	0.904051	0.060157	0.827096
RFX2	-6.21941	1.88215	0.0604418	0.828216
SYTL2	-4.25058	0.905113	0.0603886	0.828216
VPS13C	-2.5288	0.499433	0.0603087	0.828216
B3GNT9	-4.57773	1.06669	0.0604385	0.828216
CEP70	-3.8921	0.846435	0.0604925	0.828256
PDHX	-2.50263	0.49316	0.0605967	0.828256
DNAJC3-AS1	-4.8778	1.13805	0.0607266	0.828992
CYTIP	1.93296	0.162355	0.0606725	0.828772
LSM5	2.24271	0.143054	0.0608152	0.82935
AKR1C3	-1.48186	0.413464	0.0609246	0.82935
CEP57	-0.808543	0.315633	0.0609365	0.82935
TMPO	-0.820203	0.342164	0.0609835	0.829384
ATP6V0B	1.12454	0.174205	0.0611482	0.830586
LINC00526	-4.76938	1.07644	0.0613141	0.831804
VPS8	-2.93427	0.572722	0.061457	0.832304
WDPCP	-5.92073	1.67905	0.0617281	0.832304
TERF1	-0.469618	0.303658	0.0615807	0.832304
ASRGL1	-2.85589	0.673666	0.0617046	0.832304
YIPF1	-2.38844	0.489121	0.0617709	0.832304
ADD1	-1.95845	0.436129	0.0619971	0.833806
PPA2	-0.64901	0.28383	0.0619716	0.833806
GTF2I	-1.98213	0.418477	0.0620902	0.834543
WIPF1	-0.020282	0.239289	0.0623833	0.836167
PARL	-0.43449	0.262603	0.0623843	0.836167
RAD54L2	-4.10044	0.838453	0.0625179	0.836167
SKP1	2.62421	0.107419	0.0624611	0.836167
HMMR	-0.29637	0.368077	0.0626576	0.837522
NEDD4L	-5.40675	1.38616	0.0631625	0.841176
TAF6	-1.64485	0.383898	0.0631462	0.841176
ILVBL	-2.18701	0.435875	0.0632527	0.841863
ZNF510	-5.34985	1.44805	0.0634969	0.843055
TRIM59	-3.53521	0.750132	0.0633849	0.842987
BOD1L1	-2.14545	0.469384	0.0634398	0.842987
TUSC2	-0.910856	0.31918	0.0634531	0.842987
LRRCC1	-4.26107	0.912179	0.0637853	0.844662
CDCA5	-2.99076	0.677035	0.0642068	0.847833
NHLRC2	-4.33692	1.04282	0.0643759	0.849551
PANX1	-4.528	0.970273	0.0646377	0.85146
KIF14	-2.42261	0.564417	0.0647101	0.851899
KIAA0895L	-5.50143	1.59237	0.0649597	0.853639
RP3-477O4.14	-2.97964	0.583316	0.0652661	0.857148
RPRD1A	-2.92829	0.536288	0.0656764	0.861053
BCAS2	0.133456	0.229031	0.0657643	0.861615
POLD1	-3.86262	0.715244	0.0659845	0.863981
MICB	-3.60594	0.755899	0.0660961	0.864141
STK19	-3.13338	0.602543	0.0661498	0.864141
CASC7	-2.90304	0.599525	0.066149	0.864141
MVK	-3.82917	0.866063	0.0663318	0.864164
TESPA1	-1.13255	0.356812	0.0662646	0.864164
PIAS4	-3.66226	0.763241	0.0664471	0.864164
RABGAP1L	-1.81276	0.424865	0.0664047	0.864164
WDR83OS	1.11441	0.165968	0.0664012	0.864164
RFC2	-1.45098	0.373463	0.0665137	0.864164
C10orf32	-1.49205	0.372581	0.066512	0.864164
SYF2	0.975718	0.175453	0.0665138	0.864164
TMEM243	-0.592601	0.281242	0.066668	0.865136
CYC1	1.06553	0.183256	0.0667124	0.865198
SEPHS2	0.0865177	0.234139	0.0667858	0.865634
NOA1	-1.79926	0.380821	0.0670808	0.86791
SMTN	-3.76213	0.789115	0.0671721	0.868576
TTC33	-3.22555	0.645416	0.0673046	0.869774
C16orf58	-4.11263	0.760602	0.0674279	0.869821
CD46	-2.19594	0.445068	0.0674065	0.869821
HCLS1	0.868102	0.188518	0.0679134	0.875018
LAX1	-4.28847	0.885816	0.0681534	0.877103
CDK5	-1.97383	0.443034	0.0682459	0.877257
TTBK2	-5.44407	1.5482	0.0685231	0.877875
MPZL1	-3.27298	0.656173	0.0687532	0.880145
TPTEP1	-7.07901	2.98729	0.0690602	0.882683
RLN2	-3.91621	0.806207	0.0690729	0.882683
AKIRIN2	-1.87523	0.426893	0.0691323	0.882925
UBE2K	-0.27682	0.248226	0.0692022	0.8833
SRP19	0.546098	0.200263	0.0693607	0.883772
MED8	-0.806245	0.302663	0.0693548	0.883772
FZD6	-5.60421	1.44727	0.0696222	0.885034
RAB37	-2.67939	0.552582	0.0695613	0.884924
C3orf38	-1.90081	0.417622	0.0695729	0.884924
PIP5K1B	-6.71896	2.16723	0.070328	0.890846
SEPHS1	-1.65436	0.395228	0.0701336	0.88946
RP11-589C21.6	-6.02293	1.93746	0.0704957	0.891049
APBB1IP	-0.784117	0.29434	0.07027	0.890672
ZNF738	-3.71726	0.817421	0.070504	0.891049
PHOSPHO2	-5.83362	1.55745	0.0707848	0.892011
CSRP1	-1.83293	0.397959	0.0707217	0.892011
CCT6A	1.13865	0.182094	0.0707184	0.892011
SEC11C	1.36798	0.188496	0.070774	0.892011
SCMH1	-6.41057	1.96877	0.0711576	0.893656
APOD	-7.9812	23.1971	0.0715746	0.894398
AC002331.1	-3.91575	0.924275	0.0712433	0.893656
KLHL5	-3.29049	0.655383	0.0711985	0.893656
ORMDL1	0.177373	0.22433	0.0712416	0.893656
NCAPD2	-2.30168	0.479928	0.0714487	0.894186
NR1H2	-0.888572	0.290334	0.0714126	0.894186
COQ10B	-1.13969	0.336232	0.0714495	0.894186
TSNAX	-0.896808	0.298422	0.0715668	0.894398
OS9	-0.4013	0.252885	0.0716306	0.894398
RP11-677M14.7	-7.63659	2.75882	0.0721844	0.898739
GVQW1	-6.58002	2.63912	0.072382	0.898739
BRI3BP	-3.25603	0.629186	0.072184	0.898739
SLC12A9	-3.41243	0.64065	0.0721807	0.898739
RP11-25K19.1	-5.75233	1.966	0.0724405	0.898739
MAP3K8	-0.854306	0.327847	0.0723803	0.898739
PDE7B	-3.0857	0.684546	0.0724318	0.898739
AREL1	-5.15805	1.37956	0.0726545	0.899456
RNASEH2B	0.0351132	0.232413	0.072473	0.898739
TMEM106B	-1.77761	0.399298	0.0726393	0.899456
VEZT	-2.97693	0.564059	0.0728089	0.900361
PAXBP1-AS1	-7.03722	2.31959	0.0731896	0.902492
LMO4	-1.41131	0.367053	0.073002	0.901709
NELFB	-3.03244	0.603342	0.0731333	0.902353
ZFYVE21	-2.79774	0.540345	0.0731369	0.902353
LMAN1	0.306631	0.219528	0.0732338	0.902527
JAGN1	-0.401619	0.246977	0.0732839	0.90259
SPTBN1	-1.65222	0.374661	0.0733217	0.90259
ZSCAN18	-5.97025	1.5594	0.0736726	0.90493
GLI4	-3.53966	0.660465	0.0737609	0.90493
SLC33A1	-2.31092	0.444644	0.0738748	0.905252
RAB9A	-2.50257	0.506227	0.0738746	0.905252
RP11-345J4.5	-0.338418	0.26338	0.0739117	0.905252
ARL5B-AS1	-6.67607	2.51695	0.0741426	0.905555
DEPDC1B	-2.08687	0.440261	0.0741076	0.905555
CD27	0.576541	0.22487	0.0740738	0.905555
ELF4	-5.1018	1.06458	0.074395	0.90715
AHI1	-1.29723	0.370598	0.0743321	0.90715
TOLLIP-AS1	-4.71416	0.918883	0.0745628	0.90853
RP4-728D4.2	-4.70028	1.01653	0.0746986	0.908763
CETN2	-1.91982	0.405293	0.0746828	0.908763
ANKEF1	-5.91002	1.6695	0.0749682	0.909864
NTHL1	-1.88201	0.385725	0.0748359	0.909495
BCL2L1	-2.11417	0.469016	0.0753641	0.911007
CHMP7	-1.75486	0.369097	0.0753575	0.911007
PAK2	-0.29666	0.246236	0.0753548	0.911007
SGOL2	-0.660194	0.35882	0.0753817	0.911007
CDC6	-3.05207	0.629044	0.075452	0.911007
MED20	-3.31321	0.675403	0.0757016	0.912815
MED6	-0.902484	0.293281	0.0757865	0.913334
ADRBK1	-1.93386	0.412303	0.0760113	0.914275
CCDC97	-2.17202	0.433982	0.0762525	0.916418
TMX1	-0.476266	0.261769	0.0765445	0.918765
TMEM19	-2.90839	0.567498	0.0766763	0.918978
MYL9	-6.94284	3.58643	0.0770419	0.920351
MTBP	-6.3663	1.61944	0.0770092	0.920351
NCDN	-3.95724	0.752865	0.0768895	0.920351
MICU1	-2.84078	0.53716	0.0769006	0.920351
SMIM14	-4.09465	0.774284	0.0769542	0.920351
CCDC14	-3.35127	0.611972	0.077311	0.922169
SUZ12	-2.00143	0.452736	0.0773495	0.922169
FYN	-1.99632	0.390626	0.0774079	0.922169
SFPQ	0.843619	0.201971	0.0773726	0.922169
LMNB2	-2.90889	0.561012	0.0777051	0.924195
SIRT5	-3.68417	0.69548	0.0777805	0.924573
PHKG2	-2.22836	0.447542	0.0779424	0.925384
IRF2BP2	-2.61506	0.505372	0.0780173	0.925384
SETD8	-3.84119	0.768551	0.0781002	0.925863
CCDC88A	-5.23649	1.31922	0.0783857	0.927231
RFC4	-1.50435	0.373731	0.0782874	0.927231
REPIN1	-3.29141	0.660289	0.078384	0.927231
DYNLRB1	1.07647	0.172576	0.0783287	0.927231
NUP93	-1.66855	0.35935	0.0786635	0.929463
PYGO2	-3.95559	0.815113	0.0789396	0.929463
CENPP	-4.06284	0.873408	0.0791341	0.929463
IRGQ	-5.89859	1.75609	0.0793017	0.929463
YTHDF2	-0.0427862	0.220873	0.07909	0.929463
MANBAL	-2.90594	0.59103	0.0792277	0.929463
HOTAIRM1	-4.15073	0.865265	0.0794958	0.929463
CNOT3	-2.50969	0.442408	0.0796049	0.929463
IL23A	-1.09644	0.350753	0.0795994	0.929463
ZNF281	-2.30592	0.469429	0.0796097	0.929463
WWC3	-4.23664	0.94742	0.0797121	0.929463
CLIC4	-5.24447	1.62266	0.0800048	0.929463
ADAM8	-1.3739	0.337237	0.0797952	0.929463
SMAD4	-4.52633	0.927326	0.0799232	0.929463
PPIE	-0.826387	0.300514	0.0799041	0.929463
TCEANC2	-4.22603	0.840101	0.0799732	0.929463
DNAJC8	1.31349	0.152312	0.0800263	0.929463
RPA1	-0.913493	0.284798	0.0801432	0.929463
ELF1	0.426289	0.209342	0.0801896	0.929463
STK39	-4.46278	1.04511	0.0803667	0.929463
KIAA1430	-1.69047	0.384052	0.0802714	0.929463
TAF9B	-1.57302	0.356237	0.0803048	0.929463
SAP18	2.01802	0.117713	0.0803936	0.929463
GGH	-0.455695	0.280311	0.0805624	0.929463
TUBA4A	1.81386	0.177171	0.0808612	0.929463
TCEB3	-1.64187	0.391079	0.0809546	0.929463
L3MBTL2	-2.54505	0.463653	0.0809855	0.929463
CFL1	5.00364	0.054703	0.0809348	0.929463
ZNHIT3	-0.214094	0.242618	0.0810903	0.929463
C9orf40	-3.17557	0.614152	0.0811612	0.929463
TAB3	-4.9705	1.32789	0.08146	0.929463
SASS6	-2.61862	0.513235	0.0815012	0.929463
INTS6	-2.83725	0.536119	0.0815161	0.929463
WDR44	-4.63347	1.07485	0.0820952	0.929463
ANKRD32	-2.8561	0.540072	0.0820316	0.929463
PSMB5	0.667452	0.19899	0.0824291	0.929463
FRYL	-3.08334	0.58771	0.0827472	0.929463
LSR	-3.54101	0.714477	0.0827878	0.929463
FAM204A	-0.539401	0.257848	0.0827338	0.929463
PTOV1	-1.87931	0.412818	0.0828805	0.929463
FRA10AC1	-2.13687	0.3997	0.0829944	0.929463
PSIP1	0.348599	0.216222	0.0830674	0.929463
MTFR1	-3.52452	0.693843	0.0831537	0.929463
PARPBP	-2.6439	0.510223	0.0834472	0.929463
UBXN4	0.84481	0.186653	0.083411	0.929463
SMG1	-2.84523	0.562391	0.083518	0.929463
MTERFD2	-1.56304	0.345399	0.0835443	0.929463
KIDINS220	-3.15184	0.577722	0.0835863	0.929463
ERN1	-1.18526	0.356806	0.0835709	0.929463
LSM1	0.560935	0.197565	0.0836424	0.929463
MIR4453	-4.77715	0.979332	0.0837885	0.929463
TAP1	1.94653	0.156203	0.0839022	0.929463
NFAT5	-3.77638	0.839761	0.0841808	0.929463
IK	0.736463	0.17392	0.0842257	0.929463
GCA	-3.28856	0.622446	0.0845711	0.929463
ALKBH1	-3.96515	0.833975	0.0846445	0.929463
TMEM242	-1.35473	0.338628	0.0845923	0.929463
SPPL3	-3.58177	0.661953	0.0847963	0.929463
RP1-151F17.1	-8.43863	22.8783	0.0852718	0.929463
NUP214	-3.3349	0.591899	0.0848737	0.929463
RP11-167N5.5	-8.32042	22.8139	0.0857743	0.929463
SUV39H2	-3.31763	0.618335	0.0853978	0.929463
ANXA5	1.65178	0.159911	0.0854207	0.929463
PPHLN1	0.11904	0.210017	0.085588	0.929463
MAN1B1	-2.81857	0.485437	0.0857583	0.929463
SENP2	-3.79353	0.710659	0.0860084	0.929463
RWDD1	0.802931	0.179312	0.0859964	0.929463
RP11-553L6.5	-9.44943	22.3391	0.0865571	0.929463
PLXNA1	-7.89494	22.6943	0.0865606	0.929463
CDK11A	-1.13629	0.293607	0.0861787	0.929463
H2AFY	1.68224	0.137813	0.0861298	0.929463
KLHDC2	-1.01254	0.279822	0.0862097	0.929463
MMADHC	0.77901	0.170991	0.0862765	0.929463
PARP6	-4.28516	0.916321	0.0866674	0.929463
RRM2B	-3.75426	0.73355	0.08667	0.929463
SLC23A3	-7.97758	3.09741	0.0869767	0.929463
MTURN	-6.16088	1.54183	0.0868433	0.929463
CRIP1	-0.265738	0.253198	0.0867991	0.929463
ABHD3	-1.45402	0.331081	0.0869873	0.929463
AC147651.4	-5.83092	1.527	0.0874045	0.929463
GTF3C3	-2.72847	0.492335	0.0872081	0.929463
BIN3	-1.4305	0.337566	0.0873099	0.929463
SH2D4A	-5.75877	1.56467	0.0875224	0.929463
GPN3	-1.29254	0.343439	0.0874647	0.929463
SPN	0.544943	0.194595	0.0874447	0.929463
MTMR8	-7.37267	23.0677	0.0879768	0.929463
GFOD1	-7.64433	22.4737	0.0880385	0.929463
CDC42BPB	-8.41925	22.685	0.0882055	0.929463
RBBP9	-4.81183	1.014	0.0879583	0.929463
SPC25	-2.28906	0.474361	0.0878531	0.929463
IER5L	-8.44343	22.7947	0.0884167	0.929463
DMC1	-5.58021	1.13579	0.0880849	0.929463
ING3	-1.44886	0.354743	0.088001	0.929463
PAAF1	-2.16648	0.417201	0.0884462	0.929463
BANP	-3.57166	0.710191	0.0886298	0.929463
ATP2B4	-2.81533	0.558026	0.0886185	0.929463
PAN3-AS1	-7.85059	22.9014	0.0890475	0.929463
KRCC1	-0.366851	0.249729	0.0885527	0.929463
CYBA	3.47772	0.0921909	0.0886276	0.929463
ARHGEF6	-1.0972	0.30713	0.088678	0.929463
CHTF8	-1.32948	0.323003	0.0887716	0.929463
ZC3H12D	-5.62431	1.3354	0.0892337	0.929463
DNAL4	-3.74988	0.765129	0.0892671	0.929463
CDKN2AIPNL	-1.21709	0.315984	0.0892028	0.929463
MMS19	-3.93795	0.758086	0.0893599	0.929463
NCOA1	-4.37375	1.1198	0.0895417	0.929463
YTHDF3-AS1	-4.47624	0.901895	0.0894664	0.929463
SEPT1	1.5818	0.150984	0.0893433	0.929463
RNASEK	-4.2057	0.893392	0.0896455	0.929463
CTB-41I6.1	-7.97038	22.8891	0.0900816	0.929463
HNF1B	-7.52124	3.08976	0.0900124	0.929463
G2E3	-2.70426	0.569474	0.0897492	0.929463
CEBPB	-0.85274	0.281359	0.0897004	0.929463
FAM103A1	-0.0999425	0.226422	0.0897296	0.929463
AC096649.3	-7.95427	22.4751	0.0902106	0.929463
MDC1	-3.77303	0.667706	0.08989	0.929463
SLC35B3	-2.48508	0.467864	0.0898597	0.929463
NUP37	-0.503901	0.263382	0.0899123	0.929463
NEU1	-1.79958	0.384616	0.089941	0.929463
IL12RB2	-4.82533	1.0638	0.0902125	0.929463
GBP3	-1.79824	0.413113	0.0902134	0.929463
TIAM2	-7.22514	22.6006	0.0907223	0.93246
STAMBP	-1.66412	0.342266	0.0905036	0.931572
PPIF	-1.16627	0.324017	0.0906859	0.93246
SYNM	-8.26406	22.9554	0.0913932	0.933494
CHMP2A	1.75711	0.13595	0.090926	0.932836
PAG1	-1.40179	0.354738	0.0910321	0.933486
COCH	-8.38159	22.6617	0.0915095	0.933494
RP3-428L16.2	-7.76208	3.09527	0.0914295	0.933494
TTC7A	-3.05733	0.600822	0.0911893	0.933494
JAZF1	-6.79929	2.3881	0.0914639	0.933494
RP11-160O5.1	-5.35196	1.48865	0.0915673	0.933494
FBXO45	-4.13989	0.858979	0.0914819	0.933494
DUSP6	-1.52289	0.447739	0.0914678	0.933494
OCLN	-6.67741	1.98819	0.0917448	0.933494
RP11-401F2.3	-7.46647	3.0505	0.0919297	0.933494
GOLIM4	-4.5171	0.79834	0.0916673	0.933494
SP4	-3.52469	0.638447	0.0916974	0.933494
NCAPH2	-2.10173	0.395134	0.0918011	0.933494
HYI	-2.16595	0.416131	0.0918066	0.933494
RPP25L	-1.3418	0.299051	0.0919202	0.933494
CTD-2165H16.4	-6.08914	1.71671	0.0923975	0.933494
MSTO1	-3.08281	0.536744	0.0921868	0.933494
TRIM69	-0.735658	0.280626	0.0922039	0.933494
TEX10	-3.7659	0.715291	0.092304	0.933494
CTD-2033A16.3	-6.61824	2.3372	0.0925354	0.933494
C3orf14	-3.01896	0.573892	0.0923635	0.933494
AP3M2	-1.09999	0.310807	0.0923587	0.933494
HCG25	-7.13125	3.06494	0.0927817	0.933494
AP1B1	-2.58569	0.448553	0.0925077	0.933494
RNF32	-5.6113	1.28496	0.0927943	0.933494
TYW5	-3.27759	0.631963	0.092731	0.933494
AC092295.7	-5.16354	1.39557	0.0928312	0.933494
TM9SF3	-2.04655	0.388095	0.0928151	0.933494
CMTM8	-3.65795	0.733182	0.0930947	0.933971
HAUS2	-2.44335	0.461322	0.0931716	0.933971
C11orf82	-4.98947	1.28361	0.0934097	0.935427
RP5-827C21.4	-3.66477	0.676248	0.0933798	0.935427
RP13-131K19.6	-7.74701	3.12389	0.0938274	0.9356
SQSTM1	0.357265	0.209663	0.0935834	0.9356
NUP107	-1.96468	0.37748	0.0939109	0.9356
BCKDHA	-6.64671	1.81378	0.0941668	0.9356
CTD-2561B21.11	-6.30045	1.54969	0.0941401	0.9356
SSNA1	0.965395	0.1697	0.0939814	0.9356
CLCN7	-4.50092	0.874106	0.094221	0.9356
FN3KRP	-2.03857	0.384629	0.0941454	0.9356
RP5-1065J22.8	-4.88759	1.05259	0.0943635	0.9356
SNRPB	2.16402	0.123555	0.0942725	0.9356
TUSC1	-7.79163	2.91756	0.0947836	0.93583
DMTF1	-3.37333	0.573826	0.0945194	0.9356
FXN	-1.80433	0.348521	0.0945143	0.9356
GDF11	-7.02403	2.44593	0.0949715	0.93583
BHLHE40	-1.05264	0.298181	0.0946286	0.9356
BBS10	-6.53739	2.3982	0.0950254	0.93583
FBLIM1	-6.96756	3.01776	0.0951051	0.93583
VPS37A	-2.46873	0.461801	0.0948059	0.93583
RP5-1043L13.1	-7.99748	22.4121	0.095243	0.93583
RP11-778D9.12	-8.78286	22.7947	0.0954467	0.936047
ACOX1	-3.33782	0.608689	0.0951344	0.93583
CTD-2020K17.1	-2.83441	0.542477	0.0952419	0.93583
PELP1	-2.34288	0.415244	0.0953037	0.93583
LINC00863	-8.01664	23.0479	0.0957553	0.937221
ZNF664	-4.92348	1.14696	0.0953844	0.935857
PIR	-3.02744	0.518254	0.0955469	0.936584
BBS1	-7.62092	22.5282	0.0962554	0.937815
RP11-4F5.2	-7.29321	3.13802	0.0963368	0.937815
SEC61A1	-1.33297	0.319058	0.0960224	0.937815
CHDH	-5.92346	1.74125	0.0965302	0.937815
PLOD1	-6.07257	1.29506	0.0966189	0.937815
SERINC3	-0.787097	0.272297	0.0965365	0.937815
CYTH1	-0.84324	0.25528	0.0965325	0.937815
BOLA3-AS1	-6.42665	2.30991	0.0968744	0.937815
FOCAD	-4.67725	0.953766	0.0966774	0.937815
AGFG2	-4.38887	0.978476	0.0967264	0.937815
TAOK2	-4.77685	1.2228	0.0969371	0.938005
DIS3L	-3.66119	0.611627	0.0968066	0.937815
PPP2CA	0.0919686	0.208475	0.0967742	0.937815
ANXA6	1.44677	0.142888	0.0968639	0.937815
CACUL1	-2.81174	0.530752	0.0972616	0.938872
RNF8	-1.6435	0.337332	0.0973168	0.938872
CEBPZ-AS1	-0.920579	0.286194	0.0975424	0.939277
USP46	-4.57065	0.919761	0.0979653	0.942516
ABCD1	-5.44115	1.33873	0.0981123	0.942682
SMARCB1	0.433532	0.193572	0.098065	0.942682
FAR1	-3.82072	0.77645	0.0982423	0.942987
HOXB2	-1.45399	0.380352	0.0983237	0.943051
FAN1	-6.1995	1.37794	0.0986859	0.946109
B4GALNT3	-8.76541	22.7904	0.0989978	0.947016
HLA-DQA1	-4.90263	1.20519	0.0988936	0.947016
PRPF8	-2.11776	0.395999	0.0989517	0.947016
GCLM	-1.27401	0.30664	0.0992112	0.947734
SCCPDH	-2.5647	0.474352	0.0992902	0.947734
EVI2A	-0.468486	0.265636	0.099396	0.948329
HBD	-9.22869	22.468	0.0999938	0.951549
ZNF267	-1.60062	0.355544	0.0998221	0.951364
ZNF322	-4.25724	0.864295	0.100196	0.951549
CTHRC1	-7.68227	23.2366	0.100679	0.95306
RPS19BP1	0.921222	0.167563	0.100193	0.951549
TMEM33	-1.30599	0.304591	0.100208	0.951549
PPP2R3C	-0.486902	0.237591	0.100221	0.951549
ANO10	-4.8454	0.919079	0.100452	0.952985
CCL27	-6.56108	2.19376	0.100791	0.953299
POM121C	-3.67448	0.687129	0.100731	0.953137
ANKDD1A	-3.70268	0.631018	0.101037	0.953968
LRRFIP1	1.42786	0.158419	0.101013	0.953968
NDUFA10	-0.215123	0.214216	0.101025	0.953968
H2AFX	-1.36306	0.336964	0.101447	0.95618
PRRG4	-7.54937	22.8125	0.101999	0.958066
MRPL35	-0.78294	0.267108	0.101635	0.957539
ATP6V0E1	1.86628	0.11971	0.101795	0.958066
ARHGEF1	-0.343025	0.214576	0.101987	0.958066
ZFP14	-3.66087	0.706636	0.102181	0.959275
NEK2	-2.21559	0.476264	0.102255	0.959275
NCOR1	0.308607	0.186547	0.102259	0.959275
ST6GALNAC4	-3.24528	0.548784	0.102317	0.9594
GOLPH3L	-3.31201	0.608111	0.102403	0.959591
TRIM16	-3.98817	0.761722	0.102439	0.959591
KNSTRN	-1.34248	0.389162	0.10251	0.959591
RMI2	-2.6645	0.484666	0.102541	0.959591
FAM91A1	-3.46028	0.6189	0.102645	0.959591
RPL26L1	0.334141	0.18526	0.102635	0.959591
ILF2	1.68061	0.131939	0.102641	0.959591
CRLF3	-1.59992	0.34193	0.102757	0.959666
ZNF160	-4.33095	0.876385	0.10301	0.960942
FAM118A	-3.41411	0.58978	0.10315	0.961424
ZNF18	-4.10483	0.790865	0.103237	0.961828
CTC-459F4.3	-3.49894	0.708399	0.103355	0.962099
EMC4	0.58698	0.176523	0.103303	0.962026
FBXW2	-1.36831	0.307178	0.103463	0.962692
SRR	-3.28692	0.536794	0.103584	0.963
LRTOMT	-4.90866	1.01244	0.103804	0.964582
FAM65A	-5.58475	1.26394	0.103931	0.964582
HOMEZ	-4.03791	0.767957	0.103902	0.964582
TRMU	-2.24971	0.408461	0.103921	0.964582
ZSCAN9	-6.45249	1.87362	0.104181	0.965253
RCSD1	-0.0343026	0.212943	0.104023	0.964611
TNIP3	-5.31132	1.41014	0.104248	0.965471
ZNF326	-1.55418	0.317927	0.104162	0.965253
CST7	-0.958395	0.294467	0.104701	0.968286
S100A4	4.94342	0.108319	0.104676	0.968286
NAPA	0.0725705	0.199146	0.104866	0.969128
SRSF11	0.629228	0.187294	0.105045	0.969961
RP11-849H4.2	-5.03593	0.889433	0.105268	0.971197
TRMT5	-3.85476	0.682542	0.106048	0.973525
TMEM60	-1.1632	0.300496	0.106139	0.973525
FUT8	-1.80146	0.350101	0.106151	0.973525
SPICE1	-5.37719	1.25053	0.10663	0.973525
MGAT5	-6.32317	1.66147	0.106695	0.973525
IDH3G	0.00337396	0.203192	0.106454	0.973525
YEATS4	-0.695158	0.262066	0.106562	0.973525
KIF3A	-1.3404	0.339397	0.107331	0.973525
PEX2	-1.21882	0.298001	0.10755	0.973525
SUN1	-4.15897	0.874475	0.108007	0.973525
GTF2H2	-1.93108	0.35392	0.107987	0.973525
GTPBP8	-1.7617	0.361714	0.10816	0.973525
H2AFJ	0.00841118	0.213536	0.108107	0.973525
NDUFB1	1.46547	0.147724	0.108224	0.973525
TNFRSF4	0.571984	0.269368	0.108273	0.973525
RP11-336K24.12	-5.12164	1.14594	0.108539	0.973525
PHF7	-4.17196	0.76201	0.108507	0.973525
SNX9	-2.94549	0.532774	0.108555	0.973525
ZNF717	-5.1917	1.143	0.108825	0.973525
HACL1	-1.5097	0.333305	0.108825	0.973525
LMBR1	-4.26962	0.970178	0.108954	0.973525
TPR	0.821801	0.178264	0.109127	0.973525
IRAK2	-6.67738	1.80629	0.109461	0.973525
BPNT1	-2.35851	0.416221	0.109302	0.973525
TMEM179B	-0.129588	0.215222	0.10928	0.973525
ATG10	-3.09744	0.532764	0.109392	0.973525
OLFM2	-3.98074	0.714191	0.109428	0.973525
PLA2G12A	-2.25573	0.42907	0.109665	0.973525
LIPE	-4.19657	0.744174	0.109765	0.973525
RP11-159D12.2	-5.54226	1.32355	0.109934	0.973525
LMCD1	-5.62404	1.3525	0.110041	0.973525
MAN1A1	-5.55141	1.65812	0.110139	0.973525
RP4-612B15.3	-5.58103	1.33467	0.110039	0.973525
GAD1	-6.90972	23.0109	0.110674	0.973525
KIAA0556	-7.02499	2.90315	0.110798	0.973525
ZBTB45	-3.98053	0.741385	0.110635	0.973525
SEMA4A	-4.47995	0.96743	0.110715	0.973525
FNIP1	-4.65902	1.04547	0.110793	0.973525
MLLT4	-3.49009	0.616984	0.110775	0.973525
IL3RA	-3.09919	0.584466	0.110828	0.973525
FMO4	-5.7666	1.37422	0.110993	0.973525
C10orf128	-6.47623	1.62916	0.111183	0.973525
ERICH1	-0.954257	0.272211	0.110909	0.973525
IRX3	-3.76161	0.993479	0.11116	0.973525
ZHX1	-3.10511	0.525098	0.11111	0.973525
RP11-474G23.3	-4.29834	0.82183	0.111393	0.973525
ZBTB11-AS1	-5.26374	1.07228	0.111504	0.973525
MAGEE1	-6.03644	1.46162	0.111646	0.973525
RAB6A	-1.36563	0.316406	0.111637	0.973525
PTPLA	-4.87197	0.985387	0.111852	0.973525
CMSS1	-1.60167	0.352332	0.111941	0.973525
SRP9	1.83971	0.123932	0.111968	0.973525
DPM2	-1.21638	0.289759	0.112081	0.973525
WIPI1	-2.53193	0.442803	0.112146	0.973525
ERCC4	-2.434	0.447769	0.112353	0.973525
KCMF1	-2.26163	0.446271	0.112473	0.973525
HLA-DMA	-2.16452	0.415004	0.11247	0.973525
HMGCS1	-3.1411	0.515929	0.112588	0.973525
ELP6	-1.10053	0.267888	0.112602	0.973525
CD4	-1.11257	0.286469	0.112875	0.973525
TMEM18	-1.42069	0.317598	0.113193	0.973525
RBMX	0.748819	0.170772	0.113212	0.973525
CREB3L4	-5.04481	0.920165	0.113391	0.973525
ECI1	-3.30829	0.616632	0.113357	0.973525
TMEM14C	-0.291324	0.235405	0.11329	0.973525
ASH2L	-2.04487	0.358998	0.113456	0.973525
MGME1	-1.66396	0.357553	0.113504	0.973525
NDRG3	-2.6157	0.440895	0.113562	0.973525
TRADD	0.554117	0.171508	0.113604	0.973525
RGS16	-1.55673	0.374646	0.113914	0.973525
USB1	-1.17343	0.287194	0.114009	0.973525
DGKD	-3.95315	0.628046	0.114058	0.973525
DGCR6L	-0.562901	0.237718	0.114202	0.973525
CYB5B	-0.179533	0.2182	0.114339	0.973525
DNAJB9	-1.51539	0.346334	0.114365	0.973525
DPP9	-3.03799	0.522052	0.114439	0.973525
PPFIBP1	-1.39606	0.354706	0.114831	0.973525
ITGB1	-1.32475	0.330969	0.114813	0.973525
PRIM2	-3.34156	0.525068	0.114867	0.973525
MED27	-1.67384	0.32818	0.115021	0.973525
COMTD1	-2.15205	0.414819	0.115108	0.973525
PJA2	-2.21167	0.380814	0.115281	0.973525
RHBDD3	-2.84568	0.499647	0.115355	0.973525
LRRC59	-0.500992	0.234524	0.115357	0.973525
MBTPS1	-3.74948	0.677972	0.11576	0.973525
JAKMIP2	-5.78802	1.20001	0.116272	0.973525
NCALD	-3.90071	0.593473	0.116204	0.973525
PRPSAP1	-1.36234	0.29643	0.116433	0.973525
MYCBP	-0.856256	0.260213	0.116421	0.973525
ZP3	-4.61173	0.797564	0.116652	0.973525
DNAJA4	-4.70138	0.883438	0.116726	0.973525
BLMH	-1.74378	0.312071	0.116684	0.973525
TMED5	-1.4439	0.312213	0.11668	0.973525
SNX22	-6.54357	2.49396	0.117175	0.973525
XPO6	-3.20625	0.565746	0.117136	0.973525
M6PR	-0.240604	0.211807	0.117285	0.973525
SQRDL	1.00668	0.152195	0.117619	0.973525
SMAP2	-0.74909	0.262364	0.117732	0.973525
APOLD1	-3.11208	0.508861	0.117832	0.973525
METTL15	-3.7482	0.6885	0.118013	0.973525
AC002306.1	-7.49682	2.59899	0.118316	0.973525
RBM18	-1.66731	0.324639	0.118127	0.973525
C11orf58	1.61757	0.122599	0.118213	0.973525
ARIH2	-1.40954	0.294047	0.118418	0.973525
GGCX	-2.86941	0.47914	0.1187	0.973525
ACTG1	5.12751	0.0726943	0.118673	0.973525
MRPS16	-0.0972052	0.220983	0.119197	0.973525
PGAP2	-2.99948	0.512362	0.119347	0.973525
GABARAP	-3.966	0.645697	0.119364	0.973525
SLC1A5	-1.05242	0.278745	0.119326	0.973525
HAGH	-0.841231	0.259415	0.119693	0.973525
TOP2A	-0.903051	0.285051	0.119689	0.973525
TMEM66	2.00913	0.112948	0.119872	0.973525
FOXN2	-2.95443	0.514297	0.119966	0.973525
C6orf226	-1.65188	0.33082	0.119944	0.973525
ALKBH6	-2.21211	0.411785	0.120104	0.973525
MON2	-4.83616	0.965746	0.120251	0.973525
LINC00176	-3.33112	0.656653	0.120475	0.973525
POLR2J	1.00166	0.147415	0.120446	0.973525
TAF1B	-2.17681	0.386318	0.120709	0.973525
COG8	-3.7534	0.597426	0.12074	0.973525
MDGA1	-4.61998	0.874354	0.121124	0.973525
TCN2	-7.33725	2.03129	0.121385	0.973525
CCPG1	-2.61355	0.441262	0.121371	0.973525
TBCK	-5.39086	1.23484	0.121909	0.973525
TES	-1.21162	0.280598	0.121793	0.973525
TDG	-0.509046	0.232341	0.121771	0.973525
CENPQ	-3.21896	0.494638	0.122078	0.973525
FAM229B	-5.446	1.16143	0.122207	0.973525
FAM63B	-2.44322	0.458228	0.122264	0.973525
MIS18BP1	-1.18391	0.294571	0.122412	0.973525
COPS4	-0.338788	0.209241	0.122469	0.973525
GCNT2	-5.91905	1.31618	0.122867	0.973525
ATPIF1	2.11664	0.119969	0.122655	0.973525
SNRPG	2.88783	0.0948192	0.12269	0.973525
IDE	-4.70311	0.834381	0.122925	0.973525
TCOF1	-2.91822	0.469776	0.122899	0.973525
NUP98	-2.71121	0.464253	0.12303	0.973525
USP40	-5.26859	1.07496	0.123206	0.973525
MCMBP	-2.122	0.334721	0.123261	0.973525
RUNX2	-5.61619	1.42777	0.123613	0.973525
RP11-389O22.1	-7.81965	3.75864	0.123897	0.973525
NFX1	-4.01476	0.733734	0.12367	0.973525
HAUS1	-0.212567	0.21015	0.123616	0.973525
SLC25A51	-3.49978	0.655099	0.123776	0.973525
EPGN	-6.62332	2.04133	0.124007	0.973525
PPID	-0.283475	0.219189	0.123911	0.973525
RP11-492E3.2	-4.23561	0.816938	0.124112	0.973525
IARS2	-1.82783	0.335547	0.124433	0.973525
AIFM1	-1.8214	0.331665	0.124538	0.973525
MTMR9	-3.13695	0.498493	0.124629	0.973525
ORC5	-3.0138	0.503204	0.124849	0.973525
GNAQ	-3.38472	0.599713	0.124924	0.973525
CTR9	-1.20679	0.26996	0.124949	0.973525
CROT	-4.45482	0.746035	0.12531	0.973525
HSD17B7	-2.59984	0.460366	0.125451	0.973525
BICD1	-4.61504	0.963676	0.125604	0.973525
POLR2G	0.626416	0.170425	0.125465	0.973525
PANK2	-1.3576	0.285065	0.12551	0.973525
FABP5	-0.646879	0.261253	0.125617	0.973525
EGLN1	-3.60321	0.643243	0.125802	0.973525
TMEM127	-3.41455	0.63605	0.125789	0.973525
TMEM143	-5.01091	0.98834	0.126148	0.973525
ZDHHC13	-3.19495	0.535132	0.126333	0.973525
USP42	-3.55389	0.609501	0.12654	0.973525
AC006129.2	-2.19446	0.365573	0.126646	0.973525
CTSH	0.54008	0.216679	0.126637	0.973525
TAF9	1.03708	0.145159	0.126668	0.973525
ASPH	-6.75783	2.31637	0.127055	0.973525
ENOSF1	-2.91377	0.440782	0.126926	0.973525
C12orf23	-2.95316	0.50462	0.127062	0.973525
ZXDC	-5.20732	0.941795	0.12729	0.973525
TPRKB	0.247241	0.18698	0.127159	0.973525
TUBA1B	4.79245	0.130641	0.127324	0.973525
MDH1	1.91658	0.111806	0.127339	0.973525
ZNF558	-6.08986	1.63399	0.127886	0.973525
MIR146A	-5.61091	1.60419	0.127963	0.973525
UTP6	-1.09205	0.268184	0.127743	0.973525
WRNIP1	-3.21187	0.60261	0.127798	0.973525
ITGB2-AS1	-3.22705	0.570394	0.128454	0.973525
ANKRD49	-1.84079	0.350016	0.128457	0.973525
FANCL	-5.61518	1.1908	0.128732	0.973525
MRPS6	1.12729	0.167899	0.128592	0.973525
HYLS1	-2.70434	0.456732	0.128794	0.973525
YBX3	-2.4731	0.427718	0.128906	0.973525
MEGF9	-5.74864	1.35916	0.129089	0.973525
LIN9	-5.30416	0.978591	0.129662	0.973525
YIPF5	-0.998267	0.271459	0.129582	0.973525
ZADH2	-4.18575	0.78372	0.129771	0.973525
MTMR3	-5.0765	1.14253	0.129985	0.973525
TSPAN5	-2.78221	0.475704	0.129972	0.973525
MAP1LC3B2	-4.11226	0.725313	0.130113	0.973525
JTB	1.63658	0.125741	0.130121	0.973525
METTL22	-4.37616	0.741022	0.130273	0.973525
AP003733.1	-6.01179	1.43941	0.130371	0.973525
CCDC61	-3.59534	0.594793	0.130553	0.973525
ZMYM5	-2.37767	0.397261	0.130493	0.973525
SLC11A2	-4.18796	0.697692	0.130667	0.973525
ARL6IP5	2.5551	0.0908215	0.130587	0.973525
MCM3	-0.890243	0.264577	0.130963	0.973525
CORO1C	-3.56396	0.600705	0.131206	0.973525
ZNF79	-5.54676	1.45017	0.131443	0.973525
SNX14	-2.3435	0.373909	0.131775	0.973525
ACD	-1.70509	0.313399	0.131794	0.973525
HIF1AN	-3.0643	0.49162	0.131869	0.973525
RPL36AL	3.54784	0.0633867	0.132012	0.973525
GSKIP	-1.4756	0.297864	0.132056	0.973525
FAM129A	-1.68044	0.320885	0.132056	0.973525
CCNI2	-3.46674	0.723679	0.132141	0.973525
RTTN	-6.81244	2.26267	0.13256	0.973525
RAB11FIP1	-0.853822	0.255554	0.132277	0.973525
BIVM	-3.60234	0.592167	0.132524	0.973525
RP4-669L17.10	-8.2733	3.20607	0.132905	0.973525
DISC1	-7.55224	3.19907	0.133021	0.973525
SNX20	-0.935971	0.275879	0.132773	0.973525
BCL2L12	-0.244116	0.220161	0.132821	0.973525
UCP3	-8.08965	3.19495	0.133258	0.973525
CBX3	0.956013	0.144621	0.13286	0.973525
RRAGA	-0.608148	0.230553	0.132924	0.973525
F8A1	-1.7386	0.318879	0.133115	0.973525
GMFG	3.5573	0.068462	0.133244	0.973525
GINS3	-4.57448	0.793954	0.133317	0.973525
C1orf74	-5.76229	1.5843	0.133787	0.973525
RCBTB1	-5.50063	1.191	0.133961	0.973525
RBBP4	-0.433815	0.209621	0.133785	0.973525
CEP170	-4.13071	0.762472	0.133968	0.973525
BRCC3	-1.9986	0.326664	0.134026	0.973525
HSD17B11	-0.335353	0.221772	0.134152	0.973525
ZNF613	-5.55256	1.1026	0.134295	0.973525
MTERF	-3.39205	0.552894	0.134282	0.973525
ZNF821	-5.30237	1.08396	0.134383	0.973525
FANCG	-3.40598	0.502528	0.134308	0.973525
FPGS	-1.79575	0.322796	0.134354	0.973525
NAGLU	-5.65921	1.14069	0.134502	0.973525
CRYZ	-2.46436	0.416794	0.134509	0.973525
TMSB4Y	-6.79543	1.83929	0.134991	0.973525
DCUN1D1	-2.03294	0.361526	0.134956	0.973525
PSMA1	2.32446	0.100123	0.135088	0.973525
RBM45	-2.6771	0.430428	0.135657	0.973525
MAP2K3	-1.17976	0.274639	0.135707	0.973525
PPP1R16B	-4.36503	0.85033	0.135877	0.973525
MESDC2	0.53564	0.169515	0.135797	0.973525
TMEM107	-1.91068	0.352267	0.135868	0.973525
RTCB	-0.347084	0.209043	0.136036	0.973525
PIGB	-3.54331	0.604876	0.136146	0.973525
WNT2B	-7.75382	2.26233	0.136564	0.973525
EIF2B2	-1.09584	0.274662	0.136347	0.973525
KPNB1	-0.000595441	0.201073	0.13641	0.973525
ANKRD28	-2.23089	0.391594	0.136665	0.973525
CCDC101	-2.682	0.442986	0.136848	0.973525
PRPF38A	6.03646e-05	0.187488	0.136862	0.973525
GARS	-0.637149	0.228339	0.136955	0.973525
BAG4	-3.29062	0.558645	0.137272	0.973525
OGDH	-2.75283	0.445682	0.137427	0.973525
FAM126A	-2.0117	0.359092	0.137961	0.973525
CUL9	-5.49431	1.12195	0.138305	0.973525
YPEL1	-4.24953	0.698674	0.138225	0.973525
LRRC20	-8.03813	2.18059	0.138496	0.973525
CCDC150	-7.21359	3.03353	0.138809	0.973525
SVIP	-1.24753	0.292828	0.138433	0.973525
HLA-DPB1	-2.51555	0.477098	0.138506	0.973525
SCAP	-4.06826	0.773426	0.138633	0.973525
CTC-228N24.3	-3.25275	0.515127	0.138615	0.973525
TMTC2	-8.10008	3.31568	0.13908	0.973525
DCLRE1B	-5.38699	1.17064	0.138902	0.973525
PSMD11	0.69132	0.163497	0.138726	0.973525
LTBR	-7.97578	2.2943	0.139128	0.973525
SPTY2D1	-1.9159	0.35749	0.138915	0.973525
BRD8	-2.94263	0.517661	0.139006	0.973525
HS3ST1	-7.10798	2.15867	0.139481	0.973525
HSPB11	0.818376	0.160451	0.13929	0.973525
DEPDC5	-5.97643	1.2715	0.139644	0.973525
FCF1	-2.40902	0.373752	0.139484	0.973525
CCNF	-4.2435	0.782579	0.139642	0.973525
NCAPH	-2.93509	0.501036	0.139585	0.973525
RP11-111M22.3	-3.18237	0.485694	0.139839	0.973525
RP11-115C21.2	-3.07588	0.50935	0.139858	0.973525
RP11-81N13.1	-7.58904	2.9765	0.140461	0.973525
SYS1	-2.59331	0.435482	0.140458	0.973525
LZTS1	-6.65367	2.22091	0.140821	0.973525
TTC14	-1.06697	0.259884	0.140604	0.973525
HAUS8	-3.05772	0.510136	0.140615	0.973525
IQSEC1	-3.7189	0.65309	0.140761	0.973525
OSER1	-1.67651	0.331731	0.140652	0.973525
INTS12	-1.91763	0.339319	0.140852	0.973525
HMOX1	-3.4392	0.732218	0.141004	0.973525
RTF1	0.0219327	0.193652	0.141028	0.973525
MPP6	-4.83745	0.827328	0.141172	0.973525
CLASRP	-3.1946	0.4892	0.141235	0.973525
CDKN2D	-1.26161	0.30408	0.141541	0.973525
CMTM7	-0.495105	0.218945	0.141555	0.973525
ZDHHC4	-1.82843	0.334398	0.14178	0.973525
NUCKS1	1.72678	0.13973	0.141818	0.973525
XRCC3	-4.95921	1.03243	0.142056	0.973525
MSH6	-2.92604	0.441772	0.142367	0.973525
KB-1507C5.2	-5.40274	1.0664	0.142599	0.973525
RP11-429E11.3	-6.90009	2.13109	0.142786	0.973525
CDKN1B	-1.98848	0.373642	0.142611	0.973525
SNRNP40	-0.0849869	0.193975	0.142786	0.973525
TUBB2A	-3.3827	0.538687	0.142857	0.973525
TNFRSF11A	-4.76551	0.832893	0.143096	0.973525
RAB3GAP2	-2.92008	0.451384	0.143119	0.973525
SLC39A13	-4.34872	0.838541	0.143308	0.973525
ERP29	1.20108	0.138249	0.143181	0.973525
GABARAPL2	0.952201	0.146584	0.143209	0.973525
TLR5	-6.46085	1.56476	0.143863	0.973525
CTF1	-6.62616	3.19188	0.144261	0.973525
CLDN5	-4.44127	0.836052	0.144026	0.973525
IRS2	-6.76437	1.82947	0.144211	0.973525
MAPRE1	-0.0279225	0.199225	0.143938	0.973525
SELL	2.56294	0.125425	0.144082	0.973525
C1orf85	-2.13511	0.353293	0.144625	0.973525
KDELR2	0.364069	0.169353	0.144815	0.973525
IL8	-6.70104	2.17018	0.145175	0.973525
VPS45	-2.64626	0.416485	0.145036	0.973525
ATP5G3	2.53633	0.0949781	0.145122	0.973525
C4orf27	-1.28672	0.287201	0.145491	0.973525
LAMP2	-1.07712	0.259165	0.145564	0.973525
EEPD1	-4.97655	0.872028	0.145794	0.973525
APP	-4.76229	0.790236	0.14582	0.973525
TRIP10	-3.57784	0.681965	0.145886	0.973525
TMEM258	2.41269	0.0987169	0.145915	0.973525
CNN3	-6.0391	1.39	0.146205	0.973525
ZNF726	-4.71497	0.792346	0.146195	0.973525
SPRED2	-6.68982	2.34686	0.146854	0.973525
TIPRL	-0.0375667	0.186264	0.146524	0.973525
ZNF594	-6.17359	1.63955	0.146763	0.973525
PPCDC	-1.75512	0.340751	0.146734	0.973525
C9orf64	-3.66924	0.574234	0.146925	0.973525
RAB13	-5.14213	0.982255	0.147252	0.973525
SAP30L	-4.54914	1.01464	0.147327	0.973525
ANXA7	1.00525	0.141048	0.147174	0.973525
B3GAT3	-0.727895	0.24501	0.147202	0.973525
SART3	-2.37057	0.386893	0.147269	0.973525
PIKFYVE	-5.01546	0.98243	0.14751	0.973525
CKAP2	-1.35084	0.337492	0.147565	0.973525
ARF1	1.93109	0.105277	0.147545	0.973525
TCP11L2	-5.34958	1.04541	0.147814	0.973525
RP11-46A10.4	-7.66024	2.93125	0.148101	0.973525
CD40LG	0.711138	0.249165	0.147852	0.973525
RP11-629O1.2	-4.92502	0.98758	0.148105	0.973525
KATNA1	-1.56219	0.303146	0.147953	0.973525
HUWE1	-2.20057	0.379315	0.147999	0.973525
WDR34	-2.59626	0.377313	0.148131	0.973525
RP11-398C13.6	-5.68516	1.21651	0.148337	0.973525
CCDC174	-1.66697	0.318797	0.148215	0.973525
PXMP2	-2.0624	0.37589	0.148354	0.973525
ZCCHC11	-2.19598	0.366839	0.148613	0.973525
AGPAT9	-2.7037	0.507436	0.148657	0.973525
XCL1	-3.49229	0.933775	0.148933	0.973525
PIK3CB	-7.01402	2.09238	0.149111	0.973525
FAM206A	-4.58469	0.911181	0.149017	0.973525
PRC1	-1.6873	0.386437	0.149103	0.973525
PPP2R1B	-2.58239	0.429335	0.149212	0.973525
PGAM1	1.34098	0.137149	0.149339	0.973525
GNAI2	0.317095	0.170891	0.1493	0.973525
MMEL1	-5.69946	1.27374	0.149648	0.973525
QPRT	-3.36227	0.554033	0.149611	0.973525
ZNF362	-4.96601	0.915854	0.14982	0.973525
KNTC1	-5.00553	0.924779	0.149824	0.973525
BARD1	-3.53814	0.577339	0.149742	0.973525
ZNF714	-3.64598	0.607257	0.149775	0.973525
RP11-217B1.2	-6.69523	2.09838	0.150044	0.973525
MAPKAPK5-AS1	-1.33306	0.261958	0.149827	0.973525
POLR1D	0.393664	0.16437	0.149903	0.973525
RP11-395B7.4	-3.11175	0.480781	0.149994	0.973525
GALNT7	-4.62344	0.837987	0.150239	0.973525
KIAA2013	-3.15482	0.49092	0.150338	0.973525
YPEL5	-1.15324	0.277523	0.150482	0.973525
CRCP	-3.08257	0.438264	0.150594	0.973525
RP1-315G1.3	-7.18689	1.76828	0.151021	0.973525
ARL6IP4	1.75289	0.11545	0.150844	0.973525
ACBD4	-4.96493	0.820925	0.150992	0.973525
NDC80	-1.7431	0.375098	0.150933	0.973525
AEBP2	-3.08861	0.481918	0.151017	0.973525
C5orf34	-5.57463	1.15217	0.151143	0.973525
CCDC50	-3.11704	0.47929	0.151217	0.973525
GNL1	-2.27215	0.367179	0.151239	0.973525
FAM178A	-3.2527	0.533092	0.151383	0.973525
CENPBD1	-5.0755	0.840919	0.151649	0.973525
SRP14-AS1	-3.93567	0.598736	0.151594	0.973525
MRPL13	0.894822	0.143371	0.151577	0.973525
AASDHPPT	-1.32421	0.266382	0.151695	0.973525
SLC7A11	-6.71884	1.74865	0.152078	0.973525
CCDC159	-3.79987	0.611253	0.151851	0.973525
ZNF207	0.354579	0.173596	0.151934	0.973525
RP11-277L2.4	-3.85952	0.638797	0.152059	0.973525
APOA1	-8.36434	2.77389	0.15302	0.973525
GPAA1	-0.870766	0.231786	0.152779	0.973525
FANCI	-2.04498	0.355493	0.152949	0.973525
DTNB	-4.35082	0.809595	0.153337	0.973525
TMEM59	1.62199	0.116913	0.153314	0.973525
NDUFS5	2.52321	0.0873342	0.153366	0.973525
PRDM2	-2.32545	0.372179	0.153786	0.973525
TEC	-7.2049	3.11942	0.154249	0.973525
CST3	-5.79208	1.31463	0.154081	0.973525
RP11-53I6.3	-8.17811	2.73989	0.154235	0.973525
ENTPD3-AS1	-3.54704	0.601446	0.154033	0.973525
IFT122	-4.98021	0.935401	0.154278	0.973525
HOXB4	-2.8222	0.483299	0.154273	0.973525
ZBTB48	-3.69042	0.585837	0.15426	0.973525
PTBP3	-1.63598	0.299457	0.154408	0.973525
ZFYVE19	-3.00332	0.474169	0.154488	0.973525
PDK3	-2.91437	0.416399	0.154509	0.973525
JMY	-6.17182	1.52199	0.154688	0.973525
ATG4C	-2.95986	0.456187	0.154553	0.973525
CC2D1A	-3.86754	0.602618	0.154585	0.973525
LZTFL1	-5.58856	1.10413	0.154857	0.973525
GOSR2	-1.25336	0.272296	0.154723	0.973525
LYZ	-3.1172	0.897683	0.15482	0.973525
HNRNPU	0.999905	0.138719	0.154817	0.973525
FNIP2	-5.03153	0.959786	0.155147	0.973525
RP11-20I23.6	-8.02463	2.98816	0.155488	0.973525
MARCH3	-6.49682	1.50764	0.155488	0.973525
C14orf1	-0.642489	0.209859	0.15544	0.973525
TMEM191C	-6.76462	2.23533	0.155951	0.973525
OSBPL10	-5.92062	1.1052	0.156031	0.973525
ATF7IP2	-1.70716	0.300788	0.155997	0.973525
TRAPPC9	-5.72753	1.1722	0.15617	0.973525
PLA2G16	-5.40543	0.993581	0.156398	0.973525
TRPC4AP	-2.41019	0.385697	0.156357	0.973525
RIBC2	-6.49095	1.78262	0.156658	0.973525
GNB1	-0.666449	0.224534	0.156559	0.973525
NABP2	-0.518077	0.214909	0.156595	0.973525
NDUFS6	1.61928	0.110165	0.156629	0.973525
UHRF1BP1	-6.89641	2.06165	0.157002	0.973525
ING1	-3.80134	0.717923	0.157	0.973525
ARNTL2	-3.33757	0.513905	0.156999	0.973525
TAF11	-1.00231	0.259242	0.157118	0.973525
RP11-394O4.3	-8.99096	22.0743	0.157631	0.973525
AC127496.1	-9.60214	22.083	0.157642	0.973525
RP11-47A8.5	-7.86658	22.3512	0.157643	0.973525
AC084219.4	-8.87839	22.5749	0.157643	0.973525
CTD-2541M15.1	-9.70708	22.0067	0.157645	0.973525
CTD-2314B22.3	-8.51908	22.4316	0.157645	0.973525
SLBP	0.0556945	0.190374	0.157179	0.973525
KB-1460A1.5	-9.05967	22.4573	0.157667	0.973525
C5	-8.96782	22.5173	0.157668	0.973525
MUC20	-8.45835	22.4577	0.157706	0.973525
ERICH2	-8.59217	22.1166	0.15771	0.973525
SLC16A11	-8.30065	22.7272	0.157717	0.973525
AC011747.4	-9.16172	22.3892	0.157723	0.973525
TMEM218	-2.70951	0.38858	0.157306	0.973525
RP11-649E7.5	-9.78954	21.9457	0.157786	0.973525
AC009133.17	-7.81175	22.6852	0.1578	0.973525
PABPC3	-8.85735	22.3247	0.157818	0.973525
NUBP1	-1.59456	0.298442	0.157387	0.973525
CHRNA9	-8.87579	22.2095	0.157875	0.973525
LDHA	3.502	0.0780248	0.157391	0.973525
SEC11A	1.34521	0.126747	0.157409	0.973525
RP3-508I15.9	-8.63576	22.0611	0.15793	0.973525
TNNI2	-9.43627	22.2001	0.157981	0.973525
RAPH1	-8.22239	22.0675	0.158001	0.973525
AC005037.3	-8.63959	22.4128	0.158006	0.973525
RP11-159D12.10	-8.7555	22.6512	0.158016	0.973525
RP11-309L24.9	-7.78831	22.746	0.15805	0.973525
FAM195B	-7.31138	22.6119	0.158144	0.973525
RP11-603J24.5	-8.83028	22.0599	0.158159	0.973525
RP11-259N19.1	-8.20913	22.408	0.158164	0.973525
AC005540.3	-8.99531	22.4977	0.1582	0.973525
APAF1	-4.47509	0.803936	0.157824	0.973525
C2CD4D	-6.60568	2.01416	0.15809	0.973525
RSU1	0.0837017	0.184118	0.157786	0.973525
TEX29	-8.4512	22.501	0.158271	0.973525
VAV2	-9.10779	22.1736	0.158322	0.973525
RP5-1066H13.4	-9.47363	22.1729	0.158335	0.973525
C19orf81	-10.4829	21.4063	0.158397	0.973525
ZNRF3	-8.62404	22.4036	0.158401	0.973525
RP11-814H16.2	-9.00505	22.4907	0.158409	0.973525
C21orf62	-9.69074	22.0169	0.158427	0.973525
ADD2	-9.00619	22.3249	0.158468	0.973525
CRX	-9.07913	22.4415	0.158601	0.973525
ANK2	-8.92515	22.5416	0.158666	0.973525
RP11-572M11.4	-9.64385	22.0504	0.158678	0.973525
RP11-431N15.2	-8.7049	22.68	0.158711	0.973525
RP11-893F2.13	-9.56374	22.1079	0.158739	0.973525
VSIG10L	-7.18759	22.6707	0.15878	0.973525
ZWILCH	-1.82059	0.307624	0.158395	0.973525
TMEM109	-1.1274	0.250254	0.158465	0.973525
RP11-305L7.1	-5.69979	1.51431	0.158833	0.973525
SUPT20H	-1.55019	0.270038	0.158604	0.973525
RP1-90J20.8	-9.40056	22.2221	0.159103	0.973525
TMEM119	-8.51874	22.2311	0.159105	0.973525
IFT74	-3.82842	0.599057	0.158842	0.973525
MORN4	-9.22841	22.1536	0.159251	0.973525
RBM11	-10.4585	21.4248	0.159259	0.973525
RP11-158K1.3	-8.82071	22.2237	0.159306	0.973525
RP5-1073O3.2	-9.26085	22.3176	0.159327	0.973525
RP11-225H22.4	-6.33275	1.62739	0.159177	0.973525
RP13-638C3.4	-7.34608	21.8407	0.15939	0.973525
PAQR6	-8.406	22.1058	0.159416	0.973525
UBAP1L	-8.43891	22.3806	0.159557	0.973525
BLM	-2.65462	0.410796	0.159162	0.973525
RP11-126K1.6	-4.71697	0.89701	0.159381	0.973525
AC010894.3	-7.93425	2.73152	0.159692	0.973525
TTC8	-9.17232	21.9859	0.159827	0.973525
CTB-119C2.1	-8.21351	22.4812	0.159827	0.973525
RP11-440D17.3	-9.05627	22.1342	0.159924	0.973525
LINC00887	-8.22419	21.6956	0.159964	0.973525
PTPLAD1	-1.38403	0.286202	0.159559	0.973525
SSBP2	-2.56086	0.391846	0.159571	0.973525
CHMP1A	-1.20033	0.25393	0.159557	0.973525
ADAMTS4	-9.21309	22.3477	0.160087	0.973525
CTD-2036P10.3	-9.29221	22.2941	0.160088	0.973525
HCG27	-7.88779	22.5303	0.160172	0.973525
C7orf31	-4.91603	0.870002	0.159871	0.973525
C1GALT1	-1.37001	0.281434	0.15978	0.973525
RP11-489E7.4	-4.8282	1.17828	0.15996	0.973525
RP5-1085F17.3	-4.83142	0.749198	0.159861	0.973525
RHOF	0.15483	0.181262	0.159834	0.973525
CEP72	-6.05892	1.04216	0.160025	0.973525
CTD-2201I18.1	-8.13628	22.6463	0.16059	0.973525
PLA2G4C	-10.605	21.3035	0.16068	0.973525
KIAA0391-1	-8.71246	22.2632	0.1607	0.973525
MAST1	-9.08958	21.9058	0.160719	0.973525
NUDC	0.944824	0.135368	0.16026	0.973525
MAP3K13	-1.53553	0.304759	0.160327	0.973525
CCDC57	-1.77946	0.295851	0.160438	0.973525
MAEL	-9.24224	22.3257	0.160914	0.973525
PDIA6	1.41422	0.137282	0.160557	0.973525
RP11-121C2.2	-7.93978	22.3144	0.161052	0.973525
PPP1CB	-0.644554	0.219069	0.160596	0.973525
LILRB3	-7.22885	22.767	0.161336	0.973525
MAP3K6	-5.52285	1.03909	0.161077	0.973525
TTLL3	-5.11241	1.11788	0.161143	0.973525
ZNF391	-8.58689	22.1791	0.161455	0.973525
RNF208	-9.53236	21.0474	0.161485	0.973525
SMPD2	-3.16096	0.481246	0.161051	0.973525
TRIQK	-8.16114	22.0588	0.161677	0.973525
AE000662.93	-8.37632	22.6191	0.161731	0.973525
ADCK1	-6.79792	1.48388	0.161484	0.973525
LIN52	-4.41951	0.752784	0.161434	0.973525
CISD2	0.14706	0.178391	0.161375	0.973525
ARL1	-0.958283	0.25404	0.161484	0.973525
WTAP	0.107388	0.173337	0.161472	0.973525
CCHCR1	-3.35345	0.490809	0.161516	0.973525
RIMKLB	-8.07615	2.66503	0.16187	0.973525
ZNF189	-5.40349	0.973069	0.161708	0.973525
AC074117.10	-6.07118	1.37371	0.161944	0.973525
PBXIP1	-2.16539	0.321453	0.161776	0.973525
RNF215	-8.03708	22.5665	0.162246	0.973525
RP11-573G6.8	-8.95103	22.2333	0.162295	0.973525
ZBED1	-3.62709	0.552448	0.161924	0.973525
POP5	-0.363073	0.198236	0.161951	0.973525
INTS9	-3.82139	0.633137	0.162328	0.973525
PAN2	-5.90083	1.27275	0.162522	0.973525
RSBN1L-AS1	-3.91836	0.681388	0.162709	0.973525
JAK2	-3.89884	0.621599	0.162686	0.973525
REXO1	-4.19869	0.676004	0.16278	0.973525
RP11-403P17.3	-7.64205	22.6234	0.163228	0.973525
CYB5A	-1.76782	0.315468	0.162823	0.973525
ATF4	-0.597899	0.22733	0.162826	0.973525
SWI5	-2.10912	0.340666	0.162907	0.973525
TM7SF2	-3.41292	0.534101	0.162956	0.973525
EIF2S1	0.307931	0.1652	0.162901	0.973525
CKAP4	-4.48573	0.829318	0.163039	0.973525
NOSIP	1.42955	0.127986	0.162961	0.973525
CYP2R1	-3.23272	0.511883	0.163257	0.973525
ARL4D	-4.34027	0.75805	0.163369	0.973525
KATNAL1	-4.01946	0.637877	0.163403	0.973525
TMEM44	-10.5357	21.3554	0.163823	0.973525
NUDT14	-2.11347	0.360237	0.163415	0.973525
STK38L	-3.68723	0.553588	0.163435	0.973525
RPA3	1.24771	0.136149	0.163502	0.973525
FAM211B	-9.40791	22.2041	0.163986	0.973525
CDCA8	-1.60937	0.35548	0.163598	0.973525
CHRNA6	-9.33979	22.2502	0.164246	0.973525
GPR82	-5.20669	0.948906	0.16401	0.973525
PPP1R9B	-3.63025	0.625999	0.163957	0.973525
CRIM1	-7.42793	22.3767	0.164487	0.973525
SAMD10	-4.40761	0.781878	0.164081	0.973525
COPS5	-0.0181185	0.174713	0.164313	0.973525
AC004854.4	-8.84876	22.1816	0.164841	0.973525
RAB9B	-8.91147	21.592	0.164941	0.973525
ADORA3	-8.21727	22.1107	0.164975	0.973525
FAM203A	-7.38223	1.53727	0.164682	0.973525
DDX23	-2.33807	0.356003	0.164619	0.973525
KCNMB1	-9.12739	22.0347	0.165192	0.973525
DR1	-1.13907	0.247615	0.164914	0.973525
SLC27A2	-4.31048	0.801988	0.164993	0.973525
TP53TG3D	-9.38461	22.2165	0.165391	0.973525
RP1-45I4.3	-10.2184	21.6048	0.165503	0.973525
RP11-89K10.1	-9.28656	21.904	0.165575	0.973525
SAMD12	-8.65154	22.4352	0.165742	0.973525
DUSP12	-1.45271	0.270777	0.165292	0.973525
RP3-477O4.16	-8.54778	22.1711	0.165934	0.973525
DEPDC4	-8.24861	2.99259	0.165959	0.973525
GNAI1	-10.4156	21.4482	0.166292	0.973525
DICER1-AS1	-7.25918	2.62529	0.16623	0.973525
LA16c-325D7.2	-9.16328	22.0615	0.166394	0.973525
RP11-533E19.5	-7.21205	2.16383	0.166355	0.973525
SMYD2	-2.03494	0.338543	0.166187	0.973525
PPP1R14A	-8.30613	22.4828	0.16662	0.973525
ADAM17	-3.20895	0.478534	0.166404	0.973525
AC145212.1	-5.40836	1.20681	0.166563	0.973525
AGRN	-9.61512	22.051	0.167147	0.973525
EML5	-8.80175	21.6855	0.167225	0.973525
AC105760.2	-7.27667	2.01913	0.16712	0.973525
REEP3	-2.04014	0.342477	0.166936	0.973525
RP11-446N19.1	-5.40808	1.00176	0.167237	0.973525
MCM9	-4.27964	0.8123	0.167328	0.973525
MID1IP1	-1.61301	0.294978	0.167315	0.973525
TRIM54	-7.61469	21.2005	0.167879	0.973525
TRIP13	-2.11046	0.328713	0.167449	0.973525
RP11-147L13.2	-7.93043	22.351	0.167918	0.973525
C16orf59	-5.39069	1.07114	0.167625	0.973525
RP11-563N4.1	-4.82982	0.824455	0.167635	0.973525
YPEL2	-4.07673	0.680336	0.16771	0.973525
MTO1	-2.71051	0.409272	0.167933	0.973525
MRPL47	0.591024	0.156243	0.167933	0.973525
SENP3	-5.01533	1.03902	0.168046	0.973525
MUC5AC	-8.92522	22.5096	0.168522	0.973525
ACOT2	-5.06557	0.83459	0.168185	0.973525
PPP4C	1.4649	0.116388	0.168188	0.973525
COPE	2.46685	0.0801996	0.168251	0.973525
KRT86	-8.63618	21.9328	0.168888	0.973525
EHMT2	-2.87096	0.41526	0.168992	0.973525
RP11-682N22.1	-8.64037	22.466	0.169474	0.973525
ALAS1	-1.24721	0.250464	0.169024	0.973525
FAM57A	-7.42667	1.65179	0.169261	0.973525
LRRC1	-7.68008	22.5036	0.16953	0.973525
TBL1XR1	-2.20557	0.368949	0.169224	0.973525
NFE2L3	-2.04697	0.348965	0.16928	0.973525
FCGRT	-3.02532	0.454936	0.16944	0.973525
POLR2J3	-2.04089	0.312804	0.169783	0.973525
BRAF	-4.11495	0.639575	0.169932	0.973525
IRF3	-0.884475	0.233394	0.169863	0.973525
JARID2-AS1	-8.38642	22.489	0.170477	0.973525
C7orf61	-5.44551	1.15744	0.170218	0.973525
MPC1	-0.222378	0.19364	0.170078	0.973525
DIAPH1	-0.618144	0.216361	0.170246	0.973525
RP11-321N4.5	-8.02013	22.6159	0.170737	0.973525
PDIA5	-5.23681	0.951275	0.170532	0.973525
MAP1LC3A	-4.22511	0.73554	0.170635	0.973525
SLC37A3	-3.06669	0.455832	0.17066	0.973525
ZDHHC20	-5.39493	1.03444	0.170774	0.973525
PGF	-8.11491	22.2773	0.17119	0.973525
FITM1	-7.97403	2.76262	0.171137	0.973525
MRPL49	-1.46819	0.271826	0.170817	0.973525
AL161915.1	-8.2553	2.52082	0.171196	0.973525
RP11-1026M7.2	-9.7544	21.9417	0.171362	0.973525
MTHFD2	-0.855216	0.223022	0.171377	0.973525
EMC1	-3.84302	0.558401	0.171545	0.973525
RAD9A	-2.43107	0.357082	0.171557	0.973525
EVI2B	-0.195157	0.20278	0.171622	0.973525
CCSAP	-5.31191	1.02932	0.172103	0.973525
GH1	-8.87625	22.5275	0.172539	0.973525
TKT	0.852807	0.143398	0.172136	0.973525
KB-431C1.4	-6.08101	1.57455	0.172485	0.973525
RP11-526I2.5	-6.16761	1.36529	0.172431	0.973525
RWDD2A	-6.6395	1.35483	0.172493	0.973525
CEBPG	-1.92066	0.327237	0.172369	0.973525
RP11-51J9.5	-3.08736	0.493187	0.172575	0.973525
TMEM164	-6.03905	1.30791	0.172665	0.973525
LEKR1	-7.58628	1.96762	0.172832	0.973525
GOT1	-1.35173	0.266806	0.172615	0.973525
VSIG8	-9.93629	21.8044	0.173396	0.973525
IKBKAP	-4.48569	0.710602	0.173089	0.973525
NUP62	-1.67432	0.296403	0.173396	0.973525
FAM173A	-4.74234	0.827383	0.173477	0.973525
RP11-212P7.2	-5.24166	0.91505	0.173551	0.973525
EZH1	-4.68686	0.887456	0.173626	0.973525
SNAP29	-1.38285	0.254232	0.173657	0.973525
MROH8	-7.11496	2.998	0.174057	0.973525
SAMD15	-9.69735	21.9764	0.174204	0.973525
DHRS11	-5.83249	1.17454	0.173987	0.973525
RP11-791G15.2	-7.14715	1.90584	0.174225	0.973525
RP11-378J18.8	-7.5021	2.63395	0.174344	0.973525
CAPN3	-7.7723	1.94354	0.174316	0.973525
ADIPOR2	-3.26567	0.481231	0.174162	0.973525
ZNF354C	-8.64962	22.194	0.17465	0.973525
TMEM180	-4.77524	0.842453	0.174602	0.973525
TXNDC17	1.12359	0.140826	0.17449	0.973525
WDR90	-7.41797	1.97307	0.174877	0.973525
SUCLG1	0.217942	0.174788	0.174584	0.973525
TNPO3	-2.93251	0.380918	0.174667	0.973525
RP11-58E21.4	-9.20318	22.312	0.175134	0.973525
LTN1	-2.43593	0.374017	0.175063	0.973525
SRSF10-1	-3.57023	0.551688	0.175142	0.973525
C8orf59	0.726214	0.136525	0.175538	0.973525
PPAPDC1B	-1.64211	0.283516	0.175741	0.973525
CDKN2AIP	-2.24895	0.355224	0.175787	0.973525
NECAP1	-3.01422	0.422736	0.176182	0.973525
TMEM156	-2.62019	0.419491	0.176246	0.973525
CLHC1	-5.66926	1.36398	0.176431	0.973525
ABCC5	-4.95827	0.826962	0.176435	0.973525
SMUG1	-1.80606	0.314654	0.176587	0.973525
CHD5	-9.83839	21.8688	0.177075	0.973525
RP11-553A21.3	-7.60816	22.0473	0.177303	0.973525
TAPBP	0.584795	0.143332	0.177142	0.973525
NNT	-3.28704	0.456173	0.177331	0.973525
ENPP2	-8.78736	21.389	0.178186	0.973525
SNTB2	-5.29034	1.0045	0.177886	0.973525
RP11-426C22.5	-6.85054	1.88999	0.178157	0.973525
NIPSNAP3B	-9.40335	21.8736	0.178446	0.973525
ANKMY2	-4.46041	0.719171	0.17809	0.973525
ZNF260	-4.82994	1.05279	0.178369	0.973525
PITRM1	-3.31652	0.501957	0.178528	0.973525
TIMD4	-2.47864	0.450479	0.178597	0.973525
NSUN6	-2.88248	0.469135	0.178751	0.973525
ZBTB38	-2.84894	0.41025	0.178808	0.973525
FOXK1	-4.3898	0.700913	0.178932	0.973525
WDR5	-2.83804	0.430529	0.178915	0.973525
UBXN7	-4.16516	0.664788	0.178968	0.973525
ATP6V0C	-8.1687	22.0665	0.179457	0.973525
TROAP	-0.0584836	0.186452	0.179007	0.973525
RP1-224A6.3	-7.01548	1.92544	0.179312	0.973525
MTSS1	-4.51565	0.678725	0.179175	0.973525
HESX1	-9.27896	21.6938	0.179594	0.973525
STK4-AS1	-8.27488	2.46563	0.179632	0.973525
SCAMP3	-0.639861	0.216517	0.179387	0.973525
SDCBP	1.24254	0.146612	0.179396	0.973525
ARID3B	-4.19525	0.689387	0.179707	0.973525
GPBP1	0.0334611	0.172706	0.179658	0.973525
TRAIP	-4.52724	0.688553	0.18002	0.973525
PPP2R5E	-1.66143	0.268238	0.18002	0.973525
COMMD3	0.338842	0.153885	0.180187	0.973525
ALCAM	-5.06005	0.764709	0.18029	0.973525
C1orf200	-8.54316	22.3548	0.180908	0.973525
CSNK2A3	-7.9514	22.3334	0.180991	0.973525
CPLX1	-9.87473	21.8342	0.181113	0.973525
MRPS21	1.19658	0.124426	0.180916	0.973525
MMD	-2.08304	0.3351	0.181016	0.973525
DDRGK1	-0.691141	0.208775	0.180982	0.973525
UTP3	-1.48849	0.271395	0.181047	0.973525
RAD18	-3.54839	0.525748	0.181121	0.973525
CTD-2619J13.14	-8.11104	2.58538	0.181474	0.973525
ZMIZ1	-5.17177	1.02482	0.181317	0.973525
CDHR3	-8.21936	2.46883	0.181602	0.973525
TNS3	-8.70922	22.5988	0.18179	0.973525
TEN1	-2.0609	0.335491	0.181721	0.973525
UBA6	-2.3591	0.361058	0.181983	0.973525
GS1-124K5.11	-6.16194	1.11259	0.182218	0.973525
RP11-381K20.2	-8.28828	22.046	0.18263	0.973525
PIM2	-0.0031035	0.197765	0.182263	0.973525
PRPF4	-2.42174	0.339796	0.182765	0.973525
RP11-323J4.1	-8.10809	22.6432	0.183375	0.973525
[truncated: 19,802 more rows]

## Sheet: Cluster 4
Gene Name	logMeanExp	logFC	pvals	padj
IL2RA	2.15356	0.970001	1.77654e-34	3.87305e-30
PTPN6	-0.496437	0.9695	1.44464e-26	1.57473e-22
TEX30	0.145255	0.885762	6.40902e-24	3.49308e-20
IL17RB	0.51351	1.30187	1.32456e-19	4.8128e-16
SIRPG	-2.79008	1.6291	2.66868e-18	8.31142e-15
RP11-316P17.2	-1.0936	0.938261	1.39791e-16	3.80948e-13
DUSP4	-0.956971	1.08551	1.8648e-16	4.06545e-13
ARID5A	0.153497	0.760827	2.89023e-16	5.72818e-13
ENTPD1	0.158171	0.795728	8.88309e-16	1.61384e-12
PTMS	-1.23989	1.03708	1.15486e-15	1.9367e-12
SCPEP1	-1.26513	0.941462	1.49451e-15	2.17213e-12
IL4I1	-0.585147	1.2742	3.33046e-14	4.53796e-11
CCL3	1.19136	1.5539	1.25154e-13	1.43605e-10
C12orf57	-0.00671441	0.599208	1.07348e-13	1.30016e-10
SEC11C	1.90729	0.383341	8.89904e-13	9.7004e-10
AHI1	-1.83674	1.17413	1.22919e-12	1.27607e-09
CSF2	-1.65215	1.91796	1.32907e-12	1.31705e-09
PTGIR	-2.48104	1.53311	4.09758e-12	3.57326e-09
CAPG	0.814902	0.537146	5.19209e-12	4.35357e-09
TCTN3	-0.167038	0.7237	1.38139e-11	1.03848e-08
EIF1AY	0.871734	0.523118	2.80634e-11	1.97358e-08
SOCS1	1.59948	0.418874	4.05923e-11	2.76548e-08
GNLY	1.93417	1.12216	4.68052e-11	3.09212e-08
PRDX1	3.62487	0.243813	6.13726e-11	3.71662e-08
MT-ND1	3.44716	0.219818	6.85644e-11	3.93361e-08
ETS2	-2.88933	1.26479	1.29757e-10	7.07207e-08
GATA3	-0.199976	0.575757	1.45295e-10	7.54186e-08
LAG3	-0.434625	0.825845	1.89984e-10	9.6322e-08
RHOC	-0.408599	0.591795	1.95816e-10	9.70224e-08
RPS4Y1	1.52287	0.462347	2.20591e-10	1.06869e-07
PTMA	4.61224	0.26239	5.54264e-10	2.57096e-07
SRGN	3.34679	0.26323	6.95954e-10	3.16094e-07
ARRB1	-3.28337	1.26654	8.71047e-10	3.87545e-07
ITPR1	-1.97774	0.978028	9.94824e-10	4.25258e-07
ID2	2.46422	0.456872	9.41324e-10	4.10436e-07
SERPINB9	-1.83093	0.896445	1.11106e-09	4.65812e-07
KRT7	-1.14122	0.884093	3.76389e-09	1.51957e-06
NDFIP2	-0.764593	0.632826	7.1519e-09	2.83488e-06
MAP3K8	-1.20001	0.609896	7.90206e-09	3.0763e-06
OSM	1.49497	0.460366	1.02559e-08	3.85497e-06
EED	-0.436624	0.592128	2.06987e-08	7.27826e-06
PSMA7	3.08413	0.192598	2.0095e-08	7.18181e-06
NTRK2	-1.19685	0.770218	2.5328e-08	8.76469e-06
PRELID1	2.59684	0.234856	2.85641e-08	9.73009e-06
CYTIP	2.48274	0.255909	3.4045e-08	1.12457e-05
MICAL2	-2.36906	0.907358	5.91717e-08	1.86957e-05
TNFRSF18	2.61021	0.330285	6.91043e-08	2.14219e-05
CCL4	-0.0144812	1.47074	1.14315e-07	3.39497e-05
IL13	1.1505	1.05239	1.15237e-07	3.39497e-05
CORO1A	4.62505	0.122172	1.21186e-07	3.52264e-05
MT-CO3	5.6943	0.151233	1.47747e-07	4.18317e-05
PHF19	-0.0733742	0.474473	1.94171e-07	5.2914e-05
MYO1E	-4.81978	1.86711	2.48534e-07	6.60768e-05
SNX10	-0.903128	0.517631	3.60842e-07	8.93945e-05
IGFBP4	-1.39874	0.823079	4.06365e-07	9.95412e-05
SMOX	-3.11955	1.03227	4.52015e-07	0.00010829
SRSF7	1.87341	0.269853	4.44271e-07	0.000107617
LYPD6B	-5.15353	2.48477	4.9962e-07	0.000115875
HLA-DQA1	-0.0231536	0.722427	4.86399e-07	0.000114021
PDE4DIP	-1.06006	0.674676	6.14428e-07	0.000136685
SNRPB	2.17455	0.227318	5.99056e-07	0.000134639
LST1	0.635806	0.496052	7.94907e-07	0.000171418
GAPDH	5.50809	0.133215	8.0201e-07	0.000171418
PTPN7	0.649379	0.33672	9.38226e-07	0.000194802
TNFSF10	0.613925	0.457773	1.10274e-06	0.0002268
SMC2	0.107833	0.454417	1.1687e-06	0.00023812
TPI1	3.26611	0.183473	1.30719e-06	0.000263871
CD2	3.37529	0.194908	1.35572e-06	0.000271157
SCCPDH	-2.16237	0.735031	1.39489e-06	0.000276454
GSTO1	1.57485	0.283537	1.44537e-06	0.000281344
LAT2	-2.86724	0.951825	1.58696e-06	0.000303336
MINA	-1.06774	0.505423	1.57576e-06	0.000303336
NCALD	-1.87551	0.632947	1.60009e-06	0.000303336
HMGN3	0.732029	0.295174	1.82649e-06	0.00034327
C11orf31	0.432296	0.310642	2.08183e-06	0.000384626
HSPA5	2.42443	0.25425	2.08166e-06	0.000384626
MT-CO1	6.09052	0.131831	2.11415e-06	0.000387316
CALR	2.54726	0.232973	2.34222e-06	0.000425523
HELLS	-1.09046	0.555797	2.9653e-06	0.000534269
TRIB1	-3.8659	1.13282	3.02368e-06	0.000540321
FUT8	-1.58973	0.568914	3.44866e-06	0.000611254
AGPAT9	-0.517699	0.472495	3.91183e-06	0.000682255
HMGB2	2.98197	0.36121	4.09145e-06	0.000707918
HAVCR2	-0.352155	0.464503	4.49402e-06	0.000765423
JARID2	-2.76498	0.816071	4.8811e-06	0.000804829
PHLDA1	-0.236805	0.518961	4.90997e-06	0.000804829
ITM2C	0.209884	0.443237	6.01884e-06	0.000974825
BIRC3	0.575305	0.396137	7.05109e-06	0.00112205
UBASH3B	-4.65347	1.40827	7.85279e-06	0.00122285
MT-CO2	5.56654	0.131307	7.79009e-06	0.00122181
WIPI1	-1.10222	0.470881	8.28419e-06	0.00128088
CTLA4	0.213115	0.432393	8.38987e-06	0.00128546
CD7	1.61027	0.286402	9.55757e-06	0.001437
RGS1	1.05446	0.49277	9.88459e-06	0.00147599
TRMT112	1.49178	0.211872	9.96221e-06	0.00147746
IL2RB	-0.779058	0.436504	1.0812e-05	0.00159265
PSMD14	1.06143	0.251163	1.09246e-05	0.00159844
PDIA3	2.01805	0.20756	1.25319e-05	0.00178568
RANBP1	1.69967	0.264547	1.27004e-05	0.00179794
BUB3	1.25928	0.229525	1.29855e-05	0.00182643
RAD21	0.915452	0.298639	1.51166e-05	0.00209395
SELK	2.6617	0.206257	1.51756e-05	0.00209395
SNX18	-3.13589	0.876474	1.58382e-05	0.00217163
BHLHE40	-0.641719	0.379945	1.60461e-05	0.00218638
EIF5A	1.69553	0.263431	1.63301e-05	0.00219761
C19orf10	1.57902	0.225775	1.72534e-05	0.00230761
MCM7	0.151891	0.451478	1.7404e-05	0.00231356
HSP90B1	1.96262	0.224823	2.09395e-05	0.0026696
STMN1	2.71231	0.372457	2.12016e-05	0.00268731
GK	-0.633075	0.430749	2.27576e-05	0.00281896
MCM5	-0.0769267	0.399164	2.79642e-05	0.00340586
LRRC61	-1.52738	0.536923	2.94497e-05	0.00356685
GADD45G	0.298463	0.424899	3.21803e-05	0.00385474
PPIB	2.56975	0.180242	3.30931e-05	0.00392099
RBM17	0.380099	0.284158	3.35372e-05	0.00395213
MFSD10	0.1215	0.312985	3.37296e-05	0.00395344
LYPLA1	-0.182438	0.314111	3.41899e-05	0.00398595
RRM1	0.0219221	0.336358	3.45738e-05	0.00400927
KDELC1	-3.72109	1.02233	3.53975e-05	0.00407522
NQO1	1.41454	0.272784	3.55164e-05	0.00407522
EIF4A3	1.04875	0.261133	3.68511e-05	0.00420623
GNG8	-4.45163	1.61301	3.85801e-05	0.00435795
MT-ND4	4.70611	0.116116	4.05084e-05	0.00450573
P2RY10	-1.44059	0.480368	4.15083e-05	0.00457725
EDF1	2.35365	0.156028	4.22025e-05	0.0046234
PPAPDC1B	-1.54941	0.446682	4.34183e-05	0.00473281
PSMC6	0.386535	0.264026	4.39299e-05	0.00476476
CD82	1.19718	0.24257	4.66725e-05	0.00503717
RAMP1	-1.86561	0.607208	4.88232e-05	0.00521762
PDE7B	-5.91653	2.29608	5.05639e-05	0.00532533
CST7	0.0517007	0.353364	5.05263e-05	0.00532533
DDX3Y	-2.60104	0.656399	5.0998e-05	0.00534522
PGAM1	1.67774	0.204917	5.14883e-05	0.00534522
ZBTB32	-0.646019	0.445253	5.41662e-05	0.00559657
PTP4A3	-3.44326	0.89396	5.62488e-05	0.00574109
TMEM173	0.698909	0.277384	5.77155e-05	0.00585235
LSM5	1.15605	0.237843	6.30502e-05	0.00627652
IL3RA	-0.4499	0.481146	6.37204e-05	0.0063144
P4HA2	-3.7819	1.15336	6.53262e-05	0.00644424
CD74	3.66655	0.242188	7.04075e-05	0.00685248
CBR3	-0.797869	0.39604	7.1431e-05	0.00692118
SDC4	-3.64486	1.12587	7.30153e-05	0.00704339
GTF2I	-1.68521	0.494527	8.44268e-05	0.00793357
APOBEC3B	-3.24198	0.911223	8.65389e-05	0.00806254
FUS	0.850587	0.240869	8.59974e-05	0.00804648
TNFRSF4	2.86741	0.306963	8.89913e-05	0.00825574
DNAJC15	0.315516	0.276703	9.20068e-05	0.00849933
CKLF	2.07491	0.18274	9.42207e-05	0.00863069
TIMM10	-0.214331	0.325307	9.66396e-05	0.00873925
NFE2L3	-1.7695	0.543983	9.80754e-05	0.00876288
SNRPD1	1.55112	0.217848	9.73869e-05	0.00873925
PRKDC	-0.555246	0.359264	0.000107213	0.00946298
DMD	-3.66195	1.23817	0.000110643	0.00969239
PSMD13	1.07823	0.208082	0.000110702	0.00969239
LIF	-3.81057	1.30933	0.000114437	0.00986106
DUSP6	-0.579899	0.417022	0.000113991	0.00986106
H2AFY	1.48984	0.193796	0.00011366	0.00986106
HSP90AA1	3.72945	0.14393	0.000116313	0.00998325
MIIP	0.641129	0.325203	0.000118434	0.0101254
TRNAU1AP	-0.775881	0.360555	0.000121387	0.0102971
CD70	0.862058	0.363854	0.000122872	0.0103827
ADRBK2	-3.93306	1.06371	0.000128776	0.0107565
SNRNP25	-0.516561	0.345912	0.000130052	0.0108216
CREM	1.28816	0.280052	0.000139278	0.0113842
RP11-345J4.5	-0.0747458	0.285443	0.000141088	0.0114771
SAE1	-0.184133	0.316259	0.000143882	0.0116176
ACAA2	0.00592723	0.277224	0.000149895	0.011891
UQCRQ	2.00442	0.166047	0.000149994	0.011891
MT-CYB	4.60942	0.111408	0.000153738	0.0120998
ARHGEF6	-1.76478	0.477153	0.000155657	0.0122067
CBX3	0.622586	0.23174	0.000157775	0.0123285
SNRPD3	0.568293	0.243537	0.000158481	0.0123395
DKC1	-0.898543	0.378491	0.000164812	0.0127867
UBE2T	-0.106702	0.366228	0.000170835	0.013022
DEK	1.18024	0.25979	0.000172439	0.0130518
RFC2	-0.73503	0.355707	0.000173018	0.0130518
PDIA6	1.81995	0.185647	0.000177999	0.0133322
HSPD1	1.09666	0.254357	0.000179181	0.0133322
PPIA	3.07089	0.157001	0.000178796	0.0133322
TMEM106C	-0.0707409	0.345703	0.000185614	0.0136708
SH2D2A	0.811593	0.231988	0.000189927	0.0138482
ARNTL2	-3.01415	0.705237	0.000192212	0.0138973
STARD3NL	-1.77002	0.442954	0.000192469	0.0138973
MCM10	-2.40453	0.617569	0.000197542	0.01412
IL8	-2.83394	2.22461	0.00020003	0.0141359
LAYN	-5.42269	1.73582	0.000199722	0.0141359
MSH2	-2.31856	0.552849	0.000199975	0.0141359
TYMS	0.906329	0.374848	0.000204186	0.0143134
ANP32A	1.63281	0.20194	0.000205653	0.01437
MT-ATP6	4.3168	0.120171	0.000207073	0.014423
CD247	0.982387	0.223352	0.000209065	0.0145153
SLC27A2	-2.88271	0.742879	0.000221886	0.0152597
GATA3-AS1	-5.6337	1.87759	0.000225246	0.0154421
IL4	-3.20331	1.84069	0.000228551	0.0156196
HNRNPM	1.77913	0.174732	0.000229357	0.0156257
VIM	5.01152	0.132939	0.000230589	0.0156606
DMAP1	-1.15763	0.358981	0.000238791	0.0161173
SUB1	3.58853	0.108004	0.000248511	0.0167197
CDK2AP2	1.10543	0.205253	0.000249319	0.0167197
RAN	2.87051	0.169434	0.000250017	0.0167197
ADTRP	-3.53958	0.95303	0.000263614	0.0174682
CD109	-5.18733	1.3408	0.000266979	0.0175538
PPFIBP1	-3.26042	0.854216	0.000267312	0.0175538
WBSCR16	-2.41192	0.55263	0.000267716	0.0175538
PIR	-1.70036	0.447703	0.00026873	0.0175538
CCT8	1.56851	0.179658	0.000272633	0.017637
CHDH	-3.33533	0.791359	0.00029836	0.0191311
PICALM	-1.7578	0.44873	0.000299687	0.0191597
MCM3	-0.267409	0.347687	0.000302917	0.0193096
GPR56	-3.78883	0.996904	0.00030784	0.0194582
RGS16	-2.67826	0.699241	0.000309199	0.0194822
HSP90AB1	2.60721	0.192405	0.000307926	0.0194582
PSMB1	2.64053	0.121664	0.000307908	0.0194582
ADAM19	-0.750822	0.388884	0.000311106	0.0195459
RNASEH2A	-0.735132	0.36066	0.000313961	0.0196556
CD38	-3.38312	0.924547	0.000336531	0.020843
YBX3	-2.5233	0.556298	0.000348899	0.0214869
MZB1	-0.844401	0.373878	0.000352342	0.0216378
LMO4	0.402349	0.263527	0.000357428	0.0218271
H2AFZ	3.25989	0.216923	0.000362811	0.022094
PSME4	-2.97721	0.691707	0.000365414	0.0221905
HNRNPC	1.91257	0.170401	0.000366509	0.022192
OCIAD1	0.272197	0.226841	0.000372232	0.0224172
AIFM2	-2.36649	0.55945	0.000382262	0.0228308
PRKCH	-0.182923	0.260304	0.000383575	0.0228308
ERI1	-1.61214	0.413215	0.000398079	0.0234555
PCNP	0.42226	0.221969	0.000397353	0.0234555
RGS6	-4.33866	1.04778	0.000405448	0.0237612
ASB2	-2.86251	0.741424	0.000416404	0.0241437
KIF3A	-0.78277	0.36889	0.000416089	0.0241437
ENO1	4.89001	0.0779134	0.000417977	0.0241706
DNMT1	0.1546	0.293429	0.000426277	0.0245853
FEN1	-0.0112533	0.354509	0.000434257	0.0249138
COPS8	-0.351666	0.270064	0.000442554	0.0252404
ANP32E	1.26711	0.229054	0.000443424	0.0252404
E2F2	-1.74306	0.500282	0.000453148	0.0256601
CLSPN	-0.386701	0.393301	0.00045315	0.0256601
NCF4	0.025903	0.271119	0.000457029	0.0258127
MLEC	-0.0237037	0.256325	0.000463342	0.0260651
EMP1	-2.29728	0.544901	0.000474678	0.0265345
SEPT11	-0.944286	0.369283	0.000480745	0.0267391
NFATC3	-0.787891	0.336059	0.000480791	0.0267391
POLR2F	0.325673	0.234169	0.000501312	0.0275987
SLIRP	0.898192	0.200446	0.00050744	0.0278508
CD3D	3.99223	0.117209	0.000508445	0.0278508
LMNB1	-0.685353	0.328206	0.000512957	0.0279574
GPX4	1.07912	0.224789	0.000514747	0.027985
CENPU	-1.13956	0.400535	0.000533297	0.0284392
SPOCK1	-3.80357	1.03857	0.00058465	0.0307873
ILF2	1.12366	0.19485	0.000591719	0.0310426
PARK7	2.57789	0.12056	0.000620024	0.0322605
SOD1	2.50299	0.134094	0.000628925	0.0326457
ABI3	0.323394	0.263436	0.000631018	0.0326765
SLC25A17	-2.18165	0.469684	0.000638732	0.0329976
GFI1	-3.99559	0.905289	0.00065747	0.0337259
HNRNPA3	2.02112	0.159882	0.0006638	0.0339706
RAB11FIP1	0.0894366	0.260175	0.000690768	0.0351229
ACTL6A	-0.856795	0.324631	0.000693865	0.0351789
PHLDA2	-3.40967	0.953707	0.000708652	0.0355205
U2AF1	1.85043	0.154829	0.000707701	0.0355205
RBM3	2.39453	0.144392	0.000708949	0.0355205
LMAN1	0.304452	0.247012	0.000710378	0.0355205
CCND2	1.85361	0.203251	0.000716073	0.0357234
ANP32B	1.74843	0.202877	0.000722321	0.0358709
ZFAND5	-0.525725	0.307259	0.000738267	0.0364139
NIT2	-0.714867	0.294346	0.000755855	0.0371973
RMI2	-2.18213	0.528955	0.000767691	0.0374786
RDX	-0.195461	0.29615	0.000768449	0.0374786
DCTPP1	0.0641711	0.264579	0.000777639	0.0378422
DHX15	-0.937543	0.316851	0.000786067	0.0380823
MRPL52	1.19182	0.186979	0.000789388	0.0381584
FAM3C	-0.948151	0.35738	0.000807055	0.0388965
MLLT4	-2.27776	0.558962	0.000820128	0.0392408
CACNA1D	-6.12423	1.63805	0.000826088	0.0392408
RP11-305L7.3	-4.54647	1.13956	0.000830587	0.0393644
ANAPC16	0.710591	0.200218	0.000825565	0.0392408
SIVA1	0.73997	0.23326	0.000826179	0.0392408
CCR1	-3.6435	0.996753	0.000836021	0.039536
BTG3	0.0135195	0.27521	0.000857084	0.040357
SQSTM1	1.34694	0.207601	0.00087418	0.040897
NAP1L1	1.73522	0.17296	0.000938838	0.0435481
ICOSLG	-4.59949	1.21101	0.000977103	0.0452268
FUT7	1.49283	0.240994	0.000986667	0.0455728
C16orf80	-0.602905	0.280011	0.0009898	0.0456208
LAIR2	-5.27707	1.84638	0.00105346	0.0476243
ZBED2	-2.34954	0.838479	0.00105017	0.0476243
GINS2	-0.609938	0.36923	0.00105511	0.0476243
PSMC3	1.39733	0.176236	0.0010761	0.0482715
SNRPG	2.59742	0.134446	0.00109561	0.0488454
SQLE	-2.21185	0.489167	0.0011024	0.0489555
SRSF10	-1.54782	0.358404	0.00110261	0.0489555
MANF	1.84338	0.173136	0.00110482	0.0489555
RHBDD2	-0.758479	0.30433	0.001111	0.0491295
KLHDC3	-1.11047	0.309719	0.00115891	0.0507336
KCNK1	-4.31692	1.07482	0.00117471	0.0509142
TUBB	3.59329	0.212572	0.00116888	0.0508017
CDKN3	-0.343561	0.38006	0.00119429	0.051558
TUBA1B	4.53729	0.229879	0.00121322	0.0521686
RBBP7	0.161893	0.23416	0.00122264	0.0524157
STX3	-1.22013	0.36521	0.00122843	0.0525118
TATDN1	-2.13488	0.42483	0.00125461	0.0534216
TMEM18	-1.39618	0.342112	0.00125972	0.0534689
PFKL	-0.170603	0.25157	0.00126063	0.0534689
PPFIA1	-2.96709	0.625995	0.0012935	0.0544397
SRM	0.186769	0.257575	0.001296	0.0544397
COX17	1.54925	0.168934	0.00130273	0.0545727
TRA2B	0.573589	0.200753	0.00130418	0.0545727
DOCK8	-0.44721	0.264619	0.00132677	0.0554119
CISD2	0.402661	0.212439	0.00133707	0.0557033
PSMB2	2.05505	0.14158	0.00133928	0.0557033
NCL	1.4466	0.191428	0.00134142	0.0557033
ALDOA	3.14544	0.108314	0.00135012	0.055958
SMIM19	-0.912686	0.291438	0.00136226	0.0562599
POLR2K	0.755728	0.184059	0.00136256	0.0562599
RUNX3	-0.0415345	0.265345	0.00137264	0.056569
HSPE1	1.41891	0.200436	0.001397	0.0573709
PGK1	2.9861	0.121666	0.00139736	0.0573709
SFXN1	-0.655885	0.293112	0.0014235	0.0583342
ST3GAL5	-2.11647	0.476596	0.00144634	0.059048
TBCB	1.65635	0.144862	0.00145449	0.0592699
PHIP	-0.55377	0.289856	0.00146806	0.0593738
MYB	-3.69489	0.794408	0.00147862	0.0594621
IVNS1ABP	-1.26949	0.366839	0.00151323	0.0604212
CEP55	-1.86447	0.448255	0.00153199	0.0609747
HPRT1	-0.113277	0.245508	0.00153736	0.0609747
NFKB2	-0.604941	0.287091	0.00154069	0.0609747
TPM3	2.53196	0.11865	0.00153691	0.0609747
PRPF38A	-0.182116	0.2401	0.00156957	0.0618932
RPLP1	5.5118	0.077019	0.00159364	0.0626
NDUFAF3	1.27554	0.160755	0.00161871	0.0634704
GSTA4	-5.12817	1.09344	0.0016557	0.0642277
FIGNL1	-3.43298	0.696201	0.00165479	0.0642277
ADRM1	1.5409	0.157629	0.00164851	0.0641769
ACAT1	-0.0725761	0.244293	0.00166646	0.0645301
JUN	-0.644863	0.361848	0.00170702	0.0657505
TPRG1	-3.8318	1.032	0.00172185	0.0662046
TNFSF11	-5.22159	1.73981	0.00174992	0.0670474
SSNA1	0.81135	0.185346	0.00176005	0.0673174
MRPS28	-1.16481	0.313082	0.0017978	0.068282
CBX5	-0.601619	0.289621	0.00182898	0.0693347
CDT1	-1.46008	0.403548	0.00183506	0.0693347
UBE2F	-0.117546	0.242525	0.00183335	0.0693347
HRH2	-6.04674	1.49562	0.00187009	0.0705359
SLBP	0.768544	0.225767	0.00191818	0.0718526
EID3	-3.84632	0.712329	0.00193151	0.072104
NT5E	-4.26018	0.859746	0.00196368	0.0729305
CENPM	-0.301533	0.314194	0.00198644	0.0735252
GART	-1.43928	0.34723	0.00201255	0.0741141
ACTB	7.18174	0.0755355	0.00202763	0.0745436
HNRNPU	0.947909	0.174658	0.00207307	0.0759579
KIF2A	-0.018498	0.241844	0.0020832	0.0762011
ZG16B	-3.38957	0.748703	0.00209301	0.076399
CDC5L	-0.436525	0.248439	0.0021158	0.0770058
DCAF7	-0.885187	0.288021	0.00213341	0.0773884
COL9A2	-4.00457	0.798396	0.00220746	0.0795955
SAMSN1	0.918448	0.200401	0.00221691	0.0797538
HMOX1	0.12753	0.361306	0.00222243	0.0798139
LRRC14	-3.84465	0.824558	0.00224289	0.0801932
RCN2	-0.419041	0.243847	0.00224384	0.0801932
IFI27L1	-1.03957	0.319185	0.00225853	0.0804546
NUF2	-0.89125	0.383705	0.00226384	0.0805122
RP5-1050E16.2	-6.85337	2.72702	0.00233832	0.082383
MRPL51	1.81451	0.139364	0.00232046	0.0823384
POLR2H	-0.236201	0.244412	0.00233717	0.082383
CCDC18	-2.79643	0.588075	0.00237515	0.0833825
DNPH1	0.775682	0.19461	0.00239418	0.0838577
MAP1LC3A	-1.48339	0.407168	0.00240243	0.083935
PHB2	0.140484	0.223337	0.00242453	0.0844363
TRIM16	-2.68768	0.62853	0.00244219	0.0849158
PPP3CC	-0.927116	0.280082	0.00247343	0.0855926
NFKBIB	-1.15162	0.315446	0.00252262	0.0863355
GPR114	-3.2917	0.649297	0.00253696	0.0865766
NDFIP1	1.21205	0.160308	0.00253761	0.0865766
DDX46	0.659783	0.192433	0.0025735	0.0876639
HNRNPH3	0.179073	0.215709	0.00258472	0.0877718
EIF4H	0.176144	0.194811	0.00261145	0.0884041
FAM105A	-1.25657	0.301047	0.00262833	0.0888374
CREB3L3	-4.44634	0.972449	0.00268838	0.0901684
SRSF2	1.66474	0.166205	0.00268393	0.0901684
TK1	0.269181	0.314529	0.00268648	0.0901684
SOX4	-4.85735	1.21819	0.00269878	0.0903361
CELF2	0.210221	0.209759	0.00270167	0.0903361
CDK6	-1.04173	0.318311	0.00270694	0.0903736
SLC16A3	-0.18812	0.234451	0.00271569	0.0905272
NME1	0.465579	0.220441	0.00272245	0.0906138
TPD52L2	-1.21119	0.30117	0.00273392	0.0908572
RP11-544A12.8	-4.21276	0.815853	0.00275103	0.0911476
PCMT1	1.31372	0.156652	0.00274547	0.091102
RBMX	0.533608	0.194594	0.00275914	0.0912777
NCOA5	-3.80352	0.763712	0.00281211	0.0926853
PTGIS	-6.30747	1.78312	0.00287848	0.094038
LBH	-1.92415	0.412151	0.00286625	0.0939655
TRAF1	-1.12586	0.356046	0.00287728	0.094038
CCZ1B	-1.94763	0.378905	0.00292363	0.0947074
ADAP1	-7.01677	2.63061	0.00296539	0.095169
PNN	0.0689309	0.216449	0.00293905	0.0950655
WDR34	-1.7277	0.402299	0.00295071	0.095163
EHMT1	-2.26877	0.417253	0.00296801	0.095169
AAMP	-0.571157	0.245872	0.0029852	0.0955658
MT2A	-0.644327	0.378111	0.00299521	0.0957201
ZFR	-0.963148	0.283045	0.00301274	0.0957201
RNF19B	-2.73085	0.569478	0.00304133	0.0963723
HES1	-2.06079	0.547625	0.00305433	0.0965037
THRAP3	0.870671	0.168858	0.00304994	0.0965037
CCDC58	-2.22564	0.40484	0.00313691	0.0983997
MAGEH1	-2.28114	0.421735	0.00316375	0.0989569
CCP110	-2.16892	0.429596	0.0031915	0.0995391
ARHGEF9	-3.36188	0.611016	0.00325314	0.100456
TCP1	0.865107	0.185565	0.00324785	0.100456
FURIN	0.246431	0.214907	0.00324986	0.100456
NUP88	-2.17235	0.442112	0.00329235	0.101368
SNRPC	0.822985	0.168142	0.00330559	0.1015
LYST	-2.38809	0.443595	0.00335546	0.102769
UBE2D2	1.64152	0.135305	0.00335633	0.102769
HERC5	-1.47556	0.386546	0.00339645	0.10354
CDCA7L	-3.2182	0.549177	0.00348793	0.105574
CD5	-0.770076	0.275066	0.00349046	0.105574
FTH1	6.46365	0.115677	0.00351842	0.106093
RILPL2	-1.04003	0.307316	0.00357747	0.10728
ANKRD32	-1.58286	0.361851	0.00358448	0.107342
CDCA4	-1.0152	0.319664	0.00359841	0.107612
GRHPR	-1.02772	0.280571	0.00362012	0.107976
MAPK13	-2.23719	0.410093	0.00368393	0.109709
MT-ND3	3.07743	0.117066	0.00369195	0.109709
TIPIN	-1.4499	0.331973	0.00374491	0.110894
MAPK8	-2.7932	0.521088	0.00375395	0.110894
ASPM	-1.44856	0.429868	0.00375153	0.110894
TYW1	-3.23457	0.556174	0.00378386	0.111627
SNX9	-1.6481	0.345057	0.00384607	0.113156
PSMA2-1	1.64038	0.127113	0.0038635	0.11321
SNRPA	-0.469742	0.246501	0.00388707	0.113417
SPRY1	-3.65642	0.663022	0.00390119	0.113417
SND1	-1.16106	0.284963	0.00389486	0.113417
PCBD2	-2.1506	0.391279	0.00390831	0.113417
SMS	-0.547901	0.256489	0.00392901	0.113753
CENPF	-0.250971	0.356993	0.00395829	0.114298
LSM6	0.228026	0.194766	0.00397106	0.114515
DDX27	-0.929474	0.274058	0.00400334	0.114838
CDCA5	-2.00551	0.442166	0.00402995	0.114996
LMCD1	-5.57727	1.36118	0.00404487	0.115271
PAIP2	1.00698	0.162112	0.00402835	0.114996
P2RY14	-4.97531	1.3973	0.00415048	0.117082
PSMD1	0.280085	0.207091	0.00412809	0.116923
NUPL1	-2.79459	0.502904	0.00415138	0.117082
SCAI	-3.88201	0.808209	0.00416443	0.117298
TOE1	-2.59734	0.465944	0.00419381	0.11773
HMGB3	-0.503047	0.280398	0.00422911	0.118267
DUSP14	-1.93614	0.401429	0.00423563	0.118267
ARHGAP11A	-2.50359	0.435244	0.00426038	0.118631
WBP11	-0.402795	0.22789	0.00426368	0.118631
MDH1	1.48911	0.140436	0.00432951	0.120086
CXorf40B	-2.25959	0.420738	0.00435422	0.120618
NOL7	0.549953	0.187805	0.0044007	0.121152
HSPB1	-1.43006	0.350769	0.00440686	0.121152
TMPO	-0.687566	0.292508	0.00440518	0.121152
DHFR	-0.363063	0.273189	0.00450163	0.123602
CDC6	-2.25988	0.460353	0.00451912	0.123668
AKAP17A	-1.05048	0.279449	0.00452671	0.123668
GPX7	-1.88255	0.347219	0.00456216	0.124184
PELP1	-2.34883	0.408836	0.00464164	0.126018
CHST2	-6.16494	1.51416	0.00470492	0.12687
RBM4B	-2.36229	0.403283	0.00469092	0.12687
SUV39H2	-3.39226	0.542348	0.00470138	0.12687
MAFG	-1.98169	0.439984	0.00470794	0.12687
PTPRJ	-3.61157	0.64237	0.00475771	0.128053
QARS	-0.927471	0.269187	0.00484048	0.129531
RP11-275I4.2	-4.27937	0.821121	0.00486512	0.129981
RAD51AP1	-2.04543	0.437275	0.00488602	0.130022
SMARCB1	-0.0717972	0.203794	0.00487804	0.130022
PAK1IP1	-1.71858	0.345552	0.00489154	0.130022
GLRX2	-1.11024	0.295363	0.00489647	0.130022
CALM3	2.10545	0.140953	0.00491344	0.130184
ACADVL	0.905633	0.172489	0.0049213	0.130184
PRDX5	1.38412	0.150877	0.00493669	0.130296
CCDC167	0.979358	0.162799	0.00495992	0.130603
RANGRF	-0.594699	0.247665	0.00497974	0.130603
UBE2B	0.4288	0.171926	0.00503085	0.131193
VRK1	-0.450969	0.24714	0.00506884	0.131711
PDIA4	0.17367	0.200042	0.00511771	0.132507
PARP1	0.854159	0.165745	0.00511393	0.132507
TMEM57	-2.38346	0.419015	0.0051969	0.133763
PASK	-4.35916	0.931989	0.00521234	0.133845
HLA-DMA	-1.09675	0.346498	0.0052415	0.134435
RBPJ	-0.25568	0.259382	0.00525798	0.134699
VDAC1	0.90862	0.166482	0.00531064	0.13573
DNAJC9	0.262154	0.232982	0.00532685	0.135984
RP11-119F19.2	-3.73388	0.660684	0.0054336	0.138533
CNIH4	-0.000405764	0.214035	0.00543939	0.138533
ANKRD10	-1.02508	0.291378	0.00551251	0.139905
SGCB	-1.68881	0.321785	0.0055514	0.140728
MIS18A	-2.25364	0.426777	0.00557225	0.140895
ETFA	0.20842	0.190832	0.00556579	0.140895
DSTYK	-3.55564	0.613106	0.00557738	0.140895
CASP3	-0.521337	0.243902	0.00558647	0.140961
HIC1	-7.18191	2.67929	0.0056861	0.142322
POLD1	-3.30934	0.543995	0.00570206	0.142558
TRAF2	-1.97457	0.404969	0.00572443	0.142778
CCT2	0.607289	0.17888	0.00573052	0.142778
MMP25	-2.44574	0.463329	0.00584227	0.144571
NT5C	0.274375	0.191169	0.00583716	0.144571
NBL1	-2.95118	0.529091	0.00587505	0.145218
CCDC124	-0.280746	0.215473	0.00590328	0.145585
FXYD7	-3.25908	0.719767	0.00598517	0.147438
ASL	-1.61451	0.309095	0.00614988	0.150475
PDE4D	-1.56037	0.329693	0.00618678	0.151209
TROAP	-1.91695	0.394433	0.00625173	0.152284
XCL1	-3.57531	0.917144	0.0062939	0.15314
AC002331.1	-6.83113	2.35088	0.00631107	0.153252
PIGX	-0.131639	0.20871	0.00631629	0.153252
SMC3	0.747184	0.181409	0.00631962	0.153252
STX5	-0.922196	0.242641	0.00634673	0.153547
ATP2B1	-2.0141	0.383292	0.00636719	0.153547
VWA9	-2.11397	0.353792	0.0063849	0.153547
PSMC1	1.29515	0.142801	0.00638811	0.153547
CBLB	-3.11412	0.513501	0.00646741	0.155065
PAPSS1	-2.12484	0.350259	0.00656487	0.156576
NAA15	-1.4229	0.305156	0.00657417	0.156576
POLR2J	0.646964	0.16193	0.00659488	0.156618
SGOL1	-1.23674	0.348528	0.00665164	0.157745
KIAA0101	0.89303	0.2721	0.0067112	0.158526
RBL1	-3.30416	0.535235	0.00673792	0.158804
CPT1A	-2.60894	0.437266	0.00677415	0.159485
C7orf13	-3.86394	0.673014	0.00693573	0.162586
MYH7	-7.57036	4.83755	0.00697737	0.162863
PHF5A	-0.160835	0.20375	0.0069617	0.162721
RPA2	0.736467	0.156975	0.00696385	0.162721
PFN1	5.84335	0.0545042	0.00698891	0.162957
TNFRSF8	-3.7462	0.779372	0.00705974	0.163573
ERLEC1	-0.73068	0.238985	0.00706035	0.163573
APTX	-1.97749	0.344857	0.00712184	0.164662
SFXN2	-5.00275	0.947466	0.00714962	0.165115
AKR1B1	-0.0496951	0.208317	0.00715788	0.165131
CD40LG	2.21535	0.202941	0.00718122	0.16532
RBM25	0.517558	0.180026	0.00725494	0.166489
VRK3	-1.20533	0.262852	0.00732073	0.167646
NFS1	-3.38536	0.554448	0.00736222	0.168124
LIN7C	-2.97246	0.482278	0.00738787	0.168124
PXN-AS1	-4.93717	1.07041	0.00753261	0.170489
FRG1	-0.0299521	0.187916	0.00762788	0.171439
CHST11	-0.662877	0.232065	0.00764454	0.171459
ENY2	1.05616	0.148896	0.00765508	0.171519
HCST	0.954366	0.188165	0.00773013	0.172669
MKI67	0.449986	0.286713	0.00775754	0.173104
C21orf58	-3.5347	0.627022	0.0077981	0.173296
HMGN2	3.14451	0.162806	0.00779341	0.173296
PEBP1	0.86398	0.165298	0.00779329	0.173296
BZW1	1.07562	0.143176	0.00782722	0.173592
USP1	-0.0549835	0.222401	0.00785094	0.173941
WDR76	-1.70816	0.336087	0.00794213	0.175466
PSMB4	0.788894	0.165806	0.0079439	0.175466
DTL	-3.03689	0.516234	0.00797786	0.175547
GMNN	-0.266557	0.265683	0.00797979	0.175547
FAM173A	-3.54857	0.606072	0.00802084	0.175918
SPAG5	-3.18089	0.483182	0.00801931	0.175918
THG1L	-3.11338	0.463821	0.00805988	0.176419
HNRNPR	1.03785	0.153156	0.00809063	0.17667
VCP	1.38035	0.135345	0.00813171	0.177279
TRIP10	-3.40744	0.653875	0.00815195	0.177543
UTP11L	-0.62789	0.226063	0.00817822	0.177938
SRSF3	2.21401	0.11571	0.00820491	0.17834
BIRC5	-0.0216729	0.304492	0.00822711	0.178575
STAG2	-1.32153	0.293017	0.00823211	0.178575
SERTAD2	-3.46925	0.653984	0.00834433	0.179935
TMPRSS6	-5.62525	1.43078	0.00844887	0.18183
GPR55	-3.0659	0.580318	0.00847587	0.181872
OSTC	1.30853	0.133211	0.00850552	0.182329
TTF1	-1.18447	0.283786	0.00860586	0.183938
STAT1	1.3665	0.191215	0.0086307	0.184108
HSPA2	-3.76382	0.678544	0.00874494	0.185962
AK8	-8.02002	3.48696	0.00879879	0.185998
EIF1	4.10967	0.0687056	0.00875174	0.185962
LINC00341	-3.94976	0.732991	0.00878423	0.185998
HDGF	-0.962006	0.262085	0.00876814	0.185981
GJB2	-2.98112	0.959875	0.00881216	0.185998
PPCDC	-1.13187	0.289315	0.00881964	0.185998
HDGFRP3	-1.04855	0.274682	0.00883021	0.185998
MRPL12	-0.152283	0.214097	0.00882919	0.185998
U2SURP	0.0206704	0.192384	0.00887943	0.186674
TMEM214	-2.29698	0.365422	0.00898808	0.188413
SVIP	-0.459188	0.236878	0.00901516	0.188799
MCM6	-0.886844	0.2829	0.00909993	0.190026
LCLAT1	-4.78702	0.917426	0.00913357	0.190346
RIN3	-3.75289	0.607097	0.0091414	0.190346
PCNA	1.49068	0.209431	0.00917301	0.190693
NCAPH2	-1.4726	0.310822	0.00924887	0.191441
NDUFA4	2.97241	0.0870687	0.00929289	0.191851
COPRS	-2.02622	0.377304	0.00933057	0.192264
WBP4	-0.892777	0.27088	0.00934767	0.192435
KPNA2	0.678529	0.21089	0.00943847	0.193481
POC1B	-2.04013	0.347999	0.00945173	0.193481
CNKSR1	-6.03139	1.20994	0.00950125	0.194005
RAC1	1.53283	0.130953	0.00950403	0.194005
PGD	-1.20777	0.28968	0.00954566	0.194673
GRAMD3	-4.6901	0.870327	0.00960667	0.195734
SOAT1	-1.87683	0.315206	0.00965606	0.19619
MT-ND5	1.55187	0.140292	0.00965078	0.19619
ZBTB8OS	0.11171	0.181787	0.00977544	0.197878
NASP	0.476094	0.213897	0.00980621	0.1981
AGO2	-3.40152	0.54777	0.00981652	0.1981
CMC2	-0.678361	0.229251	0.00982278	0.1981
METTL1	-3.86857	0.659977	0.00988317	0.198607
FBXO45	-3.82892	0.688828	0.00990166	0.198607
TDP1	-2.13329	0.360378	0.00989944	0.198607
FAM117A	-3.31155	0.507693	0.00992403	0.198607
EBNA1BP2	-0.7461	0.247898	0.00991766	0.198607
RP6-109B7.3	-2.38585	0.401272	0.00992465	0.198607
RQCD1	-1.46098	0.294325	0.0100638	0.200916
CYB5B	0.0259717	0.18034	0.0100894	0.20106
CCR2	-2.02108	0.384375	0.0101201	0.201487
ANKRD55	-6.36502	1.73927	0.0101555	0.202007
TSFM	-1.06342	0.249482	0.0101828	0.202366
TRAFD1	-2.07048	0.341957	0.0102162	0.202661
UBA6-AS1	-3.49112	0.550137	0.0102851	0.202664
MTHFD2	-0.170011	0.204104	0.0102978	0.202664
SRSF9	0.981083	0.14081	0.0104725	0.204947
ZNF330	-1.53056	0.277205	0.0104838	0.204984
TBX21	-2.91731	0.518742	0.0105073	0.20526
MMP9	-6.23489	3.12875	0.0105835	0.20619
MSRB2	-1.96346	0.354857	0.0105594	0.206092
RFTN1	-1.75408	0.312746	0.0105785	0.20619
ACYP1	-0.993759	0.247646	0.010629	0.206711
SNRPF	1.33591	0.145777	0.0106855	0.207529
BABAM1	0.235226	0.169471	0.0106901	0.207529
RP11-47L3.1	-3.42772	0.539499	0.0107382	0.208092
RBM4	-1.96968	0.326696	0.0108016	0.208948
MAMLD1	-6.68242	2.05086	0.0108775	0.209628
HSD17B8	-3.88956	0.655918	0.0108828	0.209628
TRIP13	-2.42777	0.410791	0.0108847	0.209628
UBE2L3	2.2211	0.09966	0.0108826	0.209628
GCSH	-3.24941	0.518399	0.0109085	0.209718
HNRNPA2B1	3.1175	0.103551	0.0109087	0.209718
ISY1	-0.944059	0.236812	0.0109443	0.210033
CKS2	0.724082	0.223512	0.0110198	0.211273
INO80C	-1.36927	0.265228	0.0110671	0.211273
PRDM1	-1.24365	0.295492	0.0111221	0.21181
SMC4	1.15436	0.199034	0.0111244	0.21181
PRSS23	-3.81852	0.648374	0.0111576	0.212257
EXOG	-1.81635	0.305241	0.0111855	0.212417
C12orf75	2.62485	0.128052	0.0111831	0.212417
RPL39L	-0.905922	0.267886	0.0112088	0.212675
RARS2	-1.99689	0.316924	0.0113419	0.214082
MRPL16	-0.0317173	0.184891	0.0113621	0.214092
APOBEC3G	1.75457	0.139138	0.0114218	0.214661
PATL1	-3.21745	0.50673	0.0115199	0.21576
ZWILCH	-1.94104	0.334605	0.0115846	0.2166
HRAS	-1.0259	0.259053	0.0115827	0.2166
H1F0	-4.60547	0.766106	0.0116577	0.217221
MYL6B	-0.830037	0.246708	0.0116529	0.217221
SEC63	-0.96191	0.245928	0.0116822	0.217307
COL6A2	-7.87048	2.44006	0.0117341	0.217715
PHB	0.666307	0.161843	0.0116819	0.217307
RP13-143G15.4	-7.50567	2.47012	0.0117839	0.217943
SNF8	0.759519	0.143417	0.0117864	0.217943
ATP5G3	2.28693	0.105244	0.0117975	0.217964
MPST	-0.595308	0.226675	0.0118288	0.218357
MED30	-1.06715	0.245695	0.0119526	0.219528
ARF4	0.522651	0.155964	0.0119514	0.219528
EIF3A	1.03451	0.151429	0.0120066	0.220148
GHRL	-4.23803	0.77448	0.0120434	0.220367
C12orf43	-2.42094	0.380177	0.0121058	0.220367
GRSF1	-0.523591	0.206002	0.012106	0.220367
POLR2A	-2.01084	0.352272	0.0121696	0.221276
CENPW	-0.148609	0.254532	0.0122635	0.221872
GNL3	-0.703551	0.235977	0.0123157	0.222447
SNAPC4	-5.25389	1.08616	0.0123498	0.222878
CEBPG	-1.33787	0.272645	0.0123954	0.223517
RTCB	-0.218612	0.19455	0.0124245	0.223856
TNIP3	-5.90652	1.5206	0.0124713	0.224329
CRKL	-3.89567	0.669441	0.0125396	0.225186
GGT1	-1.75359	0.321951	0.0125323	0.225186
HMGB1	3.66675	0.106237	0.0125641	0.225439
RFC1	-0.767125	0.234777	0.0127156	0.227784
UBE2I	1.2619	0.132228	0.0127923	0.228782
C11orf48	0.806077	0.144007	0.0128039	0.228801
RABL3	-2.44298	0.35472	0.0128952	0.230229
FBXO38	-4.06299	0.675456	0.0129972	0.231307
SSRP1	-0.133351	0.197377	0.0130153	0.23136
TFDP2	-2.61153	0.403582	0.0130469	0.231436
PGRMC1	-1.60302	0.285477	0.0130416	0.231436
TMA7	2.67789	0.0887282	0.0130642	0.231556
RAD51	-1.53388	0.330315	0.0130809	0.231663
CDC20	-0.340643	0.33528	0.0131681	0.232829
PAQR4	-2.97947	0.466658	0.0132036	0.233018
DHX9	-1.80936	0.315915	0.0132216	0.233018
KDELR2	0.687398	0.158857	0.0132372	0.233105
HSD17B12	-2.16516	0.349217	0.0133126	0.234046
MRPL18	0.384269	0.156748	0.0132971	0.233971
CLN6	-2.17145	0.364638	0.0134026	0.234469
BCL2L12	-0.666836	0.241858	0.0134114	0.234469
RABIF	-0.27681	0.19653	0.0134089	0.234469
CD9	-2.92273	0.622179	0.0134492	0.234941
PARVB	-2.76124	0.433383	0.0136184	0.236982
LSM2	0.761257	0.160899	0.0136365	0.236982
KIF11	-2.52074	0.383733	0.0136564	0.236982
MSH3	-2.674	0.389831	0.0136639	0.236982
CCNB1	-0.0537329	0.314778	0.0136584	0.236982
SLC38A2	-2.5716	0.397028	0.0137754	0.238203
SRSF11	0.880209	0.154975	0.0138049	0.238479
DDX41	-1.45829	0.263463	0.0138402	0.238523
IRF2	-0.422135	0.202556	0.0139781	0.240328
INTS6-AS1	-4.33556	0.656936	0.0140678	0.24149
DSN1	-2.20429	0.353529	0.014111	0.24166
CBFB	-0.250952	0.19294	0.0141507	0.242118
CTSW	-0.0830773	0.273502	0.0142615	0.242498
IKBKB	-2.59365	0.407699	0.0143045	0.242498
YWHAH	1.13208	0.154956	0.0142986	0.242498
ING3	-1.4062	0.260927	0.014303	0.242498
FAM96B	1.57282	0.117484	0.0143014	0.242498
DHX32	-4.26864	0.611209	0.0143477	0.242796
CSNK2B	1.11139	0.136298	0.0144025	0.243403
OSGEP	-1.38038	0.269305	0.0144199	0.243508
NCR3	-0.269849	0.209817	0.0144543	0.24385
HSPA14	-1.24708	0.254478	0.0144849	0.24385
SLC39A6	-1.92197	0.321947	0.0145642	0.24465
PGM2	-1.97093	0.297145	0.0145661	0.24465
SEC61B	2.68787	0.0924113	0.0146176	0.245326
CTD-2270L9.4	-5.73071	1.29199	0.0146746	0.246094
MAGEF1	-4.42378	0.72204	0.0147521	0.247012
GGCT	-0.653393	0.223687	0.0147359	0.246931
EID1	1.85519	0.112994	0.0148456	0.248198
PGGT1B	-3.02985	0.417432	0.0148965	0.248773
ASH2L	-1.78696	0.288305	0.0149882	0.249767
SLC35D1	-3.91961	0.615735	0.0150551	0.249767
ZSWIM8	-3.34509	0.524072	0.0150714	0.249767
MGAT2	-0.677066	0.207069	0.015055	0.249767
AP3D1	-0.905811	0.226709	0.0151427	0.250475
AP2S1	1.37841	0.121601	0.0151945	0.250958
ZWINT	0.0628415	0.258943	0.0152076	0.250958
CDC73	-0.769294	0.217739	0.0152449	0.251023
POLK	-2.35043	0.346609	0.0154828	0.253717
SSR2	2.23381	0.09151	0.0154722	0.253717
ENPP6	-2.72162	0.445445	0.015603	0.254993
RP11-492E3.2	-4.98434	0.979293	0.0157488	0.256858
CYC1	1.00815	0.140557	0.0157423	0.256858
HUWE1	-1.83242	0.310089	0.0157642	0.256858
CCNE1	-2.32183	0.399596	0.0158351	0.25782
HEG1	-5.49639	1.23335	0.0158951	0.258411
PPARG	-4.97399	1.03512	0.0159767	0.259021
GLMN	-2.15045	0.316481	0.0159938	0.259021
UQCRC2	0.648386	0.141421	0.0159977	0.259021
HYI	-2.74274	0.430901	0.0160158	0.259021
AC099552.4	-6.16616	1.70291	0.0161011	0.260015
NUBP1	-1.22446	0.246014	0.0161498	0.260272
C21orf33	-0.974348	0.227643	0.0162072	0.260955
RPP25	-4.10592	0.605588	0.016314	0.261708
UBE2J2	-0.293166	0.180658	0.0163827	0.261906
CSF1	-1.39655	0.338365	0.0166077	0.263704
RBX1	2.3043	0.0910712	0.0167271	0.265323
ZNF281	-2.22714	0.354937	0.0167584	0.265323
NUP85	-2.32157	0.362275	0.0167847	0.265546
SF3B1	0.369995	0.160797	0.0169097	0.266576
CREBL2	-2.84831	0.420247	0.016953	0.266854
RBM8A	1.94002	0.109819	0.0169474	0.266854
HEXIM1	-3.02142	0.442228	0.0170446	0.267739
AP2B1	-0.315158	0.189368	0.0170583	0.267739
B3GALNT1	-4.22303	0.634242	0.0171124	0.268008
RP4-610C12.3	-8.17022	2.59605	0.0171664	0.268154
ARHGAP10	-3.00764	0.446036	0.0171663	0.268154
MCM2	-2.54185	0.408666	0.017261	0.268754
TCEB1	1.64712	0.118181	0.0172511	0.268754
PSMB6	2.24461	0.10077	0.017271	0.268754
CD276	-8.41378	2.94185	0.0173558	0.269454
TSNAX	-1.13111	0.234413	0.0173104	0.269176
EXOSC7	-0.887299	0.221445	0.0174608	0.269845
ARG2	-4.60366	1.09962	0.0175479	0.270744
C3orf14	-1.38631	0.287694	0.0175155	0.270436
POLA2	-2.30143	0.359277	0.0176645	0.271912
PAPOLA	0.469228	0.144313	0.0176734	0.271912
PNO1	-1.83829	0.299605	0.0178963	0.274372
GTF3C6	1.73783	0.107936	0.0178855	0.274372
ACOX3	-3.35167	0.482697	0.0179847	0.275037
FBXO6	-0.188592	0.179041	0.0179933	0.275037
RGS9	-2.74075	0.425707	0.018015	0.275037
HMGN1	2.58039	0.0989099	0.0180154	0.275037
FSCN1	-5.85542	1.31341	0.0180821	0.275645
PRKCA	-1.57162	0.314753	0.0180931	0.275645
HDAC7	-2.34616	0.362595	0.0181287	0.275802
FGFBP2	-5.44109	1.25545	0.0182051	0.276578
CCNB2	-0.488478	0.298645	0.0181719	0.276265
PRIM1	-1.73985	0.293235	0.0182657	0.277113
GBA2	-3.88622	0.62202	0.0184341	0.278317
ACOT7	-0.603749	0.224513	0.0184215	0.278317
CNP	-1.26692	0.244143	0.0184614	0.278532
C12orf49	-2.11944	0.320397	0.0185264	0.279048
ANKRD27	-4.56973	0.753037	0.0186078	0.279048
CENPH	-1.69755	0.304967	0.0186188	0.279048
RP11-305L7.1	-4.66625	0.807486	0.0186425	0.279048
SARS2	-3.41682	0.475848	0.0186493	0.279048
SET	0.884758	0.154339	0.0186478	0.279048
FXYD1	-3.50683	0.532745	0.018705	0.279501
ZNF146	-2.57371	0.355395	0.018718	0.279501
BOD1L1	-2.23904	0.345071	0.0187641	0.279663
TERF1	-0.161162	0.179718	0.0189112	0.280655
YWHAQ	1.31725	0.136964	0.0189369	0.280655
UBASH3A	-1.64366	0.27669	0.0192244	0.283728
CAMK1	-2.4903	0.402149	0.0192353	0.283728
DHX36	-0.203495	0.185787	0.0194139	0.285589
SLC1A5	-0.61566	0.22555	0.0194721	0.286059
POU2AF1	-7.56855	2.22217	0.0195663	0.286477
POLR2L	1.88332	0.103341	0.0195287	0.286477
CSF2RB	-4.60125	0.855037	0.0196754	0.287495
SERPINB6	-4.28618	0.643497	0.0198091	0.288482
VOPP1	-2.14056	0.346497	0.019804	0.288482
SYNCRIP	-0.16089	0.186632	0.0198246	0.288516
BRIX1	-0.432275	0.202356	0.0198527	0.288731
COQ5	-1.18572	0.230137	0.0198661	0.288735
GJB6	-3.03309	0.674825	0.0199645	0.289306
ADCK3	-2.8619	0.413673	0.0199738	0.289306
XRCC4	-2.56621	0.338919	0.0199851	0.289306
SSR3	0.904461	0.134338	0.0200824	0.290522
LACTB	-0.794235	0.222478	0.0201414	0.290989
SFT2D1	0.275771	0.159288	0.0203769	0.293807
MRPL23	1.10536	0.12747	0.0205607	0.296262
PPP2R3C	-0.344423	0.180117	0.0206222	0.296755
ARL6IP1	1.8056	0.122766	0.0206455	0.296764
TFRC	-1.86158	0.321553	0.0206607	0.296764
RCC2	-2.71027	0.40945	0.0206809	0.296764
AFG3L2	-2.08457	0.306054	0.0206814	0.296764
AC069363.1	-7.01526	2.42413	0.0209169	0.298306
DERL3	-4.26912	0.690689	0.0208974	0.298306
TNFAIP3	-3.28449	0.494016	0.0208963	0.298306
NUDT1	0.676938	0.165027	0.0210033	0.298885
TRUB2	-1.8627	0.280783	0.0212038	0.301149
PDIA5	-4.70848	0.739262	0.0212648	0.301732
RALBP1	-0.436781	0.191262	0.0213726	0.302955
UQCC2	0.276229	0.162502	0.0214858	0.304084
FABP5	-0.279729	0.259347	0.0216916	0.306083
ATN1	-4.50205	0.715411	0.0217709	0.306607
HS3ST1	-5.82864	1.65146	0.0220842	0.310018
HNRNPH1	-0.444588	0.209571	0.0220329	0.309497
BAG1	-0.585374	0.194664	0.0221395	0.310594
MRPS11	-0.143814	0.177967	0.022164	0.310739
RNPS1	0.793784	0.132327	0.0222313	0.311481
P2RY8	-1.64452	0.276207	0.0223879	0.313077
MT-ND2	3.85987	0.0788657	0.0224339	0.313174
FN3KRP	-1.71825	0.274193	0.0224527	0.313174
CCT3	1.15382	0.126322	0.0224917	0.313517
STK11IP	-4.09664	0.576558	0.0225326	0.313887
TTC19	-1.29988	0.223865	0.0225608	0.314079
BRD7	-1.1164	0.232943	0.0226686	0.315177
GUF1	-3.6362	0.503954	0.0227227	0.315729
NDUFS7	0.654679	0.132075	0.0228054	0.316474
RFK	-1.49977	0.248352	0.0228406	0.316761
EPB41L2	-3.13248	0.425413	0.0228932	0.317087
CXorf21	-2.62719	0.458585	0.0229901	0.318025
AGK	-2.49707	0.333545	0.0230758	0.318342
ORC6	-1.59357	0.307751	0.0230793	0.318342
STK38L	-2.92642	0.403337	0.0231582	0.318757
CD80	-2.93998	0.386465	0.0231937	0.31902
PTTG1	1.28985	0.189245	0.0232841	0.319657
EFHD2	0.0563364	0.179046	0.0233122	0.319843
NCAPG2	-2.63154	0.37052	0.0234243	0.320976
SCAP	-3.68183	0.503043	0.0234859	0.321618
NET1	-4.07267	0.600857	0.0235269	0.321977
SPAG7	0.417232	0.143772	0.0235421	0.321983
MTHFD1	-1.42666	0.254434	0.0236017	0.322596
NONO	0.0742003	0.160168	0.0237034	0.323176
APEX2	-2.00945	0.295765	0.0237334	0.323382
NFKBID	-3.9993	0.653449	0.0238187	0.324342
FAM110A	-1.75831	0.268213	0.0240101	0.326468
CPSF3	-1.35071	0.225606	0.0240198	0.326468
FILIP1L	-4.30864	0.978222	0.0241438	0.327898
ECSCR	-7.35117	1.63223	0.0241996	0.328298
SLC39A1	-0.941064	0.215171	0.0241551	0.327898
HNRNPL	-2.22621	0.330497	0.0242259	0.328451
HTRA2	-0.977478	0.232938	0.0242881	0.32909
RPN2	1.40854	0.111609	0.0243356	0.329191
ADAM9	-5.87117	1.0513	0.0243892	0.329232
ARL4D	-4.51892	0.678732	0.0243708	0.329191
DDIT4	0.148682	0.210737	0.0243711	0.329191
ARIH2	-1.19799	0.239201	0.024409	0.329295
ZNF273	-5.48596	1.08901	0.0244602	0.32972
SEPHS1	-1.59149	0.270656	0.024522	0.330207
CCAR1	-0.364298	0.190593	0.024585	0.330851
GIMAP8	-5.47837	0.978211	0.02466	0.331654
TP53RK	-1.67108	0.267614	0.0247509	0.332672
RP11-429J17.2	-7.46431	1.88482	0.0249325	0.334468
LDHC	-6.02497	1.0585	0.024928	0.334468
ERBB2IP	-2.23645	0.302812	0.0249345	0.334468
TAF3	-1.54581	0.250319	0.0249459	0.334468
CSNK1E	-3.09132	0.440296	0.0249751	0.334655
CNPY3	-1.57392	0.248962	0.0250709	0.335732
MBOAT7	-1.93293	0.305705	0.025153	0.336418
ZNF517	-6.08772	1.20393	0.0252469	0.337079
CLEC2D	0.488926	0.156283	0.0252488	0.337079
FANCG	-2.57856	0.359156	0.0253864	0.338501
RAD23A	0.897581	0.133225	0.0254025	0.338508
ATP5J	2.17281	0.0919801	0.0254627	0.339103
DPH7	-2.75937	0.381036	0.0255591	0.339689
PLAUR	-2.65893	0.430867	0.0256021	0.339715
ZC3HC1	-2.2571	0.334401	0.0258018	0.341705
LRIF1	-1.90956	0.307395	0.02585	0.341963
SLCO4A1	-2.30935	0.341278	0.025955	0.342521
LINGO3	-6.53932	1.41361	0.0260141	0.342678
ANK3	-2.87532	0.475879	0.0259958	0.342665
HLA-DPB1	0.444772	0.224226	0.0259974	0.342665
ESF1	-0.920689	0.21414	0.0262451	0.345096
EIF3J	0.223735	0.154972	0.0263567	0.345651
ACTN1	-2.38698	0.351637	0.0264095	0.345651
GTPBP4	-0.608986	0.194313	0.0263993	0.345651
TMEM237	-2.59529	0.346903	0.0264142	0.345651
FNDC3A	-3.09374	0.428824	0.0264705	0.346181
LYPLAL1	-2.06616	0.285983	0.0265362	0.346341
FASTKD1	-3.55629	0.480105	0.0265892	0.346693
PTPRM	-6.16338	1.36117	0.0266494	0.346973
NVL	-2.48543	0.349457	0.0267446	0.346973
OSBPL3	-2.75827	0.358452	0.0267698	0.346973
ITGB2	1.81074	0.10533	0.0267545	0.346973
AC007365.3	-9.41952	3.81682	0.0269378	0.348115
CASC5	-2.4429	0.381068	0.0271175	0.349402
PHF20	-1.43513	0.254903	0.0271114	0.349402
GNAS	0.11616	0.159141	0.0272398	0.350357
TMEM258	2.14696	0.0890022	0.0273024	0.350728
UBTF	-1.24531	0.227708	0.0274642	0.351997
TTI1	-3.83451	0.499452	0.0275097	0.352166
ABCA2	-5.21159	0.973037	0.0275567	0.352168
WSB2	-3.03207	0.395092	0.0275266	0.352168
HAT1	0.0567802	0.171669	0.0275583	0.352168
PRPSAP1	-1.02844	0.223949	0.0276419	0.352276
CIAPIN1	-0.688286	0.185943	0.0276929	0.352276
BCLAF1	-0.15254	0.170884	0.0276961	0.352276
NUSAP1	0.100174	0.238522	0.0278406	0.353496
COX8A	2.58502	0.0880379	0.0279333	0.35426
MFN2	-4.27737	0.619043	0.028072	0.355606
ZCCHC4	-4.50857	0.715202	0.0281436	0.356098
THAP4	-2.28817	0.308034	0.0281914	0.356318
AC074289.1	-7.01294	1.69161	0.0283834	0.356949
MNAT1	-0.958889	0.209988	0.0283911	0.356949
NAE1	-0.0443958	0.158132	0.0284404	0.357055
FAM131A	-5.36654	1.1397	0.0289384	0.360919
ENTPD7	-6.88984	2.21663	0.0289867	0.361314
TRMT5	-3.69653	0.505726	0.029078	0.361774
LSM4	0.955215	0.133506	0.0290899	0.361774
HAUS5	-3.56118	0.456121	0.0291821	0.362314
RTFDC1	0.7985	0.129204	0.0292042	0.362314
ZMYM5	-2.00812	0.282692	0.0295027	0.36457
MRPL37	-0.133851	0.165925	0.0295322	0.36457
KDM5B	-0.796303	0.226103	0.0296856	0.365675
NDUFAF6	-2.50506	0.331609	0.0297648	0.365822
CMC1	-1.14631	0.217894	0.0297583	0.365822
PTDSS2	-3.97072	0.591137	0.0298014	0.365822
RP11-439A17.7	-5.77073	1.22013	0.0298346	0.366023
MCM4	-1.95407	0.289378	0.0297907	0.365822
LEPROT	-0.292305	0.17934	0.0298699	0.36625
UBE3C	-3.14108	0.424312	0.029954	0.366663
RNASEH2B	-0.101282	0.163097	0.0299379	0.366663
CHD1L	-2.14948	0.285861	0.0299532	0.366663
SGSM3	-2.38605	0.302136	0.0300092	0.366926
CDC42EP1	-7.10154	1.75162	0.0300665	0.367064
RP11-297N6.4	-6.35651	1.30563	0.0302418	0.36809
ADAT2	-4.6023	0.698179	0.0303277	0.368428
GNA15	0.695511	0.154148	0.0303768	0.368734
SEC24C	-3.51124	0.460467	0.0304014	0.368736
NEK3	-3.77857	0.506353	0.0304109	0.368736
RP11-254F7.2	-5.1714	0.803033	0.0305634	0.370174
SLC11A2	-3.64547	0.530774	0.0305993	0.370197
RASGRF2	-6.91251	1.61581	0.0307685	0.371009
TOR1A	-0.289734	0.170449	0.0308943	0.372078
CCL20	-5.3714	1.04262	0.0309926	0.37254
FAM131C	-6.09607	1.07494	0.0310691	0.372778
TFAP2E	-9.33601	4.31992	0.0312182	0.373744
SLC35F2	-4.47548	0.682529	0.0311953	0.373675
MRPL35	-0.865365	0.199939	0.0312449	0.373858
ARHGEF11	-7.48403	1.72632	0.0313417	0.374347
OXCT1	-1.25471	0.220613	0.0313602	0.374347
LINC00035	-5.523	0.972721	0.0315109	0.375188
PPIL3	-1.17529	0.211219	0.0315667	0.375648
CACYBP	1.84786	0.112791	0.0316944	0.376551
SFMBT2	-3.84393	0.563729	0.0318034	0.377024
FAM69A	-3.55941	0.466234	0.03181	0.377024
TESC	-1.44663	0.257059	0.031838	0.377024
WDR46	-1.4446	0.240154	0.0318829	0.377145
ASF1B	-1.02205	0.265241	0.0319547	0.377585
SNAPC5	-1.31066	0.234452	0.0320066	0.377789
DNAJB11	0.910979	0.131533	0.0320806	0.378427
EIF2AK1	-0.852345	0.18996	0.0321815	0.379224
SCAPER	-2.92142	0.386187	0.0321978	0.379224
NUP107	-1.9886	0.282078	0.032268	0.379437
MANEA	-3.73444	0.470357	0.0324122	0.380312
EBP	2.0583	0.109643	0.0324694	0.380777
AAED1	-1.78676	0.259669	0.0326337	0.382293
ATAD3B	-2.50075	0.342192	0.0326709	0.382524
KCNG1	-9.306	4.85466	0.0330904	0.386308
PRPSAP2	-1.80127	0.253284	0.0330351	0.386165
TBL2	-2.34909	0.299712	0.0331811	0.386834
KCNMB3	-7.97006	2.25869	0.0334287	0.38889
LAGE3	0.22609	0.150269	0.0334235	0.38889
LRPPRC	-3.11766	0.405867	0.0335507	0.3899
CDKN2D	-0.801586	0.234315	0.0335513	0.3899
PDSS1	-2.80898	0.35075	0.0336165	0.390242
SMKR1	-5.99883	1.24994	0.0337889	0.391292
AKAP5	-6.02457	1.33043	0.0337938	0.391292
LINC00880	-6.9033	1.66311	0.0338038	0.391292
HADH	-2.11443	0.289429	0.0337723	0.391292
MPHOSPH10	-1.1364	0.220148	0.0338795	0.391292
CTNNAL1	-2.26776	0.33378	0.0339551	0.391463
SLC1A4	-1.53446	0.261363	0.0340736	0.391879
RPL22L1	0.363078	0.180521	0.0341288	0.392032
RDH10	-1.75836	0.312448	0.0341988	0.392032
SRRM1	0.873277	0.127192	0.0342048	0.392032
MAD2L1	-0.228703	0.210882	0.0342155	0.392032
TMEM14C	-0.180063	0.16892	0.0344038	0.392485
DBF4B	-5.76389	1.08102	0.0345041	0.393012
EXO1	-4.5505	0.658211	0.0345319	0.393123
CHCHD2	3.53998	0.0700738	0.0345665	0.393312
SLC12A4	-5.38774	0.917042	0.0346705	0.393865
FBXO5	-1.35795	0.285582	0.0346531	0.393865
PEA15	-2.56312	0.352329	0.0346874	0.393865
KLHL42	-3.77216	0.508649	0.0347533	0.394407
EMC1	-3.7034	0.48135	0.0348763	0.395264
SPCS2	2.36711	0.0767105	0.0349011	0.395264
SAC3D1	-1.17873	0.259352	0.0349561	0.395662
PLAT	-4.79162	0.785348	0.0349868	0.395662
GNG5	1.53731	0.106486	0.0349909	0.395662
DDX39A	1.21098	0.134419	0.0350484	0.395901
ATP5A1	1.85799	0.0895703	0.0351916	0.397313
SZRD1	-0.170016	0.163325	0.0352596	0.397875
TFAM	-1.21755	0.220223	0.035415	0.399422
ERO1L	-0.469954	0.17749	0.0354998	0.400172
SULF2	-3.33852	0.420644	0.0355382	0.40019
PRR14	-1.3095	0.22747	0.0355331	0.40019
ZNF717	-6.26703	1.16873	0.0356148	0.400433
LIG1	-1.94386	0.294142	0.0355984	0.400433
EIF5	0.925495	0.126795	0.0357362	0.401028
ZDHHC2	-3.32869	0.440444	0.0357703	0.401028
THAP1	-1.74115	0.250357	0.0357689	0.401028
CDR2	-3.10718	0.410799	0.0358344	0.401175
MRPL40	-0.841178	0.194489	0.0358488	0.401175
RNF168	-2.82341	0.371305	0.0358648	0.401175
THADA	-3.73843	0.488093	0.0359487	0.401575
CCRL2	-4.58795	0.677503	0.0359559	0.401575
MRPS9	-1.30629	0.218789	0.0360864	0.40262
PPP1R18	1.39455	0.109168	0.0362432	0.402926
PSMD12	-0.0508591	0.148932	0.0363023	0.403338
PRDX6	0.707481	0.129237	0.0363173	0.403338
PHF10	-3.80949	0.509509	0.0364057	0.404114
GFPT1	-2.52538	0.34045	0.0364605	0.404358
ZNF248	-5.23156	0.821853	0.0364954	0.404358
WSB1	-1.20424	0.218561	0.0365277	0.40444
NDUFS1	-1.40211	0.226934	0.0365606	0.404461
C3orf38	-1.62306	0.238157	0.0365667	0.404461
SLC35B1	0.0645361	0.154283	0.0366038	0.404665
ANKH	-2.2281	0.302119	0.0366578	0.405056
TOMM40	-0.498528	0.185406	0.0366891	0.405124
MRPS7	0.308755	0.135595	0.036701	0.405124
TFDP1	-0.519545	0.179924	0.0367252	0.405186
MMS22L	-3.08868	0.414419	0.0367477	0.405228
ELAC1	-2.71564	0.317047	0.0368644	0.405899
TUG1	-3.35323	0.498415	0.0369495	0.406102
CENPQ	-2.5046	0.340133	0.0370806	0.407056
ACTR1A	-0.432911	0.170946	0.0371098	0.407056
OGG1	-2.2017	0.286941	0.0372197	0.407427
C7orf73	-0.186632	0.155365	0.0372461	0.407427
PAXIP1	-4.53407	0.644751	0.0372972	0.407782
TMED4	-0.973642	0.202781	0.0373693	0.40816
ATP8B4	-5.02211	0.759615	0.0374975	0.408741
RP1-241P17.4	-2.53218	0.314252	0.0375843	0.409471
RTTN	-5.24634	0.824303	0.037671	0.40979
TRIM7	-8.19446	2.16041	0.0377705	0.410281
DUSP11	-0.764652	0.177588	0.0380677	0.412892
PTPN12	-4.17451	0.56588	0.0381295	0.413357
PRPF19	-1.21297	0.212132	0.0382796	0.414778
NFKB1	-1.83902	0.26697	0.0383776	0.415427
ZNF512B	-5.69301	0.982391	0.0384218	0.415492
CDK1	0.0452031	0.266545	0.0384454	0.415542
NDUFS6	1.5107	0.103781	0.0385366	0.416115
NAB2	-6.2823	1.67186	0.0386189	0.416385
ANAPC5	0.0656378	0.1412	0.0385857	0.416385
FXN	-1.24813	0.218478	0.0386181	0.416385
MRPL50	-0.643798	0.175059	0.0388321	0.41827
METTL12	-3.25156	0.42435	0.0389829	0.418311
ORC3	-2.36583	0.29737	0.0389821	0.418311
SH2B3	-4.98577	0.832332	0.0390177	0.418311
RBM26	-2.08122	0.295212	0.0390459	0.418311
MB21D1	-0.644424	0.196189	0.039047	0.418311
WIPF1	0.538332	0.133241	0.0390415	0.418311
HADHB	-0.31997	0.157225	0.0391199	0.41868
XBP1	0.885961	0.129782	0.0391509	0.418807
ADO	-4.22777	0.560603	0.0392604	0.419772
ZNF669	-4.201	0.552534	0.0393242	0.420079
PRDM2	-2.00874	0.275094	0.0393276	0.420079
CARHSP1	1.48208	0.124744	0.0393605	0.420225
CC2D1B	-3.74246	0.486207	0.0395868	0.42202
GOLIM4	-4.50905	0.637938	0.0396938	0.422955
KRAS	-0.124271	0.166936	0.0397352	0.423177
WDR36	-3.73056	0.498049	0.0399738	0.424692
DUSP10	-3.49244	0.436411	0.0400397	0.424978
ZCCHC3	-4.26151	0.65157	0.0400617	0.425004
ATRNL1	-7.0743	1.84706	0.0401527	0.425557
RAB2A	0.26041	0.135987	0.0401528	0.425557
SNRPE	1.52031	0.109529	0.0402556	0.426342
DUT	1.60029	0.152585	0.0403318	0.426569
TIMM21	-3.34735	0.409266	0.0403707	0.426569
PSMA3	1.90761	0.0951359	0.0403576	0.426569
SERPINB1	-0.277695	0.161689	0.0403618	0.426569
SMAD5	-4.39647	0.601326	0.0404566	0.426702
ETS1	-0.260149	0.157138	0.0405209	0.427013
AKIRIN2	-1.24822	0.221724	0.0406445	0.428064
PRMT6	-3.49502	0.43158	0.0408516	0.42985
COMMD8	-0.249752	0.149705	0.0409227	0.430369
MESP1	-4.89805	0.732891	0.0409874	0.430635
PRKCDBP	-2.61968	0.400611	0.041112	0.431568
ANAPC11	0.91421	0.126898	0.0411552	0.431773
CDKL3	-4.57442	0.599021	0.0412415	0.432274
EEF1E1	-0.477629	0.173044	0.0412426	0.432274
LINC00920	-5.10433	0.773222	0.0413538	0.433023
FBRS	-2.05827	0.286314	0.0414349	0.433363
BRI3BP	-2.15119	0.304925	0.0415899	0.434452
RP11-451M19.3	-9.09126	2.12281	0.0417267	0.435256
IRX3	-6.28468	1.65772	0.0417705	0.435397
NIN	-3.12454	0.388693	0.0417991	0.435397
MRTO4	-1.52327	0.257192	0.0419057	0.435957
PINX1	-2.62783	0.325139	0.041914	0.435957
OSER1	-1.31684	0.224126	0.0419542	0.436168
RAD1	-1.78791	0.251562	0.0420153	0.43638
LYN	-5.85784	1.0217	0.0420646	0.436482
PGP	-1.04796	0.222672	0.0420347	0.43638
DAD1	1.88324	0.0913302	0.0423493	0.438393
MZT1	-0.522537	0.182406	0.0424781	0.439519
ATP13A3	-3.37185	0.447882	0.0426266	0.440636
DGCR5	-9.35644	4.68623	0.0427944	0.44157
MED6	-0.899394	0.177682	0.0427979	0.44157
PBDC1	-0.172284	0.159209	0.0429198	0.4422
TCF19	-2.39286	0.317204	0.0430168	0.442572
PRPF8	-2.14589	0.287528	0.0430993	0.443212
FOXO3	-3.58098	0.492176	0.0432932	0.444679
CBX7	-3.7919	0.531733	0.043361	0.444679
GBP7	-3.30393	0.426808	0.0433885	0.444679
IL9R	-4.12578	0.534142	0.04347	0.444679
TGDS	-2.23579	0.287369	0.0434737	0.444679
LYSMD2	-2.12896	0.291264	0.0434916	0.444679
PLGRKT	-0.332405	0.156224	0.0434926	0.444679
HNRNPF	1.7384	0.0977865	0.0437518	0.446551
PKIG	-7.24644	2.27662	0.0441094	0.449569
RPL7A	3.62553	0.0640097	0.0442456	0.450747
EME1	-5.15567	0.787046	0.0443515	0.451193
ENPP2	-7.30592	1.86382	0.0443933	0.451408
DNAJC12	-5.14195	0.739381	0.0445673	0.452162
TOP2A	-0.226759	0.258737	0.0445724	0.452162
SPINT2	-2.08264	0.33381	0.0445919	0.452162
AC092580.4	1.89669	0.158495	0.0446356	0.452395
CHIC2	-1.83977	0.24568	0.0446939	0.452436
KIAA1715	-3.4067	0.412292	0.0447187	0.452436
CSNK1D	-0.949048	0.189822	0.0447227	0.452436
UPF3B	-1.15135	0.209097	0.0448515	0.453528
NSFL1C	-0.477008	0.168471	0.0450003	0.454611
SOCS2	-0.603284	0.181715	0.0450388	0.45479
UNC13D	-1.75108	0.235719	0.0451733	0.455937
SEC14L2	-5.17027	0.74933	0.0452771	0.456563
CPOX	-1.15564	0.225712	0.045287	0.456563
SAR1A	-0.257447	0.15442	0.0454921	0.458306
TCERG1	-1.46479	0.23548	0.0455176	0.458351
P2RX7	-5.59728	0.816532	0.04573	0.459271
CHMP4A	1.2195	0.100591	0.0457329	0.459271
SREK1	-0.824704	0.186475	0.0457856	0.459271
ITGB1BP1	0.658792	0.129202	0.0458228	0.459271
SGTA	-1.91064	0.252745	0.0458845	0.459271
ZSCAN16	-3.83982	0.498815	0.0460089	0.459271
MRPL3	-0.342014	0.158371	0.0460043	0.459271
WARS	-0.371293	0.177291	0.0460253	0.459271
GINS1	-4.16945	0.514867	0.0460918	0.459271
HLA-DQB1	0.445226	0.188341	0.0461357	0.459271
PPP1R8	-1.24202	0.209811	0.0462553	0.459782
FDFT1	-0.228236	0.155428	0.0462935	0.459782
CIB1	0.893585	0.117766	0.0462947	0.459782
RP11-13A1.1	-8.61065	3.54089	0.0464824	0.460692
C12orf44	-0.885408	0.186469	0.0464917	0.460692
HMMR	-1.15541	0.283285	0.0465245	0.460692
DIAPH3	-3.04458	0.416285	0.0467174	0.461779
PTPLAD1	-1.05226	0.212766	0.0468659	0.462003
LINC00152	1.29669	0.107431	0.0468763	0.462003
SHC4	-6.29507	1.33963	0.0470881	0.462796
PSMA1	2.33247	0.0794704	0.0470379	0.462759
FOSB	-2.88776	0.755794	0.0471349	0.462796
CPSF6	-0.338636	0.161486	0.047157	0.462796
METTL21A	-2.34847	0.283559	0.0471738	0.462796
GALC	-3.59303	0.448201	0.047215	0.462796
RECQL	-0.424085	0.156662	0.0471924	0.462796
NFKBIE	-1.81591	0.263208	0.0474236	0.463209
GLI4	-3.39792	0.424757	0.0474946	0.463332
FANCD2	-3.12907	0.399887	0.047566	0.463768
SRSF4	0.198674	0.143296	0.0475941	0.463835
SPN	0.846975	0.120737	0.047674	0.464199
MCL1	-0.121217	0.1601	0.0478792	0.464951
KIF2C	-2.07092	0.311684	0.0479526	0.465249
SESN3	-4.67576	0.723534	0.0482594	0.466926
INTS10	-1.11658	0.193327	0.0482754	0.466926
TSPAN14	-1.11502	0.198336	0.0484195	0.467419
POLE2	-3.0896	0.384889	0.0485001	0.46744
PELI2	-6.15845	1.0203	0.0486669	0.467745
SMG9	-2.42451	0.312667	0.0486819	0.467745
ELP5	-0.791277	0.185982	0.0487789	0.468058
CTSL	-1.37345	0.32433	0.048943	0.468808
HES6	-5.95348	0.997198	0.048988	0.468827
RP11-498C9.3	-7.23406	1.29165	0.0491739	0.469783
YEATS4	-0.504055	0.173981	0.0491957	0.469783
RP11-338I21.1	-7.70927	2.07407	0.0494772	0.471027
MSANTD3	-5.40343	0.702252	0.0495895	0.471273
CEBPA	-8.4448	3.37936	0.0498016	0.471615
AKR1A1	0.272911	0.133708	0.0497714	0.471615
SLC35A2	-3.23606	0.383269	0.0498201	0.471615
GGH	-0.798502	0.219657	0.0499145	0.472179
CCAR2	-2.56311	0.290131	0.0499231	0.472179
MTX2	-1.76186	0.225638	0.0499847	0.472309
INTS1	-4.49004	0.644341	0.0500234	0.472309
LMAN2	1.68822	0.0891703	0.0500751	0.472373
VHL	-2.15136	0.276522	0.0501665	0.472449
TELO2	-3.13647	0.397543	0.0504909	0.474054
PRDX3	0.759444	0.113942	0.0505382	0.474262
MAT2A	-1.77627	0.260219	0.0506029	0.474262
RNF25	-2.88199	0.354422	0.0506219	0.474262
TAF1A	-5.14151	0.853381	0.0507553	0.474838
AGTRAP	-1.39285	0.216197	0.0507705	0.474838
PNRC2	-4.89309	0.596372	0.0509113	0.475747
SAP30	-3.03573	0.391117	0.0510844	0.476296
MBIP	-2.25584	0.264369	0.051488	0.478878
ATP5B	2.3508	0.0803881	0.0515357	0.478913
PRPF31	-0.236254	0.145522	0.0516033	0.479337
PRDX2	2.25449	0.0817788	0.0516295	0.479376
C6orf57	-3.65366	0.430169	0.051751	0.479874
LRRC8D	-4.55985	0.573069	0.0518319	0.479874
TREX1	-1.39257	0.220486	0.0518163	0.479874
STRIP2	-4.49668	0.61943	0.0518592	0.479874
C19orf53	1.502	0.0934571	0.0518414	0.479874
POLD2	-0.937734	0.20065	0.0519792	0.480378
CKAP2L	-1.61842	0.283043	0.0519865	0.480378
NOP14	-2.28185	0.295943	0.0520784	0.480378
MAPKBP1	-5.98093	1.11977	0.0522171	0.481347
NNT-AS1	-3.4316	0.436579	0.0523218	0.481904
NBPF12	-6.04169	1.05115	0.0524846	0.482656
MESDC1	-1.09296	0.195449	0.0525873	0.483125
SPAG6	-7.32721	1.70834	0.052677	0.483542
CCL3L3	-8.33553	2.60203	0.0527971	0.484236
LRRC59	-0.306571	0.154182	0.0527763	0.484236
FAF2	-1.51621	0.214897	0.0528379	0.484407
HNRNPA0	1.14773	0.105392	0.0528955	0.484421
TIMD4	-4.1691	0.682761	0.0529658	0.484764
ERH	2.10362	0.0784785	0.0531346	0.485697
FTSJ1	-1.71936	0.233047	0.0533293	0.48577
BMI1	-2.8367	0.335434	0.0533563	0.48577
MRPS23	-0.330476	0.151175	0.0533654	0.48577
FDPS	0.874952	0.11826	0.0534069	0.485842
NDUFS8	0.947891	0.11002	0.0536598	0.487363
NMT1	-0.845267	0.170102	0.0537038	0.487363
NUTM2A-AS1	-2.77505	0.344608	0.0537878	0.487363
GFM1	-2.26306	0.27418	0.0537872	0.487363
SEMA4D	-2.18302	0.300725	0.0537963	0.487363
ZADH2	-4.02762	0.484757	0.0538087	0.487363
ZNF689	-3.92749	0.535132	0.0539259	0.48802
HMSD	-4.11847	0.637898	0.0539929	0.48822
SLC35A4	-1.39371	0.207536	0.0541073	0.488336
CASP2	-2.96913	0.359634	0.0541466	0.488336
OXSR1	-2.12161	0.248266	0.0541608	0.488336
RBM14	-1.38186	0.206393	0.0541849	0.488336
BPHL	-4.47689	0.596723	0.0542677	0.488678
EVC2	-6.96058	1.3876	0.0544841	0.489083
SDCBP	0.973215	0.11554	0.0544214	0.489083
GNL2	-0.651515	0.16242	0.0544515	0.489083
KLHL36	-2.97426	0.338803	0.0545492	0.489083
CDC123	0.845935	0.106799	0.0545469	0.489083
SLC47A1	-8.97558	3.41456	0.054671	0.489514
NINJ1	0.0770975	0.156094	0.0546271	0.489488
ZNF706	1.07642	0.113996	0.0547679	0.489741
PPP5C	-1.56429	0.228917	0.0548478	0.489741
COX5A	2.29578	0.0809309	0.05488	0.489741
MFSD5	-1.50458	0.224813	0.0549278	0.489838
KRT10	0.761345	0.112703	0.055098	0.490683
ARSG	-3.5826	0.459416	0.0553505	0.492359
MTDH	1.44163	0.0986715	0.0553715	0.492359
TRAM2	-4.71428	0.668521	0.0554445	0.492561
WDR74	-2.10501	0.270578	0.0555258	0.492891
P2RX4	0.0608849	0.141076	0.0556911	0.493671
CTR9	-1.43544	0.203462	0.0557089	0.493671
PALB2	-4.20815	0.49985	0.0558649	0.494014
DNAJC1	-0.585253	0.176993	0.0560725	0.494155
AP006621.5	-4.79095	0.650941	0.0562014	0.494648
STIP1	0.922757	0.117892	0.0562466	0.494648
MRPS34	0.559449	0.124059	0.0562982	0.494877
HSPA6	-8.03616	2.32737	0.056422	0.495191
TMEM184B	-2.9858	0.325629	0.0563635	0.494877
GNPTAB	-1.02643	0.189694	0.056354	0.494877
UCK1	-2.4185	0.292377	0.0566505	0.496662
NCOR2	-4.03259	0.537042	0.056685	0.496662
GZF1	-5.08495	0.756482	0.0567034	0.496662
CCDC144NL	-7.64979	1.69007	0.0567971	0.497073
CBX6	-1.62448	0.243579	0.056779	0.497073
NOP58	0.0796135	0.145783	0.0568594	0.497229
CRNKL1	-1.8551	0.236455	0.0569132	0.497231
KCTD9	-2.37928	0.29548	0.0570048	0.497304
RP11-339B21.11	-6.72742	1.17454	0.0570798	0.497604
DAGLB	-4.96742	0.6929	0.0573486	0.498898
ATAD3A	-2.34594	0.281756	0.0574085	0.498898
KLHDC2	-0.997839	0.176806	0.0574058	0.498898
NIP7	-1.37382	0.210514	0.0574164	0.498898
KIAA0408	-7.79288	2.03696	0.0575585	0.499476
SRI	1.48524	0.0937134	0.057523	0.499426
B3GNT9	-3.75189	0.425417	0.0575746	0.499476
PBX4	-2.2111	0.308594	0.0576221	0.49969
CHST10	-6.96661	1.39222	0.0577332	0.499858
FAM192A	-0.576925	0.156398	0.0576937	0.499858
INIP	-1.62153	0.22212	0.0577325	0.499858
BTBD11	-7.27353	1.42344	0.0580366	0.500819
YBX1	3.4493	0.0625796	0.0579554	0.500787
SNHG15	-1.51246	0.228179	0.0579836	0.500819
GCNT1	-3.65576	0.448846	0.0580469	0.500819
NUMA1	-2.99844	0.356621	0.058051	0.500819
CKAP5	-2.19976	0.27581	0.058116	0.501056
ETV4	-7.9235	1.6725	0.0581618	0.501056
C19orf68	-5.08818	0.728947	0.0581704	0.501056
RBM19	-3.47919	0.386179	0.0581498	0.501056
PSMD11	0.979338	0.112508	0.0581949	0.501069
NUP62	-0.835467	0.197844	0.0582779	0.501387
SPTLC2	-1.82491	0.236603	0.0583365	0.501694
LXN	-1.77824	0.22319	0.0585396	0.502652
TEX264	0.606878	0.120378	0.0586586	0.503005
LEO1	-1.10074	0.185727	0.0587654	0.503139
HGS	-2.58224	0.306363	0.0588046	0.503139
NUDT8	-3.88016	0.493223	0.0588704	0.503143
DUSP23	-1.55324	0.224782	0.0589312	0.503143
BFAR	-1.47907	0.20489	0.0589383	0.503143
RPL38	2.8975	0.0680788	0.0589434	0.503143
SLC7A5	-3.45241	0.490025	0.0590814	0.503203
DDX54	-1.64115	0.21014	0.0590913	0.503203
SEC61G	2.39657	0.081567	0.0591061	0.503203
IGFLR1	-5.67418	0.83113	0.059224	0.503566
EMC6	0.393774	0.120141	0.0591901	0.503474
LA16c-358B7.3	-6.87598	1.20535	0.059406	0.504395
RHOA	1.88853	0.0808091	0.0593578	0.504395
AGPAT2	-2.52957	0.315821	0.0594263	0.504395
GOLT1B	-0.677241	0.163408	0.0597244	0.505137
MRE11A	-2.70429	0.304249	0.0598996	0.506151
EIF4A1	3.24472	0.0635217	0.0601419	0.507192
PSMB7	1.47886	0.0924985	0.0601798	0.507192
HSD17B11	-0.550073	0.161253	0.0601856	0.507192
ZNF358	-6.27147	1.1431	0.0603693	0.507955
EIF4G2	0.610019	0.113099	0.0603503	0.507955
COPS7B	-2.23772	0.258896	0.0607075	0.509753
MGST2	-1.70827	0.223746	0.0607701	0.509753
WNT5B	-7.16199	2.40506	0.0609637	0.510353
YAE1D1	-4.14184	0.591603	0.0609894	0.510353
SFXN3	-2.47163	0.28367	0.0609979	0.510353
RBBP4	-0.0949318	0.140248	0.061061	0.510353
CXorf40A	-3.20718	0.367736	0.0611387	0.510683
NCAPH	-2.16758	0.300216	0.0612073	0.510849
CHIT1	-8.20264	2.87832	0.0613529	0.511378
RP11-977G19.12	-5.29995	0.702419	0.0612853	0.511125
PINK1	-3.80958	0.432209	0.0613775	0.511378
MESDC2	0.751623	0.116327	0.061503	0.511378
POLR3K	-0.0685911	0.14978	0.0615247	0.511378
TMED2	1.11407	0.0986847	0.061579	0.511378
NDUFV2	3.08829	0.0766057	0.0615937	0.511378
KPNB1	0.0298874	0.141973	0.0615971	0.511378
SERPINB8	-2.51025	0.293162	0.0616304	0.511437
CDK2	-2.61193	0.285444	0.0616606	0.511437
ALDH3A2	-3.62049	0.396066	0.0616746	0.511437
FMNL3	-5.60725	0.85684	0.061814	0.511896
RNMTL1	-2.50557	0.282754	0.0618239	0.511896
DDX26B	-5.12875	0.655319	0.0618606	0.512006
APITD1	-2.47435	0.284361	0.0619661	0.512489
DGUOK	0.746122	0.110567	0.0621022	0.513226
CHERP	-3.40552	0.402224	0.0621614	0.513397
RABEP1	-1.92069	0.234651	0.06217	0.513397
USP37	-4.38356	0.527989	0.0621959	0.513416
KLHL8	-5.1303	0.704214	0.0622873	0.513976
AK4	-4.47809	0.589407	0.062398	0.514479
NCOA3	-2.01389	0.254486	0.0624021	0.514479
P4HB	1.36436	0.100607	0.062503	0.514977
LRCH1	-4.44983	0.568798	0.0625484	0.515156
NFKBIA	1.69974	0.119743	0.0627197	0.515982
CHCHD3	-0.7428	0.159279	0.062751	0.516045
COPG2	-5.27644	0.72049	0.0630773	0.518369
NT5C2	-2.98683	0.325581	0.0631928	0.518731
HTATSF1	0.757989	0.11819	0.0632204	0.518731
EIF2B1	-0.949804	0.168859	0.0633592	0.51917
HIPK1	-3.09069	0.390644	0.0635823	0.520308
GBP5	-0.15793	0.166474	0.0639566	0.522412
FOPNL	-1.47617	0.212222	0.0639952	0.522532
GLDC	-6.74026	1.37113	0.0643716	0.524871
PTGES3	1.42636	0.10273	0.0643781	0.524871
TMEM170A	-1.58363	0.217545	0.0644032	0.52488
RP11-500C11.3	-3.37763	0.396128	0.0644391	0.524976
AMZ2	-1.04234	0.173212	0.0645818	0.525549
NFATC2IP	-1.30849	0.199453	0.0649208	0.52735
MTAP	-2.6564	0.294801	0.0649315	0.52735
AC084018.1	-3.65396	0.412995	0.0649481	0.52735
CTD-2267D19.2	-7.24258	1.47227	0.0651949	0.528959
RP11-705O1.8	-8.62061	1.75652	0.0655612	0.530821
ERN1	-2.03623	0.258173	0.0655705	0.530821
CCT7	0.94558	0.106205	0.0658112	0.532374
LNPEP	-2.39475	0.283616	0.0658907	0.53282
RPA3	1.00642	0.116525	0.0659512	0.532914
CAPN7	-3.64416	0.405235	0.0660283	0.533339
RP4-673M15.1	-6.93084	1.5523	0.0661455	0.533755
PRODH	-9.27756	3.30952	0.0663061	0.533907
STX10	-1.17271	0.182831	0.0662938	0.533907
SRSF1	-0.569201	0.162241	0.066319	0.533907
RRM2	1.12383	0.21962	0.0664414	0.534301
TNRC6A	-2.64898	0.303901	0.0665333	0.534645
SPAG1	-4.58895	0.680194	0.0666907	0.53477
TIGIT	-0.928449	0.261656	0.0667205	0.53477
TTC27	-3.74078	0.409965	0.0667567	0.534863
MRPL11	-0.118321	0.139118	0.0669206	0.535782
TST	-4.04311	0.505296	0.0671124	0.536897
RP11-697E2.4	-9.78258	4.0462	0.067283	0.537894
CTDP1	-3.43443	0.342248	0.0673608	0.537967
KLHL15	-6.37268	0.999965	0.0674258	0.537967
IQCB1	-3.13088	0.340033	0.0674322	0.537967
FADD	-1.24518	0.2112	0.0674968	0.538222
LIMK1	-5.21908	0.706232	0.0676991	0.539637
PDSS2	-3.90736	0.431442	0.0679875	0.541342
FADS2	-6.1969	1.02484	0.0680898	0.541761
ANKRD29	-8.9377	2.72576	0.0681552	0.542084
SEC14L1	-1.57949	0.212514	0.0681814	0.542095
LINC00996	-6.76928	1.62676	0.0683015	0.542284
CEP104	-2.28476	0.267054	0.0682537	0.542273
FKBP1C	-6.22556	0.987749	0.0684458	0.543206
COQ6	-2.7898	0.312172	0.0685682	0.543782
SURF2	-1.67383	0.216028	0.0686901	0.54455
PEAK1	-5.7763	0.937136	0.068832	0.545295
FUT4	-5.64086	0.803034	0.0689292	0.545652
RNMT	-1.03056	0.169268	0.0688866	0.545513
HIRIP3	-1.04529	0.196713	0.0692014	0.546814
ITPKB-AS1	-7.6515	3.31613	0.0695793	0.548806
MFSD8	-3.40092	0.38439	0.0695383	0.548707
H2AFV	1.74249	0.10758	0.0695416	0.548707
PIP5K1C	-4.9564	0.693171	0.0697247	0.549753
CCDC138	-4.32043	0.472428	0.0698137	0.550225
CTD-2561B21.11	-8.12715	2.54948	0.0699461	0.550595
ANXA7	1.33695	0.0909545	0.0698603	0.550225
HDAC1	0.871012	0.10029	0.0701478	0.551693
B4GALNT1	-6.10468	0.856334	0.0702063	0.551954
AIRE	-3.12412	0.375743	0.0704774	0.553644
ANAPC10	-1.33175	0.189217	0.0705084	0.553644
GNAI2	0.69111	0.120527	0.070511	0.553644
KCNN4	-0.826979	0.185351	0.070526	0.553644
ZNF823	-5.9766	0.876661	0.0705991	0.553644
VSIG10	-6.94755	1.38358	0.0707591	0.554468
EGR1	-3.95596	0.87126	0.0707804	0.554468
PTPN3	-8.25097	2.30893	0.0708361	0.554704
ZBED5	-3.07549	0.34733	0.0711557	0.555622
NFKBIL1	-2.79118	0.307891	0.0713601	0.557007
RAP2B	-1.53585	0.207196	0.0713961	0.557089
RPF2	-1.52075	0.208244	0.0715519	0.558105
ATXN3	-2.22764	0.251187	0.0718583	0.560295
MDH2	1.09696	0.0959865	0.0719711	0.560833
ALG9	-6.22709	0.979586	0.0720308	0.560833
QTRT1	-2.31894	0.259113	0.0720247	0.560833
PSMD7	1.67542	0.0883265	0.072038	0.560833
OTUD6B	-4.40813	0.529287	0.0721075	0.560833
POLDIP2	-0.619215	0.150725	0.0720986	0.560833
LDHA	3.29054	0.0728226	0.0720964	0.560833
MZF1	-3.67183	0.400223	0.0721727	0.56114
ERI3	-1.73474	0.208236	0.0723359	0.562209
NUP98	-2.57522	0.271157	0.0725754	0.56359
PYROXD1	-2.07531	0.225546	0.0725813	0.56359
C2orf49	-2.01274	0.252329	0.0726167	0.56359
XAB2	-1.9705	0.237126	0.0726171	0.56359
LEPRE1	-2.95521	0.321818	0.0727068	0.563934
PDHX	-2.2681	0.251978	0.0727978	0.564221
TMEM220	-8.23493	2.90228	0.0730632	0.565049
TNPO2	-4.39849	0.585547	0.072973	0.564812
NFYC	-0.87749	0.164976	0.0729817	0.564812
KCNAB2	-1.07884	0.184863	0.0730643	0.565049
EML2	-1.66652	0.211792	0.0731043	0.565158
CEND1	-4.78978	0.674111	0.0731838	0.565573
ZNF17	-4.95842	0.704026	0.0732509	0.565805
DNMT3A	-3.77171	0.413967	0.0732977	0.565805
TRIP4	-1.48742	0.194204	0.0734735	0.566406
PARP16	-4.18134	0.445931	0.0735974	0.56716
FKBP1A	1.97968	0.082325	0.0736958	0.567517
PEX14	-2.63099	0.290104	0.0738086	0.568185
PDHA1	-0.750844	0.156187	0.0739566	0.568923
RP11-216B9.6	-6.79129	1.25434	0.0742134	0.570094
ENTPD6	-3.46979	0.360309	0.0743706	0.570939
ETV5	-6.60636	1.30555	0.074422	0.570939
CCNA2	-1.08413	0.239303	0.0743867	0.570939
C16orf87	-0.96649	0.169355	0.0745614	0.571358
SMAP1	0.173414	0.131622	0.0746455	0.571802
BANF1	0.716704	0.113478	0.0747361	0.572102
TNFRSF11A	-3.08333	0.361945	0.0748356	0.572654
NFKBIZ	-2.53869	0.263365	0.0749266	0.573149
BCL9	-5.82206	0.862705	0.0751851	0.574224
RMND1	-3.28279	0.342617	0.0752343	0.574294
ANKRD13A	-2.53246	0.260112	0.0752658	0.574294
FAM57A	-6.20209	0.911343	0.0753472	0.574552
LRRFIP1	1.77447	0.0892946	0.0754724	0.575305
PARPBP	-3.12909	0.343893	0.0755409	0.575626
GPATCH4	-1.26181	0.201078	0.0756646	0.576167
PUM1	-2.77243	0.290755	0.0758055	0.576957
RHEBL1	-2.58011	0.297642	0.0758466	0.576957
DBI	2.35898	0.0732198	0.0758478	0.576957
CRYGS	-8.08214	2.81308	0.07607	0.578014
AGPAT3	-2.9451	0.328541	0.0760054	0.577753
PET100	0.46472	0.108482	0.0763275	0.579594
RP11-485G7.5	-9.36169	3.42173	0.0765665	0.580399
SH3BP1	-0.161861	0.135085	0.0765014	0.580399
ZNF559	-4.41142	0.513593	0.0765437	0.580399
MRPL27	0.505064	0.115984	0.0765553	0.580399
NDUFC1	0.621754	0.107528	0.0765571	0.580399
PHTF2	-1.45846	0.207665	0.0767436	0.581309
ARL3	-0.184167	0.149331	0.0770723	0.582707
RNF103	-4.50589	0.513833	0.0771913	0.583107
ATP1B3	1.13839	0.103225	0.0773567	0.583496
ZNF576	-2.55923	0.300689	0.0774113	0.583496
DNAJC7	0.297489	0.114287	0.0774543	0.583496
RP11-386G11.10	-3.84378	0.474976	0.0774983	0.583496
ZDHHC7	-3.96006	0.444138	0.0775104	0.583496
RP11-383J24.6	-5.49497	0.825405	0.0779025	0.585437
NDUFV1	-0.105763	0.133412	0.0780741	0.586323
MAP6	-6.14514	1.23486	0.0782751	0.586821
MPZL2	-4.7395	0.641228	0.0783355	0.587072
HNRNPK	2.34018	0.0663922	0.0786111	0.58853
CCDC50	-2.08718	0.251769	0.0788315	0.589842
SNAPC1	-2.20814	0.269066	0.0788906	0.590015
TJP2	-4.58658	0.537553	0.0790738	0.590777
PA2G4	2.1657	0.0867181	0.079058	0.590777
AAGAB	-1.90012	0.226381	0.0792752	0.591712
RTF1	0.327562	0.122435	0.0792803	0.591712
POLR2G	0.536693	0.108786	0.0793823	0.592256
TBRG4	-1.43503	0.194608	0.0794076	0.592256
RPL37A	3.61721	0.053868	0.0794727	0.592539
TIMM22	-1.71002	0.207446	0.0795495	0.592909
EXOSC8	-0.114246	0.142246	0.0797828	0.593735
CEP57L1	-3.05533	0.32415	0.0798238	0.593735
C21orf49	-7.10624	1.24807	0.0799102	0.594109
TCP11L1	-3.96529	0.442799	0.0801787	0.595185
KIAA0368	-3.37829	0.375686	0.0801825	0.595185
NXT1	-0.858802	0.167374	0.0801696	0.595185
VIPR1	-8.16834	1.89564	0.0803142	0.59596
BCL7C	-1.20068	0.183318	0.0806188	0.597813
AC008443.1	-9.17054	2.43083	0.0808141	0.597992
TOR1AIP2	-2.80133	0.298923	0.0807432	0.597992
DESI1	0.0764894	0.134686	0.0807465	0.597992
C21orf59	-0.969215	0.168263	0.0807509	0.597992
RP11-85F14.5	-3.37996	0.379358	0.0807966	0.597992
MSH6	-2.61124	0.284531	0.0808349	0.597992
SYMPK	-2.81653	0.293929	0.0809458	0.598609
RP11-138A9.2	-3.2603	0.337051	0.081065	0.599084
EFCAB11	-4.03606	0.412758	0.0812733	0.600013
ATXN7L1	-3.92275	0.455794	0.0814019	0.600556
PSPH	-4.49913	0.520776	0.0816595	0.601506
CNKSR3	-7.88929	2.00195	0.0817153	0.601506
LHX1	-6.36325	1.1552	0.0817238	0.601506
ETV6	-3.16347	0.344776	0.0817192	0.601506
WDFY2	-2.47463	0.282669	0.0820547	0.603091
GATAD1	-4.77484	0.552919	0.0821051	0.603091
ATP5G1	0.675124	0.110466	0.0820832	0.603091
IGF2R	-3.79877	0.436858	0.0821483	0.603205
THOC5	-2.35646	0.255434	0.082455	0.604699
MID1IP1	-1.96191	0.236922	0.0825786	0.604938
KIF22	-0.870661	0.18783	0.0830471	0.607962
BCAT2	-1.84078	0.21577	0.0830875	0.608053
CCR8	-5.35566	0.729552	0.0833046	0.608701
SLC38A1	-0.775744	0.156703	0.0833524	0.608701
C11orf35	-9.1292	2.57087	0.0834999	0.608701
CDC42BPA	-6.95266	1.40012	0.0836836	0.608701
CENPL	-2.84653	0.312886	0.08364	0.608701
MAP2K1	-0.226061	0.130965	0.083774	0.608701
FBXW8	-5.45104	0.671803	0.0838246	0.608701
POLR2B	-1.50077	0.196178	0.0838632	0.608701
TBC1D25	-2.9392	0.299826	0.0839265	0.608701
LDOC1L	-7.23089	1.58736	0.0841286	0.608701
ADCK5	-3.75049	0.402138	0.0842031	0.608701
ABCG2	-3.28657	0.378379	0.0842723	0.608701
NUDT14	-1.78632	0.22138	0.0843517	0.608701
ZNHIT6	-2.78409	0.283583	0.0844023	0.608701
HSD17B10	0.776841	0.100295	0.0844468	0.608701
MRPL24	-1.25757	0.176804	0.0845703	0.608701
ZNF672	-2.60246	0.277993	0.0847875	0.608989
CMSS1	-1.88607	0.235533	0.0848076	0.608989
MRPS16	-0.159449	0.136775	0.0851318	0.609165
STRA13	-0.0329332	0.141548	0.0852313	0.609165
C11orf84	-4.61509	0.551343	0.0858374	0.609599
OGFOD3	-2.15978	0.244431	0.0859272	0.609599
TBPL1	-1.25405	0.167787	0.0860928	0.610257
BFSP2	-7.71896	1.79527	0.0863241	0.611023
RP11-383C5.3	-8.27224	2.08668	0.0864471	0.61117
LPIN1	-2.87981	0.328112	0.0863899	0.611093
AP000253.1	-9.08086	2.31349	0.0864857	0.61117
FAM203A	-7.18963	1.476	0.0865343	0.61117
IGF2BP3	-9.95708	3.33849	0.0866591	0.611181
RAC3	-6.28984	1.09358	0.0868214	0.611181
SLX4IP	-5.34101	0.66276	0.0868966	0.611181
PLXNA1	-6.38688	1.05901	0.087024	0.611181
IWS1	-1.30555	0.181547	0.0870378	0.611181
TTPAL	-3.45628	0.375663	0.0872916	0.611181
PGLYRP4	-10.0911	21.4588	0.0874232	0.611181
ZNF367	-5.51855	0.723175	0.0874599	0.611181
INPPL1	-4.74848	0.626205	0.0875437	0.611181
CCDC64	-5.95431	0.747448	0.0875778	0.611181
ROBO4	-10.7477	21.6434	0.0878371	0.611181
TIA1	-2.00645	0.226563	0.0878349	0.611181
NUP37	-0.918126	0.156432	0.0878324	0.611181
ESYT2	-2.82	0.285172	0.0879841	0.611546
CHST7	-3.90176	0.430214	0.0880467	0.611546
VIMP	0.936557	0.1033	0.0880659	0.611546
CNPY2	0.404493	0.108713	0.0882596	0.611699
GAR1	-1.11486	0.171827	0.0883556	0.611699
POMP	2.65739	0.0650047	0.0885196	0.611794
ETFDH	-2.06532	0.220994	0.0885686	0.611794
EIF2S1	0.194453	0.120751	0.0885681	0.611794
NPM1	3.36813	0.058965	0.0885746	0.611794
CEP78	-2.43924	0.263794	0.0888139	0.611794
ZNF44	-3.53274	0.388735	0.0888311	0.611794
NKRF	-4.54649	0.508002	0.0889218	0.611794
CDKL1	-6.14203	0.955894	0.0891118	0.612607
TMEM167A	0.789363	0.102362	0.0890718	0.612572
HLTF	-3.1447	0.300455	0.0891826	0.612607
MAPKAP1	-2.07409	0.212771	0.0892248	0.612607
PITPNM2	-7.43978	1.31477	0.0894205	0.61354
PTS	-0.85695	0.16027	0.0894962	0.61354
SERPINE2	-5.79011	0.810688	0.0896129	0.613776
KIF20B	-0.140926	0.162855	0.0898197	0.614035
NISCH	-3.85286	0.404688	0.0899322	0.614226
HAUS3	-3.142	0.308231	0.089923	0.614226
ISL2	-6.50061	1.21311	0.0900343	0.614539
SGOL2	-1.18233	0.214264	0.0901475	0.614821
APH1B	-2.96638	0.312866	0.0901603	0.614821
ACAD9	-2.42507	0.245845	0.0901962	0.614874
SPPL2A	0.225194	0.116552	0.0902476	0.615032
AARSD1	-4.14954	0.495118	0.0906988	0.616181
CABIN1	-2.64861	0.264599	0.0907651	0.616247
RP11-25K19.1	-5.27152	0.704391	0.0908282	0.616292
CLIC1	3.56441	0.0513201	0.090878	0.616333
ACTR10	-0.0472887	0.120007	0.0910499	0.616597
SIX5	-10.2793	20.8887	0.0912304	0.617215
TNIP2	-0.297059	0.135252	0.0911503	0.616941
LINC00484	-7.60938	1.32838	0.0912758	0.617215
RFNG	-5.24367	0.725931	0.0914087	0.617413
SYNGR2	0.00704421	0.1321	0.0914465	0.617413
EIF1B	-0.611483	0.150473	0.0916631	0.617775
LACC1	-5.11747	0.630783	0.0920668	0.6186
MRPL22	0.438293	0.105162	0.0920763	0.6186
TNFRSF13C	-10.3078	3.693	0.0922873	0.619063
SMARCE1	-0.446253	0.134713	0.0921623	0.618639
TCF4	-8.27641	1.96788	0.0923516	0.619113
C1orf86	-0.443614	0.141459	0.092285	0.619063
RP11-410L14.2	-5.41227	0.689126	0.0923421	0.619113
TMEM14B	0.920373	0.0934753	0.0924523	0.619408
GMPPB	-6.548	0.983571	0.0925472	0.619487
YTHDC1	-1.01054	0.164653	0.0925227	0.619487
EBAG9	-2.22095	0.224287	0.0925679	0.619487
HADHA	0.215608	0.112426	0.0926067	0.619487
KHSRP	-2.81727	0.295752	0.0926364	0.619487
KBTBD3	-3.27847	0.342918	0.0926486	0.619487
SKA3	-2.9593	0.302324	0.092867	0.619487
ZMPSTE24	-1.40685	0.176933	0.0929017	0.619487
UFM1	-0.50916	0.13815	0.0929262	0.619487
SMPD4	-3.38649	0.336661	0.0929451	0.619487
TSPAN4	-5.08925	0.640889	0.093071	0.619487
GABPB2	-3.30733	0.344029	0.0930589	0.619487
C10orf111	-8.45937	2.24024	0.0933182	0.619487
WDR5	-2.60655	0.284048	0.0933987	0.619487
DHX33	-3.97997	0.463359	0.093495	0.619487
BRICD5	-7.17072	1.59013	0.0936007	0.619487
EPAS1	-4.49356	0.607966	0.0937082	0.619606
C19orf60	0.415879	0.111583	0.0936772	0.619606
ZNF580	-1.5746	0.200694	0.0937018	0.619606
TNFRSF9	-4.7292	0.770097	0.093942	0.620505
MIEF2	-5.56241	0.682347	0.0940615	0.620652
EIF2B3	-1.94317	0.219354	0.0941169	0.62083
CTB-31O20.2	-4.63482	0.555453	0.0942486	0.621135
NPLOC4	-3.07708	0.335715	0.094363	0.621616
GRPEL2	-3.16718	0.337426	0.0944545	0.621725
WAPAL	-0.884906	0.150969	0.0945692	0.621725
GMCL1	-1.7813	0.208002	0.0946012	0.621725
FBXO31	-5.16632	0.704817	0.0946925	0.621805
DCAF15	-2.5787	0.278573	0.0947682	0.622114
BRWD1	-1.71096	0.19994	0.0949225	0.622602
MEX3C	-4.38675	0.492782	0.095103	0.622602
RCC1	-2.69525	0.295713	0.0950964	0.622602
ZBED6CL	-5.39802	0.811855	0.0952423	0.622602
RP11-782C8.1	-8.28219	1.48438	0.0952856	0.622654
PELI1	-3.43297	0.35579	0.0952315	0.622602
C1orf50	-1.88298	0.206401	0.0952339	0.622602
FCHSD2	-5.4173	0.638374	0.0956006	0.623449
NT5DC1	-2.08957	0.218182	0.0955901	0.623449
HINT2	0.130674	0.117079	0.095696	0.623697
POLDIP3	-2.02532	0.22608	0.0958629	0.62406
TEX261	-3.131	0.304512	0.0958723	0.62406
BRF1	-3.633	0.38354	0.0958889	0.62406
SDF2L1	1.51554	0.10411	0.0959233	0.62406
IER5	-2.08041	0.257027	0.0960496	0.624229
DPAGT1	-1.69039	0.194448	0.0960693	0.624229
BUB1	-2.21635	0.245992	0.0960925	0.624229
RFXANK	-0.397088	0.135096	0.0963232	0.624913
SLC25A35	-5.04845	0.641501	0.0963798	0.624913
TTC21B	-4.88375	0.552356	0.0964178	0.624913
SLC35A5	-2.95917	0.284256	0.0964271	0.624913
DCUN1D5	-0.919347	0.154302	0.0965111	0.624972
SKA1	-2.95552	0.31593	0.0966373	0.625001
SMIM12	-0.0490881	0.11734	0.0966413	0.625001
ABHD5	-2.43348	0.260287	0.0967754	0.625163
TMEM97	-3.3107	0.360881	0.096781	0.625163
ZNF584	-5.64641	0.914032	0.0969659	0.626171
CHMP4C	-10.5807	4.67102	0.0970947	0.626295
MRPL4	-0.494886	0.149268	0.0970505	0.626295
SPATA5	-4.10819	0.433095	0.0971012	0.626295
RALA	-0.514949	0.148595	0.0971287	0.626295
C16orf59	-4.09694	0.465385	0.0972311	0.62677
RP11-134P9.3	-5.9368	0.929366	0.0972825	0.626916
LRRC16A	-7.25424	1.4166	0.0973255	0.627008
RANBP9	-3.325	0.323066	0.0973587	0.627036
RP11-589B3.6	-11.2849	21.434	0.097488	0.627539
RP4-798A10.2	-6.28863	0.946494	0.0975085	0.627539
RSBN1L-AS1	-4.6357	0.514041	0.0975723	0.627539
MPG	-0.117777	0.124023	0.0977065	0.627604
COPA	-1.80613	0.206248	0.0977241	0.627604
COPS2	-1.67906	0.185359	0.0977348	0.627604
C12orf68	-7.26546	1.61853	0.0978857	0.627953
CTD-2260A17.2	-5.88563	0.754905	0.0979588	0.627953
XRCC5	1.69333	0.0804	0.0979322	0.627953
ACAT2	-0.197186	0.139467	0.0980483	0.627953
EHBP1L1	-3.751	0.427386	0.0981981	0.628047
AIMP1	0.552302	0.107845	0.0981904	0.628047
DTWD1	-3.24546	0.318591	0.0984815	0.629433
TARS2	-3.38777	0.320935	0.0985817	0.629543
SSH3	-5.00652	0.600425	0.0988156	0.630071
BMP1	-7.02817	1.2378	0.0990501	0.631032
CDYL	-4.70796	0.571962	0.0992189	0.631372
LEKR1	-7.71492	1.33941	0.0994889	0.631634
FAM217B	-2.97844	0.309587	0.0995276	0.631634
WDR41	-3.44458	0.339784	0.0995502	0.631634
MFAP3	-4.51395	0.511962	0.0995827	0.631656
FAM114A2	-2.94985	0.283865	0.099871	0.632748
TUBB6	-5.99724	0.868139	0.0999179	0.632862
TBL1XR1	-1.98031	0.223737	0.100038	0.633071
RP11-429E11.3	-8.63302	2.67375	0.100241	0.6338
DEPDC1B	-3.12224	0.323878	0.100412	0.634269
ABHD10	-3.53097	0.342232	0.100482	0.634269
EXOSC2	-2.39164	0.250721	0.100914	0.636031
LINC01030	-11.3589	21.3695	0.101079	0.636291
STAG1	-2.39399	0.241061	0.100974	0.636226
ZW10	-3.1614	0.297607	0.101022	0.636291
CCDC71	-2.55501	0.245805	0.101224	0.636398
MRPS5	-0.195811	0.131309	0.101235	0.636398
KLF16	-5.90545	0.9042	0.101522	0.636638
SACM1L	-2.65639	0.268628	0.101506	0.636638
TINCR	-8.65713	1.81943	0.101847	0.637851
LAX1	-3.80215	0.431905	0.101975	0.638118
PACSIN2	-3.01117	0.284919	0.10199	0.638118
RFC3	-2.38398	0.254503	0.102065	0.638118
RND1	-6.62933	1.20324	0.102323	0.638635
KLHL12	-3.36263	0.323304	0.102458	0.639108
C14orf119	0.0287082	0.113905	0.10244	0.639108
SEPT7	2.00823	0.0679865	0.102547	0.639299
CENPO	-4.18595	0.490008	0.102663	0.639719
NPIPB5	-4.81334	0.530748	0.102741	0.639719
LINC01132	-6.73166	1.01799	0.102882	0.639719
CDC23	-2.63666	0.250762	0.102853	0.639719
CD99	2.47975	0.0694415	0.102861	0.639719
ATOX1	1.37942	0.0928806	0.102908	0.639719
RP11-802E16.3	-6.24754	0.825122	0.103116	0.640551
SKP2	-3.73483	0.34549	0.103161	0.640551
RAB1B	-1.14204	0.165617	0.103185	0.640551
TPM4	2.38487	0.0841765	0.103226	0.640599
VASH1	-8.27801	2.32815	0.103444	0.641454
RPIA	-1.189	0.164973	0.103474	0.641454
PPIE	-0.895834	0.148453	0.103517	0.641454
WTAP	-0.0215478	0.115539	0.103528	0.641454
WDR6	-2.72591	0.283872	0.103933	0.642794
ERCC6	-6.25924	1.00012	0.103975	0.64287
SLC25A22	-2.98088	0.296231	0.104135	0.643445
RWDD1	0.579105	0.103044	0.104234	0.643445
MRPL41	1.24438	0.0849735	0.104287	0.643445
DDHD2	-3.34847	0.326216	0.104382	0.643559
UQCRC1	0.360178	0.108113	0.104363	0.643559
IRAK2	-5.20372	0.695319	0.104529	0.64392
XRCC6	1.58702	0.0797801	0.104573	0.644008
RAB3GAP1	-2.70617	0.25174	0.10479	0.644733
NDUFB1	1.28315	0.0863363	0.104809	0.644733
RP11-296O14.3	-5.15034	0.680235	0.104982	0.645036
GRAMD1B	-3.79709	0.402203	0.10497	0.645036
TP53I3	-3.8017	0.403314	0.105143	0.645152
PSMD3	0.237256	0.115927	0.105139	0.645152
MFN1	-3.42492	0.332948	0.105253	0.645297
COL4A3BP	-2.25961	0.221663	0.105255	0.645297
L1CAM	-5.79554	0.78617	0.105322	0.645513
EGLN3	-3.39662	0.405911	0.105445	0.645911
MSRA	-2.54245	0.250157	0.105539	0.646309
RRN3	-3.46742	0.332075	0.105625	0.646309
RUVBL2	-0.689242	0.15215	0.105617	0.646309
HNRNPD	0.711877	0.107744	0.105665	0.646309
CLIC4	-3.67979	0.401284	0.105852	0.646591
MC1R	-8.81367	2.12214	0.105988	0.646714
FN1	-5.73612	0.949889	0.105991	0.646714
ITGAX	-7.43904	1.29744	0.106047	0.646874
LARP1B	-3.46044	0.338112	0.106211	0.647469
AURKAIP1	1.60556	0.077605	0.106471	0.648354
IAH1	0.237897	0.112	0.106489	0.648354
FAF1	-2.79699	0.274826	0.106568	0.648354
SAP30BP	-0.714297	0.144776	0.106617	0.648354
POP5	-0.934301	0.152091	0.106678	0.648354
ERAL1	-1.54888	0.179819	0.106729	0.648354
REXO2	0.706382	0.0964345	0.106757	0.648354
RPP30	-0.737777	0.146277	0.106795	0.648354
ACOT4	-4.06396	0.418637	0.106929	0.648989
C2CD3	-4.955	0.55495	0.10702	0.649091
HNF1B	-9.90023	2.92973	0.107382	0.650478
SFXN4	-2.75822	0.276935	0.107524	0.650478
ELAC2	-1.66635	0.193288	0.107533	0.650478
ERCC1	-0.948207	0.153559	0.107651	0.651013
SNAP29	-1.19596	0.165607	0.107766	0.651525
PRIM2	-2.68955	0.255152	0.107936	0.652187
NDUFC2	1.94009	0.0646048	0.108166	0.652453
FAM193B	-5.4851	0.744158	0.108433	0.65334
TALDO1	2.30205	0.0676491	0.108429	0.65334
HYAL3	-2.50198	0.260576	0.108455	0.65334
SEPT3	-8.58848	2.66546	0.108652	0.653937
OLFM1	-8.04965	2.16191	0.108675	0.653937
LY86	-9.03	1.82714	0.108892	0.654701
SPTSSA	-1.46207	0.172417	0.108806	0.654548
AP4M1	-3.19091	0.316652	0.108846	0.654607
CHSY1	-4.0643	0.440514	0.108935	0.654779
CTC-338M12.5	-6.93928	1.29305	0.109142	0.655661
APOL2	-1.43745	0.193931	0.109288	0.656177
CTD-3064M3.7	-10.5068	21.2887	0.109546	0.656644
NECAP2	0.710703	0.0956027	0.109477	0.656644
TOP1MT	-6.46874	1.16487	0.109576	0.656644
KIAA1324	-5.84432	0.693402	0.109569	0.656644
WIPF2	-2.77492	0.283879	0.109678	0.657071
ZBTB2	-3.02809	0.297372	0.109815	0.657206
EIF4ENIF1	-3.55214	0.344631	0.109819	0.657206
NPAS2	-11.4745	3.86628	0.109939	0.657206
RP11-574K11.29	-8.86429	4.24677	0.109956	0.657206
RP11-31F15.2	-7.98319	1.77139	0.109936	0.657206
SMC1A	-0.611509	0.146909	0.109959	0.657206
TSKS	-7.33095	1.0204	0.110156	0.657486
OTUD5	-2.20892	0.23241	0.110169	0.657486
ASMTL	-0.312301	0.13098	0.110204	0.657512
KATNAL1	-3.0338	0.293786	0.110366	0.657794
PCNX	-3.41689	0.341466	0.11045	0.657794
ANKRD54	-2.79643	0.286353	0.110446	0.657794
NOM1	-2.95449	0.286602	0.110613	0.658331
GPD1L	-5.24157	0.623129	0.110802	0.659096
CENPN	-1.17292	0.185558	0.111048	0.660024
CYP19A1	-9.17867	2.69192	0.111265	0.660717
CACNA2D4	-3.64486	0.396286	0.111217	0.660667
CCDC117	-3.73399	0.357147	0.111214	0.660667
RP11-342M1.3	-7.76346	1.7774	0.111394	0.660717
RCN1	-2.95742	0.276061	0.111407	0.660717
PARP2	-3.3863	0.335907	0.111453	0.660805
REXO1	-4.00529	0.400764	0.111491	0.660808
IQSEC3	-10.0076	4.99412	0.111639	0.660808
MT1E	-4.09419	0.604901	0.111599	0.660808
NUDT21	-0.127941	0.126183	0.111637	0.660808
PDGFRB	-5.06026	0.729251	0.111708	0.660879
RP11-386I14.4	-2.70516	0.298604	0.111804	0.661272
COMMD2	-1.27818	0.15918	0.111865	0.661352
AIP	0.67873	0.0999504	0.111879	0.661352
MARVELD1	-10.2408	4.22332	0.112084	0.662028
CHTOP	-0.497193	0.13824	0.111956	0.661628
PRRC2C	1.19445	0.0881725	0.112053	0.662022
TIMM9	-1.72139	0.197331	0.112131	0.662127
CHAF1B	-2.9399	0.285858	0.112511	0.663609
CD58	0.741387	0.0986724	0.112498	0.663609
TESPA1	-1.4145	0.175463	0.112607	0.663609
MRPL1	-0.990497	0.154697	0.112661	0.663609
LRR1	-0.975771	0.168526	0.112708	0.663609
GSPT2	-2.99096	0.295475	0.112793	0.663609
ALG10B	-5.13452	0.567418	0.112808	0.663609
STRAP	0.490652	0.0965859	0.11278	0.663609
PCCB	-2.25263	0.231602	0.112853	0.663694
LINC00342	-5.14111	0.604955	0.112898	0.6637
HDAC5	-4.86148	0.530868	0.112997	0.663822
NDUFA12	2.56665	0.0612359	0.112964	0.663807
STT3A	-2.1443	0.211571	0.11326	0.664472
BMS1	-1.66916	0.192592	0.11393	0.667607
C16orf13	-0.398192	0.126888	0.11406	0.667607
TPP2	-1.79905	0.196064	0.114141	0.667607
SLFN12	-4.43779	0.488586	0.114186	0.667607
PFDN2	0.855685	0.0925137	0.114177	0.667607
NSUN7	-9.55974	3.73196	0.114325	0.667607
RAB6A	-1.14958	0.167459	0.114315	0.667607
PCNT	-2.92753	0.27921	0.114436	0.667607
EXOSC5	-2.41936	0.249705	0.114433	0.667607
DHRSX	-1.83976	0.201111	0.114437	0.667607
PTBP1	-0.650297	0.135591	0.114592	0.668329
CCL1	-3.62317	0.617653	0.114668	0.668594
IDH3A	-1.92723	0.198664	0.114812	0.669076
VKORC1L1	-2.87375	0.275734	0.115099	0.670215
SNHG10	-4.35554	0.516542	0.115197	0.670605
KLHL2	-3.90433	0.423804	0.115322	0.671149
GTF3C3	-2.77441	0.248474	0.115361	0.671197
GNPNAT1	-2.27563	0.217418	0.11556	0.672079
ZNF274	-2.8341	0.269134	0.115574	0.672079
PPP1CB	-0.936005	0.14998	0.115657	0.672203
NBEAL1	-0.846627	0.143906	0.115724	0.672417
AC092580.3	-4.80076	0.546988	0.115853	0.672624
CTD-2162K18.5	-7.98456	1.66105	0.116155	0.674018
RGP1	-2.48981	0.245594	0.116082	0.673773
RGPD2	-11.4088	4.1878	0.116287	0.674426
SLC16A1	-2.47289	0.246921	0.116241	0.674338
HAPLN3	-0.505773	0.149532	0.116336	0.674535
NDUFAB1	1.45349	0.0744821	0.116464	0.674756
YPEL2	-3.46511	0.382163	0.11651	0.674756
WAC-AS1	-2.20216	0.216721	0.11651	0.674756
SNRNP48	-2.51545	0.259314	0.116779	0.675776
PDE4A	-2.76421	0.288513	0.116878	0.675776
C19orf57	-7.42124	1.1788	0.11705	0.676165
SNW1	0.393282	0.0978141	0.116995	0.676165
C14orf80	-1.87403	0.213397	0.117052	0.676165
MRPS25	-1.59006	0.186577	0.117359	0.677399
RP11-553L6.2	-6.55742	1.09038	0.117524	0.677944
SLC39A11	-4.46755	0.4601	0.117544	0.677944
GEMIN6	-1.84918	0.199003	0.117696	0.678416
AP1M1	-1.47518	0.176473	0.117753	0.678416
SNRPD2	2.05653	0.0675768	0.117743	0.678416
PAICS	-1.41726	0.199549	0.117838	0.678549
THAP7	-1.68768	0.187195	0.117838	0.678549
ZNRD1	-0.163011	0.119375	0.117878	0.678599
TAZ	-1.55777	0.175251	0.118073	0.679186
ZNF777	-6.61128	1.02077	0.118151	0.679455
FBXO28	-2.99268	0.291992	0.118313	0.679849
BCL2L15	-5.56533	0.697795	0.118397	0.679973
GMPPA	-1.19751	0.153264	0.118499	0.680378
ZDHHC6	-1.46165	0.164856	0.118685	0.680732
SLC30A5	-2.35471	0.218444	0.118847	0.681298
NUDCD2	-0.297695	0.124835	0.118959	0.681765
OOEP	-7.67545	1.44788	0.119092	0.682164
ALYREF	-2.31538	0.234223	0.119253	0.68291
FAM210A	-2.74406	0.257333	0.119468	0.683616
PIGP	-1.45497	0.173983	0.119471	0.683616
ZC3H13	-0.410878	0.128211	0.119547	0.683874
LIG3	-4.63257	0.480845	0.119625	0.684141
POLR3H	-2.58904	0.266325	0.119893	0.684677
MRPS30	-1.27768	0.157542	0.119921	0.684677
AURKA	-0.813014	0.198159	0.120159	0.685577
ABHD6	-4.84154	0.569324	0.120381	0.686521
DPP3	-0.464989	0.125274	0.120388	0.686521
RP11-434H6.6	-7.33063	1.19721	0.120511	0.686871
ITGAE	-0.610481	0.14259	0.120512	0.686871
TOMM5	-1.06808	0.160479	0.120581	0.687002
NPIPA1	-6.92051	1.11515	0.12077	0.687802
PHF13	-5.10002	0.693396	0.121079	0.68885
SOBP	-6.72592	0.983081	0.121401	0.690136
PTCD1	-4.58518	0.477378	0.121744	0.691004
TCEB2	2.59361	0.0554873	0.122162	0.693194
ALKBH3	-2.41381	0.222783	0.122227	0.693382
ZNF407	-4.84309	0.479986	0.122386	0.693661
LONP2	-2.20676	0.21307	0.122458	0.693661
HSPA8	3.59351	0.0597015	0.122505	0.693661
PIEZO1	-2.897	0.296221	0.122557	0.693661
CEACAM21	-2.66995	0.251738	0.122562	0.693661
DENND3	-2.7723	0.269041	0.122811	0.694528
QSOX1	-2.83766	0.259325	0.123276	0.696251
TP73	-8.68296	1.85959	0.123409	0.696822
RP3-467N11.1	-6.08068	0.712914	0.123506	0.696902
MRPS15	0.468587	0.0990101	0.123542	0.696902
APIP	-1.6604	0.180379	0.123564	0.696902
UBA2	-0.417374	0.124321	0.123583	0.696902
KIAA0753	-6.18409	0.859671	0.123765	0.697353
DGKE	-3.2369	0.314141	0.123784	0.697353
CTD-2562J15.4	-9.06032	2.66857	0.123883	0.697524
LFNG	-2.55934	0.279423	0.123907	0.697524
CCDC180	-7.73977	1.13666	0.12395	0.697532
ATF6	-1.82794	0.186383	0.123917	0.697524
ZNF283	-6.6265	0.997012	0.124063	0.697739
SRP9	1.38214	0.0772885	0.124115	0.697739
ANAPC15	-0.212633	0.120748	0.124611	0.699132
MASTL	-3.16525	0.315427	0.124692	0.699132
PDHB	0.707172	0.0904379	0.124661	0.699132
RHOXF1	-10.1796	3.54912	0.124836	0.699132
AC013449.1	-5.69179	0.59764	0.124813	0.699132
C1orf216	-2.5581	0.243693	0.124844	0.699132
MURC	-9.43185	2.61362	0.124949	0.699539
P2RY11	-3.24222	0.314922	0.125028	0.699805
NAPEPLD	-4.21366	0.438456	0.125159	0.700037
CIITA	-5.7322	0.71757	0.125247	0.700166
LRRC41	-1.77068	0.181586	0.125253	0.700166
AC022182.3	-7.32761	1.25921	0.125339	0.700388
SMU1	-1.32662	0.157021	0.1258	0.701545
SEPHS2	-0.105491	0.116085	0.125853	0.701545
ARHGEF2	-2.09315	0.223156	0.125866	0.701545
FKBP2	1.10337	0.0962991	0.125869	0.701545
CUL5	-2.04234	0.197043	0.125902	0.701545
ATF5	-1.97371	0.252373	0.126	0.701545
VTRNA2-1	-9.52885	4.89922	0.126144	0.701545
FLJ27365	-5.62226	0.792659	0.126066	0.701545
CLPTM1L	-2.69438	0.260869	0.126052	0.701545
AP3M2	-1.06006	0.155473	0.12608	0.701545
PHF14	-0.934999	0.149708	0.126141	0.701545
GSE1	-6.63361	1.02005	0.126275	0.701971
MFF	-0.454333	0.121073	0.126426	0.702576
LGMN	-2.33917	0.417072	0.12662	0.703117
MCUR1	-0.812362	0.141098	0.126617	0.703117
ICMT	-2.21144	0.22865	0.126737	0.703587
PDLIM7	-2.31908	0.224794	0.126814	0.703587
KSR1	-5.69017	0.782449	0.126898	0.703587
SERINC3	-0.478241	0.12353	0.126868	0.703587
SLC25A39	-0.22064	0.119029	0.126877	0.703587
AP4E1	-4.84375	0.524384	0.12703	0.704033
KIAA1279	-2.25143	0.22756	0.127043	0.704033
ERGIC2	-0.319562	0.116615	0.127144	0.704411
DHX38	-2.72275	0.264162	0.127357	0.705412
MR1	-2.09925	0.214225	0.127529	0.705865
PPM1F	-4.74335	0.51628	0.127559	0.705865
CCDC101	-2.46887	0.23114	0.127559	0.705865
SNTB1	-5.99387	0.732909	0.127628	0.705865
[truncated: 19,802 more rows]

## Sheet: Cluster 5
Gene Name	logMeanExp	logFC	pvals	padj
TMSB10	6.49659	0.245798	6.75763e-50	2.45539e-46
PFN1	5.46929	0.262162	1.43695e-46	3.91588e-43
FTH1	5.27647	0.373813	2.41646e-40	2.29048e-37
C12orf75	1.54917	0.639479	2.35554e-38	1.7708e-35
ACTB	6.61244	0.27548	2.5644e-33	1.47123e-30
ARHGDIB	4.23412	0.198293	1.44302e-30	7.49031e-28
PRDX1	3.0347	0.300892	3.84767e-28	1.82355e-25
CORO1A	4.29153	0.237826	1.14409e-27	5.09026e-25
CFL1	4.54535	0.20358	1.12353e-26	4.62153e-24
GAPDH	5.06689	0.220755	1.26092e-23	4.82269e-21
S100A4	5.00521	0.299506	3.25454e-22	1.12623e-19
HMGB2	2.9747	0.591349	8.90424e-22	3.03315e-19
MYO1G	0.717681	0.477135	1.47174e-21	4.78885e-19
HN1	1.63218	0.410751	5.6182e-21	1.77511e-18
CARHSP1	0.8692	0.533479	6.27355e-21	1.95385e-18
ITGB2	0.892668	0.450816	9.3645e-21	2.75886e-18
ANXA5	1.23359	0.409447	1.61348e-20	4.69007e-18
CCND3	1.41972	0.403052	4.45409e-20	1.27768e-17
SMC2	-0.133838	0.687181	1.90163e-19	5.24777e-17
ARID5A	0.260484	0.608867	2.13945e-19	5.83027e-17
PPP1CA	2.32376	0.269653	2.39269e-19	6.43988e-17
KIAA0101	0.7286	0.759824	3.59371e-19	9.32696e-17
CD74	2.8883	0.337549	5.97466e-19	1.51458e-16
CALM3	2.21671	0.323196	5.63184e-19	1.44447e-16
BIRC3	0.479728	0.570367	6.13457e-19	1.53724e-16
CLSPN	-0.828748	0.875799	1.08638e-18	2.66115e-16
MYL6	4.48846	0.170468	1.14343e-18	2.76976e-16
ACTG1	4.68251	0.214922	1.67601e-18	3.88709e-16
ARPC1B	3.15192	0.22365	2.11556e-18	4.75477e-16
TNFSF10	1.44776	0.480002	5.27821e-18	1.13931e-15
CYBA	3.39962	0.214744	5.17368e-18	1.12791e-15
TUBA1B	4.46068	0.489457	6.82393e-18	1.45852e-15
STMN1	2.81327	0.623411	9.16178e-18	1.90225e-15
CALM1	3.38468	0.214041	1.03314e-17	2.12486e-15
ANP32E	0.696582	0.519685	1.4223e-17	2.89791e-15
NCF4	0.23723	0.519794	1.8488e-17	3.66416e-15
TYMS	0.90108	0.722341	3.33946e-17	6.50031e-15
MKI67	0.322698	0.851644	3.85247e-17	7.36734e-15
IL2RA	1.26365	0.546311	3.8278e-17	7.36734e-15
YWHAB	2.18545	0.264166	4.74624e-17	8.92006e-15
H3F3A	3.28838	0.196457	7.0736e-17	1.31805e-14
CD2	2.57205	0.285339	8.60589e-17	1.58997e-14
TPM3	2.0516	0.275633	2.07454e-16	3.76893e-14
TEX30	-0.404613	0.615412	3.3983e-16	6.07265e-14
CD82	0.304951	0.472716	3.2695e-16	5.89078e-14
ACTR3	2.00909	0.282162	4.32673e-16	7.60701e-14
CHCHD2	3.46916	0.188193	6.07089e-16	1.05881e-13
MCM5	-0.565429	0.68025	6.84968e-16	1.18516e-13
SMC4	0.695123	0.590939	7.42035e-16	1.27379e-13
TPM4	1.07101	0.420827	7.92385e-16	1.34959e-13
H2AFZ	2.94078	0.403496	1.50575e-15	2.52513e-13
HMGN2	3.02749	0.383057	1.703e-15	2.83413e-13
NUDT1	0.245103	0.518317	1.83625e-15	3.03273e-13
TK1	-0.217827	0.785263	2.59622e-15	4.25565e-13
CALM2	2.6827	0.259261	2.83188e-15	4.6073e-13
HELLS	-1.47387	0.790604	4.06041e-15	6.55712e-13
H3F3B	4.13947	0.138035	4.63304e-15	7.37262e-13
RRM2	0.604428	0.773959	7.26371e-15	1.14751e-12
ENO1	4.65308	0.151329	9.58437e-15	1.50323e-12
UBE2T	-0.309461	0.63949	1.32297e-14	2.06015e-12
DUSP4	-1.68403	0.787351	1.37987e-14	2.13351e-12
ZWINT	-0.295645	0.697021	1.62627e-14	2.49678e-12
ENTPD1	-2.51624	1.14634	1.86391e-14	2.84161e-12
HMGB1	3.55443	0.268404	2.32163e-14	3.47834e-12
RAD21	0.384124	0.451627	2.32942e-14	3.47834e-12
FEN1	-0.17759	0.632049	2.47503e-14	3.64582e-12
DNMT1	-0.0053851	0.521761	2.46852e-14	3.64582e-12
TMPO	-0.84383	0.655662	2.52034e-14	3.68764e-12
CHAF1A	-1.93172	0.832658	2.97707e-14	4.32687e-12
GNG5	1.2844	0.311612	3.19196e-14	4.60847e-12
CD3D	3.74916	0.16205	4.70173e-14	6.74357e-12
NQO1	0.253413	0.487186	5.81269e-14	8.28252e-12
COTL1	2.50322	0.267001	6.77805e-14	9.59535e-12
YWHAH	0.382135	0.450015	8.08014e-14	1.12876e-11
H2AFY	1.46944	0.315087	9.21967e-14	1.27214e-11
CBX5	-0.821762	0.581216	1.12503e-13	1.54257e-11
CAP1	2.22015	0.244774	1.27223e-13	1.7335e-11
PCNA	1.7959	0.476284	1.31981e-13	1.78716e-11
DEK	1.07208	0.440863	1.41869e-13	1.9092e-11
HNRNPA2B1	2.78491	0.244454	1.83926e-13	2.45999e-11
ATAD2	-1.46768	0.763609	2.00086e-13	2.65981e-11
CD70	-1.47026	0.905124	2.11151e-13	2.77308e-11
YWHAZ	1.02563	0.328868	2.04382e-13	2.70044e-11
NUSAP1	0.0604072	0.709366	2.14117e-13	2.79519e-11
CKS1B	0.512711	0.577548	2.20628e-13	2.86305e-11
DBI	1.94362	0.2551	2.60629e-13	3.36211e-11
ANXA3	-3.69172	1.4816	3.58876e-13	4.57535e-11
SIT1	1.44163	0.315752	3.36489e-13	4.31518e-11
HIST1H4C	3.29523	0.524055	3.6346e-13	4.60685e-11
MCM7	-0.196976	0.626576	3.78962e-13	4.77558e-11
SMC1A	-0.724527	0.557116	3.84783e-13	4.82107e-11
TMSB4X	8.23647	0.0796313	5.52653e-13	6.88479e-11
PTMS	-1.90204	0.796924	6.10715e-13	7.56488e-11
MINA	-1.28673	0.641856	7.28961e-13	8.92813e-11
EZH2	-1.0622	0.645885	7.48315e-13	9.01326e-11
ASF1B	-1.16141	0.735406	7.87224e-13	9.42982e-11
IL2RG	2.69776	0.203138	7.4425e-13	9.01326e-11
IL32	6.53192	0.185896	7.45466e-13	9.01326e-11
TOP2A	-0.0710149	0.775672	8.45086e-13	1.00676e-10
LDHA	2.90791	0.231728	1.25647e-12	1.48871e-10
GMNN	-0.732567	0.609018	1.46031e-12	1.72088e-10
EIF4A3	0.399423	0.410346	1.60375e-12	1.86969e-10
SNRPB	1.78226	0.296714	1.57896e-12	1.85069e-10
SLC9A3R1	0.200743	0.406532	1.71009e-12	1.98307e-10
CENPN	-1.41307	0.692028	1.95681e-12	2.25716e-10
TMEM173	-0.42091	0.492962	2.49961e-12	2.85308e-10
ANXA6	1.00692	0.313571	2.43689e-12	2.79614e-10
BIRC5	-0.498274	0.732129	2.60612e-12	2.94383e-10
RPA3	0.878855	0.371875	2.58708e-12	2.93754e-10
TRAF3IP3	2.03584	0.235865	2.81776e-12	3.1665e-10
H2AFV	1.59458	0.333072	3.25509e-12	3.63919e-10
PYCARD	1.27113	0.298778	3.27529e-12	3.64309e-10
GGH	-1.40551	0.712896	3.55034e-12	3.90914e-10
CENPM	-0.427464	0.615515	3.54955e-12	3.90914e-10
COX8A	2.20004	0.240454	3.57316e-12	3.9145e-10
S1PR4	2.09522	0.260895	3.84397e-12	4.16927e-10
RRM1	-0.37903	0.500779	4.08067e-12	4.4041e-10
SPCS3	0.724439	0.333409	4.36717e-12	4.69008e-10
SPCS2	2.07648	0.208041	4.64944e-12	4.96875e-10
CENPF	-0.176579	0.755255	5.16019e-12	5.48767e-10
RAP1B	1.09689	0.278442	5.33941e-12	5.6507e-10
CDT1	-1.60393	0.708835	5.67795e-12	5.97995e-10
SMC3	0.521392	0.390727	7.51092e-12	7.87239e-10
LMNB1	-0.778192	0.53807	8.95189e-12	9.2493e-10
GMFG	3.13307	0.162834	9.36066e-12	9.62602e-10
CDCA2	-2.61691	0.97621	1.0533e-11	1.07808e-09
CDKN3	-0.693771	0.709995	1.10101e-11	1.12164e-09
GINS2	-0.985011	0.680424	1.21973e-11	1.23162e-09
PHF19	-0.114595	0.471776	1.22027e-11	1.23162e-09
SRSF2	1.5357	0.30601	1.27376e-11	1.27969e-09
CDCA7	-1.4974	0.646881	1.3141e-11	1.31416e-09
CDK1	0.0329307	0.66397	1.40828e-11	1.40192e-09
DNAJC9	-0.0317503	0.481865	1.44934e-11	1.43623e-09
CENPW	-0.430812	0.585335	1.79737e-11	1.76507e-09
CCDC167	0.554833	0.351976	1.91033e-11	1.86758e-09
CCND2	0.903267	0.34783	1.94164e-11	1.88148e-09
PCMT1	0.825442	0.309194	2.09256e-11	2.01858e-09
CKAP2L	-1.97253	0.836172	2.36617e-11	2.27247e-09
CDC45	-1.97005	0.781625	2.38809e-11	2.28345e-09
SKA2	-0.572165	0.48272	2.65672e-11	2.52922e-09
LIG1	-1.78109	0.695262	3.03461e-11	2.86396e-09
PRELID1	2.08483	0.223598	3.18584e-11	2.99373e-09
ARL6IP1	1.16053	0.345387	3.53407e-11	3.29257e-09
RBM17	0.310166	0.367601	3.52067e-11	3.29257e-09
CKS2	0.44689	0.49791	3.62352e-11	3.36155e-09
KIF2A	-0.500396	0.441899	3.796e-11	3.50663e-09
TXN	4.147	0.165268	4.09193e-11	3.76405e-09
DHFR	-0.764183	0.559064	4.64993e-11	4.25938e-09
GTSE1	-1.60059	0.831177	4.99079e-11	4.5335e-09
MCM3	-0.34218	0.506963	4.87942e-11	4.45089e-09
VRK1	-0.454215	0.458871	5.01891e-11	4.54013e-09
SH3BP5	-0.269309	0.443433	5.07698e-11	4.57369e-09
ARPC4	0.906837	0.304136	5.10893e-11	4.58353e-09
DYNLL1	2.69573	0.211667	5.40816e-11	4.8321e-09
NCAPG	-2.24444	0.813964	5.85118e-11	5.20659e-09
TPX2	-1.55185	0.759625	5.94611e-11	5.26955e-09
ARPC5	2.16252	0.209757	7.19666e-11	6.32638e-09
TFRC	-2.52406	0.876557	8.23783e-11	7.21257e-09
SEPT7	1.93841	0.22042	8.32058e-11	7.25588e-09
CCNA2	-1.40994	0.722484	9.73106e-11	8.45206e-09
KIF2C	-2.26319	0.806499	1.03062e-10	8.91607e-09
DUT	1.71484	0.375042	1.31792e-10	1.13118e-08
HDAC1	0.643328	0.306077	1.3268e-10	1.13434e-08
CCNB2	-1.25175	0.77628	1.38664e-10	1.18087e-08
EZR	0.446543	0.34041	1.4518e-10	1.23154e-08
SH3KBP1	-0.241537	0.398897	1.4595e-10	1.23328e-08
FXYD7	-2.18941	0.851764	1.89619e-10	1.58995e-08
AES	2.31893	0.209073	1.82823e-10	1.53889e-08
TPI1	3.06991	0.199191	1.92824e-10	1.61064e-08
IFI27L1	-1.68182	0.616055	2.07958e-10	1.73042e-08
CAPZB	2.34678	0.18524	2.13887e-10	1.77298e-08
MRPL52	1.0212	0.274969	2.54417e-10	2.09304e-08
SIRPG	-2.85958	0.917678	2.76779e-10	2.25151e-08
ARPC3	3.29768	0.12745	2.73861e-10	2.23612e-08
NDUFA6	1.09153	0.276805	2.84788e-10	2.30806e-08
PARP1	0.509082	0.322281	2.86889e-10	2.31647e-08
ARPC2	3.67691	0.12339	3.26718e-10	2.62834e-08
ANXA2	2.3579	0.247117	3.42186e-10	2.74264e-08
RFC4	-0.955107	0.534325	3.5235e-10	2.81377e-08
LST1	-0.450966	0.477203	3.81535e-10	3.03571e-08
SRGN	2.44073	0.207616	4.18983e-10	3.32154e-08
GTF2A2	0.814521	0.282937	4.45253e-10	3.51701e-08
HLA-DRA	-1.74166	0.86708	4.8848e-10	3.84453e-08
HMMR	-1.46652	0.773102	5.01987e-10	3.92251e-08
CENPE	-1.81291	0.805009	5.15547e-10	4.01408e-08
SIVA1	0.855972	0.346172	5.00613e-10	3.92251e-08
NDC80	-1.21354	0.602478	5.19495e-10	4.03043e-08
ADRM1	0.968759	0.280284	5.23774e-10	4.04922e-08
CDCA5	-2.26672	0.78652	5.57702e-10	4.28115e-08
HMGN3	0.695406	0.304413	5.51008e-10	4.24471e-08
SGOL2	-1.43975	0.647736	5.85342e-10	4.47756e-08
SNRPG	2.49183	0.196895	6.33503e-10	4.82902e-08
NFKBIA	1.25834	0.324429	6.66189e-10	5.06049e-08
VCP	0.76739	0.286404	6.87671e-10	5.20552e-08
CKLF	1.69675	0.26235	6.93035e-10	5.20995e-08
LAG3	-2.3529	0.934112	7.49031e-10	5.61156e-08
SEPT11	-1.87589	0.622241	7.75901e-10	5.77318e-08
TMBIM6	2.23245	0.194153	7.75869e-10	5.77318e-08
MYBL2	-2.91609	0.990864	9.29903e-10	6.89551e-08
HNRNPM	1.44605	0.248684	9.79296e-10	7.23716e-08
TUBB	3.69983	0.306027	1.16095e-09	8.52185e-08
RPA1	-0.847369	0.44324	1.25893e-09	9.21003e-08
KIFC1	-1.75875	0.696261	1.28784e-09	9.39004e-08
KPNA2	0.374252	0.459331	1.6125e-09	1.16404e-07
KIAA1524	-2.25142	0.72014	1.63701e-09	1.17784e-07
ARL6IP6	-0.652751	0.434441	1.65771e-09	1.18881e-07
MSN	0.570132	0.312559	1.6965e-09	1.21263e-07
PPM1G	0.708857	0.294088	1.91478e-09	1.35975e-07
PTTG1	0.210091	0.480219	1.99485e-09	1.412e-07
VPS29	1.15016	0.26823	2.00237e-09	1.41274e-07
ITM2C	-1.89056	0.719742	2.20983e-09	1.55408e-07
SHCBP1	-2.55146	0.794877	2.60196e-09	1.81231e-07
NASP	0.339113	0.38346	2.55339e-09	1.78992e-07
TMEM106C	-0.535675	0.496096	2.59756e-09	1.81231e-07
SPC25	-1.10088	0.654845	2.76498e-09	1.91363e-07
PSMB3	2.39832	0.172433	2.78464e-09	1.92114e-07
CENPK	-0.770298	0.473123	2.96269e-09	2.02476e-07
LAT	1.91367	0.215886	2.92048e-09	2.0085e-07
LSM3	1.15547	0.261838	2.94441e-09	2.01859e-07
ABRACL	1.54967	0.220511	3.11957e-09	2.12531e-07
NUF2	-1.56934	0.671569	3.44598e-09	2.3331e-07
RNF167	0.168236	0.341802	3.41677e-09	2.32053e-07
CENPU	-1.34054	0.595605	3.47007e-09	2.34214e-07
EBP	0.413685	0.335953	3.55118e-09	2.38948e-07
CD99	1.57157	0.244016	3.56631e-09	2.39228e-07
CDC42	1.6883	0.226529	3.81555e-09	2.55162e-07
RTFDC1	0.461121	0.284178	3.98399e-09	2.65611e-07
TMEM160	0.738385	0.27809	4.30302e-09	2.84273e-07
PSMC3	0.93093	0.293688	4.50099e-09	2.96454e-07
MIS18BP1	-0.860226	0.448246	4.94086e-09	3.24445e-07
RP11-316P17.2	-2.63306	0.828558	5.31484e-09	3.47954e-07
PTPN6	-0.401124	0.399712	5.43983e-09	3.55071e-07
CD38	-1.20306	0.523474	5.70867e-09	3.70401e-07
DTYMK	-0.411864	0.445136	5.70572e-09	3.70401e-07
LCP1	0.812757	0.280775	5.7471e-09	3.71788e-07
HMGB3	-1.45254	0.603139	5.90065e-09	3.80592e-07
MESDC2	0.525531	0.29548	5.96499e-09	3.83607e-07
YWHAQ	0.672382	0.307129	6.06795e-09	3.89081e-07
CD59	-0.044273	0.397304	6.16609e-09	3.94214e-07
FUT7	-0.994104	0.569286	6.29837e-09	4.01493e-07
RP11-492E3.2	-3.92189	1.32318	6.50099e-09	4.13201e-07
MCM10	-2.78864	0.812193	7.04004e-09	4.43584e-07
CLTB	0.294982	0.306779	6.89429e-09	4.35659e-07
PIM1	1.86137	0.22189	7.28305e-09	4.57573e-07
KIF22	-0.80561	0.494544	7.87815e-09	4.93539e-07
RFC2	-1.16413	0.489647	8.59018e-09	5.36603e-07
PIGX	-0.492168	0.38545	8.86356e-09	5.52099e-07
KIF23	-2.4808	0.788701	9.12314e-09	5.66648e-07
UBE2C	0.70874	0.594909	9.41699e-09	5.83238e-07
LINC00176	-2.8896	0.898188	9.6634e-09	5.96804e-07
EPB41L2	-3.89166	1.19681	9.95199e-09	6.12891e-07
FBXO5	-1.56577	0.639354	1.00594e-08	6.17758e-07
H2AFX	-1.15241	0.55183	1.02206e-08	6.24143e-07
DOK2	1.00861	0.28239	1.0164e-08	6.22433e-07
RAD51	-1.88012	0.631145	1.04819e-08	6.36535e-07
CENPH	-1.44546	0.543638	1.04621e-08	6.36535e-07
IGFBP4	-2.90406	0.973304	1.11254e-08	6.71867e-07
LRR1	-1.25579	0.517255	1.0963e-08	6.63904e-07
UBB	3.29706	0.153742	1.11827e-08	6.73466e-07
CHST11	-1.62942	0.532072	1.13695e-08	6.79084e-07
CENPA	-1.82622	0.767968	1.17393e-08	6.9926e-07
CLIC1	3.11838	0.150962	1.21511e-08	7.21816e-07
TUBB4B	1.53908	0.350626	1.25728e-08	7.42819e-07
ACTN4	-0.497763	0.375897	1.29665e-08	7.61945e-07
AP2S1	1.12216	0.236496	1.35579e-08	7.94556e-07
ORC6	-2.08577	0.653826	1.45805e-08	8.47652e-07
NDUFA4	2.84076	0.134511	1.43595e-08	8.37037e-07
PSMD14	0.422279	0.298997	1.48938e-08	8.63566e-07
POLE2	-3.33436	0.914606	1.5825e-08	9.127e-07
HLA-DQB1	-3.19096	0.998416	1.58877e-08	9.13902e-07
SRP9	1.32902	0.227708	1.58019e-08	9.127e-07
ASPM	-1.74193	0.760253	1.72535e-08	9.87254e-07
PGAM1	1.02364	0.252687	1.80683e-08	1.03117e-06
CASP3	-0.605642	0.411965	1.85121e-08	1.05374e-06
ARHGAP10	-3.73303	1.02938	1.90344e-08	1.07784e-06
CACYBP	1.32132	0.246225	1.88761e-08	1.07166e-06
CYCS	1.5644	0.219573	2.13092e-08	1.20353e-06
GNA15	-0.663856	0.425734	2.16146e-08	1.21762e-06
HNRNPD	0.654321	0.2852	2.1889e-08	1.2299e-06
HIST2H2AC	-2.61943	0.729958	2.24309e-08	1.25711e-06
MSH6	-2.76632	0.755702	2.26553e-08	1.26643e-06
FLNA	-0.185642	0.366071	2.30599e-08	1.28247e-06
POLR2L	1.75683	0.203935	2.30328e-08	1.28247e-06
KIF20B	-0.639179	0.462711	2.38089e-08	1.32076e-06
HDGFRP3	-1.54727	0.513082	2.41663e-08	1.33379e-06
CEP55	-2.66244	0.818874	2.46432e-08	1.35668e-06
ATP5J2	2.20995	0.168711	2.39692e-08	1.32628e-06
HJURP	-2.34625	0.739188	2.5695e-08	1.40748e-06
SELT	0.859674	0.248572	2.52744e-08	1.38793e-06
SGOL1	-1.39876	0.567542	2.63311e-08	1.43511e-06
MRPL51	1.62197	0.20603	2.58993e-08	1.41512e-06
HIRIP3	-1.09788	0.479692	2.64316e-08	1.437e-06
MZB1	-0.759325	0.492861	2.64978e-08	1.43701e-06
ESCO2	-2.465	0.743575	2.72093e-08	1.47194e-06
USP1	-0.277076	0.395598	2.75596e-08	1.48719e-06
SLBP	0.440766	0.340714	2.94563e-08	1.58562e-06
PSMD8	1.76191	0.193417	2.9901e-08	1.6056e-06
BARD1	-2.21832	0.668702	3.17103e-08	1.69856e-06
HMGN1	2.2108	0.183575	3.28814e-08	1.75698e-06
CDK2	-2.72268	0.715367	3.38463e-08	1.80412e-06
C20orf24	0.535625	0.272406	3.82446e-08	2.02864e-06
RAD51AP1	-1.90968	0.626804	4.02415e-08	2.12938e-06
ACOT7	-0.901072	0.433791	4.18408e-08	2.20725e-06
PTPN7	-0.106283	0.340121	4.19156e-08	2.20725e-06
MRPL13	0.516722	0.263202	4.234e-08	2.22422e-06
ZNF706	0.916831	0.246439	4.26644e-08	2.23588e-06
HES1	-4.36728	1.74765	4.5614e-08	2.37334e-06
DDX46	0.640364	0.264314	4.53787e-08	2.36675e-06
TPR	1.06167	0.266232	5.14069e-08	2.66838e-06
DBNL	0.610928	0.250842	5.20945e-08	2.69765e-06
SNRNP25	-0.833536	0.417814	5.57575e-08	2.8805e-06
HNRNPK	2.29879	0.164521	5.65132e-08	2.91263e-06
AURKB	-0.795552	0.588747	5.9318e-08	3.04998e-06
ATP1B3	0.609593	0.277128	5.9487e-08	3.05147e-06
SMARCC1	-0.814413	0.383039	6.30387e-08	3.22607e-06
NUCKS1	0.838542	0.302502	6.74331e-08	3.44288e-06
IFI27L2	0.704882	0.268166	6.90807e-08	3.51876e-06
SPOCK2	0.384883	0.291137	7.34502e-08	3.72393e-06
MOB1A	0.0164263	0.311585	7.55821e-08	3.82312e-06
GSTP1	2.16975	0.201121	7.62864e-08	3.84982e-06
ACTR2	0.272867	0.283609	7.84551e-08	3.95012e-06
PKM	2.86635	0.185428	8.07553e-08	4.05656e-06
MICAL2	-3.74854	1.05991	8.71943e-08	4.35992e-06
ITGB1BP1	-0.0185148	0.32088	8.75364e-08	4.367e-06
ARHGAP11B	-2.41189	0.660281	9.34926e-08	4.6535e-06
DAD1	1.79804	0.181857	9.39808e-08	4.66714e-06
LGALS1	3.73831	0.264774	9.50359e-08	4.70881e-06
SLC25A3	1.84364	0.182256	1.01464e-07	5.0159e-06
PRC1	-1.97147	0.640547	1.04311e-07	5.12182e-06
PTMA	5.08101	0.141298	1.03706e-07	5.11513e-06
USP16	-0.275838	0.33121	1.04047e-07	5.12038e-06
PSMB2	1.63848	0.199459	1.13081e-07	5.52752e-06
LRRFIP1	0.989177	0.25389	1.16172e-07	5.64067e-06
NDUFB8-1	2.43677	0.142715	1.15856e-07	5.63791e-06
SUB1	2.92533	0.138515	1.18875e-07	5.75907e-06
TPRKB	-0.0300359	0.315966	1.21835e-07	5.88939e-06
TCF19	-2.38455	0.634233	1.23127e-07	5.93868e-06
ELF1	0.221337	0.292235	1.25974e-07	6.0626e-06
KIF11	-2.89742	0.75398	1.32319e-07	6.35392e-06
GK	-1.07213	0.4483	1.36383e-07	6.52036e-06
TXNDC17	0.699955	0.259684	1.36012e-07	6.51693e-06
ANKRD10	-2.09969	0.566604	1.426e-07	6.80269e-06
LITAF	-0.0344429	0.331833	1.47038e-07	6.99906e-06
SUMO2	2.69191	0.134318	1.4758e-07	7.00957e-06
TRADD	0.888029	0.240773	1.5025e-07	7.12085e-06
PSMA1	1.94552	0.171926	1.5615e-07	7.38445e-06
AURKA	-1.89587	0.655985	1.61703e-07	7.61403e-06
AKR1B1	0.00462476	0.303405	1.60685e-07	7.58245e-06
UFD1L	0.603381	0.257803	1.62574e-07	7.63853e-06
CDCA4	-1.24719	0.477154	1.66353e-07	7.79928e-06
UBE2I	1.22096	0.215106	1.77203e-07	8.29013e-06
RANBP1	1.70862	0.248371	1.79803e-07	8.39377e-06
PSMD3	-0.259647	0.314392	1.90135e-07	8.84448e-06
SRSF9	0.84784	0.236645	1.90269e-07	8.84448e-06
CBX3	0.644958	0.258707	1.94821e-07	9.03678e-06
FDPS	0.638104	0.264789	2.14162e-07	9.91284e-06
HPGD	-1.60724	0.604509	2.24558e-07	1.0372e-05
SHMT1	-2.4077	0.616631	2.2522e-07	1.03806e-05
RMI2	-2.01946	0.579339	2.26935e-07	1.04376e-05
NTAN1	-0.849522	0.388408	2.28306e-07	1.04785e-05
ZDHHC12	0.314977	0.285131	2.31882e-07	1.06203e-05
TCEB1	1.23544	0.213686	2.34662e-07	1.07251e-05
GINS4	-3.59682	0.885283	2.41925e-07	1.09879e-05
SFT2D1	-0.225483	0.322174	2.37538e-07	1.08338e-05
LTB	6.73121	0.151678	2.40382e-07	1.09406e-05
MELK	-2.56955	0.669481	2.50889e-07	1.13714e-05
RAB11FIP1	-0.836812	0.391497	2.55751e-07	1.15677e-05
SPDL1	-2.97217	0.758589	2.8304e-07	1.27228e-05
GATA3	0.012692	0.318834	2.80628e-07	1.26404e-05
NCAPH2	-1.76106	0.504473	2.85785e-07	1.28197e-05
THOC3	-0.953514	0.37829	2.86788e-07	1.28383e-05
HNRNPA3	1.82737	0.191319	3.07277e-07	1.37273e-05
CISD2	0.353707	0.278371	3.12907e-07	1.39503e-05
CASC5	-2.49297	0.712283	3.24694e-07	1.44462e-05
BRCA1	-2.9722	0.72953	3.30571e-07	1.46778e-05
HAT1	-0.266337	0.33317	3.38201e-07	1.4986e-05
MAP3K8	-1.75457	0.494227	3.48272e-07	1.5401e-05
CALR	1.52293	0.224432	3.50321e-07	1.54602e-05
LBR	-0.802344	0.373251	3.63429e-07	1.60063e-05
HNRNPAB	-0.316064	0.364508	3.65965e-07	1.60855e-05
RAN	2.68415	0.17833	3.67862e-07	1.61363e-05
PKMYT1	-2.49271	0.681432	3.76412e-07	1.64782e-05
MXD3	-2.51493	0.717353	3.88568e-07	1.69085e-05
RBBP7	-0.00332102	0.30894	3.92859e-07	1.70612e-05
BUB1	-2.77179	0.717219	3.99609e-07	1.73198e-05
CDCA8	-2.46359	0.700423	4.05497e-07	1.75054e-05
ALDOA	3.02674	0.129928	4.02361e-07	1.74045e-05
FAM111B	-2.36285	0.711639	4.12371e-07	1.7767e-05
FDX1	-0.498742	0.331618	4.14358e-07	1.78174e-05
APOBEC3B	-4.89347	1.45319	4.34022e-07	1.85532e-05
BRK1	2.17885	0.145498	4.22867e-07	1.81475e-05
HSP90AA1	3.17044	0.18109	4.25769e-07	1.82361e-05
VOPP1	-1.98149	0.552374	4.47725e-07	1.91015e-05
C14orf80	-2.34919	0.600793	4.50265e-07	1.91349e-05
ANAPC11	0.834874	0.249795	4.49567e-07	1.91349e-05
NCAPH	-2.5608	0.670119	4.62621e-07	1.96218e-05
SAE1	-0.504607	0.353494	4.72449e-07	1.99997e-05
SLC8A1-AS1	-3.49946	0.985515	5.20088e-07	2.18889e-05
RNF213	1.29431	0.247974	5.28768e-07	2.22113e-05
PSMC2	0.735233	0.237132	5.34746e-07	2.23762e-05
BIN2	1.29706	0.211327	5.5833e-07	2.32737e-05
CDC20	-1.1286	0.615232	5.66275e-07	2.35599e-05
STRA13	-0.169892	0.331889	5.7326e-07	2.3805e-05
SMCO4	-2.31798	0.626791	5.98805e-07	2.48185e-05
MPC2	0.319185	0.263484	6.10708e-07	2.52638e-05
HPRT1	-0.136132	0.314971	6.23992e-07	2.57645e-05
HIST1H1D	-1.44066	0.49386	6.32251e-07	2.60464e-05
ACAT2	-0.335244	0.351145	6.33209e-07	2.60464e-05
SAC3D1	-0.986781	0.448115	6.62362e-07	2.71943e-05
MAPRE1	-0.112141	0.292089	6.95301e-07	2.84395e-05
MTFR2	-2.96239	0.687614	7.16318e-07	2.92443e-05
MTF2	-0.630094	0.338723	7.19787e-07	2.9331e-05
SF3B4	-0.178872	0.296667	7.21579e-07	2.93491e-05
RDX	-1.11837	0.413038	7.28518e-07	2.95762e-05
RASGRP2	-0.194453	0.307767	7.3335e-07	2.9717e-05
E2F1	-1.86491	0.524273	7.49304e-07	3.03072e-05
TRIB1	-5.11543	1.5419	7.83367e-07	3.15678e-05
HNRNPA0	1.18599	0.210275	7.6791e-07	3.10022e-05
FAM129A	-1.75609	0.490122	8.57573e-07	3.43676e-05
DDX39A	0.897334	0.26342	8.5467e-07	3.43143e-05
EIF2S1	-0.121814	0.289882	8.84136e-07	3.53671e-05
KIF15	-3.10317	0.75446	8.97088e-07	3.58195e-05
ABCG2	-3.73008	0.924292	9.4905e-07	3.76871e-05
LRRC61	-2.43376	0.630127	9.90821e-07	3.92031e-05
BAZ1B	-0.692049	0.352622	1.07517e-06	4.24635e-05
DOCK2	-1.95314	0.502609	1.08427e-06	4.27455e-05
NUP37	-0.89486	0.353754	1.0915e-06	4.29528e-05
POMP	2.58367	0.13455	1.09783e-06	4.31241e-05
OPTN	0.556007	0.242596	1.10899e-06	4.34839e-05
C19orf43	1.80811	0.168677	1.13034e-06	4.42415e-05
ELAVL1	-0.433879	0.32086	1.17112e-06	4.57557e-05
HSPB11	0.933172	0.239497	1.1797e-06	4.60085e-05
ITGB3BP	-1.4156	0.425371	1.24149e-06	4.82457e-05
TMEM14A	-0.989258	0.365698	1.26037e-06	4.88052e-05
CDC25C	-4.61425	1.18507	1.3569e-06	5.20806e-05
SNRPD1	1.55362	0.208065	1.32988e-06	5.14054e-05
LIMD2	3.0885	0.12102	1.33666e-06	5.15763e-05
TNFRSF4	0.376653	0.386021	1.36344e-06	5.2148e-05
SRSF3	2.09074	0.178066	1.35631e-06	5.20806e-05
TLN1	-0.301776	0.308296	1.36141e-06	5.2148e-05
CDC6	-2.40647	0.615944	1.3849e-06	5.28761e-05
CHAC2	-1.91905	0.49705	1.3906e-06	5.30007e-05
RCSD1	-0.329269	0.296592	1.41094e-06	5.36821e-05
ATP6V0B	1.15291	0.195383	1.42033e-06	5.39455e-05
LSP1	2.45494	0.148844	1.42668e-06	5.40922e-05
MAP1LC3A	-3.30593	0.879852	1.48145e-06	5.59009e-05
CCNB1	-0.906664	0.555018	1.48208e-06	5.59009e-05
CD58	-0.54645	0.326577	1.48949e-06	5.60835e-05
PSMA7	2.76685	0.133736	1.57665e-06	5.90595e-05
U2AF1	1.84689	0.172728	1.58477e-06	5.92616e-05
CDCA3	-1.80146	0.609441	1.6064e-06	5.99677e-05
RACGAP1	-2.58224	0.64543	1.61506e-06	6.01877e-05
RNASEH2A	-0.942019	0.411424	1.63e-06	6.06409e-05
MAD2L1	-0.357718	0.368408	1.65429e-06	6.14398e-05
SCCPDH	-1.87961	0.487353	1.66654e-06	6.17895e-05
CYTH1	-0.577534	0.322565	1.69862e-06	6.27654e-05
ATP5L	3.6397	0.0809327	1.68864e-06	6.25025e-05
PSMB1	2.44917	0.1303	1.72561e-06	6.36549e-05
IL27RA	0.00641888	0.282905	1.89213e-06	6.96795e-05
NDUFV2	1.91337	0.171685	1.93553e-06	7.11578e-05
CHEK1	-1.96582	0.510317	2.17478e-06	7.98189e-05
ILF2	1.09446	0.206494	2.18267e-06	7.99738e-05
NCALD	-3.07413	0.714828	2.21173e-06	8.09025e-05
CYTIP	1.76129	0.188866	2.32214e-06	8.47988e-05
TBC1D10C	1.17633	0.200125	2.32742e-06	8.48497e-05
SF3B1	0.302238	0.253018	2.35899e-06	8.5857e-05
PSIP1	0.479017	0.259988	2.4105e-06	8.75855e-05
RHOC	-1.09356	0.403646	2.46968e-06	8.95864e-05
RHOA	1.62085	0.175301	2.48253e-06	8.99029e-05
CCDC18	-2.9316	0.687983	2.60638e-06	9.40755e-05
FAM111A	-1.08494	0.410291	2.59897e-06	9.39638e-05
TRIP13	-2.87312	0.645065	2.64694e-06	9.53817e-05
MCM2	-2.71678	0.619627	2.67987e-06	9.64089e-05
MESDC1	-1.54874	0.41716	2.69497e-06	9.67925e-05
DSCC1	-2.70878	0.649672	2.78406e-06	9.94267e-05
SRSF7	1.7602	0.199511	2.77371e-06	9.92935e-05
ARPP19	-0.199195	0.288944	2.78656e-06	9.94267e-05
OSTF1	0.878066	0.229417	2.89093e-06	0.000102982
CD2BP2	-0.294556	0.286389	2.9469e-06	0.000104805
POP5	-0.495692	0.306783	2.98633e-06	0.000106034
PRKDC	-0.885652	0.360575	3.03646e-06	0.000107464
HLA-DPA1	-2.00199	0.58508	3.0563e-06	0.000107991
CELF2	-0.487391	0.31138	3.09653e-06	0.000109235
HNRNPR	0.869218	0.224422	3.13962e-06	0.000110576
NINJ1	0.0108622	0.282656	3.15251e-06	0.000110852
LSM4	0.875937	0.233465	3.19184e-06	0.000112054
BUB3	1.02127	0.223515	3.2111e-06	0.000112549
NDUFS6	1.33007	0.188682	3.22004e-06	0.000112681
NCAPD3	-2.26762	0.553491	3.36081e-06	0.000117155
SNRPA1	0.255802	0.269234	3.36403e-06	0.000117155
UBE2N	1.38734	0.179436	3.36118e-06	0.000117155
DPP3	-1.10413	0.357697	3.62873e-06	0.000126172
DMD	-5.75895	2.02625	3.75461e-06	0.000129516
RP11-545E17.3	-2.01544	0.501906	3.69606e-06	0.000128104
CCM2	0.0533297	0.278513	3.69251e-06	0.000128104
WDR76	-2.148	0.519711	3.73881e-06	0.000129305
PPCDC	-2.35385	0.547904	3.76355e-06	0.000129619
UBL5	2.30442	0.131085	3.74256e-06	0.000129305
C14orf1	-0.645271	0.309023	3.77734e-06	0.000129889
TUBA4A	2.11399	0.200924	3.86951e-06	0.000132849
SNX9	-2.76768	0.63216	3.91383e-06	0.00013416
GNG8	-1.89287	0.626527	4.00431e-06	0.000137045
WDR1	1.09419	0.205602	4.13062e-06	0.000141147
BOLA3	-0.0466276	0.271288	4.17999e-06	0.00014261
DSN1	-2.20031	0.51264	4.2121e-06	0.000143257
COX6A1	1.91693	0.145768	4.19331e-06	0.000142841
VDAC3	1.40448	0.188427	4.36482e-06	0.00014822
YEATS4	-0.308517	0.307585	4.4404e-06	0.000150552
SOX4	-3.70559	1.02071	4.53987e-06	0.000153686
LAMTOR1	0.984687	0.195039	4.62305e-06	0.000156259
C11orf58	1.24697	0.180819	4.68494e-06	0.000158106
ARHGAP11A	-2.81771	0.5916	4.84604e-06	0.000162787
CAPZA1	0.601211	0.229619	4.83984e-06	0.000162787
DEPDC1	-3.63722	0.857148	5.09221e-06	0.00017053
HIST1H1C	-0.844152	0.376308	5.08983e-06	0.00017053
E2F2	-3.15523	0.741066	5.21541e-06	0.000174388
AIRE	-6.02624	2.13531	5.35771e-06	0.000178872
CDC25B	0.64698	0.239975	5.63028e-06	0.000187398
GNB2	0.634301	0.229629	5.67406e-06	0.000188567
WIPI1	-2.82659	0.622235	5.72666e-06	0.000189737
POLD2	-0.665976	0.318641	5.70135e-06	0.000189186
DBF4	-1.0225	0.368484	5.77741e-06	0.000190838
CCDC34	-1.92887	0.51975	5.8037e-06	0.000191417
HAUS2	-2.42973	0.550624	5.95168e-06	0.000196001
POC1A	-2.87718	0.627169	6.01436e-06	0.000197766
HTRA2	-1.32976	0.386842	6.06013e-06	0.000198971
HDAC7	-2.69467	0.617606	6.08344e-06	0.000199436
PSMC4	0.677106	0.216507	6.11973e-06	0.000200325
SH3BGRL3	4.81461	0.0883045	6.20218e-06	0.000202719
ERH	2.11412	0.146941	6.23363e-06	0.000203442
EIF4G2	0.216527	0.244527	6.26704e-06	0.000204227
RECQL	-0.546946	0.306922	6.28688e-06	0.000204263
PTP4A2	0.722653	0.217532	6.27752e-06	0.000204263
PBK	-2.01849	0.553204	6.46708e-06	0.000209805
PSMD13	0.82148	0.202873	6.50653e-06	0.000210771
DOCK8	-0.818954	0.329075	6.61243e-06	0.000213884
MYO1F	0.07628	0.262084	6.64226e-06	0.00021453
CDKN1B	-1.89925	0.489405	6.77801e-06	0.000218591
PLK1	-1.75619	0.643271	6.87405e-06	0.000220709
PRF1	-0.810814	0.340043	6.83456e-06	0.000220089
MND1	-2.35684	0.553285	6.87315e-06	0.000220709
VIM	4.35119	0.128634	6.94305e-06	0.000222596
DPM2	-1.29667	0.382426	7.14832e-06	0.000228841
NDUFAF3	1.05103	0.193052	7.16555e-06	0.000229056
SYNCRIP	-0.214132	0.285841	7.4506e-06	0.000237819
KRT7	-1.60322	0.495644	7.4891e-06	0.000238699
PLK4	-4.1692	0.869596	7.73146e-06	0.000246064
RPA2	0.327287	0.237602	7.84011e-06	0.000249158
CKAP2	-1.69854	0.459785	8.10359e-06	0.000256783
NDUFC2	1.80697	0.152725	8.08017e-06	0.000256413
CDC42SE1	0.241968	0.251178	8.25996e-06	0.000261358
MCM6	-1.17536	0.403562	8.34288e-06	0.000263599
COX17	1.04104	0.207997	8.4628e-06	0.000267001
ARF6	1.26142	0.180582	8.66221e-06	0.000272504
IQGAP1	-0.324585	0.285641	8.69617e-06	0.000273177
SUPT16H	-0.197	0.28627	8.74146e-06	0.000274205
COPB1	-0.213438	0.266114	8.75455e-06	0.000274221
HLA-DRB1	-2.1523	0.665408	8.92005e-06	0.000278605
LMAN1	0.465826	0.240554	8.89533e-06	0.000278231
ETS2	-2.8425	0.624182	9.22799e-06	0.000287399
COX7B	2.27958	0.128821	9.22244e-06	0.000287399
PDIA6	1.11097	0.192578	9.27824e-06	0.000288552
RBX1	2.21926	0.137875	9.59846e-06	0.000298086
FANCI	-2.72553	0.604647	9.69984e-06	0.000300223
BZW1	0.404187	0.22943	9.65182e-06	0.000299316
APAF1	-4.40468	1.04281	9.89137e-06	0.000305441
FANCA	-3.48753	0.7067	1.00038e-05	0.000308042
CD247	1.13416	0.192117	9.99225e-06	0.000308042
RPN1	-0.609104	0.301794	1.00635e-05	0.000309442
EIF4G1	-1.13736	0.343917	1.01284e-05	0.000310998
PNPLA8	-2.04821	0.467973	1.04195e-05	0.000319037
PLSCR1	-0.684111	0.326101	1.05316e-05	0.000322019
FDFT1	-0.170252	0.271415	1.06868e-05	0.000326306
PDCD10	0.312865	0.229143	1.08338e-05	0.00032987
RPL39L	-1.75345	0.463627	1.09977e-05	0.000334396
CLINT1	-1.26464	0.362057	1.13822e-05	0.000345604
MB21D1	-1.98522	0.468341	1.16346e-05	0.000352777
ACTL6A	-0.993404	0.336892	1.17224e-05	0.000354944
KIAA1731	-3.32782	0.71511	1.18217e-05	0.000357183
ZFAND5	-1.50368	0.403224	1.18671e-05	0.000357834
UQCRQ	1.9683	0.151563	1.18291e-05	0.000357183
SERPINE2	-4.60066	1.09817	1.20839e-05	0.000363547
SNX10	-0.845488	0.333674	1.20899e-05	0.000363547
CCNF	-3.76916	0.806367	1.26834e-05	0.000379301
GPR137	-1.72063	0.427552	1.26088e-05	0.000378109
SELK	1.4719	0.179521	1.26555e-05	0.000378986
ZNHIT1	0.971312	0.18754	1.27085e-05	0.000379533
NUDT5	0.625031	0.216066	1.30516e-05	0.000389246
UBE2S	-0.239672	0.373488	1.31419e-05	0.000390868
NABP2	-0.892352	0.321668	1.31313e-05	0.000390868
GATA3-AS1	-5.43264	1.55909	1.35868e-05	0.000403001
BLM	-2.07152	0.482665	1.37362e-05	0.000406328
SSRP1	-0.164816	0.27261	1.37031e-05	0.000405898
HIST1H1B	-3.43319	0.74614	1.41795e-05	0.00041887
PSMD7	1.23296	0.177624	1.4288e-05	0.000421507
CEP78	-2.6857	0.556348	1.46973e-05	0.000432995
MIS18A	-2.17692	0.477927	1.49381e-05	0.000438901
PPP4C	1.31094	0.167972	1.50276e-05	0.000440344
SMC6	-0.990645	0.33537	1.51609e-05	0.000443654
KIF18A	-4.20866	0.898148	1.53459e-05	0.000448467
ZWILCH	-2.24512	0.484861	1.56841e-05	0.000456513
CTCF	-1.48924	0.389946	1.56836e-05	0.000456513
PIN1	0.623019	0.205943	1.5664e-05	0.000456513
DLGAP5	-2.05296	0.607983	1.58325e-05	0.000460219
SCPEP1	-2.23069	0.496799	1.61374e-05	0.000467834
SUMO3	0.556554	0.218882	1.61044e-05	0.000467499
HEBP2	-0.917525	0.34242	1.63427e-05	0.000473158
VPS25	-0.64299	0.291176	1.64582e-05	0.000475869
PSMB6	1.84398	0.150033	1.64906e-05	0.000476174
TROAP	-2.72685	0.640045	1.66431e-05	0.000479307
BCL7B	-0.555449	0.284948	1.6633e-05	0.000479307
RALY	0.715583	0.213171	1.69058e-05	0.000486231
GPKOW	-1.32781	0.36882	1.71841e-05	0.000493585
RAB8A	-0.0169437	0.246155	1.73626e-05	0.000498056
HIGD1A	-0.126047	0.25516	1.74667e-05	0.000500382
HLA-DPB1	-2.9461	0.733893	1.77805e-05	0.000508039
DTL	-3.40572	0.682569	1.83033e-05	0.000521608
ANKRD32	-2.45984	0.516436	1.84552e-05	0.000523801
SEPHS2	-0.180771	0.259825	1.84067e-05	0.000523186
DUSP10	-3.42189	0.71678	1.85195e-05	0.000524342
KIF4A	-3.59519	0.77061	1.85512e-05	0.000524559
FKBP1A	2.12331	0.133005	1.83842e-05	0.000523186
NCL	1.4974	0.194405	1.84764e-05	0.000523801
SASS6	-2.5158	0.533886	1.86574e-05	0.000526877
TXNIP	0.425248	0.242334	1.88945e-05	0.000532883
TGFB1	-0.495672	0.28807	1.89887e-05	0.000534848
PDE4DIP	-3.13035	0.685575	1.91104e-05	0.000537583
MAP2K1	-0.501971	0.280143	1.93614e-05	0.00054324
RNPS1	0.765698	0.198374	1.9348e-05	0.00054324
CCNH	-1.00738	0.325547	1.9528e-05	0.000546509
CDK6	-1.02729	0.337451	1.99173e-05	0.000555975
FBXW5	0.0249022	0.244182	1.99588e-05	0.000556241
SNF8	0.50433	0.207538	1.99778e-05	0.000556241
NDUFB9	1.53555	0.160262	2.00371e-05	0.000557178
MRPL23	1.00896	0.190829	2.04885e-05	0.000569006
TIMD4	-2.74336	0.641938	2.08158e-05	0.000576626
IST1	-1.83639	0.423369	2.08009e-05	0.000576626
TAOK3	-0.311988	0.264738	2.16979e-05	0.000600299
RAD1	-2.05567	0.466877	2.25182e-05	0.000622205
KRT10	0.506987	0.213882	2.28919e-05	0.000631729
CCPG1	-2.06389	0.463572	2.36451e-05	0.000650868
UBE2D2	1.55681	0.156669	2.38143e-05	0.000654464
ZBTB32	-3.26506	0.801905	2.41078e-05	0.000661098
ARF1	1.66075	0.145389	2.38358e-05	0.000654464
KIF14	-3.8834	0.834931	2.41557e-05	0.00066158
ITGB1	-1.6323	0.454347	2.44725e-05	0.000669418
C9orf40	-3.33264	0.7018	2.47234e-05	0.000675432
HIST1H1E	-2.53484	0.542426	2.49708e-05	0.000681338
CHUK	-3.72481	0.772265	2.52624e-05	0.000688431
TMX4	-2.30604	0.469339	2.54304e-05	0.000692146
APH1A	0.0868369	0.231235	2.58092e-05	0.000701579
RAD51C	-0.531584	0.305517	2.61224e-05	0.000709208
DNM2	-1.57972	0.367884	2.65545e-05	0.000720043
C21orf58	-3.4799	0.713701	2.68501e-05	0.000726251
SHFM1	1.75885	0.143756	2.66225e-05	0.00072099
SH2D2A	-0.263187	0.270032	2.71861e-05	0.000734428
HNRNPC	1.85294	0.147928	2.73475e-05	0.000737874
TIMM8B	0.712736	0.196983	2.74551e-05	0.000739862
OSM	0.505366	0.309047	2.77093e-05	0.000744872
ARPC5L	0.631362	0.20977	2.76544e-05	0.000744313
PPIF	-1.33508	0.369324	2.79833e-05	0.000751311
FAM96A	-0.30915	0.26063	2.82703e-05	0.000758083
ATAD5	-2.09037	0.475658	2.84121e-05	0.000760948
ACADVL	0.699867	0.199789	2.91028e-05	0.000778491
COX5A	2.14748	0.136108	2.96142e-05	0.0007912
HMGXB4	-1.31798	0.352769	3.07305e-05	0.000818016
EIF4H	-0.00454819	0.230442	3.07139e-05	0.000818016
STOML2	0.510278	0.202377	3.07184e-05	0.000818016
ZG16B	-4.47431	1.05686	3.16167e-05	0.000839555
RABL6	-1.37102	0.352008	3.15135e-05	0.000837836
IMMT	0.151374	0.229589	3.22023e-05	0.000854066
PDAP1	0.172716	0.227959	3.24353e-05	0.000859201
PARK7	2.32181	0.119626	3.32362e-05	0.000879348
SUN2	-0.983161	0.312694	3.41789e-05	0.000903192
CHAF1B	-3.05746	0.593977	3.43771e-05	0.000906233
SPN	0.0244142	0.251785	3.43583e-05	0.000906233
STK17A	0.255636	0.226891	3.48438e-05	0.000917427
ARHGAP30	0.443346	0.208472	3.5012e-05	0.000920743
MSRB2	-1.97231	0.423162	3.53164e-05	0.000927631
INIP	-1.735	0.393762	3.54117e-05	0.000929012
TFDP1	-0.797901	0.305204	3.54562e-05	0.000929062
FAM45A	-0.542931	0.298589	3.58624e-05	0.00093858
MPDU1	-0.597479	0.283893	3.60234e-05	0.000941662
TCEB2	2.41642	0.113833	3.63706e-05	0.0009496
LMCD1	-5.66798	1.42476	3.78931e-05	0.000986484
PSMG1	-0.438092	0.276852	3.79191e-05	0.000986484
TNIP3	-4.71425	1.39618	3.84912e-05	0.000998984
USP14	-0.639155	0.277439	3.83136e-05	0.00099556
GTPBP4	-0.695682	0.284546	3.85703e-05	0.000999798
SNRPC	0.761974	0.190282	3.86143e-05	0.000999798
PCNT	-3.02612	0.589057	3.95888e-05	0.00102266
AURKAIP1	1.17172	0.173481	3.95909e-05	0.00102266
COX6C	2.78163	0.103323	4.01931e-05	0.00103698
ATG5	-1.16142	0.318471	4.06981e-05	0.00104877
CRELD2	0.133427	0.228536	4.11253e-05	0.00105603
SEC61B	2.92434	0.101739	4.10877e-05	0.00105603
POLR2K	0.627183	0.199115	4.20553e-05	0.00107864
TAF7	-0.0672227	0.2475	4.21331e-05	0.00107937
GPAA1	-0.720149	0.28637	4.25992e-05	0.00109003
MSH2	-2.31156	0.459556	4.27643e-05	0.00109297
SUMO1	1.41868	0.152365	4.31202e-05	0.00110078
EXOSC8	-0.0738448	0.258271	4.36009e-05	0.00111175
MRPL47	0.113091	0.221734	4.44407e-05	0.00113183
NUDT21	-0.333213	0.265989	4.50865e-05	0.00114694
RAP1GDS1	-1.91491	0.406209	4.56142e-05	0.00115902
CDKN2C	-1.68575	0.412828	4.76187e-05	0.00120713
PUF60	0.356438	0.202846	4.78152e-05	0.00121071
NAGA	-2.6299	0.508751	4.88885e-05	0.00123359
NARF	-0.471236	0.263353	4.88314e-05	0.00123357
WDR34	-1.84781	0.433938	4.90924e-05	0.0012373
GIMAP4	1.45146	0.195361	4.94398e-05	0.00124318
ATRX	-0.27145	0.258276	4.97028e-05	0.00124835
NOP10	2.14577	0.123763	4.97786e-05	0.00124882
CEP135	-2.61416	0.510121	5.06632e-05	0.00126893
CLDN5	-3.02974	0.797003	5.09127e-05	0.00127287
DCTN3	0.682802	0.193147	5.06966e-05	0.00126893
IQGAP2	-0.222158	0.253931	5.1052e-05	0.0012749
PRDX3	0.528125	0.202438	5.12931e-05	0.00127945
THOC7	0.642473	0.188879	5.18268e-05	0.00129129
TTF1	-1.17856	0.344039	5.25733e-05	0.00130839
ARMC1	-1.81646	0.392563	5.29779e-05	0.00131696
EID1	1.53923	0.15533	5.31633e-05	0.00132006
RGS1	0.766224	0.311856	5.3876e-05	0.00133624
CHEK2	-2.96841	0.533128	5.44903e-05	0.00134993
NBL1	-2.77435	0.54557	5.48588e-05	0.00135598
LMAN2	1.38651	0.156345	5.46867e-05	0.00135326
C1GALT1	-1.48115	0.352188	5.51054e-05	0.00136053
JUNB	1.48998	0.209729	5.51752e-05	0.00136071
ROMO1	0.385215	0.209966	5.52372e-05	0.00136071
SPPL2A	-0.728478	0.288182	5.59029e-05	0.00137555
PGP	-1.21786	0.340218	5.6232e-05	0.00138209
SRPK1	-0.927545	0.298113	5.76473e-05	0.00141528
ZBED2	-3.79223	1.05404	5.94297e-05	0.00145576
PSMD11	0.362488	0.211118	5.88791e-05	0.0014439
RBM14	-1.50195	0.35376	6.11661e-05	0.00149494
EED	-1.30227	0.344165	6.14907e-05	0.00150118
LIG3	-4.84452	1.05459	6.23556e-05	0.0015206
TMCO1	0.802345	0.178029	6.25854e-05	0.0015245
ACYP1	-1.38378	0.345211	6.54861e-05	0.00159177
SLC16A3	-1.12118	0.321344	6.54934e-05	0.00159177
NCAPD2	-2.96728	0.590224	6.78092e-05	0.00164256
EDF1	2.38556	0.111443	6.75659e-05	0.00163849
OAZ1	3.31535	0.0830348	6.81156e-05	0.00164816
C16orf87	-1.80028	0.388078	6.97742e-05	0.00168642
PICALM	-2.73832	0.543487	7.00042e-05	0.0016901
AHI1	-1.60668	0.393855	7.1686e-05	0.00172685
PTPRC	2.34465	0.120807	7.17641e-05	0.00172685
PPP1R12A	0.250099	0.213721	7.232e-05	0.00173831
CHMP2A	1.36759	0.154016	7.29444e-05	0.00175139
ARL1	-0.997741	0.302889	7.33968e-05	0.00176031
FN3KRP	-1.6159	0.370822	7.39286e-05	0.00176917
MYL12A	4.20793	0.0723887	7.3778e-05	0.00176751
NDUFB2	2.13993	0.127162	7.48221e-05	0.00178859
HNRNPDL	1.95407	0.135487	7.50945e-05	0.00179314
SMS	-0.919292	0.306181	7.5475e-05	0.00180025
ATP5J	2.15228	0.120773	7.58092e-05	0.00180625
ADK	-0.93885	0.295579	7.71359e-05	0.00183385
YBX1	3.29457	0.0999124	7.88942e-05	0.00187361
COPE	2.22448	0.111594	8.04524e-05	0.00190853
CTNNAL1	-2.32219	0.490292	8.18903e-05	0.00193842
HRAS	-1.84114	0.39883	8.26729e-05	0.00195483
HP1BP3	-0.473534	0.264848	8.27657e-05	0.0019549
PAK2	-0.381643	0.252319	8.28878e-05	0.00195567
GCA	-3.05435	0.600478	8.47429e-05	0.00199553
BLOC1S1	0.7348	0.199878	8.47602e-05	0.00199553
PSMA3	1.74553	0.14545	8.48831e-05	0.00199626
RRAS2	-1.40186	0.344647	8.72452e-05	0.00204746
WHSC1L1	0.83342	0.180491	8.72479e-05	0.00204746
ANAPC15	-0.409559	0.256141	8.78155e-05	0.00205856
PIM3	-0.91391	0.322659	8.87212e-05	0.00207756
DEPDC1B	-3.28977	0.614037	8.92393e-05	0.00208522
CCDC82	-1.32213	0.335158	8.91239e-05	0.00208475
WBP11	-0.533265	0.256799	8.95156e-05	0.00208943
SVIP	-0.311833	0.273196	8.99164e-05	0.00209654
STAP1	-2.82481	0.549057	9.04415e-05	0.00210653
DDX27	-0.873386	0.283568	9.07666e-05	0.00211185
ZBTB24	-1.78094	0.389812	9.16535e-05	0.00213021
DYNLRB1	0.808686	0.176659	9.17914e-05	0.00213114
C16orf80	-0.991105	0.30141	9.25177e-05	0.00214572
HLA-DRB5	-4.86367	1.23191	9.42844e-05	0.00218437
DNAJB6	0.292494	0.207447	9.45627e-05	0.00218849
FTL	6.14362	0.0801195	9.64083e-05	0.00222884
C2orf48	-5.10127	1.04867	9.73026e-05	0.00224713
GRB2	-0.2024	0.234733	9.78366e-05	0.00225707
CNP	-1.62373	0.369316	9.93452e-05	0.00228704
POLD1	-3.05555	0.534052	9.99442e-05	0.0022984
TUBB2A	-4.14951	0.831306	0.000100307	0.00230431
CCNE2	-3.06209	0.600404	0.000103808	0.00237867
ITGB2-AS1	-3.30195	0.641621	0.000103871	0.00237867
ESYT1	-0.963273	0.287198	0.000104632	0.00239161
RBM8A	1.50048	0.157246	0.000104655	0.00239161
THRAP3	0.912743	0.173421	0.000105037	0.00239782
EEPD1	-6.33763	1.63308	0.000106696	0.00243314
TERF2IP	0.620885	0.185911	0.000107964	0.00245947
NUDC	0.810387	0.181505	0.000110041	0.00250418
ALYREF	-2.74123	0.511332	0.00011229	0.00255213
ORMDL2	0.178031	0.214808	0.000112382	0.00255213
SNRPD3	0.514401	0.199698	0.000113167	0.00256727
BUD31	0.268385	0.201169	0.000113411	0.00257013
CKAP5	-2.50158	0.488035	0.000115025	0.00260402
STRN	-3.59189	0.654757	0.000115529	0.00261271
AUP1	0.0473461	0.215722	0.000117192	0.00264756
TPGS2	-0.490224	0.258521	0.000117937	0.00266164
EMP3	3.57556	0.0916097	0.00011826	0.00266616
TNIP1	-0.460876	0.254285	0.000118699	0.00267329
SEC61G	2.49626	0.118829	0.000119723	0.00269359
TSTA3	0.119834	0.223685	0.000119942	0.00269572
PRKCB	-1.45634	0.357544	0.000120237	0.00269957
MMS22L	-3.4016	0.625907	0.000121443	0.00272385
SPC24	-3.54688	0.657867	0.000122115	0.0027361
TACC1	-1.38393	0.33152	0.000123013	0.0027534
NCAPG2	-3.31521	0.598614	0.000125028	0.00279086
CMTM6	0.179136	0.230007	0.00012476	0.00278962
THOC1	-2.21344	0.425363	0.000125071	0.00279086
PTGES3	1.20842	0.168575	0.000126639	0.00282297
GGCT	-0.365673	0.247196	0.000126836	0.00282448
GPSM2	-3.34777	0.622288	0.00012763	0.00283924
USP39	-1.30838	0.321148	0.000130757	0.00290584
CYB5B	-0.331734	0.247844	0.000132863	0.00294964
MRPL18	0.309867	0.199867	0.000137139	0.00304147
GNAI2	0.0795383	0.22389	0.000137819	0.00305035
XRCC2	-4.56342	0.904643	0.000139613	0.0030838
BTG3	-0.897385	0.322271	0.000139072	0.00307496
PAICS	-0.937168	0.305046	0.000141414	0.00312041
RHOG	0.814982	0.175986	0.000143804	0.00316355
GDI1	-1.62927	0.35743	0.000144595	0.00317773
PCBD2	-2.43693	0.446001	0.000146056	0.00320341
EMC9	-2.25627	0.432189	0.000146057	0.00320341
C3orf14	-3.11267	0.632886	0.000151852	0.00332383
SLMO2	-0.624753	0.262453	0.000151838	0.00332383
MICAL1	-2.61941	0.470569	0.000152892	0.00333987
PRRC2C	0.962751	0.171155	0.000153057	0.00334014
MEA1	-0.568396	0.262821	0.000154148	0.00336059
NEIL3	-3.60588	0.70194	0.000155052	0.00337692
FAM107B	-0.416844	0.252572	0.000155974	0.0033936
RGS9	-3.90278	0.810131	0.000157363	0.00341701
PFKL	-0.829298	0.280912	0.000156975	0.00341199
HMOX1	-3.15649	0.838556	0.00015786	0.00342099
SLC2A4RG	-1.96825	0.385291	0.00015781	0.00342099
BCL2L12	-1.16568	0.322904	0.000159318	0.00344572
ITPR1	-3.06062	0.602988	0.0001625	0.00351107
DNAJC7	0.0832003	0.212688	0.000162893	0.00351401
PDLIM7	-2.86748	0.490354	0.000166795	0.00359318
OIP5	-3.07152	0.55101	0.000167142	0.00359355
TMOD3	-0.919239	0.284512	0.000166986	0.00359355
SPSB1	-3.8521	0.778142	0.000168726	0.00362403
CSTF2	-2.16756	0.412373	0.00017012	0.00364868
ANP32A	0.885396	0.177294	0.000170208	0.00364868
TDP1	-2.32688	0.426173	0.000171236	0.00366711
TPMT	-2.41107	0.436744	0.000173211	0.00370576
TUBA1A	0.866593	0.196782	0.000174999	0.00374035
MCUR1	-1.03692	0.290011	0.000175775	0.00375325
PAFAH1B1	-0.676468	0.261339	0.000180294	0.00384221
EIF3A	0.784795	0.184839	0.000180959	0.00385263
IDH3A	-1.89344	0.374581	0.000182451	0.0038806
SRP14	3.37219	0.0715383	0.00018507	0.00393247
VMA21	-0.898267	0.275412	0.000186917	0.00396398
GLUL	-0.310084	0.264814	0.00018759	0.00397161
TECR	0.609322	0.182378	0.000187641	0.00397161
TOR1AIP1	-1.52197	0.331332	0.000189133	0.00399931
PSMA2-1	1.57281	0.134293	0.000190719	0.00402894
COMMD1	-0.382163	0.23604	0.000191869	0.00404931
AP2M1	1.26265	0.141359	0.000192543	0.00405961
ARHGDIA	1.66003	0.139693	0.000196227	0.0041293
CSNK1A1	-0.0455114	0.211549	0.000198613	0.00417548
NCK1	-1.38144	0.324779	0.000201609	0.00423438
RHEB	0.535681	0.200491	0.000201962	0.00423771
DCLRE1C	-2.00976	0.387578	0.0002057	0.00431199
DEF6	0.289194	0.195372	0.000209823	0.00438997
ABCF1	-0.310808	0.236489	0.000210709	0.00440428
REEP4	-1.89223	0.377566	0.000212002	0.00442706
RAB10	-0.327897	0.237945	0.000212339	0.00442987
BUB1B	-4.0014	0.714826	0.000213442	0.00444436
FKBP3	0.328252	0.200585	0.000213314	0.00444436
CENPJ	-3.20461	0.58216	0.000215177	0.00446768
ANP32B	1.96716	0.155186	0.000214557	0.00446332
TSN	-0.911648	0.269006	0.000215012	0.00446768
HSD17B10	0.751875	0.169694	0.000215522	0.00447059
RCC2	-3.00414	0.542425	0.000216675	0.00449025
ICT1	-0.990329	0.283178	0.000216937	0.0044914
CENPL	-3.17337	0.551322	0.000218568	0.00452088
C4orf27	-1.22323	0.306221	0.000221651	0.00458029
SEC24D	-2.98725	0.529407	0.000222185	0.00458699
TBL1XR1	-2.26973	0.421374	0.000223954	0.00461041
ENSA	0.864972	0.169117	0.000223821	0.00461041
FANCG	-2.76666	0.476199	0.000232968	0.00478243
ASXL1	-2.23121	0.414452	0.000235796	0.00483592
IL3RA	-3.27107	0.717042	0.000240161	0.0049162
PRPF38A	-0.416142	0.23338	0.000241023	0.00491999
NDUFB4	1.62537	0.131056	0.000240984	0.00491999
LAS1L	-1.75406	0.344963	0.000243886	0.00497377
HAUS1	-0.234918	0.227591	0.000245276	0.00499278
MOB4	-0.579839	0.241639	0.000246248	0.00500788
ATPIF1	1.75577	0.132527	0.000246598	0.00501033
VAV1	-1.59815	0.328325	0.00024773	0.00502864
MLEC	-0.117234	0.22238	0.00024898	0.00504462
SQLE	-2.15223	0.406928	0.000250773	0.0050723
POLE3	-0.614521	0.261498	0.000250811	0.0050723
MCM4	-2.46252	0.451696	0.000251207	0.00507559
RPUSD1	-2.36742	0.427056	0.000251467	0.00507613
RHBDD2	-1.5395	0.347944	0.000252387	0.0050853
ITM2A	1.61796	0.171137	0.000252244	0.0050853
DIAPH3	-3.31486	0.606196	0.000253401	0.005101
MYEOV2	1.10201	0.152392	0.000254633	0.00511635
SCOC	-1.72758	0.34911	0.000255377	0.0051266
TTF2	-2.25322	0.409075	0.00025588	0.00513197
CDC7	-4.08078	0.708991	0.000257608	0.00516186
SLC25A19	-2.67837	0.47851	0.000259164	0.00518828
UBE2K	-0.379396	0.238262	0.000262397	0.00524819
PARPBP	-3.26136	0.574695	0.000263998	0.00527537
NFKBIE	-2.4665	0.464671	0.000267816	0.00533698
MACF1	-1.31147	0.311394	0.000267688	0.00533698
MRP63	0.873727	0.161139	0.000268242	0.00534059
SKA1	-3.5604	0.621648	0.00027449	0.00546
OXCT1	-1.60064	0.319378	0.000275351	0.00547213
COX20	-0.823234	0.272397	0.000277793	0.00551564
PPP4R2	-0.47034	0.240931	0.000285172	0.00565699
SAP18	1.95519	0.110125	0.000287628	0.00569704
TMA7	2.78003	0.098704	0.000287714	0.00569704
CEP57	-0.668987	0.260256	0.0002892	0.00572128
MOB2	-1.34517	0.304013	0.00028972	0.00572636
RPS6KA3	-2.57247	0.455824	0.000293091	0.00577728
BCL2L15	-5.57111	1.44668	0.000296828	0.00584566
PAQR4	-3.36389	0.563414	0.000300158	0.0059059
PCBD1	-1.62097	0.336882	0.000301776	0.00593238
ARID4B	0.0920304	0.203065	0.000302666	0.00594453
CASP6	-1.64714	0.341521	0.000304582	0.00597016
GTF3A	1.99373	0.115786	0.000304793	0.00597016
C4orf48	0.651977	0.184785	0.000305676	0.00598208
MYCBP	-1.28448	0.295085	0.000308995	0.00604162
RER1	0.341462	0.189501	0.000309765	0.00605125
ORC1	-4.28565	0.7538	0.000313167	0.00611222
SUCLA2	-1.46466	0.311032	0.000317572	0.00618633
PPP1R18	1.15709	0.157672	0.000317815	0.00618633
C17orf49	-2.11108	0.397624	0.000319122	0.00620622
S1PR1	-1.60063	0.357456	0.000321031	0.00623223
HYAL3	-3.58912	0.612383	0.000321893	0.00624341
SFPQ	0.366142	0.201867	0.000323565	0.00627026
MDH1	1.38786	0.13856	0.00033231	0.00642259
CTDSP1	-1.56891	0.318301	0.000336549	0.00649876
CSNK2B	1.12716	0.151917	0.000336974	0.00650121
DESI2	-1.90915	0.365478	0.000339409	0.00654239
RNF8	-1.8321	0.348654	0.000340839	0.00656416
NDUFA1	2.14709	0.103134	0.000343869	0.00661666
PBRM1	-1.0745	0.287559	0.00034769	0.00668429
SEPHS1	-2.17862	0.391139	0.000348341	0.0066909
ECT2	-4.39673	0.766302	0.000349858	0.00671253
KATNBL1	-1.35033	0.294859	0.000350082	0.00671253
NVL	-2.65196	0.455638	0.000358041	0.00685909
AP2B1	-0.956118	0.269782	0.00035858	0.00686338
HAVCR2	-0.191008	0.239053	0.000359007	0.00686553
CRIPT	-0.869492	0.260495	0.000359817	0.006875
C11orf31	1.16384	0.152977	0.000362853	0.00692693
HDGF	-1.49827	0.328965	0.000367307	0.00700582
PIM2	0.722074	0.225841	0.000368381	0.00702017
CHRNA6	-7.63946	4.72522	0.000378209	0.00718235
TMEM14B	0.962043	0.155567	0.000373078	0.00709727
EWSR1	0.673983	0.166657	0.000379907	0.00720831
BRCA2	-3.1094	0.522442	0.000381559	0.00723337
LRWD1	-2.53313	0.440261	0.000382113	0.00723758
ANKRD28	-2.82375	0.498931	0.000388691	0.0073494
ILF3	-0.752669	0.246904	0.000393992	0.00744317
TNFRSF25	-0.527668	0.244833	0.000394345	0.00744339
BCAP31	0.459315	0.17571	0.000395539	0.00745946
PSMD12	-0.621375	0.248284	0.000399677	0.007531
SLC25A5	2.4143	0.123583	0.000402118	0.00757045
PHLDA1	-3.14356	0.672311	0.000405603	0.0076229
RAB27A	-1.41137	0.311336	0.000406306	0.00762953
TUBG1	-1.24447	0.30911	0.00040867	0.00766731
ARRB1	-2.69716	0.458598	0.0004097	0.00768003
CDC123	0.504163	0.170759	0.000411817	0.00771308
DIAPH1	-0.744552	0.253906	0.000412641	0.00772188
DNAJC12	-5.15257	1.10335	0.000414907	0.00775098
POLR3K	-0.250888	0.235588	0.000414331	0.00774685
RFC3	-2.62756	0.447798	0.000421822	0.00786843
LYRM7	-2.02219	0.375305	0.000422277	0.00786843
HNRNPUL1	-0.528461	0.231846	0.000421989	0.00786843
TMPO-AS1	-4.71528	0.878064	0.000427309	0.00794859
POLA2	-2.46844	0.415464	0.000426356	0.00793765
TADA2A	-3.18629	0.526573	0.000427893	0.00795269
SWAP70	-4.17994	0.765387	0.000428466	0.00795655
UBE2J1	-1.50258	0.302081	0.000435267	0.0080639
RBM39	1.05609	0.151894	0.000435357	0.0080639
RPN2	1.3483	0.141781	0.000437379	0.00809448
SLFN12L	-2.7218	0.452479	0.000440214	0.00814003
[truncated: 20,816 more rows]

## Sheet: Cluster 6
Gene Name	logMeanExp	logFC	pvals	padj
[truncated: 21,801 more rows]

[truncated: 4 more sheets: Cluster 7, Cluster 8, Cluster 9, Cluster 10]
