# Supplementary material for: Single-cell transcriptome analysis of CAR T-cell products reveals subpopulations, stimulation, and exhaustion signatures
Source: Oncoimmunology. 2021 Jan 6;10(1):1866287. doi: 10.1080/2162402X.2020.1866287 (PMC7801130; doi:10.1080/2162402X.2020.1866287)
Supplement: Supplemental Material [file KONI_A_1866287_SM5833.zip › supplementary table/Wang_Suppl Table 3_Resubmission.xlsx]

## Sheet: Sheet1
Gene Name	logMeanExp	logFC	pvals	padj
NEAT1	2.08402	1.66772	0	0
MALAT1	7.70221	1.30176	0	0
PIM2	0.488165	1.85235	0	0
CDC25B	0.308621	1.411	0	0
AQP3	0.822331	1.7586	0	0
KLF2	-0.535637	1.72313	1.75375e-272	3.82335e-269
SELL	1.77741	0.891859	4.09056e-264	8.10711e-261
GBP2	1.18042	0.907693	4.74763e-257	8.62525e-254
FAM65B	-0.719126	1.35702	1.60683e-227	2.33536e-224
HNRNPA1	3.42608	0.469381	1.05698e-222	1.35548e-219
S1PR4	1.91966	0.735295	2.38171e-223	3.24524e-220
AES	2.07495	0.624119	2.75054e-217	3.33137e-214
BIN2	1.08801	0.840394	4.9041e-211	5.34572e-208
EEF2	2.52689	0.553545	1.38833e-191	1.31596e-188
MKRN1	-0.900729	1.27582	5.76302e-188	5.23498e-185
BIN1	0.267224	0.878129	1.23241e-179	1.07471e-176
HMGB2	3.03452	0.981055	8.29869e-178	6.95846e-175
GLUL	-0.639342	1.29463	1.46214e-174	1.13843e-171
STAT1	1.99486	0.696981	3.84788e-174	2.89268e-171
PIM1	1.557	0.68451	5.70298e-170	4.14436e-167
PABPC1	2.2652	0.517152	4.25084e-161	2.98943e-158
HLA-E	2.52421	0.466637	1.84421e-155	1.18252e-152
HIST1H4C	3.0084	0.984991	6.46152e-149	3.91299e-146
UBC	3.75143	0.3578	6.1892e-148	3.64678e-145
UCP2	1.6091	0.600703	4.50904e-145	2.58688e-142
ADD3	-0.40438	0.966389	5.62659e-145	3.06663e-142
IRF1	1.10912	0.736117	3.09744e-144	1.647e-141
LITAF	-0.418593	0.97524	2.17662e-140	1.07846e-137
ISG20	1.45672	0.748448	3.9476e-138	1.8311e-135
NAP1L4	0.979971	0.659451	9.59841e-135	4.35948e-132
SRSF5	1.3392	0.56619	1.28483e-134	5.71646e-132
UGP2	1.18228	0.641103	4.45263e-130	1.86677e-127
PARP9	-0.132849	0.796697	4.12299e-125	1.63428e-122
CCNG1	-0.289882	0.854318	1.45091e-124	5.54937e-122
SYNE2	0.286015	0.737535	3.03555e-123	1.141e-120
GIMAP4	1.08713	0.66997	3.73531e-123	1.35723e-120
FXYD5	3.1423	0.35902	5.53759e-117	1.80187e-114
PTMA	5.00527	0.326708	5.68829e-116	1.82368e-113
SH3BP5	-0.633786	0.964894	5.05441e-115	1.55199e-112
KLF3	-2.86494	2.04566	4.7474e-114	1.43747e-111
RNASET2	0.0445579	0.719418	3.64922e-113	1.07509e-110
SMCHD1	-0.300187	0.817324	1.90552e-111	5.53897e-109
HMGB1	3.71182	0.410668	3.10311e-110	8.90144e-108
TMEM66	1.86248	0.415144	4.5161e-106	1.24627e-103
RASA3	-3.12599	2.13777	1.7181e-105	4.68204e-103
SOCS3	-1.60456	1.21982	2.20692e-105	5.93988e-103
RNF213	1.59146	0.628647	1.46948e-103	3.81382e-101
DDX5	2.54213	0.378384	1.57026e-102	4.02744e-100
STMN1	2.76364	0.814828	3.71473e-102	9.41684e-100
ATP1A1	-0.124295	0.779313	5.65118e-101	1.40002e-98
MYO1F	0.0449699	0.778565	2.44966e-100	6.00058e-98
ANXA5	1.47827	0.569861	6.99966e-99	1.64085e-96
TK1	-0.1184	1.12208	4.25278e-95	9.4607e-93
ANP32B	1.95211	0.476572	1.45094e-92	3.16321e-90
RRM2	0.736104	1.11055	3.19987e-92	6.90696e-90
CENPM	-0.476736	1.00107	2.47144e-88	5.23106e-86
HMGN2	3.18842	0.512689	3.49968e-87	7.19779e-85
RAMP1	-1.47174	1.17857	1.07847e-86	2.19736e-84
SAMD3	-1.20991	1.10265	1.70915e-86	3.4501e-84
NPC2	0.431747	0.591664	2.38878e-86	4.77778e-84
NUSAP1	-0.098403	1.05314	3.69321e-86	7.28619e-84
EPSTI1	0.413065	0.611755	4.91508e-86	9.5673e-84
VAMP2	0.969014	0.497217	4.07014e-85	7.78361e-83
FAIM3	-3.53614	1.83713	1.06171e-84	2.01272e-82
TACC3	-0.770846	0.788842	1.15618e-83	2.17292e-81
MKI67	0.409443	1.05994	2.87066e-82	5.30367e-80
TXNIP	0.173391	0.666388	2.90321e-82	5.31873e-80
NPDC1	-0.973038	1.13284	6.41815e-82	1.16602e-79
BAX	2.66016	0.393846	1.26118e-81	2.27231e-79
B2M	7.7579	0.144045	1.48208e-81	2.64842e-79
SEPT9	0.241219	0.563266	1.60103e-81	2.83773e-79
LINC00861	-2.92187	1.70312	3.22757e-80	5.58447e-78
IRF9	-1.48438	0.965441	2.98443e-79	5.08309e-77
IFI16	1.71327	0.415967	7.69423e-79	1.30032e-76
TNFSF13B	-1.54214	0.959365	2.13407e-78	3.57884e-76
LGALS3	2.05971	0.63061	2.02183e-77	3.33924e-75
THOC3	-1.22719	0.868744	2.1964e-77	3.60028e-75
BIRC5	-0.199937	1.09167	1.18354e-76	1.91128e-74
GBP1	1.10003	0.51282	1.42249e-76	2.28028e-74
SPC25	-1.26298	1.14805	3.85667e-76	6.04887e-74
KIAA0101	0.822017	0.839267	3.83581e-75	5.97318e-73
PCED1B	-1.45851	0.906465	5.89733e-75	9.11828e-73
TRIM22	-0.943465	0.744655	1.70222e-74	2.61339e-72
OPTN	0.55919	0.547628	9.62387e-74	1.45701e-71
ICAM2	-0.0522836	0.598465	1.03292e-72	1.55302e-70
ABLIM1	-3.00897	1.51022	2.76614e-72	4.13046e-70
SAMHD1	0.205211	0.547664	3.70778e-72	5.46171e-70
LEF1	-0.857253	0.73532	4.9387e-72	7.22608e-70
CDK1	-0.121258	0.974147	5.53562e-72	8.04547e-70
PNISR	0.763136	0.485501	6.15553e-72	8.8872e-70
TAP1	2.0271	0.382727	1.177e-71	1.68814e-69
LBH	-1.32452	0.862488	1.95715e-71	2.78874e-69
SDHA	-0.354176	0.631188	1.09183e-70	1.52584e-68
MAD1L1	-0.493465	0.647895	1.78698e-70	2.4814e-68
DUT	1.6565	0.56047	2.00696e-70	2.76922e-68
JAK1	0.593963	0.506498	3.3503e-70	4.59371e-68
PBXIP1	-1.36605	0.99911	5.3056e-70	7.22921e-68
H3F3B	4.20502	0.196794	2.34884e-69	3.18056e-67
TRADD	0.632128	0.487777	2.74386e-68	3.66988e-66
AURKB	-0.808305	1.06931	2.98063e-68	3.96224e-66
UBE2L6	1.45633	0.384	3.58892e-68	4.74195e-66
GPBP1	-0.102107	0.589895	5.41061e-68	7.10582e-66
HNRNPF	1.74923	0.386495	2.8452e-67	3.69215e-65
H1FX	-0.185513	0.649171	7.67528e-67	9.90112e-65
SELPLG	0.40906	0.519935	2.21837e-66	2.81179e-64
BTG1	2.37267	0.392851	1.38628e-65	1.72699e-63
FBXO5	-1.65881	1.0659	2.40606e-65	2.98037e-63
P4HB	1.18531	0.425607	5.56419e-65	6.77681e-63
HIST1H1D	-1.75191	0.998834	7.20271e-65	8.72368e-63
PPDPF	2.05475	0.326197	1.74964e-64	2.09581e-62
GPR155	-2.58631	1.14704	2.35356e-64	2.80382e-62
CASP8	-1.24316	0.807337	6.1736e-64	7.23606e-62
GBP5	0.512747	0.531982	8.52996e-64	9.94447e-62
PTPRC	2.27696	0.326016	1.78435e-63	2.05824e-61
RRM1	-0.306483	0.699242	1.78098e-63	2.05824e-61
PTGIR	-0.621911	0.687709	2.44702e-63	2.80776e-61
TMEM63A	-3.18448	1.57017	5.76503e-63	6.51209e-61
PFKL	-0.854977	0.740676	5.25099e-63	5.99355e-61
SLC25A5	2.35801	0.328198	9.67652e-63	1.08741e-60
TOP2A	-0.162806	0.984685	1.53208e-62	1.71287e-60
STK4	0.564386	0.466505	4.68645e-62	5.18626e-60
HNRNPA0	1.16404	0.41691	5.78757e-62	6.37246e-60
UPP1	-0.0571127	0.543439	7.79214e-62	8.5365e-60
EVL	2.59422	0.27841	9.46638e-62	1.03188e-59
AKR1C3	-1.83795	0.931631	3.40849e-61	3.67864e-59
PIK3IP1	-1.94857	0.913953	4.21454e-61	4.52616e-59
ANAPC5	0.0519731	0.52253	1.6101e-60	1.72068e-58
PRMT2	0.561876	0.457549	1.64484e-60	1.74923e-58
AL592183.1	-0.903476	0.679268	3.18018e-60	3.36558e-58
KIFC1	-1.80989	1.09506	3.5562e-60	3.74535e-58
PCBP2	1.12102	0.389858	3.721e-60	3.90007e-58
MYO1G	0.869364	0.484852	7.1238e-60	7.43091e-58
LIG1	-1.90606	1.02347	8.62818e-60	8.95728e-58
FDXR	-1.0646	0.784499	1.08202e-59	1.11797e-57
MIAT	-2.65117	1.37895	5.1819e-59	5.30379e-57
CYTH1	-0.810041	0.687352	4.85139e-59	4.98892e-57
TMEM123	0.429131	0.485206	6.84125e-59	6.96945e-57
DCK	-0.35217	0.571875	1.38629e-58	1.39919e-56
CDKN2C	-1.81176	0.996985	9.77913e-58	9.73492e-56
ARID5B	0.328808	0.494099	1.85321e-57	1.82814e-55
ANXA11	0.981895	0.39717	1.90645e-57	1.87219e-55
GIMAP7	2.15195	0.351626	2.33325e-57	2.28104e-55
UBE2C	0.597818	0.911788	3.6403e-57	3.52721e-55
ESCO2	-2.57702	1.28679	7.68803e-57	7.41623e-55
RASGRP2	-0.459843	0.607766	1.01254e-56	9.68179e-55
LCK	2.49742	0.255831	1.65139e-55	1.57214e-53
LMNB1	-0.782336	0.708411	1.73976e-55	1.64907e-53
N4BP2L2	0.548108	0.432186	1.90507e-55	1.79794e-53
CENPF	-0.128397	0.938765	2.47421e-55	2.32502e-53
TYMS	1.00753	0.705764	4.58498e-55	4.27167e-53
CIRBP	1.14476	0.393967	8.45031e-55	7.80615e-53
HERC5	-1.87464	1.10548	9.91171e-55	9.11752e-53
AP2M1	1.24512	0.363749	1.06703e-54	9.77407e-53
SMC4	0.89126	0.617975	2.51696e-54	2.28634e-52
REXO2	0.696765	0.422169	3.33483e-54	2.99187e-52
SEPT6	1.14956	0.39001	3.4029e-54	3.04043e-52
NDC80	-1.22143	0.848641	3.4336e-54	3.05534e-52
HNRNPU	0.905425	0.435678	3.8461e-54	3.40849e-52
ARL4C	0.983484	0.420592	4.3584e-54	3.84686e-52
ITM2A	1.54265	0.416105	6.22442e-54	5.44974e-52
ZWINT	-0.14657	0.750953	6.13915e-54	5.39676e-52
RCAN3	-0.958333	0.617397	8.4363e-54	7.35679e-52
TSC22D3	-1.85144	0.947055	2.20744e-53	1.91731e-51
HNRNPDL	1.91301	0.322747	3.40916e-53	2.94933e-51
CAPN2	0.239388	0.504674	3.73912e-53	3.222e-51
CD52	4.64419	0.240498	5.1891e-53	4.45384e-51
CCNA2	-1.2652	0.981313	5.86227e-53	5.0119e-51
IQGAP2	-0.161512	0.576239	6.96486e-53	5.93128e-51
KIF2C	-2.17579	1.14985	8.37689e-53	7.10601e-51
CDCA5	-2.14628	1.12357	8.45463e-53	7.14416e-51
ERP29	1.11337	0.368498	1.23853e-52	1.03851e-50
CNBP	1.97572	0.287931	1.62737e-52	1.35414e-50
PPM1G	0.760643	0.436925	1.6207e-52	1.35375e-50
GPR146	-2.7285	1.05085	1.65465e-52	1.3716e-50
NCAPG	-2.2088	1.12986	1.70035e-52	1.39884e-50
GDI2	0.958305	0.387693	1.68549e-52	1.39187e-50
RCSD1	-0.391454	0.568171	4.84513e-52	3.971e-50
HNRNPR	0.941083	0.421449	5.64262e-52	4.60729e-50
XPC	-1.58056	0.805683	6.28698e-52	5.11427e-50
CCDC34	-1.94591	0.995241	1.42033e-51	1.1384e-49
TRAT1	1.13524	0.403076	2.14314e-51	1.71145e-49
H2AFZ	3.12728	0.395018	2.33233e-51	1.84899e-49
EPB41	-2.11732	0.866958	2.82732e-51	2.23327e-49
FAM13A	-4.34686	1.85753	7.29675e-51	5.72217e-49
PARP1	0.616645	0.448343	2.22727e-50	1.73416e-48
ARHGEF1	-0.172529	0.503164	2.60767e-50	2.02313e-48
SNX2	-0.702008	0.592914	2.86776e-50	2.21702e-48
KLHDC2	-0.953898	0.604613	2.96261e-50	2.28226e-48
CDCA3	-1.81587	1.07689	3.57082e-50	2.74111e-48
CDKN3	-0.418528	0.85085	4.74864e-50	3.63246e-48
TPR	0.888465	0.403779	5.72801e-50	4.36631e-48
CCNI	1.46259	0.324409	8.98733e-50	6.82692e-48
RAD51AP1	-1.98228	0.977785	9.80152e-50	7.41954e-48
ZFP36L2	-0.259169	0.523296	2.04816e-49	1.54505e-47
THRAP3	0.897548	0.389798	2.31069e-49	1.73708e-47
RORA	-0.899849	0.773566	2.91112e-49	2.18094e-47
SPG21	-0.481607	0.532711	4.41668e-49	3.29754e-47
UBXN1	1.22255	0.336524	4.97423e-49	3.68854e-47
FHIT	-1.72588	0.680175	6.13443e-49	4.53345e-47
EZR	0.583148	0.453601	6.28875e-49	4.63179e-47
KIF22	-0.827749	0.69921	7.47008e-49	5.48334e-47
SF1	0.062345	0.470786	8.14907e-49	5.96168e-47
CTSS	0.119937	0.456632	1.45452e-48	1.057e-46
PARP12	-1.51502	0.731978	1.66853e-48	1.20849e-46
PSAP	0.35354	0.433867	2.05329e-48	1.48224e-46
CENPK	-0.778534	0.666188	2.68839e-48	1.93431e-46
LSP1	2.38602	0.276366	4.51412e-48	3.23725e-46
ZC3HAV1	-0.804944	0.603345	5.14217e-48	3.66354e-46
FTL	6.17141	0.170277	6.01508e-48	4.25762e-46
PCNA	1.73491	0.485021	7.88065e-48	5.54213e-46
MLLT3	-0.834829	0.577921	1.28919e-47	8.97942e-46
CSDE1	0.191959	0.449045	1.6644e-47	1.15559e-45
RAD21	0.642177	0.477501	2.50646e-47	1.72376e-45
PTGER2	0.281204	0.453693	3.45256e-47	2.36696e-45
HIST1H1B	-3.65359	1.6088	4.8455e-47	3.31149e-45
CTSA	-0.582097	0.562374	1.19498e-46	8.14116e-45
PPT1	-0.0256434	0.466099	2.06593e-46	1.40309e-44
ARGLU1	0.286783	0.462053	2.07495e-46	1.40484e-44
ARHGAP30	0.436072	0.443391	2.23933e-46	1.51145e-44
CENPH	-1.44234	0.780523	3.00463e-46	2.02173e-44
MYC	-0.553386	0.627244	3.30735e-46	2.21857e-44
TPX2	-1.26656	0.928269	3.5917e-46	2.40192e-44
ATF6B	-0.462367	0.528383	3.89047e-46	2.59377e-44
EZH2	-0.893081	0.712852	5.28428e-46	3.5016e-44
H2AFY	1.49864	0.346724	6.91225e-46	4.55269e-44
C1orf21	-4.43077	2.28322	1.08903e-45	7.15121e-44
ARF1	1.70095	0.302173	1.13081e-45	7.40326e-44
ADI1	0.142197	0.43623	1.40728e-45	9.18567e-44
DLGAP5	-1.85927	1.11676	1.73959e-45	1.13208e-43
CKAP2L	-1.88256	1.0053	2.25105e-45	1.46057e-43
R3HDM4	-1.05608	0.595664	2.45145e-45	1.58588e-43
ASF1B	-1.03633	0.78827	2.86585e-45	1.84847e-43
EIF4A2	1.20355	0.3299	5.65055e-45	3.62317e-43
FAM111A	-1.21408	0.7067	5.96763e-45	3.81526e-43
NGFRAP1	-3.14631	1.21081	1.29118e-44	8.20673e-43
ODF2L	-1.13602	0.648624	2.04098e-44	1.286e-42
GGH	-1.1548	0.796475	2.25094e-44	1.4142e-42
KIF15	-3.21504	1.3114	2.42889e-44	1.52162e-42
MND1	-2.51276	1.01286	3.65884e-44	2.27904e-42
CRBN	-0.1956	0.459269	1.74111e-43	1.06924e-41
CD27	0.798453	0.384885	2.17133e-43	1.32969e-41
WHSC1L1	0.650994	0.370975	2.39352e-43	1.46165e-41
MIS18BP1	-0.976827	0.613095	4.28257e-43	2.60068e-41
LDHB	3.54237	0.141252	6.17056e-43	3.73679e-41
YEATS4	-0.441594	0.523875	7.44471e-43	4.4959e-41
RASSF3	-3.17904	1.21821	9.53378e-43	5.7416e-41
YBX1	3.4165	0.197876	9.85794e-43	5.92047e-41
C5orf56	-0.822036	0.553173	1.26066e-42	7.52978e-41
GTSE1	-1.4266	0.924312	1.29922e-42	7.73888e-41
EIF3F	2.01663	0.239268	1.36895e-42	8.13201e-41
TKT	0.982385	0.354237	2.46335e-42	1.45538e-40
DEK	1.18171	0.435392	2.64481e-42	1.55837e-40
GSTK1	1.73239	0.268337	5.05002e-42	2.96753e-40
RBBP4	-0.0893385	0.450303	5.57122e-42	3.265e-40
IMPDH2	-0.13281	0.468006	5.67841e-42	3.3189e-40
HIST1H1E	-2.72869	1.06255	7.81285e-42	4.53e-40
ZFP36	-0.703642	0.589804	9.5407e-42	5.51716e-40
SAC3D1	-1.11768	0.66906	1.03285e-41	5.95692e-40
NMT2	-1.93195	0.728799	1.18537e-41	6.80058e-40
SYTL1	-1.09422	0.572799	1.67621e-41	9.59134e-40
RBL2	-1.107	0.590232	2.70721e-41	1.54099e-39
TXK	-1.96695	0.822024	3.52608e-41	1.99668e-39
SF3B2	1.01353	0.344961	4.82779e-41	2.7267e-39
RPS27L	3.30085	0.268212	6.73645e-41	3.79487e-39
LDLRAP1	-3.31394	1.15632	8.35128e-41	4.66837e-39
PSIP1	0.427102	0.419903	8.74364e-41	4.87519e-39
USP15	-0.228564	0.454945	9.09186e-41	5.05642e-39
SMARCC1	-0.879195	0.565879	1.30934e-40	7.22657e-39
WDR34	-1.82145	0.83248	1.3188e-40	7.26039e-39
S100A10	2.8071	0.229495	1.77267e-40	9.71004e-39
RNASEH2B	0.059307	0.429659	1.76253e-40	9.67882e-39
MAT2B	-0.364291	0.466084	2.02987e-40	1.10911e-38
SND1	-0.963149	0.547504	2.21505e-40	1.20726e-38
BBC3	-2.16535	0.858176	2.26579e-40	1.22877e-38
DNAJC9	0.131882	0.516831	2.46535e-40	1.33368e-38
IDH2	1.00345	0.348046	2.51055e-40	1.35476e-38
ADK	-1.11173	0.590062	2.60934e-40	1.4046e-38
HERPUD1	1.01486	0.361903	2.65453e-40	1.42541e-38
GSDMD	0.215491	0.418486	3.57541e-40	1.91048e-38
XAF1	-0.495295	0.516359	6.9142e-40	3.68549e-38
PKMYT1	-2.3929	1.01765	7.1945e-40	3.81624e-38
CCDC109B	0.545802	0.350894	7.56769e-40	4.00445e-38
H2AFX	-1.00482	0.705338	7.62168e-40	4.02325e-38
GBP4	0.0059089	0.467455	1.30972e-39	6.8542e-38
SP100	0.803823	0.345562	1.45579e-39	7.59275e-38
HP1BP3	-0.523106	0.515601	1.55718e-39	8.10219e-38
CCM2	0.0101975	0.452491	1.60883e-39	8.351e-38
CD28	-1.57135	0.791069	2.00104e-39	1.03622e-37
UBE2D2	1.5326	0.278663	2.10948e-39	1.08978e-37
PBK	-1.78388	0.921713	2.20284e-39	1.13532e-37
LTB	6.9389	0.225429	2.65047e-39	1.35641e-37
CD55	0.244998	0.443474	2.63319e-39	1.35073e-37
MXD3	-2.77935	1.06766	3.33635e-39	1.69547e-37
HJURP	-2.37794	1.00521	3.53112e-39	1.78613e-37
RBBP7	0.112773	0.455433	4.24166e-39	2.14057e-37
LINC00152	1.1397	0.342019	4.64203e-39	2.3372e-37
RNF166	-0.693434	0.507253	5.11941e-39	2.57162e-37
FEN1	-0.0380202	0.581818	5.15557e-39	2.58383e-37
CENPU	-1.15985	0.732803	6.9122e-39	3.45626e-37
CDCA2	-2.58575	1.04193	8.1354e-39	4.05858e-37
CDC42SE1	0.192103	0.430947	8.91163e-39	4.43567e-37
TUBB	3.63582	0.327246	9.87645e-39	4.9047e-37
ETS1	-0.219733	0.472603	1.23098e-38	6.09923e-37
FOXP3	-1.86159	0.843417	1.39751e-38	6.90864e-37
SKA3	-2.89377	1.06965	1.45711e-38	7.18696e-37
DPEP2	-4.25789	1.55708	1.8308e-38	9.00976e-37
CENPA	-1.72327	0.9701	1.92864e-38	9.46987e-37
UBL3	-2.91606	1.07552	2.13785e-38	1.04735e-36
HADHA	0.166782	0.392941	2.51798e-38	1.23082e-36
TMEM106C	-0.35758	0.586846	2.85773e-38	1.39377e-36
USP1	-0.204365	0.507473	3.77824e-38	1.8386e-36
ACYP1	-1.32191	0.66369	4.24445e-38	2.06088e-36
TMEM107	-1.91477	0.751273	1.57984e-37	7.60312e-36
PCSK7	-0.346256	0.47419	2.27107e-37	1.09056e-35
KIF23	-2.43331	1.0172	3.30503e-37	1.57665e-35
HMMR	-1.24412	0.875217	4.11902e-37	1.96067e-35
CYLD	0.0623558	0.391044	4.31314e-37	2.0486e-35
NUCB1	0.340969	0.382286	4.44168e-37	2.10507e-35
WIPI2	-0.77923	0.506159	5.3475e-37	2.52887e-35
PEPD	-1.01758	0.561756	5.56419e-37	2.62565e-35
C1orf63	-0.403297	0.456578	6.35854e-37	2.99401e-35
DERA	-1.74471	0.704847	6.40658e-37	3.01012e-35
CPNE1	-0.0525492	0.403504	6.9571e-37	3.26176e-35
CENPW	-0.111668	0.597124	8.60932e-37	4.02772e-35
HPRT1	-0.145964	0.450552	9.40781e-37	4.39186e-35
PRKCSH	-0.782357	0.507349	9.8121e-37	4.5708e-35
ARHGEF3	-2.06441	0.756886	1.60315e-36	7.45208e-35
FAM111B	-2.32076	0.998182	2.05941e-36	9.5526e-35
MAD2L1	-0.140383	0.532004	2.37015e-36	1.09706e-34
FKBP5	-2.16139	0.800417	2.47638e-36	1.14381e-34
SMC2	0.0380117	0.523457	2.72041e-36	1.25386e-34
FAS	-0.65494	0.526441	2.91342e-36	1.33999e-34
MAP7D1	-0.523478	0.480297	4.16109e-36	1.9058e-34
TMPO	-0.644146	0.593254	9.50772e-36	4.3273e-34
STAT3	-0.467725	0.470142	1.07657e-35	4.88965e-34
CTD-3184A7.4	-3.0164	1.02889	1.15025e-35	5.21345e-34
GTF3A	1.88262	0.24094	1.26223e-35	5.70912e-34
CDK11A	-1.40565	0.625608	2.21544e-35	9.89729e-34
UBQLN2	-1.55274	0.611514	2.25277e-35	1.00435e-33
POLR2J3	-1.59128	0.66983	2.64964e-35	1.17647e-33
CCZ1	-0.716511	0.502617	4.64368e-35	2.05766e-33
DEPDC1B	-3.28384	1.19283	7.68708e-35	3.38557e-33
MELK	-2.53452	0.914374	7.58851e-35	3.34893e-33
PRKCB	-1.30985	0.68974	1.01646e-34	4.45871e-33
SAE1	-0.372146	0.484301	1.69397e-34	7.40085e-33
EIF4H	0.0696289	0.405426	1.78026e-34	7.7623e-33
PTPRO	-4.48617	1.42899	2.03073e-34	8.8367e-33
CCNB2	-0.762599	0.799519	2.1058e-34	9.14514e-33
IGBP1	-0.0867438	0.3899	2.38777e-34	1.03491e-32
STK38	-2.45554	0.870869	2.56944e-34	1.10924e-32
NOSIP	1.14905	0.3047	2.73363e-34	1.17779e-32
CD59	0.572329	0.46629	3.24642e-34	1.39596e-32
HPCAL1	-1.4995	0.571056	3.48433e-34	1.49531e-32
LSM4	0.978671	0.340879	4.29668e-34	1.8367e-32
CKS1B	0.596285	0.502997	5.21769e-34	2.2217e-32
PDE3B	-1.04462	0.507883	5.90164e-34	2.50803e-32
CENPN	-1.14798	0.661949	6.44343e-34	2.73294e-32
SRRM2	0.384561	0.377553	6.66067e-34	2.8196e-32
TSPAN32	-2.5677	0.897296	1.0857e-33	4.58707e-32
IL10RA	-0.599764	0.479785	1.49161e-33	6.27773e-32
CCSER2	-0.468146	0.4352	1.51726e-33	6.37337e-32
SORL1	-2.97817	0.917162	1.62807e-33	6.82568e-32
PSMD2	0.47651	0.364727	2.35339e-33	9.84765e-32
EIF2S3	-1.13945	0.527897	2.67737e-33	1.11819e-31
TOB1	-1.30383	0.605924	3.58638e-33	1.49497e-31
SMARCB1	0.038727	0.387653	3.75312e-33	1.56148e-31
DHFR	-0.573614	0.553929	4.71372e-33	1.95369e-31
SRSF4	0.0729736	0.396473	5.81404e-33	2.40516e-31
TCF19	-2.33272	0.843272	6.49434e-33	2.6815e-31
CTSH	1.07561	0.539658	6.61643e-33	2.72674e-31
CCNE1	-2.17964	0.768182	6.99405e-33	2.87693e-31
SMC6	-1.16587	0.542522	1.21249e-32	4.9594e-31
ADAR	-0.483008	0.445383	1.40019e-32	5.70569e-31
CDCA7L	-2.64914	0.887242	2.71007e-32	1.09818e-30
KIF11	-2.79333	0.991287	3.18272e-32	1.28732e-30
MFGE8	-3.64879	1.37626	4.38435e-32	1.76917e-30
ADTRP	-2.3261	0.799067	4.39027e-32	1.76917e-30
UBALD2	0.302409	0.403569	4.78118e-32	1.92314e-30
CDCA8	-2.18706	0.913807	5.27209e-32	2.1167e-30
TMEM258	2.36135	0.187693	8.26311e-32	3.3054e-30
S1PR1	-1.78217	0.68177	9.1942e-32	3.6644e-30
CENPE	-1.58044	0.823783	9.66291e-32	3.84418e-30
CLDN5	-4.49518	1.58277	1.04625e-31	4.1396e-30
TUBA1A	0.804416	0.339958	1.03235e-31	4.09204e-30
SERINC5	-3.11451	1.01679	1.40233e-31	5.50849e-30
E2F2	-2.73872	1.11012	1.89375e-31	7.42549e-30
CLUAP1	-2.2787	0.705655	2.05589e-31	8.04674e-30
MCM3	-0.224426	0.498405	2.28773e-31	8.92216e-30
HNRNPK	2.33508	0.209126	2.36494e-31	9.20679e-30
HSD17B11	-0.809778	0.490853	2.79719e-31	1.08508e-29
NCAPH	-2.37793	0.870139	3.51422e-31	1.3584e-29
TECR	0.584379	0.322988	6.01787e-31	2.31794e-29
LIMS1	-0.380356	0.562605	7.36264e-31	2.82097e-29
ANP32E	1.04589	0.380143	8.15804e-31	3.12024e-29
DDX6	-1.54521	0.581312	9.41753e-31	3.59565e-29
KIAA0040	-2.20668	0.743716	9.71475e-31	3.70265e-29
CEP78	-2.62195	0.888829	1.21877e-30	4.62899e-29
DTNBP1	-1.33663	0.537135	1.35739e-30	5.14651e-29
RTN3	-0.620639	0.451128	1.41662e-30	5.36174e-29
ERAP2	-0.701405	0.439552	1.43585e-30	5.42514e-29
IFI6	1.11632	0.349719	1.99906e-30	7.52705e-29
SRP19	0.654637	0.302412	2.24912e-30	8.45396e-29
MYBL2	-2.71691	0.979273	2.40443e-30	9.00164e-29
SMC1A	-0.580793	0.497363	2.39222e-30	8.97637e-29
EIF3A	0.918184	0.324045	3.18531e-30	1.18706e-28
PDE4B	-1.75549	0.608297	3.68208e-30	1.36985e-28
SOCS2	-0.977576	0.508684	3.94039e-30	1.46345e-28
UBE2D3	2.15643	0.20216	4.42951e-30	1.64231e-28
FAM107B	-0.284335	0.440599	5.67772e-30	2.09796e-28
CALM3	2.27129	0.234268	6.62839e-30	2.4451e-28
OAS1	-0.145508	0.437418	6.91679e-30	2.54718e-28
LETMD1	-2.1047	0.642889	7.65256e-30	2.81338e-28
HK1	-0.906934	0.49447	7.87762e-30	2.89125e-28
TRIP13	-2.63824	0.922479	8.76304e-30	3.21081e-28
MAF	-1.71817	0.926167	8.89238e-30	3.25273e-28
ANKRD36C	-2.18939	0.737162	9.65195e-30	3.52466e-28
CASC5	-2.36773	0.862124	9.87279e-30	3.59928e-28
SLC50A1	-0.896244	0.471894	1.39944e-29	5.08488e-28
KMT2E	0.0743004	0.368611	1.55969e-29	5.65771e-28
CANX	-0.0681361	0.393769	1.76294e-29	6.37378e-28
PPP2R5C	0.169058	0.350138	1.81914e-29	6.56609e-28
ATAD2	-1.27467	0.63991	2.4074e-29	8.67501e-28
CLSPN	-0.504896	0.596069	2.50176e-29	9.00015e-28
ASPM	-1.46914	0.833126	2.53518e-29	9.10534e-28
RAD9A	-1.61843	0.610443	2.66778e-29	9.56582e-28
MGEA5	-1.19514	0.56297	3.02146e-29	1.08021e-27
CEP55	-2.21714	0.892489	3.54119e-29	1.2594e-27
LTA4H	-0.963663	0.478869	3.68817e-29	1.30954e-27
KIF20B	-0.449372	0.519495	3.9911e-29	1.4148e-27
CEP57	-0.713334	0.455049	4.22063e-29	1.49373e-27
SYF2	0.819142	0.280518	4.45522e-29	1.57166e-27
LBR	-0.713393	0.480306	4.57042e-29	1.60969e-27
SGOL1	-1.31167	0.626199	4.99493e-29	1.75636e-27
HDAC1	0.674297	0.313645	8.12673e-29	2.84841e-27
CXCR4	1.58689	0.301418	8.22637e-29	2.8787e-27
RGS1	0.429479	0.467415	8.33962e-29	2.91365e-27
GLTSCR2	1.97532	0.207032	8.54996e-29	2.98236e-27
NONO	0.0898616	0.361156	9.19304e-29	3.20156e-27
ANXA2R	-1.74354	0.588004	9.26495e-29	3.22146e-27
TMED2	0.943459	0.283676	1.06544e-28	3.69867e-27
SEP15	0.8298	0.289155	1.15237e-28	3.99408e-27
SCAF11	-0.0514914	0.365257	1.3782e-28	4.76924e-27
NCF2	-3.49482	1.17708	1.89118e-28	6.52369e-27
SH3YL1	-2.94809	0.801828	1.8695e-28	6.45912e-27
NAAA	-1.5317	0.542849	1.91579e-28	6.59813e-27
RECQL	-0.575097	0.434555	2.0571e-28	7.07362e-27
TM9SF2	-0.98211	0.481554	2.29037e-28	7.86336e-27
AC084018.1	-3.42423	1.10364	2.41018e-28	8.26168e-27
FGD3	-1.29778	0.510287	2.54495e-28	8.70997e-27
TBC1D15	-1.90493	0.629848	3.26836e-28	1.11683e-26
ABHD3	-0.733757	0.463353	3.61614e-28	1.23373e-26
SHCBP1	-2.22676	0.82521	4.07306e-28	1.38529e-26
CARD16	0.515619	0.322089	4.22824e-28	1.43582e-26
CD247	0.935257	0.274308	4.26582e-28	1.44633e-26
EIF3L	1.55639	0.219891	4.77845e-28	1.61762e-26
ARHGAP11B	-2.39277	0.789842	4.99408e-28	1.688e-26
SAFB	-1.03718	0.488322	6.10687e-28	2.05774e-26
CHEK2	-3.43795	0.926372	6.67905e-28	2.24361e-26
HBP1	-2.03242	0.639239	7.86684e-28	2.63448e-26
POLR3GL	0.0138697	0.349153	8.56185e-28	2.85845e-26
VPS51	-0.745453	0.416649	8.55887e-28	2.85845e-26
HNRNPA3	1.88343	0.243028	9.20742e-28	3.06928e-26
CDCA4	-1.12697	0.544641	9.29203e-28	3.09275e-26
PHYKPL	-1.1489	0.486949	1.0356e-27	3.43639e-26
PCM1	-1.18867	0.516225	1.23031e-27	4.07012e-26
STK10	-1.43943	0.566797	1.26818e-27	4.18904e-26
SPAG5	-3.4233	1.13653	1.51146e-27	4.98508e-26
OS9	-0.422668	0.419736	1.6052e-27	5.28625e-26
TCEA1	0.181548	0.343838	1.7111e-27	5.62651e-26
C14orf159	-2.17955	0.676637	2.04728e-27	6.72179e-26
MOB2	-1.37383	0.550101	2.14148e-27	7.02052e-26
FUS	0.990712	0.303496	2.17789e-27	7.12915e-26
ARRDC3	-3.24533	1.00958	2.91156e-27	9.51649e-26
MORC2	-3.14323	0.960271	3.19677e-27	1.04331e-25
HMHA1	-0.471297	0.393863	3.27697e-27	1.06788e-25
TTC39C	-1.37257	0.525972	3.3306e-27	1.08374e-25
HEXA	-0.993826	0.449575	3.34635e-27	1.08724e-25
CALCOCO1	-3.14416	0.958507	3.75172e-27	1.21713e-25
XRN1	-0.986943	0.462	4.23091e-27	1.37055e-25
MARCKSL1	-1.72326	0.640836	4.39499e-27	1.42159e-25
SGOL2	-1.29789	0.621428	4.83261e-27	1.56083e-25
GPATCH8	-1.198	0.49936	5.39804e-27	1.74087e-25
SKA1	-3.32694	1.07408	6.47179e-27	2.081e-25
GYPC	1.29211	0.238904	9.88789e-27	3.16543e-25
POLH	-3.0012	0.847977	1.1979e-26	3.82364e-25
CCDC69	-1.32054	0.513711	1.20947e-26	3.85493e-25
MPI	-1.79851	0.559857	1.27275e-26	4.05069e-25
APOL1	-2.09478	0.646845	1.51592e-26	4.81758e-25
PGAP1	-2.34399	0.740647	1.53822e-26	4.88132e-25
ADCK3	-2.73007	0.775219	1.58587e-26	5.02524e-25
FBXO7	-0.262486	0.365873	1.74752e-26	5.52941e-25
CKAP2	-1.7093	0.62436	1.9077e-26	6.02751e-25
DDX17	-0.0993637	0.359889	1.94735e-26	6.13899e-25
RAD51	-1.66991	0.647434	2.08384e-26	6.55552e-25
MEAF6	-0.161104	0.350742	3.42876e-26	1.074e-24
ERC1	-3.20431	0.913208	4.31287e-26	1.34706e-24
RIN3	-2.37749	0.743938	4.43357e-26	1.38278e-24
TBCD	-1.38635	0.458135	4.46397e-26	1.39027e-24
APH1A	-0.00661325	0.334931	5.38786e-26	1.66848e-24
CD47	1.27524	0.242	5.89496e-26	1.82034e-24
UBE2F	-0.145479	0.368277	8.3496e-26	2.56741e-24
MCM7	0.114289	0.480709	9.03971e-26	2.7718e-24
DSCC1	-2.60532	0.795403	1.08077e-25	3.30925e-24
SRRM1	0.964945	0.278006	1.13545e-25	3.47181e-24
PSMB8	2.59948	0.167478	1.14271e-25	3.4891e-24
TMUB1	-0.604783	0.40836	1.14766e-25	3.49933e-24
EIF3D	1.04085	0.249184	1.28079e-25	3.89436e-24
G3BP2	-0.0667048	0.380949	1.31466e-25	3.99176e-24
CDT1	-1.41834	0.597159	1.40928e-25	4.26717e-24
LSM14A	-0.352188	0.379453	1.73702e-25	5.25227e-24
ZNF101	-1.84568	0.620697	1.81166e-25	5.47037e-24
EIF3H	1.88483	0.186963	1.90253e-25	5.72886e-24
FOXP1	-0.884737	0.405018	1.89066e-25	5.70101e-24
YPEL3	-1.25596	0.490406	1.93256e-25	5.81128e-24
NCOR1	0.607034	0.290065	1.95407e-25	5.86785e-24
TNFRSF25	-0.533095	0.418545	1.99527e-25	5.98334e-24
MED4	0.305272	0.302792	2.2118e-25	6.62356e-24
SSRP1	-0.0247158	0.369481	2.25033e-25	6.7297e-24
PRC1	-1.68791	0.688888	2.4106e-25	7.19912e-24
SLFN5	-0.575622	0.415871	2.53726e-25	7.567e-24
UBE2Q2	-1.85886	0.647369	2.55269e-25	7.60263e-24
BTN3A2	-1.43377	0.506187	3.11349e-25	9.24758e-24
PRKCH	-0.376755	0.390926	3.35464e-25	9.94543e-24
RNF115	-1.08981	0.458247	3.35757e-25	9.94543e-24
SOD2	-1.19255	0.483916	3.75358e-25	1.11034e-23
RPA3	0.985133	0.299857	4.04442e-25	1.19313e-23
USP48	-1.14868	0.46938	4.25206e-25	1.25269e-23
TTK	-3.29091	0.971584	4.30319e-25	1.26604e-23
GMPS	-0.670493	0.413082	5.55029e-25	1.62856e-23
EIF2AK1	-0.880722	0.427965	5.94681e-25	1.74256e-23
CMPK1	-0.197994	0.351614	7.04957e-25	2.06016e-23
ANXA6	1.30119	0.282757	7.27778e-25	2.124e-23
ARHGAP25	-0.612337	0.4164	8.36178e-25	2.4371e-23
DBNL	0.637402	0.286971	9.17935e-25	2.67181e-23
PHF19	-0.0500474	0.382979	1.18218e-24	3.43179e-23
HNRNPH2	-0.625489	0.390723	1.36081e-24	3.9346e-23
SLFN12L	-2.8893	0.838732	1.3767e-24	3.97528e-23
SUPT16H	-0.0275999	0.373887	1.53822e-24	4.43581e-23
PCBP1	1.81157	0.203787	1.55275e-24	4.47179e-23
NEIL3	-3.88105	1.06188	1.57322e-24	4.52476e-23
NUCKS1	1.08014	0.31413	1.61481e-24	4.63827e-23
TRAM1	0.541649	0.28635	1.62016e-24	4.6475e-23
NUF2	-1.1084	0.638446	1.69528e-24	4.85662e-23
SATB1	0.460995	0.30572	2.66515e-24	7.61505e-23
PPP1CC	0.217104	0.312814	2.67715e-24	7.63933e-23
N4BP2L1	-1.74405	0.543936	3.72688e-24	1.05932e-22
STMN3	-3.68533	0.994604	4.3988e-24	1.24868e-22
DDB2	0.116141	0.313891	4.8586e-24	1.37383e-22
CCDC53	0.27413	0.288479	5.2891e-24	1.49362e-22
RNPS1	0.8491	0.271775	5.42383e-24	1.52969e-22
WASF2	-0.00946422	0.326835	5.59244e-24	1.57521e-22
AC006129.2	-2.94144	0.853639	6.51065e-24	1.82911e-22
GPSM2	-3.24828	0.988446	7.31163e-24	2.04886e-22
PSMG2	0.520381	0.273576	7.58224e-24	2.12196e-22
ARL6IP1	1.27593	0.285708	8.19237e-24	2.28977e-22
CCDC23	-1.35808	0.488048	8.5529e-24	2.38747e-22
NOA1	-1.92026	0.537266	8.77341e-24	2.4459e-22
RENBP	-1.82545	0.516722	8.80923e-24	2.45275e-22
RNF149	-0.405755	0.38813	9.16934e-24	2.54975e-22
KARS	0.732803	0.262046	9.42699e-24	2.61806e-22
SMC3	0.661159	0.314124	9.71733e-24	2.69526e-22
WDR76	-1.96329	0.651018	9.77365e-24	2.70744e-22
TFDP1	-0.702806	0.419396	1.1555e-23	3.19279e-22
YWHAQ	0.986537	0.29729	1.16226e-23	3.20739e-22
RNASEH2A	-0.756459	0.470404	1.2039e-23	3.31393e-22
CCNL1	-0.244607	0.346723	1.37131e-23	3.76998e-22
ABTB1	-2.5174	0.714626	1.38941e-23	3.81494e-22
GALT	-1.53652	0.47168	1.43505e-23	3.93528e-22
KLHL24	-3.85833	1.0482	1.52951e-23	4.18381e-22
FAM129A	-1.42711	0.586164	1.60964e-23	4.39196e-22
DERL3	-3.64104	0.952933	1.61869e-23	4.41112e-22
NHLRC3	-2.18164	0.628632	1.64379e-23	4.47393e-22
HLA-C	4.62605	0.0963285	1.83713e-23	4.98771e-22
SDCBP	0.524458	0.306173	1.85672e-23	5.03462e-22
SLC37A3	-2.50622	0.668963	1.87896e-23	5.08858e-22
TRABD	0.245288	0.309373	1.8937e-23	5.12216e-22
THEMIS2	-1.50106	0.511499	2.02811e-23	5.47892e-22
WBP11	-0.49374	0.376093	2.31486e-23	6.23811e-22
APOLD1	-3.26179	0.936865	2.3477e-23	6.3188e-22
GUSB	-1.14647	0.455183	2.48184e-23	6.67159e-22
SHKBP1	-0.0201038	0.329227	2.51074e-23	6.74097e-22
PRPS2	-1.94551	0.538939	2.65782e-23	7.12707e-22
MIR4435-1HG	-0.392359	0.413072	2.98828e-23	7.99355e-22
MTHFD1	-1.2031	0.478914	3.06694e-23	8.19393e-22
CARHSP1	1.13541	0.304224	3.52084e-23	9.3951e-22
KLHDC3	-1.16469	0.454863	3.88982e-23	1.03417e-21
DSN1	-2.19832	0.636047	3.89847e-23	1.03521e-21
NTAN1	-0.788544	0.418534	4.1316e-23	1.09578e-21
HAUS1	-0.29684	0.346398	4.36337e-23	1.15536e-21
PCNP	0.407055	0.292176	5.45625e-23	1.44009e-21
HKDC1	-5.2517	1.54373	5.57563e-23	1.46982e-21
RPL39L	-1.38438	0.58133	5.78506e-23	1.52319e-21
ARID5A	0.333883	0.364383	6.04435e-23	1.58954e-21
DIAPH3	-3.09502	0.920498	6.06325e-23	1.59259e-21
IFIT3	-2.00012	0.718604	6.44278e-23	1.68821e-21
SLCO3A1	-2.4302	0.662696	6.69782e-23	1.74873e-21
HIST1H1C	-0.775584	0.453656	7.04427e-23	1.83699e-21
RTKN2	-2.45972	0.708766	7.17273e-23	1.86825e-21
RHNO1	-0.90553	0.408017	8.05129e-23	2.09458e-21
CSAD	-3.40661	0.906768	8.40894e-23	2.18502e-21
LMF2	-1.32503	0.474996	8.99749e-23	2.33517e-21
LPGAT1	-2.07054	0.571602	9.46423e-23	2.45339e-21
LY96	-1.69807	0.484204	1.07404e-22	2.78091e-21
TTC32	-2.35415	0.679486	1.09684e-22	2.83657e-21
SPTBN1	-2.07541	0.638274	1.14511e-22	2.95088e-21
BLVRB	-1.81235	0.493713	1.18479e-22	3.04955e-21
SLC44A2	-2.14502	0.582982	1.24925e-22	3.20788e-21
ATRX	-0.409628	0.357108	1.2977e-22	3.32837e-21
ACSS1	-3.47365	0.987978	1.32249e-22	3.38399e-21
CHD2	-1.17334	0.457002	1.32165e-22	3.38399e-21
SPG20	-2.45823	0.64778	1.38098e-22	3.52952e-21
MAPKAPK5-AS1	-1.76877	0.531466	1.56059e-22	3.98388e-21
AKR1B1	0.0180949	0.324237	1.63838e-22	4.17759e-21
LAPTM4A	-0.203585	0.323483	1.67069e-22	4.255e-21
TRA2B	0.625587	0.283233	2.00373e-22	5.0913e-21
RACGAP1	-2.41346	0.728447	2.11826e-22	5.37604e-21
CASP1	-0.585757	0.372896	2.17997e-22	5.52623e-21
KATNA1	-1.61632	0.493702	2.23109e-22	5.64924e-21
HMGN3	0.760543	0.270463	2.44315e-22	6.17185e-21
CA6	-3.94804	1.15028	2.83975e-22	7.16544e-21
SPC24	-3.40986	0.994173	3.04464e-22	7.67355e-21
REV3L	-2.86868	0.76613	3.84984e-22	9.68054e-21
ARL6IP6	-0.535723	0.392411	5.00807e-22	1.25495e-20
POLD3	-2.16037	0.617373	5.03186e-22	1.25947e-20
C11orf21	-2.79543	0.741976	5.30856e-22	1.3272e-20
PHIP	-0.783308	0.408429	5.48969e-22	1.37091e-20
SUN2	-1.06849	0.434974	6.90903e-22	1.71945e-20
TTC3	-1.29172	0.426972	7.16378e-22	1.78082e-20
PLK1	-1.50214	0.743785	7.34978e-22	1.82497e-20
SUMO2	2.68663	0.141618	8.14437e-22	2.01997e-20
NCAPH2	-1.61021	0.538218	8.70943e-22	2.15766e-20
ITGA4	-1.45009	0.551834	9.1852e-22	2.27037e-20
LAP3	0.0583576	0.317664	9.4585e-22	2.33528e-20
EMP3	3.72623	0.144547	1.03862e-21	2.55564e-20
ITGB7	1.39802	0.258746	1.03747e-21	2.55564e-20
GOLGB1	-1.00634	0.424077	1.06815e-21	2.62534e-20
ANKRD36	-1.69224	0.520031	1.25922e-21	3.08453e-20
WSB1	-1.34082	0.461844	1.30307e-21	3.18834e-20
GLG1	-1.50268	0.47325	1.37595e-21	3.3629e-20
CES4A	-2.44121	0.58982	1.6031e-21	3.91368e-20
AP3M2	-1.44668	0.465693	1.63444e-21	3.98573e-20
FOXN3	-1.25505	0.414708	1.9738e-21	4.80254e-20
TRIB2	-3.26124	0.973327	2.04549e-21	4.97144e-20
USO1	-1.23351	0.445669	2.10422e-21	5.10279e-20
PERP	-1.84543	0.674736	2.14935e-21	5.20645e-20
TRAF3IP3	1.88752	0.188103	2.3054e-21	5.57207e-20
CHAF1A	-1.62689	0.577355	2.33581e-21	5.6393e-20
ZFC3H1	-2.16731	0.615606	2.39444e-21	5.76809e-20
GLB1	-1.66051	0.495851	2.57166e-21	6.18133e-20
PCGF5	-1.18415	0.419054	2.57538e-21	6.18347e-20
CFDP1	-1.12346	0.408539	2.67185e-21	6.40803e-20
MXI1	-3.69355	1.03404	2.80482e-21	6.71954e-20
TAPSAR1	-1.00485	0.418286	2.8735e-21	6.87653e-20
LY6E	2.94414	0.159637	2.89084e-21	6.91043e-20
PRIM1	-1.38518	0.478421	3.08526e-21	7.36713e-20
TM7SF3	-1.64843	0.481442	3.2691e-21	7.79755e-20
ITGA6	-4.56407	1.65618	3.56021e-21	8.47338e-20
AC002117.1	-4.56625	1.33452	3.54456e-21	8.44535e-20
FANCD2	-3.12174	0.829987	3.94118e-21	9.36987e-20
SRSF10	-1.51322	0.484134	4.15605e-21	9.86994e-20
COG4	-2.25377	0.592069	4.50718e-21	1.06806e-19
BRCA2	-3.12489	0.816133	4.96272e-21	1.17218e-19
INCENP	-3.87519	1.06672	5.18367e-21	1.22172e-19
MORF4L1	1.77086	0.184205	5.41575e-21	1.27504e-19
CTC-523E23.11	-5.06202	1.72204	6.12716e-21	1.43633e-19
THEM4	-1.19845	0.401278	6.0734e-21	1.42526e-19
QARS	-0.637565	0.340935	6.17633e-21	1.4463e-19
TMEM173	-0.306057	0.380581	6.36658e-21	1.48925e-19
GORASP2	-0.719782	0.362079	6.73913e-21	1.57302e-19
PDLIM1	-4.32544	1.37302	7.27872e-21	1.69534e-19
AMDHD2	-1.87121	0.514181	7.29542e-21	1.6956e-19
ZWILCH	-2.05633	0.600229	7.43198e-21	1.72367e-19
ANXA4	-0.417046	0.336876	7.49142e-21	1.7356e-19
KDM7A	-3.02349	0.969073	7.698e-21	1.77968e-19
BUB1	-2.48096	0.752637	7.73987e-21	1.78747e-19
CDC20	-0.450247	0.612909	8.42164e-21	1.94286e-19
BTN3A3	-3.38436	0.835515	8.58715e-21	1.97895e-19
CLIC3	-2.5423	0.81287	9.11179e-21	2.09764e-19
TP53TG1	-2.2065	0.553583	1.11848e-20	2.56887e-19
RBM4	-1.96552	0.540616	1.11941e-20	2.56887e-19
HADH	-1.77471	0.485361	1.1267e-20	2.58287e-19
KIAA1524	-2.01324	0.611579	1.1447e-20	2.62138e-19
VAMP5	1.03031	0.23129	1.15026e-20	2.63135e-19
USP5	-1.52483	0.479373	1.17256e-20	2.67956e-19
NDUFS2	0.73141	0.239296	1.19938e-20	2.73797e-19
H2AFV	1.76713	0.242057	1.32461e-20	3.01439e-19
MIR142	0.746508	0.269469	1.45656e-20	3.31121e-19
PRPSAP1	-1.17256	0.425799	1.52834e-20	3.46715e-19
RRAGC	-1.78194	0.512535	1.58011e-20	3.58088e-19
C21orf58	-3.44977	0.895856	1.71884e-20	3.88717e-19
ZCCHC11	-1.90742	0.514746	1.8126e-20	4.09497e-19
NCR3	-0.410859	0.43038	1.86144e-20	4.20097e-19
ERH	2.1286	0.171584	2.07074e-20	4.66366e-19
CSGALNACT1	-3.32036	0.7748	2.21992e-20	4.99447e-19
CAST	0.328549	0.286013	2.23299e-20	5.01869e-19
TAF15	-1.04248	0.412412	2.32151e-20	5.21229e-19
ITGB1	-0.442716	0.583671	2.60438e-20	5.83536e-19
FANCG	-2.70326	0.699717	2.99477e-20	6.69631e-19
MATR3	-0.159475	0.31673	3.15805e-20	7.04695e-19
HELLS	-1.09861	0.515646	3.4175e-20	7.61032e-19
CDCA7	-1.54566	0.497564	4.26702e-20	9.48271e-19
GCC2	-0.634425	0.355382	4.57596e-20	1.01486e-18
MGAT1	-0.899086	0.391113	4.84151e-20	1.07266e-18
KHDRBS1	0.717577	0.248388	5.11653e-20	1.13244e-18
RNPEPL1	-1.92479	0.540548	5.3552e-20	1.18407e-18
MED15	-1.76701	0.51585	5.79634e-20	1.27901e-18
GNPAT	-1.43627	0.441332	6.53982e-20	1.4416e-18
GINM1	-1.84359	0.503796	6.78886e-20	1.49499e-18
CNTRL	-1.14024	0.433014	6.98462e-20	1.53655e-18
ARHGDIA	1.7747	0.20023	7.47489e-20	1.64274e-18
ENO1	4.73074	0.101028	7.81197e-20	1.71337e-18
CTNNAL1	-2.10014	0.632101	8.14303e-20	1.78418e-18
TAF3	-1.47529	0.451338	8.19377e-20	1.7935e-18
C14orf80	-2.15155	0.607121	8.26374e-20	1.807e-18
FRG1B	-1.71341	0.461528	8.52864e-20	1.86305e-18
NARF	-0.432966	0.342823	8.86574e-20	1.93476e-18
CRIP1	-0.473572	0.376436	9.76655e-20	2.12921e-18
SEC31B	-3.83609	0.918578	9.88622e-20	2.15099e-18
LRP10	-1.0264	0.427806	1.11034e-19	2.41342e-18
ANKRD11	-0.800593	0.386692	1.17777e-19	2.55743e-18
DPP7	0.446176	0.252797	1.31865e-19	2.86049e-18
NUP107	-1.8629	0.513223	1.36593e-19	2.96011e-18
ATP6AP2	0.324536	0.264228	1.44206e-19	3.12198e-18
MAX	-0.307341	0.30435	1.44972e-19	3.13544e-18
FBXL5	-2.38032	0.567338	1.57473e-19	3.40244e-18
ETV7	-2.88658	0.918952	1.63223e-19	3.5232e-18
RNF139	-1.92179	0.515418	1.77767e-19	3.82955e-18
GALM	-0.667418	0.387444	2.03141e-19	4.37184e-18
TCF25	0.233171	0.277833	2.06805e-19	4.4463e-18
KDELR1	-0.619959	0.345194	2.31141e-19	4.96463e-18
POLE3	-0.559061	0.35747	2.34295e-19	5.02742e-18
COPG1	-1.42905	0.43059	2.49123e-19	5.34034e-18
RAD51C	-0.477443	0.355953	2.65782e-19	5.69186e-18
RAD54L	-4.29035	1.15661	2.69094e-19	5.75712e-18
PIDD	-3.44717	0.830373	2.78014e-19	5.93632e-18
PTPRA	-1.57987	0.467935	2.81319e-19	6.00102e-18
APOL3	-0.56717	0.346601	2.8417e-19	6.0559e-18
IMPA2	-3.71147	0.898937	3.29798e-19	7.01456e-18
TTC14	-1.1599	0.411855	3.4487e-19	7.31372e-18
POLD1	-3.13086	0.75644	3.85181e-19	8.15275e-18
PCMTD2	-4.14337	1.02701	4.00184e-19	8.4621e-18
HIST2H2AC	-2.71015	0.674055	4.10951e-19	8.68134e-18
ACAP3	-3.30818	0.813135	4.19388e-19	8.85099e-18
PDIA6	1.37025	0.231203	4.37722e-19	9.22008e-18
G3BP1	-0.351051	0.329299	5.22209e-19	1.09785e-17
C10orf54	-0.404021	0.347046	5.35886e-19	1.12552e-17
ILF3-AS1	-1.81521	0.526732	5.53197e-19	1.16076e-17
CDC45	-1.75762	0.565668	6.27428e-19	1.31398e-17
SMARCC2	-1.59633	0.454611	7.00334e-19	1.46526e-17
ZBP1	-4.03099	1.17012	7.32108e-19	1.53027e-17
WDR13	-1.73282	0.467134	7.42459e-19	1.54893e-17
PNRC1	-0.760452	0.36089	7.46224e-19	1.5553e-17
NECAP2	0.414546	0.257999	7.50618e-19	1.56296e-17
WDR45	-1.06942	0.387397	8.02768e-19	1.66996e-17
POC1A	-2.69125	0.684434	8.10891e-19	1.68364e-17
DGCR6L	-0.427027	0.30508	8.13623e-19	1.68771e-17
NET1	-4.01868	1.02348	8.30646e-19	1.72138e-17
NRD1	-0.676828	0.35488	8.58852e-19	1.77645e-17
HIST1H2AM	-4.15422	1.06941	8.63471e-19	1.78263e-17
SF3A2	-0.997145	0.38662	8.61802e-19	1.78087e-17
TTF2	-2.2309	0.571048	8.81645e-19	1.81842e-17
LMBRD1	-1.76677	0.478238	8.95644e-19	1.84555e-17
NLRP1	-3.33908	0.832429	9.39837e-19	1.93479e-17
RFC5	-2.24713	0.593439	9.76835e-19	2.00905e-17
MPC1	-0.714896	0.347617	1.0365e-18	2.12975e-17
GNB5	-2.83226	0.662824	1.14039e-18	2.33881e-17
RASSF5	-0.406826	0.328443	1.14417e-18	2.34437e-17
YARS	-0.989917	0.392416	1.20832e-18	2.47348e-17
ASH2L	-1.92174	0.504758	1.23098e-18	2.51751e-17
SLC25A6	3.03593	0.127337	1.29478e-18	2.6455e-17
CHRAC1	-1.75244	0.478751	1.37545e-18	2.80769e-17
SART1	-1.64385	0.46569	1.50646e-18	3.06939e-17
WDR54	-0.784435	0.352124	1.51413e-18	3.08212e-17
BCL2L12	-0.89178	0.410727	1.62766e-18	3.30705e-17
ATP6V1B2	-1.18842	0.407271	1.63591e-18	3.32071e-17
CDK5RAP3	-0.835304	0.356109	1.88607e-18	3.82139e-17
SNX6	0.509663	0.254128	2.07846e-18	4.20728e-17
FANCI	-2.46042	0.659464	2.20045e-18	4.45009e-17
DARS	0.355085	0.255259	2.34304e-18	4.72968e-17
CNDP2	-1.06233	0.386724	2.43455e-18	4.90987e-17
NDUFA10	-0.101831	0.275011	2.59325e-18	5.2251e-17
ZC3H18	-2.00979	0.546876	2.75784e-18	5.55159e-17
KIF4A	-3.34952	0.865363	2.79443e-18	5.62005e-17
MTERFD2	-1.48566	0.440527	2.8446e-18	5.71568e-17
RNF157	-2.42337	0.594152	2.86553e-18	5.75244e-17
MANEA-AS1	-3.5489	0.847779	2.87879e-18	5.77374e-17
PPP2R3C	-0.650525	0.354623	2.94626e-18	5.90363e-17
OFD1	-1.3079	0.403863	3.02102e-18	6.04786e-17
CENPP	-3.14725	0.733243	3.07912e-18	6.15287e-17
SRPR	-0.793398	0.359027	3.14335e-18	6.26973e-17
FN3KRP	-1.68778	0.462196	3.1962e-18	6.36933e-17
ASAH1	-1.64339	0.41146	3.25202e-18	6.47463e-17
DCAF11	-1.11683	0.382426	3.44407e-18	6.85074e-17
ZDHHC12	0.35243	0.267912	3.5952e-18	7.14484e-17
HSPA8	3.60901	0.128847	3.87691e-18	7.69768e-17
ARHGAP11A	-2.68234	0.670098	3.98862e-18	7.90508e-17
APOL2	-1.68441	0.484489	4.08726e-18	8.09323e-17
CD53	2.20868	0.164645	4.12654e-18	8.16359e-17
SRPK2	-0.626161	0.327663	4.57149e-18	9.02746e-17
DBF4	-0.90732	0.391977	4.66873e-18	9.21114e-17
NCAPD2	-2.9888	0.713608	4.85235e-18	9.56475e-17
CTDSP1	-1.52702	0.453895	5.64534e-18	1.11178e-16
ATP2C1	-3.24554	0.791276	5.80051e-18	1.14131e-16
CBX1	-1.05353	0.395787	5.93814e-18	1.16733e-16
TRIM38	-1.56876	0.454563	5.9725e-18	1.17303e-16
RAB5C	0.655299	0.23621	6.31768e-18	1.23859e-16
TNRC6B	-1.22428	0.390792	6.385e-18	1.25067e-16
SLC2A4RG	-2.40796	0.526233	7.06518e-18	1.38142e-16
CMTM7	-0.38828	0.297242	7.08318e-18	1.38369e-16
RAB7A	1.14222	0.200216	8.04796e-18	1.57076e-16
BRCA1	-2.71734	0.692913	8.06607e-18	1.57288e-16
RFC1	-0.623963	0.327451	8.48643e-18	1.65338e-16
LINC00426	-4.73691	1.26711	8.55315e-18	1.66489e-16
BPGM	-0.514884	0.457053	8.71832e-18	1.69552e-16
CD37	1.2191	0.189345	9.91515e-18	1.92656e-16
BUB1B	-3.93986	0.951195	1.01418e-17	1.96884e-16
HIBADH	-2.62716	0.604143	1.06722e-17	2.06814e-16
MX1	0.232302	0.326012	1.07299e-17	2.07747e-16
N4BP2	-2.26118	0.526403	1.13588e-17	2.19339e-16
PLP2	1.65204	0.198375	1.1913e-17	2.29837e-16
MAP1A	-2.8461	0.786111	1.26418e-17	2.43037e-16
NT5C3A	-0.828215	0.358245	1.26869e-17	2.43688e-16
LYZ	-3.96374	2.35711	1.3282e-17	2.54671e-16
ST13	0.667099	0.227775	1.39312e-17	2.66884e-16
CCDC28A	-1.41905	0.41252	1.44685e-17	2.76935e-16
SRP9	1.36116	0.197716	1.51794e-17	2.90287e-16
AKR7A2	-0.586481	0.311004	1.5499e-17	2.96137e-16
ASCC2	-1.52318	0.423718	1.64379e-17	3.13528e-16
PRKRA	-1.26888	0.386	1.70236e-17	3.24132e-16
MCOLN3	-5.0918	1.37661	1.74053e-17	3.3111e-16
CCL28	-3.27004	0.7028	1.74384e-17	3.31451e-16
PLSCR1	-0.590094	0.360575	1.75183e-17	3.3268e-16
ATAD5	-1.8578	0.537397	1.81912e-17	3.45159e-16
SAMD9	-0.716627	0.358177	1.9218e-17	3.64323e-16
EAPP	-0.205583	0.286882	2.1465e-17	4.06214e-16
CDKN2D	-0.730953	0.381352	2.25989e-17	4.27301e-16
LINS	-2.15755	0.506669	2.32574e-17	4.39371e-16
STRADB	-2.56457	0.565822	2.3308e-17	4.39946e-16
MAZ	-1.30483	0.427944	2.55431e-17	4.81716e-16
SNAI3	-2.6495	0.613513	2.57707e-17	4.8559e-16
CEP128	-4.4073	1.2333	2.61291e-17	4.91917e-16
STX5	-1.00247	0.357304	3.02593e-17	5.68692e-16
LAPTM5	2.05716	0.170938	3.25417e-17	6.11061e-16
SHMT1	-2.1782	0.562162	3.75752e-17	7.0376e-16
CCDC15	-4.16317	1.09476	3.79335e-17	7.09862e-16
LRRC8A	-3.27451	0.860885	4.20646e-17	7.8582e-16
ATRAID	0.537345	0.225725	4.39215e-17	8.19104e-16
ACAP1	1.05972	0.210832	4.45627e-17	8.30352e-16
RFC3	-2.3704	0.605802	4.86831e-17	9.0558e-16
FAM102A	-2.88836	0.553246	4.89908e-17	9.10528e-16
PTGES3	1.36807	0.207378	5.17197e-17	9.58793e-16
CDK5RAP2	-2.45715	0.583985	5.22692e-17	9.68158e-16
SMAGP	-3.78366	0.977139	5.38416e-17	9.96435e-16
FRG1	-0.0281208	0.276892	5.79802e-17	1.07212e-15
THUMPD1	-1.41211	0.399883	6.31983e-17	1.16762e-15
ARHGAP15	0.384173	0.242061	6.40906e-17	1.1821e-15
HIRIP3	-0.973956	0.392503	6.4855e-17	1.19518e-15
LGMN	-3.85231	2.32016	6.95302e-17	1.27702e-15
AEN	-2.20801	0.524433	6.7541e-17	1.24363e-15
SAT1	1.22693	0.24778	6.78543e-17	1.24835e-15
FOXM1	-3.29979	0.808288	6.81589e-17	1.25289e-15
RALY	0.786846	0.231088	7.04757e-17	1.2933e-15
MUT	-2.89296	0.630887	7.10342e-17	1.30245e-15
RP11-83A24.2	-3.649	0.841426	7.19339e-17	1.31784e-15
TPP1	-1.66582	0.42553	7.36779e-17	1.34866e-15
FBXL8	-3.31243	0.735217	7.84019e-17	1.43393e-15
CFLAR	0.0403585	0.325366	7.99292e-17	1.46063e-15
FNTA	-0.0948637	0.263674	8.15724e-17	1.48941e-15
JAK2	-3.5194	0.75396	8.73817e-17	1.59282e-15
WAPAL	-1.05528	0.373639	8.77204e-17	1.59765e-15
RP11-1399P15.1	-2.26023	0.511659	9.49152e-17	1.72725e-15
IRF3	-0.638128	0.321232	1.15622e-16	2.09359e-15
TCTEX1D2	-0.851255	0.339388	1.21207e-16	2.1929e-15
VPS26B	-1.87376	0.45216	1.23155e-16	2.22629e-15
NCAPG2	-3.05953	0.734529	1.37259e-16	2.47918e-15
TMEM59	1.61545	0.173518	1.37861e-16	2.48801e-15
C12orf75	2.20908	0.236015	1.56432e-16	2.82082e-15
OIP5	-2.91028	0.67215	1.89597e-16	3.41604e-15
CCNB1	-0.274693	0.509093	1.951e-16	3.51229e-15
NEK2	-3.05592	0.794011	1.9948e-16	3.58521e-15
EIF3E	2.03313	0.148233	2.05407e-16	3.68869e-15
SPP1	-5.01381	1.68778	2.20011e-16	3.94771e-15
WAS	0.197187	0.250203	2.33383e-16	4.18077e-15
DNAJC1	-0.944868	0.360979	2.49006e-16	4.44966e-15
SYCE2	-5.10424	1.30271	2.73658e-16	4.88217e-15
DONSON	-2.5858	0.624259	2.74954e-16	4.90129e-15
SLMAP	-2.19331	0.512456	2.85956e-16	5.09325e-15
DIAPH2	-3.65544	0.791805	2.95792e-16	5.26413e-15
SLC18B1	-4.26218	1.00611	2.98489e-16	5.30348e-15
DDX19B	-1.94509	0.461343	2.97735e-16	5.29438e-15
UBA2	-0.423821	0.303261	3.00295e-16	5.33122e-15
CHTF18	-3.97319	0.968486	3.07713e-16	5.45845e-15
PDS5B	-2.35224	0.557886	3.33102e-16	5.90404e-15
CCDC66	-1.58416	0.424783	3.62826e-16	6.42043e-15
ATG16L2	-2.5712	0.54164	3.65802e-16	6.46785e-15
CEP135	-2.63365	0.613659	3.74444e-16	6.61529e-15
SRP54	-0.295062	0.285836	3.87216e-16	6.83538e-15
TRPC4AP	-2.35958	0.53465	4.23396e-16	7.468e-15
BTN3A1	-3.37263	0.707841	4.52648e-16	7.97751e-15
ADH5	0.311287	0.237704	4.54076e-16	7.99621e-15
ERN1	-2.02783	0.477391	4.56381e-16	8.03032e-15
CAMK4	-1.25839	0.354874	4.72598e-16	8.30897e-15
ABCD4	-2.55018	0.592209	4.9159e-16	8.6359e-15
RFC4	-0.738428	0.376857	5.31321e-16	9.31885e-15
RB1CC1	-2.06308	0.504715	5.61691e-16	9.84359e-15
MAL	1.93601	0.181862	6.4182e-16	1.12298e-14
PDCD6IP	-1.54493	0.414865	6.6755e-16	1.16706e-14
INTS10	-1.04004	0.341961	6.7775e-16	1.18394e-14
MCM10	-2.40989	0.625167	6.82587e-16	1.19144e-14
TSR2	-0.857277	0.342423	6.99095e-16	1.21928e-14
TIPARP	-1.92365	0.473141	7.32368e-16	1.27629e-14
ADSS	-0.933717	0.338341	7.47879e-16	1.30228e-14
EIF4A3	0.605252	0.253765	7.49054e-16	1.30328e-14
SPDL1	-2.62051	0.65235	7.51548e-16	1.30658e-14
DAZAP1	-0.206631	0.298394	7.58879e-16	1.31827e-14
E2F8	-4.3962	1.05936	7.68444e-16	1.33382e-14
CORO7	-1.59958	0.457378	7.71626e-16	1.33828e-14
OXCT1	-1.44565	0.41811	7.75133e-16	1.3433e-14
UBR5	-2.44857	0.577532	7.88909e-16	1.36609e-14
IK	0.434982	0.23372	8.3179e-16	1.43919e-14
VPS8	-3.15308	0.670839	8.4074e-16	1.45353e-14
UBE2T	-0.107948	0.3466	9.54082e-16	1.64687e-14
C2orf48	-5.40606	1.40774	9.70033e-16	1.67308e-14
DPYD	-4.02923	0.900019	9.73745e-16	1.67815e-14
TMEM183A	-0.420086	0.285906	1.01328e-15	1.74491e-14
FAM19A2	-5.00044	1.20022	1.18741e-15	2.03993e-14
RBM5	-1.73219	0.435564	1.22587e-15	2.10435e-14
RBM39	1.12944	0.197803	1.28917e-15	2.21126e-14
PMPCB	-0.320579	0.276475	1.34614e-15	2.30716e-14
PTPN4	-1.1721	0.380946	1.43803e-15	2.46273e-14
KANSL1-AS1	-2.97119	0.643578	1.44207e-15	2.46771e-14
CTR9	-1.4237	0.397257	1.46285e-15	2.50131e-14
RHEB	0.617721	0.233561	1.55956e-15	2.66457e-14
NFATC2IP	-1.36387	0.390257	1.57125e-15	2.68245e-14
AC159540.1	-3.49153	0.747992	1.58792e-15	2.70878e-14
PRDM1	-1.93905	0.56741	1.62148e-15	2.76387e-14
TMEM87A	-0.994658	0.344922	1.6505e-15	2.81114e-14
FXYD7	-2.92261	0.629477	1.65414e-15	2.81513e-14
MT-ND6	-0.735699	0.360366	1.7081e-15	2.90471e-14
ID3	-3.96714	0.959915	1.72841e-15	2.93695e-14
CARS	-0.808808	0.360595	1.75007e-15	2.97143e-14
UBE2B	0.297932	0.233731	1.81525e-15	3.07732e-14
AIDA	-1.66408	0.427455	1.88657e-15	3.19574e-14
SPCS2	2.0955	0.145205	1.95484e-15	3.30881e-14
RBMX	0.637576	0.227306	2.0659e-15	3.49408e-14
AATF	-0.620857	0.314589	2.09433e-15	3.53942e-14
IFI44L	-1.7785	0.455607	2.13572e-15	3.60658e-14
AP3S1	-0.0509881	0.244652	2.2665e-15	3.82445e-14
RP11-468E2.4	-4.13104	0.99101	2.40398e-15	4.05329e-14
EDEM2	-1.66008	0.409949	2.46926e-15	4.15695e-14
CERS2	-1.00432	0.344953	2.53765e-15	4.26877e-14
RP11-803D5.4	-3.48237	0.888138	2.68722e-15	4.51341e-14
HSF4	-3.1106	1.11057	2.7172e-15	4.56025e-14
C7orf50	-0.669028	0.30375	2.76156e-15	4.63114e-14
PTBP1	-0.68682	0.328266	2.76673e-15	4.63624e-14
TCEAL4	-4.26402	1.03558	2.81601e-15	4.70953e-14
ITSN2	-0.430607	0.294325	2.81695e-15	4.70953e-14
GTF2F1	-1.27056	0.367296	2.90458e-15	4.85232e-14
AUP1	0.0637864	0.25344	2.9421e-15	4.91124e-14
XRN2	0.207681	0.246993	3.06611e-15	5.11433e-14
YPEL1	-4.10701	1.22712	3.09181e-15	5.15325e-14
RPN2	1.25909	0.182454	3.20473e-15	5.33738e-14
FBXO18	-2.81192	0.587998	3.2326e-15	5.37968e-14
P2RX4	-0.776124	0.347804	3.42192e-15	5.68607e-14
PHGDH	-1.66798	0.532631	3.65021e-15	6.05618e-14
ANKRD10	-1.84391	0.500288	3.71955e-15	6.16653e-14
DNASE2	-1.17466	0.360073	4.06107e-15	6.7225e-14
FBXO21	-2.5626	0.556273	4.08059e-15	6.74969e-14
PRKX	-1.00949	0.333499	4.19e-15	6.92017e-14
GALK2	-2.30785	0.495852	4.405e-15	7.26975e-14
CCDC14	-2.65908	0.557702	4.41203e-15	7.27584e-14
PIAS2	-3.86439	0.780478	4.561e-15	7.51583e-14
MDM2	-1.57361	0.433919	4.61823e-15	7.60439e-14
ILF2	1.25325	0.19314	4.83967e-15	7.95698e-14
LMBR1L	-2.86153	0.634555	4.92826e-15	8.09653e-14
CSNK1A1	0.0178291	0.257512	5.10972e-15	8.38833e-14
CUTA	1.33362	0.171629	5.55292e-15	9.10905e-14
IMPDH1	-1.89789	0.465434	5.75704e-15	9.42969e-14
ARFGAP3	-1.22215	0.350486	6.61897e-15	1.08171e-13
TKTL1	-5.0837	1.81211	6.75255e-15	1.10271e-13
HIST1H2AH	-5.34445	1.40161	6.9604e-15	1.13496e-13
TRAFD1	-1.83588	0.438513	7.05441e-15	1.14943e-13
PABPC4	-1.68271	0.40936	7.07282e-15	1.15082e-13
PXN	-2.0174	0.485673	7.07355e-15	1.15082e-13
RTF1	0.261194	0.230366	8.12973e-15	1.32069e-13
IFNAR1	-1.77923	0.415375	8.25681e-15	1.34033e-13
HPS4	-3.00839	0.627244	8.72597e-15	1.41544e-13
PDIA4	-0.058405	0.266246	8.95274e-15	1.45006e-13
ALDH16A1	-1.68089	0.409985	9.15875e-15	1.48148e-13
CHMP7	-1.77672	0.421957	9.16027e-15	1.48148e-13
PNPLA2	-2.01591	0.462608	9.36821e-15	1.51398e-13
HMGN1	2.39345	0.145714	9.49565e-15	1.53344e-13
VSIG1	-6.83117	2.35714	9.72931e-15	1.56885e-13
MSH2	-2.19123	0.506073	9.60253e-15	1.54955e-13
VRK1	-0.38655	0.297307	9.90351e-15	1.59576e-13
GCHFR	-0.620966	0.291462	1.01201e-14	1.62825e-13
NCAPD3	-2.09673	0.499984	1.02053e-14	1.64076e-13
CASP3	-0.535006	0.309187	1.03981e-14	1.67052e-13
TRABD2A	-1.73963	0.401538	1.15331e-14	1.8515e-13
KIF18A	-4.17651	0.91567	1.15952e-14	1.8601e-13
RAP2B	-2.32301	0.55525	1.16354e-14	1.86517e-13
C16orf86	-5.06029	1.26786	1.2177e-14	1.95055e-13
LTBP4	-3.05426	0.613312	1.24994e-14	1.99927e-13
UNC45A	-1.69897	0.422351	1.41192e-14	2.25339e-13
GGNBP2	-0.125601	0.258878	1.45132e-14	2.31458e-13
SMPD1	-1.6778	0.396699	1.45432e-14	2.31766e-13
SSU72	0.811943	0.193173	1.47214e-14	2.34434e-13
MAF1	-0.0986932	0.256111	1.52424e-14	2.42378e-13
CNOT10	-2.49486	0.505324	1.57809e-14	2.50758e-13
CDK2	-2.51559	0.560832	1.76967e-14	2.80995e-13
SQSTM1	1.09321	0.208768	1.77931e-14	2.8232e-13
MRPL10	-1.36581	0.370518	1.79974e-14	2.85354e-13
GINS4	-3.41498	0.747577	1.80616e-14	2.86163e-13
UPF2	-0.718838	0.31678	1.9111e-14	3.0257e-13
MIS18A	-2.09605	0.472045	1.92013e-14	3.03779e-13
RAB8A	0.132947	0.247683	2.00873e-14	3.17565e-13
RNF10	-1.44675	0.395606	2.02821e-14	3.20258e-13
LGALS9	-1.22728	0.338187	2.0287e-14	3.20258e-13
LGALS3BP	-0.198982	0.253445	2.22435e-14	3.50511e-13
SAMD9L	0.195769	0.252878	2.22516e-14	3.50511e-13
P2RY8	-2.20649	0.527111	2.24418e-14	3.53251e-13
NANS	0.111637	0.236107	2.4546e-14	3.85816e-13
PRR24	-3.55406	0.732083	2.4751e-14	3.88759e-13
GMDS	-2.24346	0.443084	2.60495e-14	4.08859e-13
PSMA2-1	1.64359	0.161632	2.75456e-14	4.3203e-13
TUBB4B	1.72019	0.240538	2.9203e-14	4.57695e-13
MTFR2	-2.84405	0.591813	2.94013e-14	4.60473e-13
PMAIP1	-0.842186	0.365449	3.09128e-14	4.83797e-13
NDUFB5	0.635634	0.195023	3.15857e-14	4.93974e-13
MTF2	-0.576528	0.293192	3.16188e-14	4.94138e-13
LRCH4	-0.767297	0.301627	3.1727e-14	4.95473e-13
JAKMIP1	-1.78935	0.678479	3.21801e-14	5.02189e-13
HMGA1	0.108706	0.267567	3.48382e-14	5.42506e-13
CLEC2D	0.104766	0.277478	3.48698e-14	5.42611e-13
DIP2A	-3.04464	0.651407	3.51344e-14	5.46338e-13
DDX46	0.745381	0.209217	3.57801e-14	5.55981e-13
STT3A	-2.25764	0.481259	3.6042e-14	5.59652e-13
RBM10	-2.15069	0.47442	3.69129e-14	5.72767e-13
DNM2	-1.43801	0.394096	4.01669e-14	6.22374e-13
ASH1L	-1.58199	0.398713	4.04898e-14	6.2693e-13
TNFRSF14	-0.109348	0.238953	4.16706e-14	6.44756e-13
PLGRKT	-0.289104	0.267986	4.27841e-14	6.61515e-13
TROAP	-2.04385	0.61542	4.39311e-14	6.78288e-13
PPCS	-0.486396	0.268071	4.45078e-14	6.86705e-13
ABCG2	-3.84207	0.826174	4.8838e-14	7.52983e-13
EGLN2	-0.555308	0.279562	4.95112e-14	7.62822e-13
RPS6KB2	-0.489325	0.283976	5.11485e-14	7.87492e-13
ITGB3BP	-1.36657	0.373062	5.1668e-14	7.94929e-13
MAGEF1	-3.92963	0.831641	5.2213e-14	8.02747e-13
HSPA9	0.226082	0.245047	5.23486e-14	8.04265e-13
DDX24	0.545705	0.21921	5.36448e-14	8.23599e-13
ZDHHC4	-1.67433	0.369793	5.53069e-14	8.4852e-13
GLOD4	-0.819763	0.300145	5.56771e-14	8.53598e-13
DSTN	0.82952	0.205942	5.62339e-14	8.61529e-13
NOC2L	-1.10603	0.338381	5.66419e-14	8.6717e-13
SLC16A7	-4.01452	0.783649	5.71051e-14	8.73035e-13
BNIP2	-0.830136	0.306936	5.7419e-14	8.77219e-13
NAPA	0.142777	0.226971	5.89926e-14	9.00628e-13
XRCC1	-2.45428	0.519591	5.92537e-14	9.03981e-13
ALKBH5	-1.56454	0.384136	5.98897e-14	9.13046e-13
IL2RG	2.79441	0.124278	6.00585e-14	9.14979e-13
FBXO43	-5.74667	1.49235	6.04543e-14	9.19082e-13
CMTM6	0.737115	0.249669	6.01877e-14	9.15668e-13
NT5DC1	-2.00825	0.416287	6.01859e-14	9.15668e-13
TMEM237	-2.93472	0.623401	6.17847e-14	9.38654e-13
DEAF1	-2.81217	0.532657	6.26354e-14	9.50916e-13
TMEM143	-4.67154	1.01934	6.53194e-14	9.90973e-13
FTH1	5.61318	0.114191	6.55399e-14	9.93627e-13
M6PR	-0.359436	0.277749	6.59704e-14	9.99071e-13
MTMR14	-1.04537	0.326679	6.59906e-14	9.99071e-13
POLQ	-4.71356	1.11165	7.21626e-14	1.09175e-12
TBC1D22A	-2.55902	0.519188	7.32494e-14	1.10743e-12
XIST	-2.09517	0.593375	7.35724e-14	1.11154e-12
MAPK13	-2.91413	0.647625	7.79551e-14	1.17531e-12
DCLRE1C	-2.09736	0.451175	8.22367e-14	1.23901e-12
LSR	-2.99515	0.71148	8.38311e-14	1.26216e-12
TLR1	-4.76446	1.09275	8.43804e-14	1.26867e-12
PRKD2	-1.56133	0.378861	8.42346e-14	1.26736e-12
HPSE	-3.46205	0.718579	8.47121e-14	1.27278e-12
SMYD2	-2.15507	0.418976	8.50449e-14	1.2769e-12
CSE1L	-1.86848	0.433171	8.58165e-14	1.2876e-12
VPS13C	-2.1944	0.458856	8.61258e-14	1.29135e-12
EHMT2	-2.80041	0.574717	8.62594e-14	1.29247e-12
PTTG1	0.927408	0.305698	9.69459e-14	1.45159e-12
ARID4B	0.075226	0.240179	1.03936e-13	1.55518e-12
STAG1	-2.48724	0.515195	1.04521e-13	1.56288e-12
HEBP2	-0.721018	0.328847	1.05008e-13	1.56907e-12
SPSB1	-3.54515	0.940938	1.05443e-13	1.57449e-12
RAP1GDS1	-2.03721	0.431228	1.0708e-13	1.59785e-12
ORAI3	-2.24196	0.474879	1.10696e-13	1.65067e-12
SF3A3	-0.432639	0.274428	1.11103e-13	1.65561e-12
EMB	-0.191198	0.26082	1.13893e-13	1.69603e-12
PRDX2	2.13475	0.139889	1.18818e-13	1.76695e-12
TNIK	-2.47406	0.501371	1.28447e-13	1.90755e-12
DDOST	0.263453	0.213914	1.29546e-13	1.92125e-12
NIPAL3	-2.67571	0.530604	1.29455e-13	1.92121e-12
ODF3B	-3.1904	0.622457	1.30151e-13	1.92891e-12
ACTN1	-2.12601	0.490864	1.32293e-13	1.95932e-12
DECR1	0.180137	0.22723	1.36555e-13	2.02106e-12
RAB11B	-0.505009	0.267502	1.41625e-13	2.09326e-12
CKS2	0.646192	0.282598	1.41986e-13	2.09718e-12
FRMD4B	-1.28541	0.402308	1.42679e-13	2.10599e-12
PRR11	-3.38044	0.773046	1.45709e-13	2.14926e-12
UPF3A	-0.841954	0.301144	1.48564e-13	2.18988e-12
RNF26	-2.54033	0.531908	1.59949e-13	2.35293e-12
DEF6	0.266899	0.225511	1.61512e-13	2.37432e-12
LCMT1	-0.949957	0.296001	1.62261e-13	2.38373e-12
WDHD1	-3.17434	0.653954	1.6288e-13	2.3912e-12
SAFB2	-1.17287	0.350447	1.73435e-13	2.54445e-12
CHEK1	-1.58962	0.43677	1.75804e-13	2.57574e-12
PTPN18	-1.59352	0.385057	1.76844e-13	2.58558e-12
ALOX5	-3.67331	0.788207	1.79181e-13	2.61643e-12
RP11-138A9.1	-3.20646	0.713115	1.79453e-13	2.61864e-12
SLC3A2	0.703402	0.22373	1.84069e-13	2.68421e-12
LARS	-0.706759	0.29099	1.88432e-13	2.74416e-12
SH3GL1	-2.19198	0.472636	2.11644e-13	3.08014e-12
FUT7	0.32325	0.414409	2.13356e-13	3.10298e-12
RBM17	0.540405	0.227635	2.18813e-13	3.18023e-12
PPM1K	-0.452812	0.271925	2.19111e-13	3.18244e-12
ACSF3	-2.5791	0.525114	2.46338e-13	3.57313e-12
BAG6	-1.49518	0.372489	2.52516e-13	3.65787e-12
CNP	-1.49971	0.387774	2.5679e-13	3.71732e-12
RAB7L1	-1.20075	0.363851	2.64131e-13	3.82105e-12
DHX58	-3.15944	0.631993	2.64996e-13	3.83102e-12
SRP68	-0.856742	0.305237	2.74817e-13	3.97037e-12
CNOT8	-1.67812	0.388489	2.75478e-13	3.97728e-12
UQCRC2	0.744265	0.186503	2.82167e-13	4.07116e-12
CTD-2521M24.9	-3.19442	0.621306	2.88292e-13	4.15678e-12
SARS	0.141993	0.227236	2.91499e-13	4.20024e-12
MAD2L2	-0.572026	0.315288	3.41502e-13	4.91749e-12
EIF2B1	-0.94772	0.307654	3.52673e-13	5.07166e-12
ACSL6	-4.69067	1.09909	3.55309e-13	5.10619e-12
CDC42SE2	0.444308	0.210835	3.56696e-13	5.12275e-12
ULK3	-2.22245	0.456754	3.57532e-13	5.13137e-12
SNCA	-4.07101	0.868758	3.76458e-13	5.39945e-12
RUFY1	-1.94737	0.410709	3.77793e-13	5.41503e-12
CEP350	-1.86498	0.418838	3.85684e-13	5.5245e-12
ANKZF1	-2.3795	0.463561	3.9941e-13	5.71361e-12
SUV39H1	-3.47691	0.736902	4.0085e-13	5.73045e-12
SLC26A11	-4.28871	1.09945	4.17066e-13	5.95445e-12
HNRNPM	1.67298	0.173301	4.22562e-13	6.02898e-12
RPS6KA4	-2.99403	0.58304	4.33284e-13	6.17791e-12
YTHDF2	-0.0908616	0.237779	4.45502e-13	6.34382e-12
PPP1R3E	-3.51818	0.653929	4.62961e-13	6.58383e-12
NSMCE4A	-0.829049	0.288631	4.98093e-13	7.07882e-12
C17orf62	-0.400863	0.261755	5.27119e-13	7.48646e-12
SLC43A3	-2.74008	0.653861	5.27608e-13	7.48853e-12
VPS35	-0.453993	0.257659	5.36243e-13	7.60614e-12
IFI27L1	-1.44438	0.385959	5.39265e-13	7.64403e-12
AURKA	-1.32129	0.481543	5.50145e-13	7.79318e-12
HAUS5	-3.46596	0.671378	5.51816e-13	7.81178e-12
SPSB3	-1.07311	0.317878	5.6359e-13	7.97328e-12
BEX4	-1.68087	0.359613	5.88302e-13	8.3175e-12
CYB561A3	-2.3028	0.466667	6.12332e-13	8.64042e-12
ZNF148	-1.37348	0.340287	6.33513e-13	8.93352e-12
GRK6	-0.397586	0.268676	6.5787e-13	9.25988e-12
OXA1L	-0.282783	0.235924	6.57931e-13	9.25988e-12
SMYD4	-3.31876	0.669347	6.5768e-13	9.25988e-12
CHMP3	-1.62001	0.361038	6.76086e-13	9.50926e-12
MZB1	-1.05859	0.356041	6.98063e-13	9.81203e-12
ARL5A	-0.0895652	0.243451	6.98528e-13	9.81225e-12
BDH2	-2.2695	0.43734	7.04118e-13	9.8844e-12
TUFM	1.11235	0.171936	7.70612e-13	1.0797e-11
VCL	-3.77055	0.85513	7.732e-13	1.08263e-11
SLFN13	-4.06961	0.857878	7.76046e-13	1.08592e-11
CUTC	-1.17949	0.31848	7.92324e-13	1.10798e-11
STAT2	-3.16098	0.598326	8.19267e-13	1.14493e-11
GIMAP1	-0.413604	0.253379	8.51239e-13	1.18884e-11
RBM23	-1.67689	0.377057	8.53416e-13	1.19112e-11
MRPS35	-0.548909	0.264686	8.6086e-13	1.20074e-11
RP4-575N6.4	-4.62618	1.05815	8.85105e-13	1.23377e-11
NAGPA	-2.99465	0.557058	8.93785e-13	1.24507e-11
TRANK1	-4.22455	0.86465	9.1419e-13	1.27269e-11
RFC2	-0.888234	0.337172	9.2365e-13	1.28503e-11
ACP5	-2.05158	0.379672	9.40807e-13	1.30807e-11
TSPAN18	-5.4356	1.35491	9.57918e-13	1.33101e-11
SCAPER	-2.92387	0.542817	9.77041e-13	1.35627e-11
YWHAH	0.700624	0.232199	9.77338e-13	1.35627e-11
TRAIP	-4.3316	0.916969	9.82061e-13	1.36195e-11
SMC5	-1.44016	0.363905	9.91299e-13	1.37389e-11
GLUD1	-1.15653	0.338854	9.98633e-13	1.38318e-11
IL1R2	-6.21261	3.75932	1.03467e-12	1.43127e-11
UAP1	-2.68092	0.516357	1.02731e-12	1.422e-11
HM13	0.321859	0.211201	1.06225e-12	1.4685e-11
GOLGA4	-0.926533	0.311144	1.06799e-12	1.4755e-11
IPO9	-2.51228	0.503854	1.07905e-12	1.48982e-11
PPP1R10	-1.83989	0.405288	1.0957e-12	1.51186e-11
WDR70	-2.60849	0.493024	1.09864e-12	1.51496e-11
RBCK1	-0.253534	0.236397	1.12325e-12	1.54694e-11
B4GALT3	-1.10128	0.32293	1.12286e-12	1.54694e-11
TMEM140	-2.80793	0.537147	1.1364e-12	1.56406e-11
PLK4	-4.04426	0.828739	1.13719e-12	1.56415e-11
PYURF	0.492067	0.196211	1.13821e-12	1.56457e-11
NUP93	-1.71032	0.392959	1.16574e-12	1.6014e-11
TINF2	-0.457824	0.255464	1.16778e-12	1.60319e-11
PTPN2	-0.39311	0.257513	1.17851e-12	1.61691e-11
C1orf56	-1.49359	0.40535	1.19305e-12	1.63582e-11
CDKN1B	-1.92812	0.419023	1.2013e-12	1.6461e-11
NT5E	-4.43869	1.37039	1.29978e-12	1.77993e-11
KLF6	0.48396	0.21146	1.3425e-12	1.83728e-11
MORC3	-2.32355	0.458414	1.34461e-12	1.83901e-11
IRF2	-0.401013	0.262046	1.35108e-12	1.8467e-11
GNPTAB	-1.07583	0.320658	1.37001e-12	1.8714e-11
MASTL	-3.41948	0.694305	1.37727e-12	1.88014e-11
FH	-0.894992	0.301914	1.39479e-12	1.90287e-11
DDX11	-3.9501	0.834136	1.42952e-12	1.94903e-11
USP18	-1.49783	0.373731	1.44892e-12	1.97424e-11
ZNF277	-2.05313	0.397518	1.45244e-12	1.9778e-11
MCM4	-2.10669	0.495159	1.46738e-12	1.99691e-11
CLINT1	-1.3257	0.335272	1.48407e-12	2.01836e-11
NKTR	-0.672912	0.281866	1.4895e-12	2.02447e-11
GRIPAP1	-1.68957	0.381621	1.52632e-12	2.07323e-11
RFXAP	-3.43655	0.67976	1.55767e-12	2.11449e-11
TMX4	-2.12337	0.471234	1.56565e-12	2.124e-11
NINJ1	0.042581	0.242935	1.58548e-12	2.14957e-11
USF2	-1.57992	0.354239	1.6541e-12	2.23982e-11
TPRKB	0.0442225	0.234768	1.68166e-12	2.27572e-11
RICTOR	-2.14782	0.434263	1.72841e-12	2.33753e-11
ATPAF1	-1.22107	0.312897	1.77955e-12	2.4052e-11
TPGS2	-0.464206	0.260238	1.80729e-12	2.43967e-11
PAPOLA	0.42202	0.200571	1.85068e-12	2.49515e-11
NXF1	-2.30979	0.45055	1.85745e-12	2.50274e-11
PHF7	-4.30244	0.91778	1.9787e-12	2.66282e-11
ELOVL5	-1.17389	0.325927	2.03859e-12	2.74172e-11
PSMB9	2.80213	0.108089	2.04179e-12	2.74434e-11
PCMT1	0.993414	0.181655	2.27339e-12	3.04998e-11
RABL6	-1.18728	0.336911	2.27972e-12	3.05659e-11
SDHD	-0.128861	0.230229	2.28513e-12	3.06197e-11
GPANK1	-0.945248	0.305013	2.33533e-12	3.12539e-11
ZC2HC1A	-3.13602	0.929202	2.35098e-12	3.1444e-11
SNW1	0.283278	0.212887	2.41545e-12	3.22666e-11
REEP4	-1.56635	0.406347	2.48311e-12	3.31502e-11
MGST2	-1.83896	0.377712	2.49948e-12	3.33484e-11
ATP6V0D1	-0.0661742	0.232228	2.50372e-12	3.33845e-11
RBBP8	-2.39342	0.489749	2.53651e-12	3.3801e-11
AC093818.1	-5.51628	1.30305	2.59641e-12	3.4557e-11
DNMT1	0.191257	0.256679	2.59552e-12	3.4557e-11
GAMT	-2.64756	0.447208	2.63172e-12	3.50056e-11
S100A4	5.1967	0.139004	2.68781e-12	3.57299e-11
UBL7-AS1	-3.38516	0.669752	2.69135e-12	3.5755e-11
ABCB7	-2.68273	0.503035	2.70298e-12	3.58877e-11
AIRE	-4.97103	2.59423	2.84329e-12	3.77277e-11
AC078883.3	-4.63242	0.925003	2.8536e-12	3.78414e-11
CRLF3	-1.69925	0.369454	2.87978e-12	3.81422e-11
MED10	0.368335	0.205384	3.17993e-12	4.20155e-11
UBXN11	-2.53382	0.497766	3.26584e-12	4.31245e-11
DCAF8	-2.70753	0.516717	3.28604e-12	4.33649e-11
VWA5A	-4.11859	0.809084	3.35455e-12	4.42423e-11
LAMP1	-0.455309	0.262339	3.37221e-12	4.44483e-11
SEC23B	-0.984539	0.287122	3.37518e-12	4.44606e-11
PARP10	-1.96451	0.390799	3.39783e-12	4.47319e-11
SYTL3	-0.776869	0.283782	3.41946e-12	4.49896e-11
ZMAT2	0.168971	0.211768	3.51277e-12	4.61893e-11
TAX1BP1	0.745719	0.190822	3.65331e-12	4.80083e-11
MEF2A	-3.09606	0.596381	3.67774e-12	4.83002e-11
SUCLG2	-1.28399	0.294406	3.75231e-12	4.92499e-11
DCTN1	-2.7319	0.522875	3.76967e-12	4.9448e-11
ANKRD44	-1.48546	0.356727	4.05629e-12	5.31757e-11
ZNF414	-2.42441	0.445594	4.17082e-12	5.46443e-11
RPL14	4.46414	0.0707712	4.21294e-12	5.5163e-11
MORF4L2	-0.471873	0.249981	4.23735e-12	5.54493e-11
CWF19L2	-1.96035	0.407	4.26928e-12	5.58335e-11
BAZ2A	-1.97799	0.413473	4.34708e-12	5.6817e-11
RMI2	-1.88704	0.430611	4.47878e-12	5.84682e-11
ACO2	-0.684552	0.26781	4.8012e-12	6.26398e-11
STT3B	-1.44653	0.34806	4.80651e-12	6.26715e-11
SHISA5	-0.774337	0.278365	4.81186e-12	6.27037e-11
TMSB10	6.56562	0.0642318	4.90229e-12	6.38059e-11
HECTD1	-1.50486	0.347345	5.02474e-12	6.53606e-11
UBA7	-2.27482	0.39885	5.42532e-12	7.04872e-11
AARS	-2.14759	0.429172	5.50405e-12	7.14249e-11
LRRC45	-3.15607	0.586735	5.54007e-12	7.18496e-11
HNRNPA2B1	3.01688	0.130827	5.83306e-12	7.55595e-11
ZNF224	-3.04771	0.580379	5.94968e-12	7.70243e-11
ACIN1	-1.17511	0.32849	5.96019e-12	7.71146e-11
RP11-798M19.6	-5.77225	1.37111	6.01893e-12	7.78283e-11
FNBP4	-1.34309	0.334816	6.0655e-12	7.83841e-11
RIPK2	-4.85919	1.16794	6.10888e-12	7.8898e-11
CD164	0.472769	0.201931	6.18565e-12	7.97949e-11
HIAT1	-1.8129	0.389555	6.19007e-12	7.98047e-11
SPTSSA	-1.38882	0.340005	6.22755e-12	8.02404e-11
SLC39A7	-1.70433	0.38285	6.47793e-12	8.34172e-11
ARAF	-1.59915	0.360547	6.5187e-12	8.38927e-11
HDAC6	-3.72206	0.728268	6.64499e-12	8.54675e-11
BNIP3	-2.82211	0.48997	6.67703e-12	8.58289e-11
JHDM1D-AS1	-3.9423	0.999799	6.74561e-12	8.66594e-11
ARFGAP2	-1.53542	0.356233	7.03708e-12	9.03506e-11
KIF20A	-4.32218	0.947555	7.15868e-12	9.18579e-11
NFKBIZ	-2.51662	0.469148	7.20606e-12	9.2372e-11
TARSL2	-3.02418	0.546989	7.20722e-12	9.2372e-11
FIP1L1	-0.534181	0.263632	7.22995e-12	9.26088e-11
MGST3	0.511695	0.192079	7.26076e-12	9.29488e-11
ROCK1	-0.206955	0.242219	7.36453e-12	9.41666e-11
ARID3A	-3.36401	0.623996	7.37226e-12	9.42102e-11
STAU1	-1.07319	0.30116	7.37898e-12	9.42408e-11
VPS4B	-1.11976	0.313654	7.96323e-12	1.01584e-10
ADAM15	-2.92422	0.516654	8.38803e-12	1.0694e-10
PCNT	-2.9307	0.566001	8.86941e-12	1.13011e-10
AP1S2	-0.618728	0.254658	9.10831e-12	1.15987e-10
TREX1	-0.980254	0.277468	9.37507e-12	1.19245e-10
MOSPD3	0.0661045	0.259681	9.50984e-12	1.20818e-10
FAM159A	-3.92483	0.771178	9.70227e-12	1.23191e-10
CEP57L1	-3.17643	0.583328	1.03215e-11	1.30977e-10
FAM21C	-4.36074	0.85536	1.03449e-11	1.31163e-10
TAP2-1	-0.254675	0.24427	1.03481e-11	1.31163e-10
C7orf55-LUC7L2	-1.02296	0.301921	1.06743e-11	1.35218e-10
SMU1	-1.36088	0.32659	1.10893e-11	1.40312e-10
ZNF524	-1.44441	0.313214	1.11688e-11	1.41236e-10
TMEM14C	-0.10669	0.226078	1.1379e-11	1.43811e-10
DLGAP4	-2.11885	0.433739	1.15048e-11	1.45316e-10
KIF14	-3.47697	0.731644	1.18513e-11	1.49606e-10
HPS1	-1.12638	0.306134	1.23403e-11	1.55689e-10
WBP2	-0.76135	0.273734	1.32419e-11	1.66871e-10
CENPL	-3.06956	0.576245	1.32695e-11	1.67122e-10
TTC19	-1.31873	0.321875	1.38689e-11	1.7447e-10
SBK1	-5.53003	1.49524	1.39859e-11	1.75738e-10
ATXN10	-0.568305	0.250712	1.39638e-11	1.75562e-10
CENPJ	-3.07225	0.584795	1.40354e-11	1.76258e-10
HAPLN3	-0.0247629	0.224318	1.42292e-11	1.78581e-10
CLSTN1	-2.56349	0.460652	1.43995e-11	1.8052e-10
CXXC1	-1.55371	0.338083	1.44472e-11	1.8091e-10
WHSC1	-2.30913	0.457897	1.46444e-11	1.83169e-10
NAPRT1	-0.9777	0.301201	1.5296e-11	1.91209e-10
RNMT	-0.961803	0.287448	1.61023e-11	2.01173e-10
IKBKB	-2.76901	0.50673	1.65166e-11	2.0623e-10
FBXO9	-1.54187	0.348523	1.67761e-11	2.09351e-10
ENTPD6	-3.535	0.642439	1.6788e-11	2.09379e-10
RP13-977J11.2	-4.25973	0.773272	1.71146e-11	2.13331e-10
SMG1	-2.67318	0.507327	1.72273e-11	2.14613e-10
STARD7	-1.59777	0.361971	1.76133e-11	2.19296e-10
C1orf112	-2.51148	0.598816	1.793e-11	2.23112e-10
BRMS1	-0.49515	0.254348	1.79592e-11	2.23348e-10
IFNAR2	-1.79227	0.36448	1.80641e-11	2.24525e-10
CCP110	-2.65822	0.520449	1.88511e-11	2.34173e-10
TSPAN15	-1.94083	0.525826	1.89156e-11	2.3484e-10
MAP4K4	-2.90639	0.51763	1.89982e-11	2.35731e-10
KIAA1009	-3.93487	0.735829	1.94393e-11	2.41067e-10
OSBPL8	-0.1745	0.22775	2.01983e-11	2.50338e-10
TSHR	-6.13555	1.97507	2.03844e-11	2.52357e-10
PYCR2	-0.296301	0.23023	2.02803e-11	2.51211e-10
SMARCE1	-0.461518	0.251273	2.04823e-11	2.53425e-10
RPA2	0.426183	0.201544	2.0603e-11	2.54774e-10
APEH	-1.02226	0.279885	2.1069e-11	2.60388e-10
MCMBP	-1.59781	0.374624	2.14761e-11	2.65269e-10
GIMAP2	-1.14676	0.283884	2.17236e-11	2.68174e-10
GPR171	1.5947	0.174385	2.21615e-11	2.73426e-10
CLPX	-2.05543	0.406314	2.248e-11	2.77199e-10
COASY	-1.41243	0.323755	2.30077e-11	2.83545e-10
CYB561D2	-0.55253	0.251597	2.30348e-11	2.83718e-10
NELFCD	-1.25466	0.309675	2.31866e-11	2.85426e-10
LSM3	1.31286	0.166676	2.43017e-11	2.98816e-10
AUH	-1.66761	0.368679	2.51795e-11	3.09435e-10
UBE2J1	-1.44923	0.338071	2.61082e-11	3.20487e-10
CCND3	1.63763	0.169962	2.62657e-11	3.22239e-10
ZBTB24	-1.95071	0.38186	2.63822e-11	3.23487e-10
KPNA2	0.567486	0.261645	2.65988e-11	3.25959e-10
GADD45A	-1.13211	0.329723	2.69884e-11	3.30547e-10
TXNDC12	-0.315523	0.242504	2.7195e-11	3.32891e-10
PTP4A1	-0.935054	0.271148	2.73287e-11	3.3434e-10
SLC39A8	-0.590156	0.252289	2.75531e-11	3.36895e-10
SETDB2	-3.54147	0.633186	2.86706e-11	3.50363e-10
HNRNPA1L2	-2.28583	0.408361	3.15398e-11	3.84994e-10
ECI1	-2.39648	0.435912	3.17512e-11	3.87358e-10
TMEM55B	-1.84529	0.37372	3.22561e-11	3.93297e-10
GGA2	-3.1706	0.549342	3.31976e-11	4.0455e-10
RP11-138A9.2	-3.76325	0.801133	3.35223e-11	4.08279e-10
CCBL1	-4.41098	0.881324	3.53783e-11	4.30643e-10
NRM	-2.88323	0.516851	3.59566e-11	4.37194e-10
VMP1	0.357469	0.20428	3.62829e-11	4.40916e-10
UBAP1	-2.28323	0.441641	3.63167e-11	4.4108e-10
ASB16-AS1	-3.85881	0.689728	3.64441e-11	4.42382e-10
MLH1	-1.93468	0.379793	3.66753e-11	4.44829e-10
ZNF131	-1.86512	0.373058	3.66865e-11	4.44829e-10
DLG1	-2.89646	0.524763	3.75389e-11	4.54902e-10
ANAPC13	-1.66701	0.338914	3.7559e-11	4.54902e-10
HSPA5	2.11865	0.158163	3.77635e-11	4.57125e-10
ILF3	-0.572377	0.265139	3.80956e-11	4.60889e-10
SEC63	-0.805536	0.263964	3.93691e-11	4.76032e-10
TC2N	-1.60921	0.342252	3.96637e-11	4.78914e-10
AC074289.1	-6.46828	1.57606	4.1636e-11	5.02328e-10
REPIN1	-3.17191	0.549386	4.29258e-11	5.17603e-10
DIS3L	-3.84521	0.686349	4.31403e-11	5.19901e-10
NASP	0.597708	0.225936	4.33263e-11	5.21854e-10
DVL2	-3.05783	0.542029	4.38322e-11	5.27656e-10
C16orf59	-3.61083	0.671542	4.45932e-11	5.36316e-10
RBM6	-1.5066	0.335541	4.46579e-11	5.36707e-10
SLC43A1	-4.4651	0.859375	4.53688e-11	5.44951e-10
LRR1	-1.06373	0.315043	4.54559e-11	5.45697e-10
SOX4	-3.562	0.914115	4.74219e-11	5.68672e-10
KIAA0907	-2.34254	0.442019	4.73999e-11	5.68672e-10
PBRM1	-1.01419	0.293501	4.76592e-11	5.71203e-10
ZFAND1	-1.25429	0.28274	4.83315e-11	5.78943e-10
PRCC	-1.14474	0.301139	4.87348e-11	5.83453e-10
AGMAT	-2.46169	0.405829	4.89271e-11	5.85112e-10
TTC17	-2.41745	0.441168	5.03101e-11	6.01321e-10
DDX54	-1.47186	0.329157	5.13086e-11	6.1292e-10
FAM45A	-0.603819	0.255148	5.56608e-11	6.63456e-10
GNL2	-0.679114	0.25743	5.58178e-11	6.64964e-10
ANKRA2	-2.72811	0.482551	5.60914e-11	6.67858e-10
CREBRF	-3.26012	0.577228	5.64995e-11	6.7235e-10
PARN	-2.73017	0.471372	5.70499e-11	6.7853e-10
STIM2	-1.98233	0.365728	6.03851e-11	7.17806e-10
RPA1	-0.754244	0.269796	6.05808e-11	7.1974e-10
IGSF9B	-3.98676	0.706607	6.09063e-11	7.23213e-10
GIMAP5	0.487933	0.189871	6.17584e-11	7.32931e-10
ITFG1	-1.57743	0.335548	6.37306e-11	7.55925e-10
PHKB	-3.15937	0.551673	6.38286e-11	7.56676e-10
ZNF106	-1.21676	0.299594	6.97156e-11	8.26017e-10
KEAP1	-1.12856	0.293008	7.00996e-11	8.30115e-10
ESYT1	-0.809939	0.282218	7.2667e-11	8.6005e-10
PFKP	-0.695261	0.283094	7.3388e-11	8.68112e-10
RANBP3	-1.78171	0.35946	7.47812e-11	8.84013e-10
PECR	-2.53512	0.417661	7.48133e-11	8.84013e-10
KDM3A	-3.57684	0.661679	7.52723e-11	8.88956e-10
DGKZ	-1.90907	0.367219	8.02706e-11	9.47472e-10
ZC3H7A	-2.20808	0.409846	8.52822e-11	1.00499e-09
AKAP17A	-1.42389	0.335496	8.54761e-11	1.00673e-09
CBX3	0.751593	0.181902	8.65219e-11	1.0185e-09
GOLGA7	-0.690442	0.257927	8.73866e-11	1.02812e-09
RP11-356I2.4	-4.65353	0.902	8.76859e-11	1.03109e-09
PRPF4	-2.44673	0.446955	8.87833e-11	1.04343e-09
POLD2	-0.558434	0.257671	8.89533e-11	1.04487e-09
DAZAP2	0.410617	0.184872	9.10962e-11	1.06946e-09
DOCK11	-2.69861	0.490734	9.14168e-11	1.07265e-09
ZNF688	-1.58235	0.326832	9.29973e-11	1.0906e-09
VPS37B	-2.63621	0.449507	9.50463e-11	1.11403e-09
PSMF1	-0.194382	0.218108	9.78475e-11	1.14564e-09
RPN1	-0.573944	0.251321	9.80091e-11	1.14691e-09
COPS3	0.0139237	0.217081	9.88525e-11	1.15616e-09
CLIP1	-1.42855	0.316311	9.91652e-11	1.1592e-09
FMNL1	-0.330529	0.245837	1.00636e-10	1.17576e-09
SASS6	-2.33079	0.438477	1.05048e-10	1.22599e-09
HERC2	-2.81864	0.506592	1.09007e-10	1.27152e-09
DTYMK	-0.123234	0.265109	1.10053e-10	1.28303e-09
TBC1D14	-3.61635	0.641733	1.10329e-10	1.28557e-09
APPBP2	-2.53525	0.443688	1.10996e-10	1.29195e-09
VRK3	-1.30469	0.30101	1.13513e-10	1.32055e-09
CLPTM1	-1.10408	0.300028	1.1594e-10	1.34806e-09
GTF2H2	-1.85859	0.397222	1.21789e-10	1.41531e-09
LYRM9	-3.46314	0.56715	1.2281e-10	1.42622e-09
RAD23B	-0.789471	0.261596	1.22859e-10	1.42622e-09
SLC33A1	-2.49641	0.421177	1.25562e-10	1.45683e-09
RFWD2	-2.19525	0.397505	1.27954e-10	1.48379e-09
WIPF1	0.246674	0.207671	1.29837e-10	1.50482e-09
CSGALNACT2	-2.30433	0.441066	1.30019e-10	1.50613e-09
EBLN2	-4.58054	0.917375	1.30547e-10	1.51145e-09
PITHD1	-0.900019	0.277371	1.30911e-10	1.51486e-09
CYFIP2	-1.17048	0.287486	1.32537e-10	1.53286e-09
DIAPH1	-0.567709	0.25931	1.36107e-10	1.57331e-09
PIGT	-1.25022	0.306196	1.36484e-10	1.57684e-09
GRN	-1.36548	0.316334	1.37559e-10	1.58842e-09
SET	1.22193	0.172627	1.39652e-10	1.61172e-09
SYNE3	-3.31661	0.66646	1.41196e-10	1.62868e-09
ARF6	1.44069	0.153875	1.47274e-10	1.697e-09
GKAP1	-5.55846	1.2662	1.54061e-10	1.77146e-09
ARHGAP4	-1.53411	0.308123	1.56516e-10	1.79873e-09
NDUFB4	1.66119	0.128911	1.57078e-10	1.80425e-09
GTF3C5	-1.97704	0.371522	1.5932e-10	1.82904e-09
PDK1	-4.47109	0.838607	1.63595e-10	1.87713e-09
CEP68	-4.52746	0.928514	1.64086e-10	1.88177e-09
PIH1D1	-0.107952	0.216367	1.68889e-10	1.93584e-09
CCNF	-3.62245	0.648974	1.69451e-10	1.94125e-09
MVP	0.531891	0.18821	1.70941e-10	1.9573e-09
ELP2	-1.99982	0.374146	1.72709e-10	1.9765e-09
MPHOSPH8	0.111356	0.200375	1.73271e-10	1.98188e-09
HERPUD2	-2.29309	0.417029	1.86737e-10	2.13256e-09
SURF1	-0.866632	0.254116	1.88408e-10	2.15052e-09
CIR1	-0.377411	0.223964	1.88967e-10	2.15577e-09
PPHLN1	0.0555611	0.197981	1.95237e-10	2.22496e-09
APOBEC3B	-3.80511	1.07497	2.00423e-10	2.28168e-09
SLBP	0.608218	0.208787	2.01554e-10	2.29337e-09
GMFG	3.11124	0.0846987	2.02171e-10	2.29798e-09
UBE2I	1.28313	0.148642	2.0214e-10	2.29798e-09
IL27RA	-0.145136	0.211554	2.05127e-10	2.33037e-09
SDHC	0.917307	0.152276	2.10644e-10	2.3918e-09
RP5-1068E13.7	-5.52495	1.26838	2.12385e-10	2.41031e-09
SLC12A9	-3.27962	0.588807	2.18411e-10	2.47612e-09
AAK1	-1.49098	0.31911	2.18925e-10	2.48065e-09
C10orf118	-1.39281	0.306751	2.22405e-10	2.51877e-09
TJP3	-7.17027	2.29332	2.27804e-10	2.57591e-09
FANCB	-3.87335	0.681697	2.32997e-10	2.63327e-09
ISCA1	-1.0523	0.270501	2.37521e-10	2.683e-09
TRA2A	-1.67867	0.335188	2.40014e-10	2.70835e-09
C19orf48	-1.24085	0.304345	2.45401e-10	2.76771e-09
ATXN7	-3.18893	0.591948	2.52618e-10	2.84763e-09
LMNB2	-2.73681	0.485567	2.65907e-10	2.99589e-09
TUBGCP2	-1.93227	0.359923	2.71107e-10	3.0529e-09
CDKN2A	0.258385	0.22026	2.72206e-10	3.06368e-09
CYB5D2	-3.07099	0.529984	2.75932e-10	3.10402e-09
EIF2D	-2.26717	0.39055	2.76831e-10	3.11253e-09
RCC1	-2.37639	0.434252	2.85448e-10	3.20611e-09
RAB2A	0.0915317	0.195444	2.9089e-10	3.26555e-09
SH3BGRL	0.151583	0.186244	2.96595e-10	3.32577e-09
IL11RA	-5.12054	0.957028	2.96712e-10	3.32577e-09
MRE11A	-2.76417	0.468822	3.01044e-10	3.37259e-09
ICOS	-1.4253	0.326462	3.11457e-10	3.48507e-09
ATP6V1H	-1.42625	0.302675	3.14357e-10	3.51451e-09
BZW2	-0.967978	0.266394	3.19409e-10	3.56916e-09
CNOT6L	-2.56472	0.439013	3.20605e-10	3.58069e-09
EXO1	-4.41861	0.863369	3.26266e-10	3.64019e-09
RAB28	-2.19308	0.386759	3.31061e-10	3.6918e-09
TSC22D4	0.252226	0.19283	3.37325e-10	3.75973e-09
EIF4G2	0.453903	0.19442	3.37607e-10	3.76095e-09
CHMP1B	-1.25568	0.296812	3.38008e-10	3.76349e-09
WDR6	-2.63629	0.444413	3.58427e-10	3.98881e-09
TSTA3	0.314796	0.202968	3.59206e-10	3.99543e-09
CDC6	-2.07764	0.4332	3.59717e-10	3.99908e-09
GPR89A	-2.97139	0.49786	3.60454e-10	4.00523e-09
ERO1LB	-4.3062	0.841229	3.67387e-10	4.08018e-09
WWOX	-3.43532	0.583387	3.69682e-10	4.10358e-09
ZMAT3	-2.71222	0.460489	3.7031e-10	4.10846e-09
MCM2	-2.39988	0.470802	3.72384e-10	4.12937e-09
HEBP1	-3.35557	0.500292	3.74185e-10	4.14723e-09
HSF1	-1.06748	0.270132	3.76498e-10	4.17075e-09
YBX3	-1.86483	0.490155	3.77766e-10	4.18267e-09
BCL11B	-1.3972	0.299413	3.79152e-10	4.19588e-09
TMEM71	-1.86907	0.372246	3.86575e-10	4.27586e-09
MTIF3	-0.325767	0.221765	4.02846e-10	4.45357e-09
KAT5	-1.4445	0.308089	4.08399e-10	4.51268e-09
SPNS1	-1.37807	0.298607	4.2712e-10	4.71714e-09
ZNF274	-2.75395	0.475673	4.30118e-10	4.74785e-09
TIMELESS	-3.65254	0.66444	4.35566e-10	4.80555e-09
PPP3CC	-1.47092	0.328128	4.39373e-10	4.84511e-09
TNFAIP8	0.215582	0.208644	4.40789e-10	4.85826e-09
ZNF766	-2.73504	0.455309	4.49092e-10	4.94728e-09
EFCAB11	-4.22791	0.848388	4.59068e-10	5.05462e-09
SPOP	-1.4097	0.299056	4.62788e-10	5.093e-09
ZNF292	-1.63455	0.336187	4.69449e-10	5.1611e-09
USP32	-3.73648	0.649901	4.74128e-10	5.20991e-09
RNF126	-0.283681	0.225424	4.83569e-10	5.31097e-09
NGLY1	-1.20595	0.272491	4.85531e-10	5.32984e-09
C18orf56	-3.83182	0.677683	4.93044e-10	5.40959e-09
PSEN1	-2.93832	0.527744	5.08499e-10	5.57635e-09
ERP44	0.247361	0.18806	5.15079e-10	5.64567e-09
EIF2A	-0.279934	0.208395	5.16169e-10	5.65477e-09
ZNF672	-2.68041	0.459484	5.23999e-10	5.73767e-09
NUMA1	-2.96499	0.485604	5.25436e-10	5.75052e-09
CDC25C	-4.47526	0.798969	5.27969e-10	5.77534e-09
UTY	-4.21784	0.746244	5.34312e-10	5.83887e-09
RAF1	-2.25932	0.415748	5.35848e-10	5.85271e-09
MAP2K7	-2.18133	0.388683	5.36694e-10	5.85902e-09
ZNF638	-1.66166	0.331716	5.37056e-10	5.86004e-09
MORC2-AS1	-4.25026	0.788149	5.41514e-10	5.90572e-09
FAHD2A	-2.37059	0.405735	5.61728e-10	6.12312e-09
C9orf38	-5.18169	1.06349	5.62407e-10	6.12745e-09
AAMP	-0.543262	0.232034	5.64789e-10	6.15034e-09
RDM1	-5.45182	1.08302	5.78153e-10	6.29271e-09
KIFAP3	-2.15136	0.396184	5.80231e-10	6.31218e-09
EP400	-3.18837	0.557943	5.91728e-10	6.43405e-09
CRY1	-3.38286	0.651405	6.01604e-10	6.53625e-09
NQO2	-0.316668	0.242388	6.01727e-10	6.53625e-09
PARP2	-3.30227	0.544385	6.0253e-10	6.54172e-09
TMEM116	-4.30163	0.818491	6.18809e-10	6.70843e-09
ADAL	-2.57265	0.436192	6.18741e-10	6.70843e-09
EXOSC8	0.0640232	0.212036	6.31269e-10	6.8401e-09
GPR82	-4.65214	0.962769	6.33697e-10	6.86301e-09
KBTBD4	-2.40382	0.410616	6.34283e-10	6.86594e-09
FRA10AC1	-2.03353	0.354986	6.4106e-10	6.93242e-09
SH3KBP1	-0.138761	0.219094	6.41739e-10	6.93632e-09
BRWD1	-1.92498	0.3549	6.47547e-10	6.99562e-09
GPA33	-8.10519	3.09313	6.80449e-10	7.34743e-09
ARHGDIB	4.26617	0.0628315	6.80787e-10	7.34745e-09
EWSR1	0.829155	0.170644	6.87111e-10	7.41203e-09
AKIP1	-1.91828	0.364654	6.88601e-10	7.42443e-09
GOLGA5	-3.12999	0.534716	7.0048e-10	7.54504e-09
LRRCC1	-3.81186	0.693957	7.021e-10	7.55876e-09
TPD52L2	-1.68151	0.3403	7.09502e-10	7.63467e-09
FKBP11	0.336622	0.20229	7.35825e-10	7.91402e-09
SCAF4	-2.26438	0.390689	7.48651e-10	8.048e-09
DOK2	1.06891	0.174746	7.51126e-10	8.07063e-09
ZNF76	-3.44549	0.578082	7.52236e-10	8.07857e-09
IQSEC1	-3.51577	0.621516	7.69169e-10	8.25229e-09
XRCC6	1.56819	0.138356	7.93584e-10	8.51005e-09
ACP1	0.658389	0.170433	7.98781e-10	8.56156e-09
ARHGAP1	-2.73039	0.46234	8.22009e-10	8.80621e-09
TAZ	-1.64219	0.311767	8.32273e-10	8.91177e-09
ASNA1	0.296616	0.18059	8.50075e-10	9.09794e-09
CANT1	-2.68818	0.447095	8.58811e-10	9.18692e-09
ARAP2	-3.05228	0.533404	8.6386e-10	9.2364e-09
NOTCH2NL	-2.27446	0.42044	8.72024e-10	9.31911e-09
TXNDC11	-2.44981	0.426078	8.78348e-10	9.38209e-09
ACAD9	-2.57067	0.423399	8.80237e-10	9.39767e-09
IBTK	-2.13739	0.393617	8.8922e-10	9.48429e-09
GBP7	-3.11294	0.578709	8.90107e-10	9.48911e-09
PLEKHB1	-3.44374	0.487488	9.07092e-10	9.66545e-09
MESDC2	0.537039	0.174721	9.35786e-10	9.96146e-09
KPNB1	0.100547	0.210527	9.42802e-10	1.00312e-08
SULT1B1	-6.16392	1.41666	9.51342e-10	1.01172e-08
SSR3	0.979122	0.148473	9.57761e-10	1.01805e-08
CAT	-1.22747	0.267398	9.75239e-10	1.03612e-08
CUL2	-2.04752	0.358178	9.92067e-10	1.05246e-08
MRPS27	-2.38181	0.385792	9.95607e-10	1.0557e-08
UFL1	-1.12979	0.266892	1.03882e-09	1.10045e-08
PIF1	-3.74691	0.735007	1.07065e-09	1.13252e-08
SLC2A3	-0.982767	0.272446	1.08326e-09	1.1453e-08
NDUFB8-1	2.42461	0.0989086	1.09777e-09	1.15952e-08
OXR1	-2.91211	0.461023	1.1034e-09	1.1649e-08
ST6GALNAC1	-5.265	1.16061	1.14429e-09	1.20631e-08
CCNC	-0.875442	0.253707	1.16033e-09	1.22263e-08
SERGEF	-2.64954	0.410416	1.16993e-09	1.23216e-08
PRKAG1	-0.736828	0.239487	1.19113e-09	1.25388e-08
PRIM2	-2.87703	0.484696	1.19303e-09	1.25527e-08
ITGB2	1.25878	0.172067	1.21237e-09	1.27501e-08
TAGAP	-2.83788	0.457172	1.21332e-09	1.27539e-08
TOM1L2	-3.64993	0.614934	1.24427e-09	1.30729e-08
RAB1A	0.0829939	0.191017	1.25091e-09	1.31364e-08
RXRB	-2.97253	0.494529	1.27237e-09	1.33553e-08
PARPBP	-3.10398	0.522945	1.29411e-09	1.3577e-08
CBWD5	-3.54166	0.61212	1.3095e-09	1.37318e-08
STIL	-4.74153	0.882674	1.3103e-09	1.37336e-08
INPP5K	-2.07365	0.354299	1.31785e-09	1.37994e-08
CALM2	2.70991	0.110949	1.32735e-09	1.38922e-08
AC004951.6	-4.07053	0.743157	1.34527e-09	1.4073e-08
C18orf8	-2.02532	0.363088	1.46565e-09	1.53177e-08
SIVA1	0.955595	0.179921	1.50263e-09	1.56966e-08
PNN	0.227689	0.197358	1.52601e-09	1.59256e-08
MACROD1	-3.95781	0.607755	1.53535e-09	1.60154e-08
CENPT	-2.2213	0.377488	1.53797e-09	1.6035e-08
UXS1	-0.737318	0.239466	1.54283e-09	1.6078e-08
PANK4	-3.55273	0.598114	1.54711e-09	1.61149e-08
CLEC2B	0.407587	0.187874	1.54903e-09	1.61272e-08
ZNHIT6	-2.57661	0.441867	1.56206e-09	1.62551e-08
LMO4	-0.641246	0.293418	1.56879e-09	1.63173e-08
FAM115C	-3.9214	0.672501	1.56962e-09	1.63182e-08
RP11-285F7.2	-6.40518	1.52575	1.59577e-09	1.65743e-08
FLCN	-3.44928	0.561464	1.5941e-09	1.65648e-08
ZC3H13	-0.467618	0.232182	1.66515e-09	1.72867e-08
IARS2	-1.7971	0.324524	1.71229e-09	1.77591e-08
R3HDM2	-3.19427	0.50486	1.72969e-09	1.7931e-08
SPOCK2	0.65675	0.190809	1.75311e-09	1.81566e-08
GGA1	-1.71017	0.339559	1.8525e-09	1.91768e-08
GLT8D1	-1.64501	0.303442	1.98753e-09	2.05453e-08
TMEM101	-1.42562	0.286897	1.99993e-09	2.06638e-08
IFI35	0.79755	0.160487	2.03329e-09	2.09985e-08
OGFR	-0.883156	0.246891	2.0369e-09	2.10258e-08
TMEM192	-3.3608	0.555513	2.04243e-09	2.10729e-08
ATP6V1G1	2.07671	0.097575	2.09553e-09	2.1584e-08
ZNF37A	-2.4443	0.40532	2.09593e-09	2.1584e-08
RP11-545E17.3	-1.93993	0.356215	2.11459e-09	2.17556e-08
YPEL2	-3.82573	0.70424	2.15876e-09	2.21787e-08
RNF168	-2.48978	0.39075	2.16194e-09	2.22008e-08
RP11-421L21.3	-2.5155	0.387329	2.16481e-09	2.22198e-08
DLST	-2.44202	0.420502	2.19492e-09	2.25183e-08
BUD13	-2.94288	0.473959	2.19805e-09	2.25399e-08
HLA-B	5.52586	0.0564514	2.2225e-09	2.27691e-08
MPPE1	-2.28211	0.38041	2.22671e-09	2.28015e-08
DCP2	-1.73201	0.3418	2.26792e-09	2.32126e-08
ACADVL	0.785525	0.166387	2.37536e-09	2.4287e-08
ABI1	-0.423911	0.224178	2.37623e-09	2.4287e-08
PIGK	-2.19822	0.370149	2.37767e-09	2.42903e-08
INSIG2	-1.94519	0.342594	2.40093e-09	2.45165e-08
DGKA	-1.60625	0.286616	2.42847e-09	2.47861e-08
XAB2	-1.92484	0.340546	2.44236e-09	2.49162e-08
VPS13A	-2.49277	0.413967	2.50688e-09	2.55504e-08
SSBP2	-2.27868	0.373116	2.51169e-09	2.55876e-08
C17orf53	-5.04171	0.954478	2.54561e-09	2.59089e-08
NAA16	-2.7896	0.449104	2.5454e-09	2.59089e-08
BAZ1B	-0.438801	0.237557	2.59877e-09	2.64253e-08
ELF2	-2.48549	0.39928	2.60127e-09	2.64384e-08
LRRC58	-2.76677	0.468524	2.60982e-09	2.65129e-08
METTL9	0.22081	0.17599	2.62763e-09	2.66814e-08
IER3IP1-1	-0.344431	0.209846	2.63303e-09	2.67238e-08
HSH2D	-2.02481	0.386547	2.65127e-09	2.68964e-08
REV1	-2.8141	0.464414	2.67951e-09	2.71702e-08
ITM2B	2.46677	0.100107	2.72993e-09	2.76558e-08
C19orf66	-0.516602	0.230604	2.78064e-09	2.81564e-08
ORC6	-1.61762	0.368116	2.80564e-09	2.83964e-08
ASRGL1	-3.73044	0.592743	2.88865e-09	2.92229e-08
NMI	0.410968	0.171106	2.89221e-09	2.92454e-08
RSL24D1	0.805325	0.149119	3.04101e-09	3.07215e-08
PHF3	-1.77549	0.330331	3.05231e-09	3.08215e-08
BCL2L15	-5.16813	1.56503	3.07969e-09	3.10835e-08
IMMT	-0.0116588	0.188115	3.09318e-09	3.12052e-08
UHMK1	-1.66778	0.328293	3.15894e-09	3.18539e-08
LRPAP1	0.265263	0.182224	3.21409e-09	3.238e-08
BFAR	-1.53773	0.298553	3.35474e-09	3.37814e-08
NUDT1	0.57695	0.205115	3.37223e-09	3.39418e-08
NUP54	-1.87173	0.339563	3.38021e-09	3.39908e-08
SIAH2	-1.28524	0.302238	3.40469e-09	3.42211e-08
PPP2R5E	-1.65114	0.30688	3.47851e-09	3.49149e-08
PSMD5-AS1	-1.95892	0.32887	3.4866e-09	3.49762e-08
SFPQ	0.599325	0.182499	3.6109e-09	3.61936e-08
HDAC5	-5.07489	1.11227	3.63027e-09	3.63711e-08
ZFYVE20	-4.03943	0.698695	3.63428e-09	3.63946e-08
DNAJB6	0.513179	0.175954	3.7448e-09	3.74841e-08
OTUD5	-2.6139	0.467196	3.86777e-09	3.86972e-08
RPL3	5.05378	0.0591142	3.97859e-09	3.97512e-08
C6orf106	-3.08262	0.523922	3.97768e-09	3.97512e-08
PCF11	-2.0695	0.358809	3.99654e-09	3.99123e-08
HDAC3	-1.10437	0.261312	4.04198e-09	4.03477e-08
OARD1	-1.06164	0.254361	4.06941e-09	4.05842e-08
SLC25A36	-2.43742	0.380308	4.15071e-09	4.13572e-08
LRBA	-2.77704	0.448371	4.26598e-09	4.24863e-08
HIVEP3	-3.92364	0.625932	4.40706e-09	4.38713e-08
IL4R	-0.484374	0.20629	4.48747e-09	4.46514e-08
RRP1B	-1.47303	0.294425	4.58424e-09	4.55935e-08
FGD5-AS1	-2.34186	0.388191	4.62237e-09	4.59518e-08
PAFAH1B3	-1.50644	0.284954	4.63509e-09	4.60363e-08
PPM1B	-1.76517	0.327217	4.79891e-09	4.76416e-08
HMGXB4	-1.21718	0.273806	4.80547e-09	4.76851e-08
TMEM165	-0.255455	0.209815	4.84513e-09	4.80393e-08
C4orf46	-2.76407	0.482221	4.84558e-09	4.80393e-08
ZNF350	-3.12961	0.495352	4.8826e-09	4.83844e-08
CIT	-4.7767	0.883963	4.90149e-09	4.85494e-08
SFI1	-2.97014	0.470371	5.02073e-09	4.96629e-08
ISG15	2.63685	0.137215	5.03078e-09	4.97397e-08
TMPO-AS1	-4.51184	0.819364	5.07842e-09	5.0188e-08
TSN	-0.880878	0.241804	5.19861e-09	5.13292e-08
FAF1	-2.83513	0.447818	5.2476e-09	5.17895e-08
ARSA	-1.99441	0.351859	5.30721e-09	5.23304e-08
TRIM44	-2.73389	0.427716	5.34269e-09	5.26564e-08
ERI2	-5.47409	1.18451	5.39786e-09	5.31521e-08
OAS2	-1.71775	0.316316	5.40878e-09	5.32356e-08
CSRP1	-1.67625	0.312035	5.55747e-09	5.46744e-08
MX2	-2.87744	0.523614	5.57571e-09	5.4829e-08
AP2A2	-2.89697	0.443641	5.66918e-09	5.5723e-08
TIFA	-2.33165	0.381655	5.71413e-09	5.60891e-08
PRMT7	-2.02446	0.344904	5.71762e-09	5.60981e-08
KAT6A	-2.75014	0.434739	5.74744e-09	5.63399e-08
USP33	-2.36133	0.386237	5.78281e-09	5.66611e-08
ANLN	-4.60068	0.779805	5.78578e-09	5.66648e-08
TMF1	-0.68417	0.242714	5.84074e-09	5.71517e-08
BBS2	-5.07975	0.836342	5.90512e-09	5.77557e-08
BLOC1S5	-2.90417	0.452477	5.91169e-09	5.7794e-08
AMZ2	-1.07784	0.255265	6.10081e-09	5.96162e-08
FLII	-2.03583	0.351979	6.14129e-09	5.99849e-08
LUCAT1	-3.75123	0.706066	6.17981e-09	6.03341e-08
PQLC3	-2.08934	0.347635	6.20127e-09	6.05165e-08
YY1AP1	-2.01763	0.349995	6.31403e-09	6.15343e-08
KPNA3	-1.5044	0.292444	6.35336e-09	6.18899e-08
CTD-2037K23.2	-3.18575	0.498093	6.47614e-09	6.30015e-08
U2SURP	0.14071	0.185365	6.49092e-09	6.31171e-08
AC011526.1	-7.1826	2.02883	6.54359e-09	6.36009e-08
HADHB	-0.486512	0.213913	6.55723e-09	6.3705e-08
COX7A2L	1.26509	0.127179	6.77949e-09	6.58058e-08
TOPORS-AS1	-1.61587	0.28982	6.87966e-09	6.67483e-08
FXR1	-0.762275	0.243494	6.9048e-09	6.69625e-08
SKIV2L2	-2.1495	0.361589	7.06501e-09	6.84857e-08
TAF6	-1.69794	0.29757	7.06941e-09	6.84979e-08
SERINC3	-0.827489	0.241323	7.0776e-09	6.85468e-08
MIA3	-2.0308	0.333662	7.27155e-09	7.03626e-08
PPOX	-3.23529	0.493842	7.41065e-09	7.16768e-08
TCIRG1	-1.39921	0.275939	7.42873e-09	7.18198e-08
SH3GLB2	-2.59371	0.384293	7.83007e-09	7.56664e-08
CBR3	-0.983352	0.263105	7.92767e-09	7.65756e-08
RAB11FIP1	-0.522722	0.246181	7.95732e-09	7.6828e-08
HEXB	-0.711415	0.22363	8.17678e-09	7.8877e-08
SGSH	-5.0695	1.02364	8.3286e-09	8.0306e-08
SMAP1	-0.163821	0.19555	8.42613e-09	8.11745e-08
MFSD11	-2.29236	0.368109	8.60033e-09	8.28162e-08
AK3	-1.46925	0.286921	8.69006e-09	8.36064e-08
FAM153B	-7.44411	2.09147	8.80192e-09	8.46078e-08
SNX14	-2.29031	0.373689	8.83224e-09	8.48619e-08
POT1	-3.9398	0.622875	9.30921e-09	8.92874e-08
UGDH	-2.9574	0.460939	9.32774e-09	8.94257e-08
PPP4C	1.37502	0.129308	9.37957e-09	8.9883e-08
TRIM69	-1.18899	0.282489	9.57249e-09	9.16915e-08
PPP2R5A	-1.86085	0.323042	9.59196e-09	9.18377e-08
MCM5	-0.182901	0.258549	9.79779e-09	9.37672e-08
SEC31A	-1.53782	0.278645	1.02367e-08	9.78388e-08
HDLBP	-1.97218	0.33943	1.04661e-08	9.99878e-08
USP39	-1.24839	0.267868	1.05126e-08	1.00388e-07
BROX	-2.3567	0.388275	1.07283e-08	1.02402e-07
HINT2	0.292234	0.169777	1.07731e-08	1.02785e-07
CD8B	0.378023	0.490059	1.09501e-08	1.04428e-07
LAS1L	-1.72317	0.306869	1.10115e-08	1.04968e-07
RP11-332H14.2	-3.63247	0.619719	1.10267e-08	1.05067e-07
SMIM14	-3.71396	0.557251	1.12232e-08	1.06893e-07
RNF145	-0.641022	0.235268	1.12998e-08	1.07575e-07
SMTN	-4.56269	0.807107	1.13807e-08	1.08298e-07
MINOS1	1.08096	0.139591	1.14955e-08	1.09332e-07
PATL2	-4.43991	0.822874	1.14994e-08	1.09332e-07
MARCH5	-1.88667	0.326914	1.1515e-08	1.09433e-07
MICB	-2.8768	0.461573	1.16314e-08	1.10491e-07
ABHD14B	-1.39426	0.259464	1.21639e-08	1.15499e-07
PKN2	-3.23689	0.501971	1.2183e-08	1.1563e-07
IFT57	-2.16683	0.346409	1.25266e-08	1.18736e-07
TTI1	-3.79704	0.613587	1.26352e-08	1.19661e-07
PYHIN1	-2.98196	0.575703	1.27154e-08	1.20299e-07
MAP2K5	-4.19432	0.664509	1.27191e-08	1.20299e-07
C19orf12	-2.02609	0.338825	1.27185e-08	1.20299e-07
PIK3R1	-1.68724	0.299817	1.27511e-08	1.2055e-07
NUDC	1.06136	0.150115	1.31416e-08	1.24188e-07
AHNAK	-1.11545	0.336254	1.31701e-08	1.24403e-07
HRSP12	-2.47034	0.355834	1.31977e-08	1.2461e-07
CNOT3	-2.40951	0.376078	1.3622e-08	1.28504e-07
SMEK1	-1.81432	0.32145	1.39097e-08	1.31105e-07
PRPF38B	0.433822	0.168174	1.41371e-08	1.33133e-07
MAP4	-1.76606	0.320965	1.42573e-08	1.34207e-07
TSHZ2	-3.79667	0.904221	1.44398e-08	1.35866e-07
PSMB10	0.411255	0.157237	1.46528e-08	1.37752e-07
BRD8	-3.14925	0.507718	1.47961e-08	1.39038e-07
RBM41	-3.452	0.546398	1.48986e-08	1.39942e-07
MBOAT1	-4.40878	0.754027	1.50578e-08	1.41315e-07
SMEK2	-1.75378	0.312415	1.51236e-08	1.41871e-07
ISOC1	-1.83792	0.314898	1.53677e-08	1.441e-07
SNX1	-1.11805	0.248512	1.54156e-08	1.44486e-07
UBR2	-2.72689	0.417616	1.55186e-08	1.45327e-07
PINK1	-4.26002	0.737817	1.56103e-08	1.46123e-07
FAM134A	-1.71244	0.303069	1.57193e-08	1.4708e-07
CTNNBL1	-0.673429	0.221673	1.60795e-08	1.50386e-07
MCL1	-0.418049	0.218452	1.63785e-08	1.53051e-07
TMEM50A	1.77633	0.112507	1.65435e-08	1.54526e-07
SPATS2L	-1.3248	0.314343	1.65779e-08	1.54781e-07
SNX17	0.275649	0.165329	1.66383e-08	1.55279e-07
MOAP1	-1.99946	0.322853	1.68176e-08	1.56885e-07
USP10	-1.89537	0.325633	1.71315e-08	1.59745e-07
NSUN6	-2.90845	0.456677	1.75608e-08	1.63678e-07
RCCD1	-3.27763	0.493505	1.78496e-08	1.66228e-07
TMEM109	-0.706266	0.228687	1.79024e-08	1.66648e-07
DTNB	-3.7773	0.56364	1.79117e-08	1.66664e-07
TECPR1	-3.99695	0.607128	1.79194e-08	1.66665e-07
HPGD	-0.517874	0.373978	1.79846e-08	1.67199e-07
BCLAF1	-0.0533795	0.193305	1.83975e-08	1.70965e-07
TBC1D5	-4.0639	0.658986	1.85871e-08	1.72653e-07
RP11-326I11.3	-3.46906	0.540161	1.86877e-08	1.73514e-07
KIAA2026	-2.60806	0.411013	1.89565e-08	1.75935e-07
SKP2	-3.56557	0.544594	1.91669e-08	1.77812e-07
OBFC1	-0.989266	0.23439	1.92305e-08	1.78326e-07
RP11-81H14.2	-6.82624	2.41245	1.95185e-08	1.8092e-07
PDP1	-4.49474	0.763925	1.96313e-08	1.81888e-07
SYNJ2BP	-3.00686	0.427677	1.97953e-08	1.83311e-07
THAP4	-2.08319	0.323915	1.98017e-08	1.83311e-07
ANAPC4	-2.41447	0.373391	1.99931e-08	1.85004e-07
SFSWAP	-2.08942	0.35344	2.0067e-08	1.85609e-07
MAN1B1	-2.42604	0.355617	2.034e-08	1.88055e-07
ODC1	-1.16014	0.281709	2.03573e-08	1.88134e-07
DPAGT1	-1.78561	0.306733	2.04843e-08	1.89228e-07
GTF3C3	-2.78626	0.429746	2.08332e-08	1.92288e-07
FAM76B	-3.25433	0.493096	2.08587e-08	1.92442e-07
RP4-594I10.3	-4.12079	0.607693	2.09599e-08	1.93294e-07
ACTL6A	-0.875744	0.23682	2.09932e-08	1.93519e-07
B3GAT2	-2.73712	0.406402	2.13252e-08	1.96496e-07
TRMT2B	-3.92298	0.607304	2.15666e-08	1.98637e-07
FBXW5	-0.00611402	0.180409	2.19605e-08	2.0218e-07
SULF2	-3.30182	0.492078	2.2038e-08	2.02807e-07
AGPS	-2.25186	0.359561	2.20908e-08	2.03207e-07
MT-ND2	4.03502	0.0655876	2.26493e-08	2.08257e-07
LSM5	1.3812	0.137937	2.27785e-08	2.09357e-07
DHTKD1	-3.4721	0.510225	2.28995e-08	2.1038e-07
SLC12A7	-4.17974	0.693882	2.3013e-08	2.11245e-07
DYM	-2.99037	0.440492	2.312e-08	2.12138e-07
DAD1	1.80327	0.109725	2.35983e-08	2.16253e-07
HNRNPUL1	-0.428186	0.211909	2.37463e-08	2.17518e-07
RP3-510D11.2	-5.26637	0.857609	2.37611e-08	2.17562e-07
GPS2	-2.53263	0.391751	2.4361e-08	2.22962e-07
VPS41	-2.7666	0.418809	2.4463e-08	2.23801e-07
SUMF2	-1.21099	0.254573	2.46757e-08	2.25652e-07
C19orf55	-3.47907	0.504771	2.49511e-08	2.28075e-07
CRADD	-3.33157	0.501534	2.50474e-08	2.28859e-07
EXOC4	-3.15081	0.472295	2.52632e-08	2.30734e-07
CENPQ	-2.73793	0.440456	2.55157e-08	2.32943e-07
RBM14	-1.35025	0.277694	2.60409e-08	2.37638e-07
MORN3	-5.43641	1.06663	2.63267e-08	2.40146e-07
ZMYM2	-2.82196	0.429674	2.66662e-08	2.43141e-07
SDR42E2	-5.71954	1.11513	2.67701e-08	2.43986e-07
LINC-PINT	-2.63252	0.416028	2.69272e-08	2.45315e-07
NBPF10	-2.69155	0.434919	2.71395e-08	2.47146e-07
MAP4K1	-0.76417	0.226068	2.79448e-08	2.54373e-07
PSME1	2.96342	0.0773854	2.79825e-08	2.5461e-07
PHLDA3	-2.39947	0.374494	2.82041e-08	2.5652e-07
TCEAL3	-4.14046	0.739597	2.84412e-08	2.58568e-07
SP110	0.176643	0.167178	2.85425e-08	2.59381e-07
ERV3-1	-3.12424	0.490216	2.93116e-08	2.66254e-07
OSBPL9	-2.15715	0.334329	2.93457e-08	2.66347e-07
HLA-F	0.399292	0.16271	2.94305e-08	2.67006e-07
POLR3D	-2.07764	0.327816	3.05359e-08	2.76689e-07
ARRDC5	-6.35442	1.3569	3.07944e-08	2.78915e-07
SLC25A12	-3.16296	0.442496	3.09045e-08	2.79796e-07
TACO1	-1.49985	0.284707	3.11824e-08	2.82078e-07
MMS22L	-3.20315	0.502198	3.16781e-08	2.86443e-07
BABAM1	0.127513	0.172212	3.23054e-08	2.91994e-07
RABGAP1L	-1.69298	0.296409	3.30765e-08	2.9884e-07
AFG3L2	-1.88621	0.31247	3.32379e-08	3.00174e-07
C8orf82	-2.83102	0.423014	3.34329e-08	3.0181e-07
MBD4	-0.832761	0.228624	3.38815e-08	3.05733e-07
SFN	-6.37168	1.65729	3.4163e-08	3.08145e-07
ZCCHC8	-3.0816	0.462389	3.4857e-08	3.14145e-07
SIMC1	-4.0588	0.665235	3.50234e-08	3.15515e-07
SCPEP1	-1.97735	0.374455	3.55451e-08	3.20082e-07
NECAP1	-2.82582	0.430238	3.5673e-08	3.21101e-07
GMEB1	-2.65783	0.403644	3.57353e-08	3.21529e-07
EPHA4	-8.20277	4.69963	3.61608e-08	3.25223e-07
CDKL3	-4.59092	0.788705	3.67004e-08	3.2994e-07
PDK2	-2.30465	0.346518	3.68903e-08	3.31374e-07
ENTPD4	-3.35975	0.511243	3.70496e-08	3.32668e-07
XRCC2	-4.2598	0.72245	3.80225e-08	3.41123e-07
DCAF7	-1.03177	0.249679	3.80656e-08	3.41369e-07
PAK2	-0.252082	0.198378	3.81323e-08	3.41827e-07
CDIPT	-1.25357	0.255664	3.82953e-08	3.43146e-07
ENOSF1	-2.53064	0.36852	3.88887e-08	3.48321e-07
PELP1	-2.21091	0.361585	3.92389e-08	3.51313e-07
ERCC6L2	-3.72772	0.568756	3.9283e-08	3.51563e-07
GHITM	1.49929	0.116135	3.98748e-08	3.56567e-07
ASPSCR1	-1.81869	0.287474	4.04931e-08	3.61799e-07
AP5M1	-1.78175	0.292294	4.08692e-08	3.6501e-07
MT-CO1	6.32631	0.0486063	4.20015e-08	3.74816e-07
POLDIP2	-0.621923	0.21287	4.2147e-08	3.7596e-07
UBXN4	1.13645	0.132518	4.29107e-08	3.82616e-07
ADSL	0.229872	0.165775	4.3311e-08	3.86027e-07
TRIM21	-2.17454	0.326112	4.34685e-08	3.87273e-07
DYX1C1	-6.93056	1.42057	4.37209e-08	3.89362e-07
CRTAP	-3.55006	0.490717	4.49719e-08	4.00013e-07
KATNBL1	-1.34741	0.258578	4.59846e-08	4.08854e-07
VPS4A	-1.04115	0.241436	4.67314e-08	4.15325e-07
SFR1	-2.52783	0.372211	4.71847e-08	4.19182e-07
MT-ND5	1.69315	0.12409	4.77203e-08	4.23595e-07
XPO1	-1.40843	0.274257	4.77432e-08	4.23626e-07
XPA	-1.11083	0.235805	4.86856e-08	4.31286e-07
CEP70	-5.0616	0.922805	4.89891e-08	4.33798e-07
SP2	-3.09561	0.465602	4.91883e-08	4.35385e-07
DNA2	-4.43304	0.732119	4.97396e-08	4.40086e-07
MESDC1	-1.45237	0.278159	4.98082e-08	4.40514e-07
TSPAN14	-1.30326	0.259301	5.04496e-08	4.45825e-07
BUB3	1.18202	0.141935	5.08606e-08	4.49251e-07
SNHG7	-0.981592	0.241666	5.08785e-08	4.49251e-07
PI4K2B	-2.65185	0.408048	5.15751e-08	4.55218e-07
GLTPD1	-2.53249	0.377857	5.22837e-08	4.61286e-07
NRBP1	-0.245698	0.194433	5.30818e-08	4.68138e-07
KIF2A	-0.255395	0.205487	5.32705e-08	4.69422e-07
GPKOW	-1.44014	0.264906	5.33635e-08	4.70052e-07
MAGED2	-0.446605	0.204561	5.40808e-08	4.76177e-07
TOX4	-0.674772	0.216355	5.41236e-08	4.76362e-07
SNX29	-3.89205	0.584279	5.60102e-08	4.92768e-07
PAIP1	-1.44148	0.267847	5.65185e-08	4.96839e-07
ELMOD3	-2.82081	0.421023	5.75045e-08	5.05099e-07
TMUB2	-2.32785	0.359574	5.78001e-08	5.07491e-07
CCHCR1	-3.21503	0.471697	5.94493e-08	5.21761e-07
UBL7	-0.903829	0.222908	5.99333e-08	5.25797e-07
SIN3A	-2.89756	0.425114	6.02488e-08	5.28352e-07
TCP11L2	-5.75212	1.15314	6.08377e-08	5.33303e-07
HIST1H3B	-6.64949	1.38208	6.28843e-08	5.51021e-07
CD151	-2.03869	0.360207	6.40931e-08	5.61387e-07
SETD3	-2.14654	0.338132	6.53951e-08	5.72562e-07
E2F1	-1.42815	0.310913	6.57856e-08	5.75749e-07
COG1	-3.75753	0.563148	6.68144e-08	5.84518e-07
CAPN1	-0.587122	0.20629	6.73161e-08	5.88672e-07
POLR2M	-3.07657	0.458278	7.00996e-08	6.12522e-07
VPS16	-2.14283	0.33395	7.01488e-08	6.12706e-07
LINC00528	-5.45427	1.10094	7.02254e-08	6.1313e-07
ZNF800	-1.88746	0.304526	7.12731e-08	6.2153e-07
ZNF581	-1.70794	0.270174	7.14405e-08	6.22741e-07
GGPS1	-1.60939	0.276559	7.27187e-08	6.32871e-07
KLF10	-3.71378	0.572761	7.35852e-08	6.40156e-07
CKAP5	-2.28506	0.369488	7.39565e-08	6.4313e-07
ANKRD17	-2.43499	0.375854	7.39913e-08	6.43176e-07
UIMC1	-2.93569	0.425228	7.47161e-08	6.49217e-07
RNFT1	-2.73185	0.394825	7.51734e-08	6.5293e-07
DEPDC1	-2.99042	0.555157	7.56181e-08	6.56532e-07
LMAN1	0.383922	0.161445	7.75376e-08	6.72929e-07
KCNA3	-2.37271	0.432334	7.84565e-08	6.80362e-07
DPP4	0.0529124	0.171554	7.85766e-08	6.81132e-07
POLA1	-4.3684	0.679244	8.20833e-08	7.11247e-07
PANK2	-1.2176	0.252773	8.28519e-08	7.17622e-07
CYHR1	-2.89373	0.401139	8.30343e-08	7.18844e-07
CLCC1	-3.80029	0.550914	8.30589e-08	7.18844e-07
MAN1A2	-1.68444	0.279323	8.38492e-08	7.25396e-07
ABHD12	-2.39439	0.388075	8.50112e-08	7.35156e-07
GIGYF2	-1.78756	0.301947	8.55695e-08	7.39691e-07
SREBF1	-4.79907	0.851652	8.81111e-08	7.61058e-07
C11orf82	-4.73774	0.826291	8.86801e-08	7.65366e-07
TNPO3	-2.87142	0.417751	8.86722e-08	7.65366e-07
CTDP1	-3.53097	0.520171	8.87212e-08	7.65417e-07
PTCD3	-1.56127	0.269837	9.01595e-08	7.76904e-07
PGAP2	-3.14695	0.428746	9.10225e-08	7.83721e-07
EPHA1-AS1	-5.74291	1.09931	9.13049e-08	7.85532e-07
FCHO1	-3.09898	0.44202	9.20486e-08	7.91618e-07
CTC-505O3.3	-5.49129	1.22769	9.6025e-08	8.24514e-07
MPRIP	-1.39615	0.269676	9.70734e-08	8.33188e-07
SLC25A28	-4.15723	0.613131	9.89497e-08	8.48624e-07
PJA1	-3.32561	0.450586	9.98041e-08	8.55615e-07
SF3B1	0.342071	0.161066	1.03434e-07	8.86388e-07
ATG3	0.0218058	0.165581	1.04275e-07	8.93241e-07
AP1M1	-1.59737	0.289125	1.04496e-07	8.94785e-07
ZMYND8	-3.0951	0.445093	1.04908e-07	8.97955e-07
KLHL7	-2.50409	0.379896	1.06513e-07	9.1134e-07
SUPT20H	-1.55471	0.264576	1.07583e-07	9.19769e-07
FAM110A	-2.15194	0.331216	1.09684e-07	9.36996e-07
MRFAP1	-0.225382	0.182194	1.12028e-07	9.56647e-07
HAT1	-0.108028	0.191909	1.16059e-07	9.89903e-07
TMEM55A	-3.95083	0.527059	1.1605e-07	9.89903e-07
GART	-1.18367	0.244549	1.18235e-07	1.00768e-06
FAM13B	-3.53581	0.528871	1.20118e-07	1.02333e-06
ITPR2	-2.8031	0.390325	1.21264e-07	1.03269e-06
TPP2	-1.93208	0.317454	1.26574e-07	1.07665e-06
CDK11B	-2.27005	0.344009	1.27223e-07	1.08174e-06
APMAP	-1.24203	0.245271	1.27391e-07	1.08275e-06
TXNDC16	-5.10784	0.830967	1.27866e-07	1.08636e-06
UTRN	-2.38473	0.346804	1.28261e-07	1.08929e-06
FAM118A	-2.92846	0.398424	1.29412e-07	1.09864e-06
DHX38	-2.86204	0.431655	1.32886e-07	1.12726e-06
GNPDA1	-1.61185	0.256522	1.33807e-07	1.13462e-06
SDHB	0.284809	0.155487	1.34274e-07	1.13814e-06
MIR4453	-5.50408	1.07258	1.34384e-07	1.13863e-06
DBP	-4.35744	0.627781	1.34715e-07	1.14099e-06
XRCC6BP1	-2.77633	0.372604	1.35288e-07	1.1454e-06
POLM	-3.35484	0.463593	1.3848e-07	1.17198e-06
EID2B	-3.60583	0.560946	1.4012e-07	1.18514e-06
BRD2	-0.719997	0.214148	1.40145e-07	1.18514e-06
[truncated: 19,802 more rows]
