# Supplementary material for: Single-cell transcriptome analysis of CAR T-cell products reveals subpopulations, stimulation, and exhaustion signatures
Source: Oncoimmunology. 2021 Jan 6;10(1):1866287. doi: 10.1080/2162402X.2020.1866287 (PMC7801130; doi:10.1080/2162402X.2020.1866287)
Supplement: Supplemental Material [file KONI_A_1866287_SM5833.zip › supplementary table/Wang_Suppl Table 4_Resubmission.xlsx]

## Sheet: Sheet1
Gene Name	logMeanExp	logFC	pvals	padj
GZMB	5.14526	3.39521	2.86231e-144	3.12006e-140
NKG7	0.738277	2.78813	8.46128e-119	6.14881e-115
CD8A	-1.16926	3.72386	6.9434e-99	3.02746e-95
CD8B	-1.17844	3.48029	3.41172e-99	1.85948e-95
CTSW	0.452055	2.79349	1.91857e-92	6.97114e-89
XCL1	1.18742	3.48839	8.6981e-72	2.37034e-68
HOPX	0.088648	2.41252	5.18241e-60	8.6909e-57
BATF3	1.06698	1.77005	1.74606e-58	2.37912e-55
CD48	1.15347	1.08625	5.45262e-41	4.7549e-38
GZMA	2.57537	2.0334	7.7617e-39	6.04331e-36
ABI3	0.638423	0.964658	4.20671e-38	2.9584e-35
TNFSF10	2.27138	1.08753	1.46392e-37	9.9734e-35
LAG3	0.65327	1.43739	3.84162e-36	2.46327e-33
COTL1	2.73862	0.761119	1.59501e-35	9.65913e-33
XCL2	-0.185287	3.70283	8.17302e-32	4.14372e-29
SH2D2A	0.740923	0.96317	1.31823e-30	6.11463e-28
RPS26	4.36236	0.421864	1.35761e-30	6.16609e-28
AC092580.4	0.95799	1.20622	4.19311e-29	1.66207e-26
HCST	0.885891	0.914118	2.66185e-28	1.01809e-25
CRTAM	-1.31024	3.11275	5.43473e-27	1.94234e-24
CD55	-0.122692	1.10846	7.03207e-27	2.47268e-24
DHRS3	-1.75115	1.73401	1.48427e-26	5.13627e-24
AIF1	-1.49652	1.5616	8.12691e-26	2.72576e-23
ITM2C	0.176205	1.07879	3.24441e-25	1.05569e-22
TIMD4	-1.91332	2.10647	1.04406e-24	3.29878e-22
RP11-277P12.20	-1.98782	2.55296	1.75481e-24	5.31341e-22
SFXN1	0.547436	0.84645	1.40635e-24	4.3183e-22
RGS16	-0.0145344	1.53234	3.28703e-24	9.68386e-22
YBX3	-0.574195	1.11617	2.71745e-24	8.1155e-22
PRF1	-0.56893	1.26849	3.15087e-23	8.92106e-21
KRT7	-0.422349	1.28183	1.23377e-22	3.36216e-20
CSF2	2.24234	1.38477	8.58243e-22	2.14333e-19
HAVCR2	0.0574902	1.00778	9.71432e-22	2.32982e-19
RUNX3	-0.140378	0.943169	9.72493e-22	2.32982e-19
SLAMF7	-3.44758	2.76004	1.97454e-21	4.67902e-19
SERPINB9	-0.279023	1.09816	5.53344e-21	1.25128e-18
SERBP1	3.00316	0.395169	1.36071e-20	2.93711e-18
HRH2	-1.92722	1.5004	4.38361e-20	9.27836e-18
STAG3	-2.79405	2.31684	5.45514e-20	1.13264e-17
RP11-291B21.2	-4.40286	4.74235	7.84516e-20	1.61351e-17
DBN1	-3.71194	3.05572	1.33718e-19	2.62629e-17
KLRC1	-3.91437	4.4349	1.52001e-19	2.95873e-17
FXYD2	-2.53752	2.46241	2.08163e-19	3.94623e-17
SNHG15	0.618119	0.790024	2.20327e-19	4.14082e-17
PSME2	3.48453	0.265419	2.03784e-19	3.89711e-17
TESC	-0.493034	0.995147	6.18509e-19	1.11439e-16
FKBP11	-0.016097	0.828972	7.47617e-19	1.33597e-16
GSTP1	2.6192	0.36923	1.67329e-18	2.9419e-16
TNFRSF9	-0.0819116	1.20393	3.89616e-18	6.63594e-16
DDX21	1.63858	0.561197	6.34084e-18	1.0716e-15
EIF4A1	4.13843	0.293164	6.44177e-18	1.08028e-15
BCAS4	-2.2158	1.34682	1.68125e-17	2.73529e-15
LCP1	1.09354	0.52086	1.7095e-17	2.76066e-15
SEMA4A	-1.28406	1.18549	2.96609e-17	4.71997e-15
ZBTB32	0.297928	0.85549	3.01641e-17	4.75924e-15
REG4	-3.16259	2.86907	1.38281e-16	2.09352e-14
ITGB7	-0.0115044	0.785906	2.07066e-16	3.09196e-14
KLRD1	-2.44288	1.90296	4.72932e-16	6.87359e-14
SEC14L1	-1.13167	0.958794	4.6904e-16	6.86278e-14
AFAP1L2	-3.9804	2.66213	6.90443e-16	9.83814e-14
FASLG	-2.19145	1.55855	3.19015e-15	4.26678e-13
CSF1	-0.549461	1.17193	3.93119e-15	5.22585e-13
PRMT1	2.1831	0.400999	5.01524e-15	6.6265e-13
COX5B	2.578	0.314049	5.36133e-15	7.04111e-13
GZMM	-0.99505	0.956248	7.2926e-15	9.18994e-13
CD52	3.20201	0.50305	7.99367e-15	1.00155e-12
TBX21	-1.94272	1.27724	1.37317e-14	1.67243e-12
BCL2L1	0.205473	0.702649	1.23809e-14	1.51638e-12
RPS5	4.56546	0.212652	1.57723e-14	1.91029e-12
TDG	0.47591	0.588069	1.78863e-14	2.15436e-12
CD96	0.479479	0.637281	1.89657e-14	2.27181e-12
ARPC5L	1.32769	0.439372	2.22797e-14	2.65421e-12
CD97	-1.59946	1.17126	2.7862e-14	3.26569e-12
EOMES	-4.97097	4.55469	4.11296e-14	4.67014e-12
KLF13	-1.95736	1.11651	3.65219e-14	4.21395e-12
C12orf73	-1.09739	0.903195	4.43007e-14	4.97834e-12
MTDH	1.81832	0.391961	3.65321e-14	4.21395e-12
PTP4A2	1.09275	0.450264	4.98493e-14	5.54472e-12
RAB13	-3.57757	2.06806	7.53822e-14	8.21704e-12
ICAM1	-1.56876	1.17267	8.03224e-14	8.71198e-12
LST1	-0.645551	0.905405	7.40473e-14	8.15305e-12
HSP90AB1	4.48566	0.31505	5.95913e-14	6.59467e-12
PAG1	-1.88794	1.12663	1.16848e-13	1.24873e-11
IFITM2	0.721634	0.620633	1.05409e-13	1.13203e-11
PTPN7	1.23842	0.464359	1.27868e-13	1.35323e-11
PRRC2C	1.33577	0.379827	1.70682e-13	1.74697e-11
CCDC85B	1.67392	0.46212	2.01687e-13	2.04511e-11
FLOT1	-0.389468	0.710816	2.71821e-13	2.73087e-11
TRAF4	0.0778279	0.736494	4.59289e-13	4.51034e-11
FSCN1	-2.16056	1.8577	6.31817e-13	6.17679e-11
RPL28	4.95099	0.202485	1.05485e-12	1.00863e-10
CDK6	0.373054	0.589357	1.33576e-12	1.26065e-10
SERPINB6	-1.77612	0.962178	1.42931e-12	1.33736e-10
PTPN6	0.287266	0.601879	1.8533e-12	1.7048e-10
CDC37	1.49156	0.344294	2.01397e-12	1.83709e-10
PTPRCAP	2.09541	0.458104	2.3051e-12	2.08521e-10
NUDC	1.81598	0.33785	2.46431e-12	2.19283e-10
PHGDH	-2.05525	1.45265	3.60744e-12	3.10853e-10
FABP5	2.80874	0.52247	3.74155e-12	3.2114e-10
APOBEC3G	1.20339	0.543155	4.41324e-12	3.77306e-10
ITGB2	0.492789	0.555052	6.57476e-12	5.55568e-10
PRKCB	-1.86051	0.948159	1.86807e-11	1.53105e-09
PRKAR1B	-2.18709	1.11549	2.01883e-11	1.64841e-09
FAU	4.36884	0.147328	1.65396e-11	1.36068e-09
HSPA5	2.25995	0.405764	2.18444e-11	1.77697e-09
IVNS1ABP	-1.01404	0.771503	2.47468e-11	2.00559e-09
PDLIM4	-4.08868	2.93253	3.29534e-11	2.63157e-09
FAM216A	-1.7526	0.918906	5.90408e-11	4.56436e-09
SDF2L1	1.58437	0.423581	5.81445e-11	4.51106e-09
G6PD	-0.220107	0.576713	6.12794e-11	4.72068e-09
RPS18	5.92806	0.195997	9.49254e-11	7.18566e-09
VASP	0.635142	0.465602	9.84424e-11	7.40049e-09
RIN3	-2.39516	1.22831	1.53487e-10	1.11912e-08
XBP1	0.447532	0.574011	1.45236e-10	1.06609e-08
ENTPD1	-0.0773319	0.687551	1.63568e-10	1.1847e-08
AMICA1	0.961731	0.551337	2.00076e-10	1.43956e-08
COL6A2	-2.14392	1.41376	2.39786e-10	1.7196e-08
IL10RA	-1.86263	0.996569	3.06848e-10	2.16491e-08
C11orf48	1.20643	0.356951	3.31694e-10	2.32516e-08
ATP5D	2.13154	0.278479	3.73385e-10	2.576e-08
MRPL12	1.59413	0.372613	3.90022e-10	2.68229e-08
PA2G4	2.76221	0.275431	3.96769e-10	2.72011e-08
ADRBK1	-1.59578	0.817917	4.98059e-10	3.36166e-08
RPS2	6.10319	0.168619	5.59587e-10	3.76529e-08
GPATCH4	0.695425	0.458744	6.37567e-10	4.26368e-08
HIF1A	-1.42034	0.783639	1.10984e-09	7.20105e-08
RPL36	4.48453	0.188662	1.06341e-09	6.96197e-08
GPR114	-2.63499	1.16735	1.22046e-09	7.80268e-08
SH3BP1	-0.876723	0.637613	1.17437e-09	7.57468e-08
FBL	1.33229	0.360605	1.19412e-09	7.65675e-08
P4HA2	-2.75588	1.24985	1.43773e-09	9.08518e-08
RPS12	5.27533	0.191264	1.39681e-09	8.8523e-08
GZMH	-3.91889	2.08564	1.59987e-09	1.00226e-07
BHLHE40	-0.77976	0.722426	1.59772e-09	1.00226e-07
PARVG	-1.6729	0.824224	1.91289e-09	1.19151e-07
HSPA4	-0.248392	0.491364	2.00282e-09	1.24397e-07
SET	2.12282	0.338494	2.07965e-09	1.28803e-07
EHD1	-1.44005	0.778681	2.53439e-09	1.54768e-07
ACTN1	-1.64653	0.908233	2.84761e-09	1.72927e-07
GADD45GIP1	1.89509	0.287221	2.99278e-09	1.80736e-07
DBI	2.46933	0.239355	3.80343e-09	2.235e-07
PPCDC	-1.8064	0.853276	4.50397e-09	2.63247e-07
HEG1	-3.59299	1.51194	5.64224e-09	3.22852e-07
CNPY2	1.02881	0.351118	5.38456e-09	3.10552e-07
BCL7C	-0.621604	0.533399	5.67985e-09	3.23385e-07
POLR2E	1.18784	0.326931	6.05852e-09	3.41296e-07
MSN	0.425562	0.416234	6.10988e-09	3.43303e-07
GPR35	-4.15772	2.0121	7.36166e-09	4.08028e-07
GNB2L1	4.36997	0.138871	6.3795e-09	3.56614e-07
PIK3CD	-2.15846	0.995185	7.37412e-09	4.08028e-07
SF3B5	1.74012	0.285705	7.62949e-09	4.2109e-07
NCL	3.04086	0.341787	9.97849e-09	5.39804e-07
IFITM3	-3.44062	1.7427	1.27514e-08	6.81357e-07
CCDC6	-2.20423	0.87414	1.46945e-08	7.81351e-07
RPL14	4.55864	0.155962	1.54092e-08	8.13403e-07
NUCKS1	1.45102	0.353792	2.00048e-08	1.03839e-06
MAGOHB	0.552184	0.404638	2.04419e-08	1.05605e-06
KPNB1	0.894669	0.382507	2.07587e-08	1.06988e-06
MLLT11	-2.66757	1.11099	2.29919e-08	1.17114e-06
IFNG	2.5744	1.01475	2.62553e-08	1.32498e-06
ANKRD13D	-2.44333	0.932248	3.11769e-08	1.5518e-06
RPL38	3.44634	0.181995	2.92739e-08	1.46376e-06
TNFSF14	-0.409958	0.697491	3.55764e-08	1.76273e-06
SH3BGRL3	4.36291	0.20761	4.08433e-08	2.00999e-06
TUFM	1.67462	0.300232	4.18659e-08	2.05105e-06
RPS19	5.81034	0.133243	4.19845e-08	2.05225e-06
SLC17A9	-5.01335	2.02218	5.05836e-08	2.4334e-06
RPL32	5.17194	0.143441	4.88279e-08	2.36555e-06
PRKCQ-AS1	-0.921991	0.624257	5.06749e-08	2.4334e-06
CD63	1.50556	0.334021	5.13888e-08	2.45686e-06
HNRNPAB	1.31553	0.353531	5.29492e-08	2.5204e-06
ZNF22	-0.932041	0.594845	6.08939e-08	2.85494e-06
PRR14	-1.36938	0.652299	7.80983e-08	3.59203e-06
RPL7A	4.51153	0.163848	7.64898e-08	3.53295e-06
TRIM28	-1.03096	0.610954	8.37298e-08	3.82682e-06
A1BG	-2.56377	0.98177	9.68648e-08	4.36312e-06
GSTO1	2.20683	0.270435	1.01252e-07	4.55134e-06
PFDN6	0.654109	0.356009	1.09399e-07	4.87734e-06
ATP6V0A2	-2.04175	0.804294	1.14046e-07	5.0638e-06
PRDX6	1.14728	0.307034	1.1539e-07	5.10268e-06
REL	-0.79398	0.729708	1.29195e-07	5.66715e-06
NFKB2	-0.449233	0.539004	1.38501e-07	6.01485e-06
TAGAP	-3.16765	1.39656	1.55696e-07	6.72145e-06
IL12RB2	-2.36727	0.878482	1.59673e-07	6.83897e-06
NOP56	1.39539	0.32714	1.57178e-07	6.76108e-06
LMO4	-1.36587	0.66645	1.76729e-07	7.49587e-06
CCL5	0.843562	0.798595	2.06355e-07	8.70162e-06
RPA1	-1.08181	0.573462	2.12475e-07	8.94239e-06
NELL2	-2.97152	1.18708	2.29002e-07	9.5825e-06
SPINT2	-1.2028	0.717741	2.26442e-07	9.51189e-06
CENPV	-1.42892	0.661979	2.27979e-07	9.55802e-06
FLNA	0.466455	0.457143	2.3735e-07	9.89384e-06
NTRK1	-3.68754	1.60076	2.63593e-07	1.09251e-05
UBALD2	-0.615467	0.580916	2.5633e-07	1.06443e-05
C6orf48	-0.0384906	0.444876	2.73796e-07	1.1305e-05
LACTB	-0.656512	0.521135	2.99991e-07	1.23166e-05
CEBPB	-0.792013	0.616722	3.1954e-07	1.30946e-05
VCAM1	-6.59061	5.83884	3.44328e-07	1.39271e-05
RNF125	-2.65136	1.00972	3.45337e-07	1.3942e-05
RPLP2	5.03176	0.116584	3.34589e-07	1.36344e-05
PTGIS	-4.37814	1.83112	3.61085e-07	1.4524e-05
NME1	2.73451	0.273456	3.3986e-07	1.37976e-05
NBL1	-2.08641	0.760715	4.10181e-07	1.62588e-05
ITGA1	-5.17259	2.22227	4.30667e-07	1.70046e-05
DENND2D	-0.861021	0.566683	4.69864e-07	1.84236e-05
PDE4A	-2.49673	0.900926	4.79971e-07	1.86854e-05
GZMK	-3.30379	2.22028	5.03437e-07	1.95292e-05
NHP2	2.06639	0.230924	4.79654e-07	1.86854e-05
SNHG8	0.564504	0.387656	5.06593e-07	1.96168e-05
GRAP2	-0.319026	0.487321	6.05197e-07	2.31067e-05
TPST2	-2.10169	0.824623	6.50761e-07	2.46735e-05
RRAS2	-0.920232	0.541033	6.48188e-07	2.46526e-05
LARP1	-1.05304	0.562091	6.63824e-07	2.50815e-05
DDX39A	1.7102	0.26636	6.98699e-07	2.6308e-05
LRRFIP1	0.972009	0.32216	7.17414e-07	2.69661e-05
EHBP1L1	-3.51773	1.26021	7.74626e-07	2.88185e-05
C1orf228	-2.93286	1.14544	8.01034e-07	2.95488e-05
EIF2S2	2.04159	0.240289	7.87951e-07	2.91649e-05
SSSCA1	0.726198	0.339024	8.316e-07	3.06245e-05
DNMT3A	-1.78228	0.649284	9.67743e-07	3.5163e-05
STK17B	0.19423	0.435321	1.01561e-06	3.64766e-05
CAPG	0.458605	0.457792	1.01956e-06	3.65581e-05
SNX18	-3.85332	1.42602	1.09723e-06	3.90225e-05
CEBPZ	-0.320219	0.41586	1.11517e-06	3.95959e-05
DTX3L	-3.39293	1.1574	1.17508e-06	4.1453e-05
CSK	-0.696746	0.495761	1.20878e-06	4.24359e-05
ANXA6	0.967498	0.34479	1.2754e-06	4.4346e-05
RPS24	4.67203	0.131567	1.3348e-06	4.61904e-05
ATF4	0.121302	0.45639	1.3587e-06	4.68688e-05
NPW	-2.76724	1.40188	1.41599e-06	4.84615e-05
RDH11	-1.54663	0.632865	1.38734e-06	4.76305e-05
PARK7	3.24459	0.156647	1.40096e-06	4.80224e-05
RPS15	5.11635	0.113863	1.44088e-06	4.91592e-05
THEMIS	-2.3502	0.845186	1.51349e-06	5.15555e-05
TOMM40	1.31361	0.297134	1.606e-06	5.44516e-05
KIF3A	-0.464917	0.505822	1.66577e-06	5.61291e-05
RAB27A	-0.272601	0.469602	1.68952e-06	5.68412e-05
TFPT	-0.665535	0.485867	1.7432e-06	5.84669e-05
B3GNT2	-2.17026	0.798069	1.85731e-06	6.17242e-05
FUS	1.57807	0.258551	1.84068e-06	6.13488e-05
PPP1R14B	0.4191	0.379446	1.89206e-06	6.27835e-05
E2F1	-1.11904	0.552529	1.93029e-06	6.37608e-05
TARS	-0.558898	0.442523	2.06136e-06	6.7477e-05
CAND1	-1.53617	0.58765	2.15832e-06	7.03342e-05
NAA10	1.03937	0.286915	2.12986e-06	6.95107e-05
APOL6	-1.84873	0.735977	2.33614e-06	7.5452e-05
JUND	-0.783877	0.522389	2.33193e-06	7.5428e-05
TOP1	0.366731	0.353655	2.32949e-06	7.5428e-05
GTPBP4	0.765933	0.344242	2.60926e-06	8.34082e-05
RPS9	4.73598	0.118162	2.77561e-06	8.82086e-05
RBCK1	-0.76313	0.452919	2.94245e-06	9.29685e-05
FASN	-2.62371	0.826951	3.01491e-06	9.45726e-05
CAMK1	-0.0941353	0.440234	3.00326e-06	9.44193e-05
SEMA4D	-2.02477	0.730385	3.24235e-06	0.000101125
CCDC28B	-1.24989	0.565542	3.54419e-06	0.000110157
NFATC2	-2.29829	0.795095	3.8135e-06	0.000117926
GABARAPL1	-2.61677	0.994732	3.9895e-06	0.0001225
STRA13	0.714129	0.343014	3.95794e-06	0.000121874
RAMP1	-1.18402	0.768468	4.27018e-06	0.000129838
PELP1	-1.41129	0.544256	4.28773e-06	0.00013019
ATP2A2	-1.79754	0.632795	4.59941e-06	0.000138881
MT-ND1	3.90494	0.211793	4.75586e-06	0.000142813
KLRC2	-5.15501	2.80917	5.21978e-06	0.000154615
CCL22	-3.68875	1.93719	5.20002e-06	0.000154449
IRF2BPL	-4.06054	1.46984	5.2081e-06	0.000154479
PHB	1.86121	0.239165	5.04846e-06	0.000150357
UBE2S	1.05832	0.382358	5.30551e-06	0.000156941
RPL29	4.63372	0.15478	5.38171e-06	0.000158979
SLC25A44	-2.63315	0.842296	5.78528e-06	0.000169751
PLAC8	-1.83016	0.968049	6.03964e-06	0.000176739
ID2	2.2497	0.404298	6.44608e-06	0.000187625
GNGT2	-2.2794	0.716101	6.80341e-06	0.000196974
SYTL3	-0.976103	0.531273	7.01282e-06	0.000202109
RPL18A	5.34089	0.116712	7.03963e-06	0.000202468
ANKRD11	-0.858558	0.475834	7.83491e-06	0.000224159
YRDC	-0.486333	0.410234	8.368e-06	0.000237932
MCOLN2	-3.24145	1.06487	8.92298e-06	0.000251982
RPL37A	4.4845	0.157464	8.9542e-06	0.000252536
MYO9B	-3.05723	0.987173	9.40483e-06	0.000263541
TNFSF4	-3.85403	1.6157	9.62979e-06	0.000268464
HSPE1	3.34273	0.231518	9.35754e-06	0.000263231
UQCRQ	2.59347	0.1704	9.80073e-06	0.000272881
STYK1	-6.68095	3.82489	1.07849e-05	0.000297247
BATF	2.15171	0.329334	1.07349e-05	0.000296243
BLMH	-1.40823	0.518456	1.11375e-05	0.000306577
LCP2	-0.647396	0.441414	1.17743e-05	0.000322478
CASP7	-2.8518	0.849857	1.22225e-05	0.000332661
MYH9	-0.669566	0.433675	1.23334e-05	0.000334683
STAG2	-1.06725	0.471182	1.27604e-05	0.000344293
COL6A1	-4.02347	1.56179	1.32147e-05	0.000354796
KIF2A	0.399532	0.313999	1.31296e-05	0.000352946
DDX46	1.14767	0.268695	1.36097e-05	0.000364952
CCL1	2.70229	1.01813	1.38399e-05	0.000370669
PITPNC1	-4.10008	1.32164	1.41413e-05	0.000376888
FILIP1L	-3.50422	1.5	1.44315e-05	0.00038325
TRIM44	-2.68192	0.789598	1.45206e-05	0.00038418
TGFB1	-0.272678	0.388102	1.45174e-05	0.00038418
SNX10	-0.0362181	0.374487	1.48704e-05	0.000392007
ADO	-2.55649	0.770827	1.52162e-05	0.000398711
IRF1	0.515775	0.38634	1.50487e-05	0.000396227
MRPL17	0.342226	0.325051	1.57353e-05	0.000410833
GYPC	0.928309	0.299606	1.64574e-05	0.000428148
HYOU1	-2.37259	0.724914	1.68759e-05	0.000437989
FUT8	-0.707403	0.466594	1.73626e-05	0.000448485
PRKX	-1.87311	0.69391	1.824e-05	0.000468376
IVD	-2.36431	0.680519	1.8691e-05	0.000477146
RPS16	4.75993	0.104277	1.83054e-05	0.000469502
SRRM2	0.816026	0.279313	1.92324e-05	0.00048982
RRP1	-0.275157	0.381342	2.23662e-05	0.000563054
UNC13D	-2.19017	0.669655	2.28954e-05	0.000574387
CCDC152	-3.58158	1.12389	2.33349e-05	0.000584742
TBRG1	-1.32704	0.481433	2.35414e-05	0.000588562
FDFT1	0.0788712	0.339683	2.37081e-05	0.000591374
DCTPP1	1.47062	0.263794	2.64693e-05	0.000655002
SLC50A1	-1.47111	0.520918	2.79661e-05	0.000688914
VARS	-1.94406	0.609875	2.81443e-05	0.00069174
RGS14	-2.12468	0.692616	2.91574e-05	0.000714035
LENG1	-1.8007	0.554224	2.98278e-05	0.000727378
MRPS15	1.05957	0.25162	3.04756e-05	0.000739866
CD83	-1.73403	0.738242	3.11721e-05	0.000755091
MRPL52	1.87324	0.219055	3.23389e-05	0.000780754
MYEOV2	1.47414	0.209975	3.25745e-05	0.000785571
ZAP70	-0.204571	0.375279	3.3245e-05	0.000797333
SLC1A5	0.0633799	0.364246	3.38183e-05	0.000806644
MTMR4	-2.44444	0.72577	3.53059e-05	0.000839372
IKBKE	-1.8306	0.632724	3.58283e-05	0.000849013
DHX9	-0.804448	0.437585	3.56926e-05	0.000847176
U2AF1	2.51728	0.156213	3.71901e-05	0.00087842
TEX30	0.904528	0.299476	3.80961e-05	0.000898846
IGFBP4	-3.2929	1.0668	4.00277e-05	0.000939336
MCTP2	-3.35914	1.03171	4.36272e-05	0.00101079
NUCB2	0.584407	0.397107	4.41457e-05	0.00102168
HPDL	-2.53053	0.717985	4.81846e-05	0.0011046
KLHL23	-4.45562	1.30998	5.10742e-05	0.0011635
HEMK1	-2.61849	0.731506	5.19948e-05	0.001182
NOP16	0.919048	0.293678	5.51752e-05	0.00124521
ARHGEF2	-2.21939	0.641752	5.64896e-05	0.00127224
TXLNA	-2.13837	0.610901	5.75794e-05	0.00129257
RPL35A	4.51684	0.117265	5.76973e-05	0.00129276
CDV3	-0.125119	0.354852	5.92454e-05	0.00132337
RPL13	5.54631	0.100622	5.9135e-05	0.00132337
RPL23	4.00271	0.138735	5.91893e-05	0.00132337
AGK	-1.40266	0.528245	6.06096e-05	0.00134969
LRPPRC	-1.6102	0.523797	6.16543e-05	0.00136876
C11orf31	1.33178	0.241994	6.23841e-05	0.00138356
GBP4	-0.856918	0.507401	6.32564e-05	0.00139863
TSEN54	-1.37386	0.484764	6.40315e-05	0.00141207
VAMP5	0.0159258	0.338357	6.60258e-05	0.00145104
PIP5K1C	-4.54317	1.47911	6.95595e-05	0.0015195
SLC2A6	-5.78869	2.42528	7.12483e-05	0.00154864
FDPS	1.23722	0.238449	6.93603e-05	0.00151667
HSPD1	3.0596	0.23878	7.02558e-05	0.00153165
PSMB8	2.46187	0.172692	7.0463e-05	0.0015331
RPL19	5.20141	0.097645	7.04543e-05	0.0015331
ATAD2B	-3.73738	1.11313	7.35409e-05	0.00159212
PQLC1	-2.74196	0.741492	7.34025e-05	0.0015907
ARL2	-0.383268	0.359131	7.41315e-05	0.00160331
RPL8	4.86775	0.093431	7.99664e-05	0.00171589
YARS	-0.637177	0.370175	8.28128e-05	0.00177157
LPAR5	-4.65441	1.50049	8.53767e-05	0.00181767
IL16	-1.16087	0.55868	8.92404e-05	0.0018907
STARD7	-0.90242	0.401477	8.98052e-05	0.00190082
CALR	2.34614	0.208798	9.04822e-05	0.00191329
PSMD4	1.75087	0.176254	9.21371e-05	0.00194451
IGSF8	-2.48949	0.69453	9.45097e-05	0.00198498
TOMM70A	-2.18211	0.593326	9.45016e-05	0.00198498
CXCR3	-0.230768	0.432677	9.80519e-05	0.0020495
LINC00176	-2.22465	0.74252	0.000101038	0.00210585
EIF4G1	-0.0389123	0.338482	0.000100687	0.00210056
NDUFA11	1.66371	0.176354	0.000101976	0.00212284
CCT5	2.16062	0.190288	0.000103498	0.00214484
LSM7	1.77526	0.183835	0.000105632	0.0021849
MIF	1.49072	0.216165	0.000105912	0.0021886
RPS27A	5.40914	0.0950979	0.000110011	0.00226473
PIN1	0.620022	0.247469	0.000118813	0.00241177
BMS1	-0.695816	0.364366	0.000119452	0.00242024
STX3	-2.1922	0.670679	0.000120695	0.00244088
SCLY	-2.58655	0.662426	0.000121056	0.00244592
NUDCD1	-1.34962	0.446428	0.000122133	0.00246084
HSP90AA1	4.52419	0.181464	0.0001224	0.00246394
EMB	-0.953019	0.428496	0.000123944	0.00249042
SON	1.44066	0.216689	0.000126462	0.00253634
CHRNB1	-3.18908	0.875439	0.000129299	0.0025861
AC002454.1	-4.52632	1.25763	0.000130624	0.00260544
ATP8B4	-2.92536	0.794821	0.000131063	0.0026118
MT1F	-2.86008	0.860526	0.000131581	0.00261973
KIAA0922	-3.5146	0.944002	0.000133197	0.00264707
CPD	-4.21241	1.18592	0.000134212	0.0026648
PRPF6	-0.567712	0.36645	0.000132501	0.00263563
HBEGF	-2.86445	0.806396	0.000134892	0.00267101
BACH2	-3.18908	0.981524	0.000135325	0.00267716
GTF2H2	-1.33148	0.464098	0.000136139	0.00269082
PSMA7	3.57193	0.0996427	0.000134794	0.00267101
NUP188	-2.87177	0.739677	0.000146029	0.00285012
ACYP1	-1.07166	0.411477	0.00014592	0.00285012
C19orf70	1.08332	0.228635	0.000146768	0.00286199
C21orf91	-2.27074	0.606011	0.000150364	0.00291954
PRKCQ	-3.40346	0.906111	0.00015197	0.00294498
NEK8	-4.1454	1.20573	0.00015337	0.0029647
RPL11	5.04079	0.0864738	0.000156856	0.00302001
MAP7D1	-1.06072	0.412411	0.000163919	0.00314301
NDUFS8	1.16231	0.21763	0.000163204	0.00313205
CTD-2020K17.1	-1.66679	0.57003	0.000164585	0.00315024
EIF5B	1.60491	0.225	0.000165046	0.00315628
XPO1	-1.01843	0.391134	0.000166315	0.00317499
NDUFS6	2.05341	0.156732	0.000165763	0.00316722
NUFIP2	-2.24637	0.564702	0.000170983	0.00324987
AK2	0.484182	0.268817	0.000173131	0.00328212
PPAP2A	-2.15227	0.611679	0.000175134	0.0033172
PLEKHA1	-4.40936	1.27892	0.000177964	0.00336315
TOP2A	-0.551889	0.499039	0.000179227	0.00338004
TCTN3	0.153836	0.362053	0.000178394	0.00336725
MMD	-1.84887	0.55572	0.00018036	0.00339554
WDR46	-0.304335	0.317615	0.000179862	0.00338909
ANKLE1	-3.87142	0.991813	0.000183453	0.00344435
PDIA3	1.79625	0.210127	0.000181309	0.00341046
UBB	3.58396	0.13727	0.000183585	0.00344435
TCEA1	0.266872	0.267054	0.000185641	0.00347694
SF3B2	1.12125	0.217947	0.000187096	0.00349818
HELLS	-0.280353	0.357381	0.000199282	0.0036912
NCR3	-1.33345	0.522946	0.000201619	0.00372185
ALDOA	3.64222	0.118671	0.000201184	0.00371696
ST3GAL1	-2.14464	0.592912	0.000205959	0.00378912
DPP4	-0.450952	0.363306	0.00020647	0.00379532
LYSMD2	-1.05621	0.434652	0.000209861	0.00383824
EIF1	4.12167	0.131094	0.000211466	0.00385431
PRKD3	-4.02971	1.17513	0.000213505	0.00388209
OAZ1	3.76014	0.0902088	0.000211624	0.00385431
STAT3	-0.331524	0.34158	0.000219069	0.00397
HVCN1	-4.45447	1.47503	0.00022397	0.00404873
VDR	-2.30924	0.661203	0.000227215	0.00409381
RIOK1	-0.686919	0.352017	0.00022745	0.00409466
PURB	-3.01841	0.723661	0.000229917	0.00412884
SIRPG	-1.73134	0.627393	0.000230412	0.00413433
SLC35D1	-3.57893	0.89381	0.000231729	0.00415455
STOM	-3.65084	0.977279	0.000235937	0.00422305
NFKBIB	-0.694895	0.368056	0.000236621	0.00423181
CD244	-6.90922	3.30964	0.000251526	0.00448077
STAMBPL1	-2.33843	0.602929	0.00025044	0.00446796
NOP14	-0.474324	0.365287	0.000251775	0.00448077
CHCHD2	4.12955	0.0956957	0.000248315	0.00443368
MIDN	-2.81286	0.722794	0.000261409	0.00462579
NOLC1	0.383439	0.283203	0.000259968	0.00460402
GPR65	-1.24626	0.506186	0.000262307	0.00463792
SMC1A	-0.34811	0.336431	0.000270278	0.00475955
DUSP5	-1.39044	0.57717	0.000273325	0.00479772
CAD	-2.83854	0.704151	0.000278619	0.00486713
MGLL	-4.96865	2.24691	0.000286086	0.0049816
DEK	1.41413	0.243996	0.00028109	0.00490636
CCDC59	0.146922	0.27924	0.000287792	0.00500731
TIMM13	1.92057	0.206501	0.000291491	0.00506627
TFRC	-0.644155	0.41708	0.000294734	0.00510771
POLR2B	-1.24079	0.417128	0.000306355	0.00528389
SNRNP25	0.26455	0.273098	0.000308129	0.00531029
PTPN11	-1.72657	0.491347	0.000310866	0.00534901
POMP	3.05075	0.130832	0.000310291	0.00534333
MATK	-4.03692	1.12584	0.000316685	0.00543198
GIMAP4	-0.318674	0.427659	0.000314011	0.00539887
FAM207A	0.239214	0.27018	0.00031542	0.00541454
TTC39C	-1.36442	0.459892	0.000317213	0.00543675
RPL35	4.73586	0.118064	0.000318905	0.00545718
RRP7A	0.589609	0.269348	0.00031772	0.00544118
RASAL3	-0.839682	0.401262	0.000319904	0.00546569
FADS1	-3.09298	0.745876	0.000340399	0.00577063
SERPINB1	-0.28136	0.353881	0.000338794	0.0057479
ANKRD52	-3.38101	0.821199	0.000342183	0.00579464
LINC00599	-5.6078	1.87041	0.00034599	0.00583386
DDIT3	-3.02529	0.820456	0.000347485	0.00585434
RBM12	-2.66975	0.655057	0.000349756	0.00587929
PARN	-2.47076	0.600778	0.000357262	0.00597748
XPO5	-3.07337	0.702703	0.000360369	0.00602485
IARS	-1.25674	0.405173	0.000362505	0.00605128
EIF5A	2.47084	0.256979	0.000368238	0.00612821
HIST1H4C	3.15549	0.431012	0.000382465	0.00633596
ASAP1	-3.3344	0.740796	0.000387585	0.00639647
M6PR	-0.00177019	0.301603	0.000391806	0.00645636
DDX18	1.14136	0.2058	0.000401903	0.00660776
RPL37	4.32076	0.115085	0.000405155	0.00665119
PDCD11	-1.67829	0.454071	0.000424739	0.00693093
PPA1	2.35835	0.198771	0.000424488	0.00693093
UCHL1	-4.97756	1.71703	0.000431554	0.00699503
SACM1L	-2.25356	0.538837	0.00042796	0.00695228
HK1	-1.11152	0.390333	0.000435818	0.00704115
TIMM10	0.65102	0.237868	0.000434197	0.00702742
C19orf53	2.141	0.146628	0.000438636	0.00707301
METTL16	-2.87735	0.662519	0.000451862	0.00725943
BCL2A1	-1.46888	0.551354	0.00045058	0.00724417
RPS21	3.47049	0.11924	0.000454782	0.00729559
GGA1	-1.87941	0.500108	0.00045886	0.00735019
CCNT1	-3.24921	0.780888	0.000469227	0.0074818
TWF2	0.140381	0.275135	0.000467655	0.00746365
IGLL5	-4.80768	1.65138	0.000479611	0.00762098
MYBBP1A	-3.00634	0.656852	0.000482742	0.00765401
ST6GAL1	-3.35046	0.819829	0.000490663	0.00776265
RP11-222K16.2	-6.84167	2.82691	0.000495196	0.00782301
DARS	0.226886	0.26936	0.000489036	0.00774253
ARHGEF9	-3.27218	0.805354	0.000497389	0.00783495
TNFRSF1A	-2.49326	0.640237	0.000503553	0.00790919
SLC39A14	-3.02112	0.727425	0.000507571	0.00796083
ANP32A	1.55456	0.185269	0.000506762	0.00795387
RNF187	-1.04462	0.360777	0.000517709	0.00808493
NPM3	0.587247	0.267525	0.000516102	0.00806562
IL13	3.4001	0.542044	0.000521151	0.00812704
ABCF1	0.39513	0.250587	0.000520211	0.0081182
NFKB1	-1.30864	0.444168	0.000522774	0.0081349
STAT5A	-1.77199	0.520634	0.000527475	0.00817886
CRELD2	0.0741887	0.306282	0.000533888	0.00825891
TCF7	-3.33023	0.939803	0.000539917	0.00831854
DDX54	-0.907555	0.351335	0.000541767	0.00833526
NABP2	0.0339412	0.271038	0.000540976	0.00832896
PSAT1	-1.08221	0.474064	0.000551108	0.00844916
C7orf49	-1.61636	0.431703	0.000561814	0.00858914
SLAIN2	-2.08809	0.519543	0.000563817	0.00860166
SMYD4	-3.82471	0.905182	0.000577099	0.00877972
MACF1	-1.72927	0.471301	0.00057554	0.00876211
GARS	0.0461913	0.278556	0.000587639	0.00891519
KIAA0020	0.146939	0.284608	0.000589179	0.00892451
NAA38	0.753433	0.212176	0.000596717	0.00901673
LGALS1	3.65146	0.304345	0.000596051	0.00901673
SNRPB	2.76559	0.134395	0.000596814	0.00901673
NEK6	-4.00027	1.07493	0.000619222	0.00930369
KCNN4	-0.288413	0.341852	0.000615424	0.009253
HIC1	-4.75431	1.28738	0.000620194	0.00931189
BOLA2B	-2.41707	0.560612	0.000631894	0.00946148
TCOF1	-1.90211	0.458247	0.000652711	0.00973307
IRF8	-4.09854	1.28228	0.000668308	0.00987113
RBMX	1.1468	0.201445	0.000661354	0.00982164
ATAD3B	-1.05429	0.377898	0.000665333	0.00983385
SPAG7	0.292009	0.254641	0.000664612	0.00983385
WIPF1	0.0574881	0.273851	0.000664057	0.00983385
BRPF1	-3.95509	0.985735	0.000676855	0.00994347
SUPT16H	0.739315	0.244643	0.0006742	0.00992454
MATR3	0.0768559	0.25443	0.000679027	0.00996866
CPNE2	-5.18321	1.65554	0.000697951	0.0102327
RHOF	-0.00168736	0.284889	0.000692771	0.0101636
RPS15A	5.06857	0.102731	0.000699596	0.0102499
PIK3R1	-1.73233	0.509194	0.000702872	0.010291
IKZF4	-2.27455	0.57063	0.000707696	0.0103477
ATP6V1H	-1.94612	0.486931	0.000708545	0.0103512
FKBP2	0.960887	0.219423	0.00070888	0.0103512
MT-ND2	4.32024	0.151982	0.000710511	0.010368
SPEN	-1.94694	0.518777	0.00075882	0.0109339
IL4R	-1.65479	0.482107	0.000767881	0.0110426
TBRG4	-0.472334	0.294525	0.000773305	0.0111059
MAD2L2	-0.749939	0.332236	0.000776187	0.0111275
GNLY	3.02085	0.644781	0.000785357	0.0112273
USP24	-4.47534	1.15193	0.000798241	0.0113667
FAM89B	-1.47722	0.441782	0.000796474	0.0113638
B3GALT6	-2.84132	0.614295	0.000797625	0.0113654
GIMAP1	-1.7543	0.523159	0.000823286	0.0116776
SOAT1	-2.19544	0.491853	0.000826595	0.0117169
NIP7	-0.311347	0.294672	0.000831681	0.0117737
AIMP2	0.0585556	0.270408	0.000832542	0.0117782
FAM105B	-2.00958	0.472866	0.000861867	0.012138
MT1X	0.822061	0.254428	0.000871983	0.0122409
MTIF2	-1.42175	0.396559	0.000885733	0.0124099
IMP4	0.639795	0.225863	0.000919694	0.0128117
RNF144A	-4.14395	1.00929	0.0009293	0.0129207
ZNF827	-3.88903	0.919112	0.000951301	0.0131762
CLTC	-1.51993	0.421895	0.000955392	0.0132161
ALKBH6	-1.89489	0.491547	0.000961127	0.0132701
FGFBP2	-3.54489	1.15224	0.00097321	0.01342
FTSJ3	-1.08923	0.370378	0.000985278	0.0135469
AAK1	-1.69533	0.44928	0.000990326	0.0135958
MAGOH	1.41317	0.171889	0.000986145	0.0135469
GPR84	-6.7	2.66907	0.00100327	0.0137303
ST20	-1.79153	0.425662	0.0010019	0.0137201
PLEKHO1	-1.04487	0.36244	0.00100113	0.0137182
RAB7L1	-2.12145	0.510724	0.00103606	0.0141082
SNRPD1	2.79401	0.147007	0.00104362	0.0141934
ROMO1	0.641409	0.222508	0.00105139	0.0142723
ATG4D	-2.54759	0.581661	0.00106144	0.0143764
SPRY1	-2.48554	0.661184	0.00107549	0.0145452
TSPAN4	-3.09721	0.696086	0.00110245	0.0148361
FCER1G	-2.9784	1.14338	0.00111294	0.0149588
MAP2K2	-1.03214	0.341342	0.00115356	0.0154098
DKC1	0.826875	0.234745	0.00115842	0.0154363
AGFG1	-2.74915	0.627813	0.00117756	0.0156441
C1orf162	-3.37876	0.932912	0.00118427	0.0157236
ETS1	-0.194319	0.297266	0.00119738	0.0158784
PPP3CA	-2.97505	0.703007	0.0012115	0.0160461
PSTPIP1	-1.02075	0.374339	0.0012195	0.0161227
NAA25	-2.47647	0.566206	0.00122773	0.0162118
MGAT4A	-2.56112	0.588081	0.00123375	0.0162684
COPS5	0.118131	0.234652	0.00123902	0.0163115
RP5-1028K7.2	-4.22848	1.13428	0.00126367	0.016576
PSMD12	0.267015	0.248179	0.00126633	0.0166009
C4BPB	-3.32997	0.823659	0.00127978	0.0167614
RRP36	-1.30655	0.366141	0.00128956	0.0168446
CLEC2B	-0.632009	0.389022	0.00141161	0.0182313
SNF8	0.915476	0.180937	0.0014553	0.018729
EIF1AX	1.27708	0.220001	0.00147365	0.0189317
TSR3	-0.0407974	0.262101	0.00148429	0.0190572
STOML2	1.38826	0.183063	0.00148565	0.0190633
MRP63	1.47066	0.17088	0.00148934	0.0190994
USP11	-3.03464	0.684399	0.00149995	0.0191904
NDUFB7	1.46013	0.155853	0.00151376	0.0193557
ADRM1	1.83041	0.143204	0.00151785	0.0193853
SFSWAP	-1.94191	0.454791	0.00155375	0.0197628
NDUFB6	0.543311	0.211228	0.00157805	0.0199684
UBE2M	-0.840962	0.311611	0.00158183	0.0199684
POLR3G	-3.14237	0.647793	0.00159145	0.0200666
IPO7	-1.70057	0.411575	0.00159914	0.0201403
AKNA	-1.67963	0.439953	0.00161779	0.0203634
CTU2	-1.79701	0.418048	0.00163099	0.0204823
RBM17	1.445	0.190922	0.00163473	0.0205174
NDUFAF2	-0.333333	0.288348	0.00165397	0.0207112
ATHL1	-3.7801	0.897127	0.00167778	0.0209972
CDC25A	-3.57956	0.706288	0.00168294	0.0210119
LONP1	-2.04575	0.462045	0.00168307	0.0210119
C17orf89	1.20556	0.189706	0.00167931	0.0210044
CCDC43	-1.35657	0.359836	0.00169365	0.0211232
HDGFRP3	-0.736205	0.325211	0.00171984	0.0214154
RPL7L1	0.714054	0.213139	0.00172105	0.0214158
ZC3H15	1.25048	0.181003	0.00172435	0.0214447
ATP5G3	3.11518	0.111736	0.00173582	0.0215751
EEA1	-2.48768	0.538075	0.00176898	0.0218912
UBE2F	0.345876	0.267723	0.0017681	0.0218912
FAM136A	0.467849	0.228674	0.00177073	0.0218965
SAMD10	-3.00716	0.659674	0.00179023	0.0220877
CHD4	-0.579898	0.297232	0.00180101	0.022183
PPFIA1	-2.7156	0.574831	0.00180838	0.0222495
PFKFB3	-4.26102	0.994566	0.00181819	0.0223315
FAM217B	-2.52628	0.50599	0.00186526	0.0228581
HMGCR	-3.9874	0.912892	0.00188182	0.0230112
P2RY14	-4.38798	1.29348	0.00193534	0.0235844
NFIL3	-3.81616	0.887845	0.00195031	0.023727
SF3B3	-2.00253	0.459425	0.0019435	0.0236623
SORT1	-7.50065	3.14537	0.00197042	0.0238808
PDHA1	-0.233577	0.26071	0.00195922	0.0238087
GOLIM4	-2.15198	0.507183	0.00197718	0.0239469
SNX11	-2.90269	0.648453	0.00198549	0.0240209
GATAD2A	-2.39451	0.505604	0.00198791	0.0240368
NDUFB9	1.82089	0.147483	0.00199739	0.024138
HCG18	-3.05325	0.650467	0.00201684	0.0243165
CLSPN	-0.019145	0.311875	0.00202236	0.0243453
TACC1	-0.931194	0.310212	0.00206051	0.0247091
CLASRP	-2.7388	0.547116	0.00211719	0.025257
POLR2I	0.822593	0.20069	0.00211231	0.0252331
CRKL	-3.75338	0.81748	0.00213521	0.0253815
ATP11C	-4.24365	0.963137	0.00214526	0.0254871
SH3BP2	-2.44548	0.522438	0.00214854	0.0255122
KHSRP	-1.7781	0.412984	0.00216578	0.0256749
SPNS3	-3.93861	0.892406	0.00217877	0.0257588
TBL3	-1.40694	0.362499	0.00217471	0.0257388
EIF3A	1.40114	0.183041	0.00220105	0.02598
LIAS	-2.43444	0.484613	0.00223457	0.026262
AOAH	-4.43058	1.06223	0.00225784	0.0264783
GLG1	-2.41652	0.505959	0.00229245	0.0268552
BRD3	-2.74066	0.558332	0.00234068	0.0273468
WHAMM	-3.41024	0.729052	0.00235062	0.0274188
CISH	0.262191	0.254642	0.00240445	0.027972
BCAT1	-4.28316	0.929046	0.00245961	0.0284467
PAICS	0.821096	0.217022	0.00251443	0.0289578
TSEN34	-2.09268	0.443226	0.00255358	0.0293467
LARS2	-5.18755	1.2536	0.00259301	0.0297371
ZMYM3	-5.19258	1.2226	0.00262005	0.029973
IKZF2	-4.91281	1.29153	0.00263815	0.030129
SLC7A6	-2.81054	0.613789	0.00263949	0.030129
SRRM1	1.44606	0.169482	0.00264947	0.030176
DYRK2	-4.34858	0.901168	0.0027012	0.0306873
NDUFS5	2.43159	0.126262	0.00268965	0.030572
METAP2	0.765064	0.202137	0.00270686	0.0307356
MLLT6	-2.34604	0.539297	0.00274246	0.0310589
RP9	-1.88239	0.424792	0.00274982	0.0311
NOC3L	-1.0143	0.335777	0.00275015	0.0311
CCDC124	0.55311	0.210973	0.00275037	0.0311
APBB2	-6.03059	1.7771	0.00279758	0.0314818
HDDC3	-0.796855	0.302719	0.00278204	0.031423
UBQLN4	-2.84709	0.60597	0.00280069	0.0314818
TRAPPC10	-2.4462	0.499044	0.00280266	0.0314818
SP110	-0.646714	0.307603	0.00280321	0.0314818
MBNL1	-0.778437	0.332106	0.00281069	0.0315205
RUVBL2	0.362379	0.206789	0.00280435	0.0314818
LRRC8C	-2.67184	0.529402	0.00282574	0.0316242
TIMM8B	1.54849	0.163952	0.002885	0.0322378
MRPS18B	0.225141	0.223627	0.00293374	0.0326652
RGL4	-2.72597	0.618443	0.00297257	0.0330301
ZFP62	-4.04656	0.828539	0.00298542	0.0331365
C15orf39	-3.24	0.681317	0.00299488	0.0331934
DENND6B	-4.67378	1.07677	0.00300011	0.0332175
PPP2R4	-2.15065	0.456673	0.00301141	0.0333258
PDLIM7	-2.42921	0.526794	0.00303079	0.0334892
ERCC1	0.137342	0.224841	0.00304031	0.0335604
DDX55	-1.29316	0.343515	0.00306504	0.0337139
DPP9	-2.68091	0.544773	0.00307095	0.0337449
SUZ12	-0.961742	0.305287	0.00308495	0.0338646
NFATC3	-1.24608	0.357655	0.00311297	0.0341206
FOXRED1	-2.34378	0.460643	0.00314317	0.034417
ANLN	-4.72292	0.934043	0.00321505	0.0350456
AHCYL1	-1.7979	0.384063	0.00322817	0.035171
MVB12B	-6.63851	2.4385	0.00328134	0.0356257
ZNF259	-0.560676	0.27132	0.0032883	0.0356835
APOBR	-5.14171	1.39062	0.00330984	0.0358281
KLRC4	-7.554	3.80144	0.00333308	0.036026
ETFB	1.20241	0.169452	0.00329146	0.0357
POLR3K	1.10653	0.188436	0.0033002	0.0357593
ALYREF	-1.58295	0.355018	0.00335601	0.0362379
PARP8	-3.79635	0.800871	0.00342409	0.0368509
RRP12	-3.3529	0.64917	0.00345122	0.0370561
PSTPIP2	-4.08317	0.900478	0.00345853	0.0370695
MFSD12	-2.54214	0.481302	0.00349885	0.037373
NARS	-0.338421	0.266869	0.00354649	0.0377524
KDELC1	-3.367	0.641027	0.00357797	0.0380504
CBLB	-1.60747	0.405097	0.00358428	0.0380804
SMARCAL1	-3.42365	0.694462	0.00362552	0.038382
MND1	-1.93136	0.419945	0.00361461	0.0382906
RPL21	5.40594	0.0762147	0.00364952	0.0386042
CCDC88B	-2.93961	0.600111	0.00368024	0.0387974
ATF6	-1.7208	0.377888	0.00370467	0.0389983
POLR2L	2.28848	0.120778	0.00370227	0.0389919
PTK2B	-3.30592	0.665808	0.00373396	0.0392308
HIRIP3	-0.673565	0.284259	0.00376684	0.0395192
PDE7A	-1.97963	0.444937	0.00377589	0.0395761
GPR18	-4.72049	1.13767	0.00379711	0.0397195
RPS23	5.33379	0.0840184	0.00379869	0.0397195
TSC22D4	0.105841	0.231484	0.00380929	0.0397922
HNRNPU	1.43854	0.164206	0.00382993	0.0399887
RBM25	1.06878	0.167408	0.0038486	0.0401452
COPA	-1.77288	0.406335	0.00394416	0.0410272
PCED1B	-2.64385	0.622086	0.00400037	0.0414703
AURKAIP1	1.78146	0.140221	0.00398983	0.0413807
CYFIP2	-1.81399	0.405643	0.00400979	0.0415288
CD69	-1.13456	0.467303	0.00401179	0.0415294
DRAP1	1.64844	0.143426	0.00408394	0.0421363
SNRPF	2.37824	0.125858	0.00409532	0.0421938
WARS	-0.288879	0.272729	0.0041163	0.0423899
XIST	-2.40964	0.660319	0.00415315	0.0426888
RCC2	-1.50892	0.362606	0.00415082	0.0426849
RPS19BP1	1.29965	0.162415	0.00423322	0.0433334
PKM	4.44925	0.0794616	0.00422047	0.043238
ZBTB43	-3.02499	0.581385	0.00426544	0.0436168
MARS	-1.32877	0.332105	0.00433575	0.0442734
PHEX	-6.49423	2.52607	0.00443363	0.0449947
CHSY1	-3.65667	0.748213	0.00441607	0.0448415
EEF1D	2.87594	0.0937475	0.00441036	0.0448111
AP1M1	-1.77527	0.389677	0.00443875	0.0449947
GTF2I	-0.897225	0.303407	0.00449089	0.0454042
MRPS34	1.65959	0.162552	0.00450375	0.0454987
KIAA0226	-4.48967	0.93524	0.00454299	0.0458314
GADD45B	0.626744	0.324214	0.00455908	0.0459725
DPP8	-2.41901	0.473799	0.00458737	0.0461977
GTF2E2	-0.86479	0.291224	0.00458777	0.0461977
KRR1	0.257671	0.207007	0.00458142	0.0461764
ACIN1	-0.715109	0.269311	0.00459988	0.0462769
RP11-192H23.6	-4.13838	0.81645	0.00462423	0.0464923
MUCL1	-8.08624	3.23511	0.00465108	0.0466842
WDR3	-1.82152	0.404841	0.00467552	0.0468863
MRPL4	0.993029	0.184645	0.00468556	0.0469655
ADAP1	-3.99895	0.833572	0.00479311	0.0478236
VCL	-4.8229	1.03686	0.00480421	0.0478906
PNN	0.689727	0.199632	0.00479646	0.0478352
NSA2	0.807692	0.185497	0.00482153	0.0480192
SAR1A	-0.0981205	0.234986	0.00482498	0.0480316
RGS3	-4.35864	0.964091	0.00489015	0.0486139
LYST	-0.886696	0.312046	0.00489694	0.0486592
RPS4Y2	-6.19369	1.82136	0.00500959	0.0495977
JRKL	-3.86088	0.758211	0.00504075	0.0498157
RPL27	4.33065	0.0880026	0.00505994	0.0499827
CAPN10	-3.8052	0.730653	0.00516459	0.0508715
ATL3	-2.00967	0.420111	0.00516079	0.0508637
ARSG	-4.52901	1.06989	0.00527297	0.0517121
ZNF609	-3.75002	0.654676	0.0052835	0.0517921
TBC1D24	-4.99271	1.0521	0.00530558	0.0519152
PRKACA	-4.1709	0.84467	0.0053365	0.0521032
MRPS12	1.21999	0.161973	0.00531314	0.0519658
AP3B1	-2.00037	0.391637	0.00533622	0.0521032
RPS3	5.29029	0.0687182	0.00533675	0.0521032
DDX49	-0.558035	0.261048	0.00535207	0.0522294
CLUH	-3.37355	0.62484	0.00539135	0.0524718
ATP5I	1.9863	0.129595	0.0053888	0.0524704
CCT3	2.07832	0.138299	0.00542577	0.0526891
PDS5A	-1.62061	0.358022	0.00544369	0.0528162
ARHGAP30	-0.460198	0.276807	0.00544974	0.0528279
JAKMIP1	-2.0207	0.433137	0.00545768	0.0528773
ABCF3	-2.09972	0.402923	0.00547313	0.0529604
DAZAP1	0.145221	0.213609	0.00547884	0.0529921
SAFB	-0.758793	0.277208	0.00549275	0.0531031
XRN2	0.550062	0.190767	0.00556899	0.0537686
BEX4	-2.18953	0.483631	0.00560034	0.0539042
DHX15	-0.340771	0.24438	0.00559514	0.0538779
PARP14	-1.10231	0.332274	0.00562976	0.0541396
NCR2	-7.42977	3.14872	0.00567137	0.0543995
HDLBP	-1.51528	0.354682	0.00563622	0.0541606
DPY19L4	-4.51492	0.961201	0.00566445	0.0543995
POLR3D	-1.45865	0.342813	0.00567022	0.0543995
KIT	-6.2088	1.87983	0.00570911	0.0546615
DDX3X	-0.787288	0.292481	0.00568449	0.0544976
GLS	-1.48666	0.351409	0.00570452	0.0546416
MBD3	-2.71203	0.524461	0.00572075	0.0547249
POLR3F	-2.7366	0.521076	0.00577413	0.0550424
RPL6	4.69941	0.0793103	0.00579234	0.0551918
STX4	-1.50168	0.34749	0.0058251	0.0554313
TPM3	2.20091	0.125064	0.00583942	0.0555264
RNF111	-4.18443	0.913294	0.00587985	0.0557101
ARHGAP31	-5.39348	1.25056	0.00590879	0.0558862
ZNF639	-2.7846	0.498418	0.00590564	0.0558806
EIF3B	-0.792079	0.275908	0.00594903	0.0562168
FBXL12	-3.11114	0.562889	0.00596986	0.0563172
NACA	4.06488	0.0819077	0.00599379	0.0564212
CD320	0.56126	0.217881	0.00600279	0.0564812
C8orf33	-0.468213	0.263224	0.0060395	0.0567042
CCT2	1.86387	0.160757	0.00606485	0.0569177
SMG6	-2.99262	0.54471	0.00615007	0.0575441
MRPL21	0.831594	0.180541	0.00614183	0.0575295
HAUS6	-1.93753	0.382716	0.00616459	0.0576552
MAP4K4	-3.65285	0.771654	0.00620161	0.0578869
CCND3	0.543578	0.220561	0.00617883	0.0577636
NDE1	-2.81958	0.518193	0.00629817	0.0585778
SEPT11	-0.190075	0.239216	0.00629673	0.0585778
MANF	1.75237	0.163048	0.00635835	0.0589866
OGFOD2	-3.08239	0.560118	0.00642708	0.0595482
SRRT	-0.723506	0.266884	0.00644136	0.0596551
SLC25A33	-0.869686	0.275123	0.00647732	0.0599118
PSMG4	-0.915193	0.280296	0.00648431	0.059951
CLEC11A	-3.45693	0.664313	0.00652737	0.0602979
ALKBH3	-1.98517	0.38373	0.00654987	0.0604034
IL17RA	-4.05431	0.851442	0.00656192	0.0604379
MEI1	-1.92906	0.395119	0.00655745	0.0604295
KDM1A	-2.21671	0.423821	0.0065831	0.0606073
TRIM24	-3.67798	0.668473	0.00661282	0.0607763
PTGIR	0.221557	0.281079	0.00660112	0.0607219
TM6SF1	-3.87702	0.815746	0.00664125	0.0609625
DHX36	0.12208	0.205712	0.00666642	0.0610906
EBNA1BP2	0.956104	0.182812	0.00667737	0.0611139
PRPF8	-1.49144	0.340036	0.00670957	0.0613571
RWDD4	-0.654128	0.264459	0.00673595	0.0615467
NUPL1	-2.13506	0.402999	0.00678351	0.0618005
IGFBP2	-6.78648	1.91497	0.00684557	0.0622873
BCL3	-2.35433	0.457256	0.00686532	0.0623888
IER3	0.194814	0.332005	0.00685053	0.0623064
ZFP1	-5.11482	1.15057	0.00689818	0.0626092
ZBTB7A	-2.30302	0.432936	0.00689754	0.0626092
HSPH1	0.202859	0.211762	0.00695897	0.0630036
KIF3B	-2.74045	0.508616	0.00698931	0.0631947
ROCK1	-0.525187	0.249285	0.00699168	0.0631947
SMIM20	-1.83013	0.36067	0.00700327	0.0632732
SRSF9	1.4846	0.1383	0.00701963	0.0633685
DOCK10	-2.01921	0.3935	0.00704183	0.0635163
SLIRP	2.16445	0.140693	0.00708186	0.0637982
KPNA3	-1.12591	0.298189	0.00712053	0.0640671
LASP1	-1.93523	0.420509	0.00712938	0.0640938
DFFA	-0.801195	0.26283	0.00713707	0.0641366
TRAFD1	-2.53399	0.514039	0.00715814	0.0642747
RP11-345J4.5	0.559587	0.183171	0.00735723	0.0658436
MAN1A1	-3.96124	0.768096	0.0073905	0.0661142
FAM208B	-2.91378	0.526764	0.00743056	0.0663637
XIAP	-2.42391	0.464685	0.00745089	0.066518
POLR1E	-1.77994	0.339593	0.00746612	0.0665994
SWI5	-1.79998	0.349799	0.00747121	0.0666175
WIPI1	-2.52517	0.50863	0.00748353	0.0667001
GEMIN8	-3.02984	0.558366	0.00750461	0.0668607
IGF1	-4.55079	0.963521	0.00756458	0.0673124
PDS5B	-2.39618	0.448605	0.00760003	0.0675727
ZNF600	-4.04293	0.861889	0.00762476	0.0677373
MAP3K11	-2.29883	0.433119	0.00761821	0.0677067
RIC8B	-4.42215	0.853916	0.00764221	0.0678647
TFAM	-0.108178	0.222733	0.00768354	0.0681762
MIR181A1HG	-3.26603	0.629743	0.00770092	0.0682471
SEPT8	-3.53684	0.637653	0.00772929	0.0684707
BICD1	-4.16346	0.763789	0.00776087	0.0687225
SFI1	-2.54896	0.47778	0.00780113	0.0689389
UPF2	-0.295483	0.229086	0.00787108	0.0695289
PCYT1A	-1.90178	0.377774	0.00789401	0.069675
SRF	-3.4744	0.648521	0.0079281	0.0698507
RCCD1	-2.58644	0.440722	0.00794961	0.0699501
SNRK	-3.44968	0.672827	0.00801447	0.0703962
MCM4	-1.42716	0.33081	0.00800178	0.0703414
RPLP0	4.67673	0.0645108	0.00805822	0.070695
MRTO4	0.799369	0.195252	0.00812763	0.071069
GMPS	-0.119269	0.221001	0.00813671	0.071069
ARID3B	-3.48689	0.6263	0.00817999	0.0713597
GSR	-3.29074	0.601373	0.00818635	0.0713597
SCML4	-7.05163	1.98188	0.00822424	0.0716327
RP13-1032I1.7	-4.20141	0.791553	0.00824698	0.0717447
RPS8	4.93358	0.0784907	0.00823145	0.0716669
NHS	-5.00554	1.15305	0.00828192	0.0719913
KSR1	-4.18168	0.883657	0.00843526	0.0729751
ALOX5AP	0.908355	0.278343	0.00841367	0.0728303
SLC7A5	-1.25756	0.318574	0.00850123	0.0734843
SNRNP200	-1.33918	0.318172	0.00851679	0.0735636
AHDC1	-5.0326	1.19054	0.00861008	0.074193
BCLAF1	0.508788	0.185987	0.00862126	0.0742307
GAB3	-5.12512	1.23373	0.00869468	0.0747742
PACS1	-3.53828	0.613408	0.00870567	0.0748368
TIAM2	-4.83027	0.967539	0.0087359	0.0749883
RPL24	4.15709	0.0728961	0.00870882	0.0748368
PRKCA	-1.06896	0.307136	0.00875912	0.0751505
RAB39B	-3.44233	0.587358	0.00878567	0.0753191
UPF3B	-0.837939	0.265015	0.00877788	0.0752818
C20orf201	-6.05632	1.43214	0.00881994	0.0754941
NAT10	-2.40752	0.42856	0.00880994	0.0754381
NPTN	-4.69347	0.949658	0.00885215	0.0757268
LINC00672	-6.76276	2.069	0.00887827	0.0758445
SYTL2	-5.05763	1.24861	0.00887456	0.0758425
NOTCH1	-3.95795	0.710683	0.00889644	0.07597
WDR37	-4.63774	0.9054	0.00891867	0.0761002
MRPS5	0.0397877	0.201698	0.0089423	0.0762421
POM121C	-3.03781	0.536873	0.0089955	0.0765162
MAPKAPK3	-0.378793	0.242033	0.00900105	0.0765204
PUS1	-1.31723	0.304116	0.00900487	0.0765204
SETD5	-2.10663	0.402119	0.00913363	0.077239
DPF3	-6.13254	1.6378	0.00919271	0.0775882
TUBB6	-2.68935	0.536589	0.00917631	0.0775098
ANKRD44	-2.38064	0.4288	0.00920519	0.0776488
ATP11B	-3.22707	0.571223	0.00938081	0.0788705
CPA5	-6.43084	1.99671	0.00953053	0.079975
C9orf114	-1.13706	0.276071	0.00949793	0.0797628
LTV1	-0.0693147	0.209669	0.00955343	0.0801055
UBASH3B	-3.45165	0.610834	0.00957918	0.0802476
GEMIN2	-2.13412	0.373835	0.00963943	0.0806715
ATF3	-4.41775	0.941126	0.00970775	0.0811187
PLEKHO2	-4.70463	0.983509	0.00978924	0.0815496
RNF19B	-3.51665	0.6943	0.00977826	0.081504
RASGRP1	-1.42632	0.357513	0.00978003	0.081504
SFPQ	1.09808	0.155682	0.00975926	0.0814454
VAV1	-2.06232	0.384494	0.00977742	0.081504
SLC16A11	-7.65159	2.63614	0.00984258	0.0818375
TBL1XR1	-1.85328	0.366574	0.00980312	0.081634
KLHDC10	-4.10734	0.717485	0.00982865	0.0817533
PRR12	-5.3776	1.21967	0.00986108	0.0819289
C1orf52	-1.15308	0.277786	0.00985107	0.0818769
HLTF	-3.07329	0.51919	0.00987519	0.0819525
OGFR	-1.04225	0.28056	0.0100258	0.0828868
THRAP3	1.08075	0.162162	0.0100462	0.0830238
B3GAT3	-0.644851	0.239788	0.0101854	0.0839515
FAM21A	-6.94675	1.97889	0.0102496	0.0842892
RPAIN	0.0706749	0.201984	0.010229	0.0841522
RBBP6	-1.10091	0.277221	0.0102668	0.0843992
RCN1	-1.77709	0.345244	0.0102937	0.0845564
USP36	-2.93934	0.484293	0.0103263	0.0847922
RNF157	-3.63979	0.657936	0.0103382	0.084826
CDC42SE1	-0.642637	0.269704	0.0103333	0.0848177
C14orf142	-1.43248	0.30393	0.0103472	0.0848364
GGCT	0.606411	0.182617	0.0103467	0.0848364
TIMM44	-0.931947	0.274332	0.0103649	0.0849093
NOL8	-0.49227	0.237757	0.0103891	0.0850201
SPRYD3	-3.42558	0.59669	0.010411	0.0851352
NONO	0.397771	0.176821	0.0104676	0.0853926
SARS	0.0354077	0.202733	0.0104836	0.0854408
ASB1	-2.65049	0.462175	0.0105039	0.0855425
EXO1	-3.21202	0.548527	0.0106841	0.0865887
RAP1A	1.02354	0.16381	0.0107428	0.087
SAFB2	-0.871585	0.261035	0.0107836	0.0872653
SLC31A1	-3.21152	0.573787	0.0108372	0.0876346
PPP1R16B	-3.16382	0.558847	0.0109214	0.0880539
RPS20	4.46562	0.0814968	0.0109807	0.0883681
UBA52	4.0482	0.0596125	0.0109919	0.0884004
RPL23A	5.03771	0.0606813	0.0110137	0.0885362
NKRF	-3.45574	0.586676	0.0110763	0.0889406
SKIV2L2	-1.65991	0.336645	0.0110932	0.0890111
SETDB1	-3.98663	0.70508	0.0111978	0.0897183
CHCHD3	-0.294439	0.212348	0.0111823	0.0896598
ADH5	0.136325	0.185044	0.0111948	0.0897183
SYNRG	-1.9411	0.385391	0.011257	0.0900929
PITPNA-AS1	-2.53921	0.421771	0.0112858	0.0902575
KAT2A	-2.49314	0.446998	0.0113321	0.0905609
SAMD3	-3.7084	0.789244	0.0114279	0.0912597
ZNF511	-0.261847	0.209975	0.0115712	0.0921339
SMEK1	-1.77717	0.344143	0.0116118	0.092397
FAM210A	-1.89932	0.34629	0.0116127	0.092397
DHCR7	-2.91422	0.496409	0.0117065	0.093042
ISOC2	-0.0344643	0.202799	0.011775	0.0934124
BOLA3	0.901868	0.157946	0.01177	0.0934105
STXBP1	-5.02518	1.03769	0.0118409	0.0938018
DSCR3	-2.20378	0.382574	0.0118586	0.0938744
TSPAN5	-1.34864	0.31247	0.0118656	0.0938939
CCDC25	-0.00662854	0.2004	0.0118697	0.0938939
ACAD10	-5.31993	1.09225	0.0119546	0.0944046
STRN3	-3.59372	0.587742	0.0119729	0.0944705
EXTL2	-4.74897	0.857218	0.0119864	0.0945079
PGP	0.238368	0.195349	0.0119819	0.0945068
NDUFV1	0.368458	0.186985	0.0119984	0.0945685
CPSF2	-1.79695	0.329938	0.0120185	0.0946927
COX5A	2.70126	0.0945936	0.0120468	0.0948814
TTF2	-1.57927	0.336756	0.0121298	0.0953633
ENDOD1	-3.84698	0.64588	0.0121503	0.0954901
NHLRC3	-2.37549	0.42529	0.0121686	0.0955993
FAM162A	0.29507	0.184456	0.0121828	0.0956074
KDM5C	-3.50315	0.638515	0.0122357	0.0958311
PRPF38B	0.533066	0.170253	0.0122089	0.0957393
IL18RAP	-5.33006	1.16204	0.0122858	0.0961249
PFDN2	1.98339	0.120952	0.0123016	0.0961937
NOM1	-1.73159	0.340427	0.0123411	0.0964331
CHCHD10	0.843954	0.195487	0.0123343	0.0964147
PAFAH1B1	-0.516269	0.225925	0.0123538	0.096489
ZFP28	-6.44977	1.97368	0.0124267	0.096892
CLDND2	-5.6737	1.2413	0.0124903	0.0972503
UBAC2	-2.09111	0.379997	0.0124819	0.0972196
MCM3	0.315777	0.212387	0.0125051	0.0972872
ECSIT	-1.8575	0.333723	0.0126064	0.0979098
SLC4A2	-3.54285	0.598104	0.0126382	0.0980519
MED1	-2.72923	0.459576	0.0127155	0.0986166
MRPL11	0.80255	0.153832	0.0127312	0.0987031
MRPL20	1.81733	0.121549	0.0127769	0.098987
CD82	1.58737	0.190769	0.0128053	0.0991713
XAB2	-1.95908	0.36794	0.0129415	0.100084
EEF2	2.42202	0.102155	0.0129528	0.100136
TPP2	-1.73585	0.332036	0.0130322	0.100578
PGAM5	-2.97105	0.470333	0.0131647	0.101415
FBXO45	-3.65236	0.555869	0.0132785	0.101967
TAF10	-1.26194	0.275392	0.0132771	0.101967
EIF4ENIF1	-2.82556	0.46797	0.0134113	0.102734
ZNF514	-4.97664	1.06113	0.0135492	0.103644
OSBPL8	-0.645302	0.235116	0.0135726	0.103787
SLCO4A1	-2.28568	0.400878	0.0136607	0.104387
ZNF530	-5.58408	1.21139	0.0138056	0.10521
GMEB1	-2.75539	0.467901	0.0139088	0.105801
BDH1	-1.51254	0.29095	0.0139034	0.105797
REXO1	-3.73423	0.597358	0.0139471	0.105982
MSH2	-1.51979	0.308534	0.0140001	0.106273
FOXN2	-2.77898	0.447591	0.0140112	0.10632
ZNF48	-3.0173	0.513596	0.0140534	0.106492
CCNB1IP1	-2.47711	0.401231	0.0140672	0.10656
OAF	-5.13856	0.95972	0.0141451	0.107001
MAN1A2	-2.1789	0.371624	0.01414	0.107
STRN	-3.7548	0.631318	0.0141765	0.107165
ERI2	-4.97638	0.864029	0.0142056	0.10731
LPCAT1	-3.6639	0.669036	0.0142262	0.107391
IL21R	-2.51596	0.441449	0.0142369	0.107435
MRPS22	-0.93683	0.250099	0.014329	0.107943
RP11-61A14.3	-4.64742	0.862437	0.0144468	0.108568
ZNF677	-5.00137	1.05694	0.0144796	0.108723
PAM16	-5.16299	0.926344	0.0144975	0.108798
SOD2	-1.05032	0.270507	0.0146759	0.110024
MTFP1	-2.15356	0.366238	0.0146864	0.110064
ADA	-1.33977	0.302528	0.014717	0.11018
ARHGAP11A	-2.65418	0.434237	0.0148416	0.110922
PRMT5	-0.720041	0.239753	0.0148904	0.111173
NOC2L	-0.36508	0.207858	0.0150092	0.111754
UBE2L3	2.22798	0.0895938	0.0149941	0.11168
HIST1H1B	-3.67659	0.624151	0.0150853	0.112206
LARP4	-1.52031	0.297656	0.015081	0.112206
PRDM2	-1.96734	0.368969	0.0151206	0.11243
AEBP1	-4.33726	0.789151	0.0151552	0.112649
MDN1	-3.29244	0.513036	0.0152595	0.113308
SLC3A2	1.57112	0.16857	0.0153154	0.113491
ZNF799	-5.63888	1.21882	0.0153825	0.113872
RPSA	4.49016	0.062861	0.0153146	0.113491
TRABD2A	-1.80114	0.352783	0.015395	0.113881
HLA-F	-0.184875	0.239829	0.0154511	0.114186
SLC27A3	-4.51001	0.903101	0.0155489	0.114753
EEF1E1	0.978787	0.154928	0.015559	0.114789
SCARF1	-5.8482	1.48209	0.0156851	0.115524
FAM98B	-2.69985	0.444677	0.0157353	0.115854
HIST1H1E	-2.77078	0.50205	0.0157421	0.115865
NSUN5	-0.660698	0.229325	0.0157604	0.115922
BRD2	-0.703306	0.231187	0.0160671	0.117504
CMSS1	0.376546	0.197495	0.0160794	0.117554
CDK5RAP2	-2.5095	0.400238	0.0161319	0.11782
LY86	-7.01795	1.91673	0.0161855	0.117974
DLG3	-4.42796	0.805944	0.01616	0.117906
KIAA2018	-4.04743	0.704384	0.016302	0.118572
UTP23	-1.55106	0.2886	0.0162995	0.118572
SNW1	0.392131	0.164902	0.0163056	0.118572
LDHA	4.05882	0.0981896	0.0163795	0.11895
FAM134B	-3.62387	0.638028	0.0164881	0.119575
PXMP4	-3.2199	0.491725	0.0164929	0.119575
PYCR1	-1.00469	0.269727	0.0166291	0.120438
RBM42	0.116141	0.173492	0.0166962	0.120813
RPS6KA1	-1.14868	0.270046	0.0167515	0.121087
HK2	-4.5455	0.781101	0.0167939	0.121193
NCBP2	-0.160543	0.195661	0.0167632	0.121092
NMI	0.032093	0.194867	0.0167701	0.121101
UTP11L	0.49896	0.168482	0.0168678	0.121525
NUP62	-0.492472	0.215775	0.016879	0.121566
STAT6	-2.86619	0.45887	0.0169046	0.12167
STK19	-3.35209	0.545611	0.0169854	0.12201
RRP1B	-0.741618	0.240158	0.016967	0.121918
CEP63	-1.99952	0.34841	0.0170685	0.122284
TARS2	-2.58424	0.41847	0.0170919	0.122372
WDR62	-4.60102	0.782035	0.0171195	0.122528
ZNF354C	-6.96032	1.86758	0.017264	0.12328
MCUR1	-0.241021	0.196804	0.0172593	0.12328
B4GALT1	-3.20508	0.571371	0.0174197	0.123985
SETD2	-2.96715	0.489167	0.0175921	0.124845
DIS3	-1.76633	0.32516	0.0176936	0.125246
RNF138	-1.84877	0.31627	0.0176944	0.125246
DDX27	-0.443691	0.210174	0.017745	0.125465
TUBA1C	1.11061	0.161309	0.0178601	0.125945
ADNP	-3.05935	0.492095	0.0179521	0.126372
DIXDC1	-4.07062	0.667866	0.0181292	0.127331
RPS3A	5.07888	0.0605322	0.018143	0.127387
SART1	-1.36964	0.284071	0.0182966	0.128279
WAC	-1.09616	0.267195	0.0183165	0.128279
TSPYL4	-4.84104	0.877867	0.0183959	0.128544
SNRPB2	2.0669	0.105579	0.0184475	0.128613
TRPV2	-1.94765	0.36056	0.0185456	0.129072
EXOSC7	0.0953941	0.180527	0.0185548	0.129072
MNT	-4.65136	0.862956	0.0186683	0.129614
TLE4	-2.78029	0.499133	0.018666	0.129614
ANKRD39	-0.335001	0.197277	0.0186351	0.129517
IRGQ	-4.52385	0.798311	0.0188742	0.130752
KIDINS220	-3.48537	0.615867	0.0190161	0.131481
MT-ND4	4.82339	0.0976071	0.0189599	0.131262
IFRD1	-1.65012	0.310805	0.0190748	0.131807
NCLN	-1.41506	0.292419	0.0191369	0.132152
AHSA1	0.636586	0.159737	0.0191697	0.132294
PLEKHA3	-1.52667	0.284386	0.0192898	0.132955
DYRK1A	-4.16418	0.682611	0.0193469	0.133217
COQ7	-3.13573	0.478966	0.0193522	0.133217
PDE3B	-2.0031	0.371476	0.019445	0.133668
KLHL8	-3.59417	0.548732	0.0196255	0.13463
RPAP2	-1.76617	0.308391	0.019705	0.135048
LNPEP	-2.7699	0.459575	0.0198094	0.135636
LETM1	-1.83771	0.322065	0.0198319	0.13571
CELF1	-1.35515	0.278033	0.0198428	0.13571
MYO1B	-6.39748	1.55743	0.0199189	0.136054
METTL1	-1.24436	0.272529	0.0199196	0.136054
RBM23	-1.92558	0.326491	0.0199298	0.136054
ZRANB2	-0.0443739	0.186442	0.0199391	0.136054
BAZ1B	0.00610774	0.186356	0.020015	0.13647
CHST11	-1.19194	0.279106	0.0202079	0.137482
KLHL9	-4.16721	0.704936	0.020402	0.13859
RBBP8	-1.67925	0.318065	0.0204523	0.13886
ZNF143	-3.01537	0.498131	0.0205583	0.139394
SAP30L	-3.92778	0.593158	0.0205789	0.139459
SCCPDH	-0.681302	0.23065	0.0205629	0.139394
GLRX5	0.0793082	0.176377	0.0206341	0.13966
PHF20L1	-0.854825	0.244291	0.0206902	0.139909
CCDC34	-1.22298	0.273403	0.020729	0.140058
ABCD2	-5.06113	0.996684	0.0207977	0.140331
XRCC5	2.16308	0.105078	0.0207315	0.140058
RALY	0.63386	0.158027	0.0207662	0.140249
FGFR1	-4.15049	0.789795	0.0208154	0.140364
PPTC7	-3.08497	0.488131	0.0208341	0.140447
C21orf2	-2.54011	0.400836	0.0209811	0.141219
UBXN1	0.981367	0.137432	0.0209894	0.141231
TERF2IP	1.03347	0.135808	0.0210139	0.141309
STIM2	-2.26877	0.396711	0.0210636	0.141599
ESF1	0.302751	0.18755	0.0210829	0.141649
INTS3	-4.32641	0.751711	0.0211443	0.141879
DEXI	-1.26744	0.263866	0.0211207	0.141765
LRWD1	-1.94424	0.315921	0.0212998	0.142747
MTMR2	-2.64251	0.405027	0.0213353	0.142897
CDK12	-1.47627	0.292261	0.0214217	0.143388
SLC25A46	-1.95966	0.334723	0.021557	0.144205
UBQLN2	-2.36446	0.377597	0.0216027	0.144378
MAP4	-1.67377	0.31036	0.0217423	0.144911
INPP4A	-2.39717	0.401647	0.0218078	0.145126
MRPS17-1	-1.56141	0.296037	0.0218393	0.145247
CCR1	-4.3555	0.975701	0.0218697	0.145404
LAGE3	0.761383	0.150813	0.0219727	0.145911
MFAP3	-4.96084	0.865395	0.0220748	0.146414
TXK	-3.70829	0.69622	0.0221544	0.146716
PDAP1	0.948568	0.135085	0.0221061	0.146574
KCMF1	-1.42346	0.265222	0.0221709	0.146779
NHP2L1	2.34272	0.108728	0.0222002	0.146885
NDUFS3	0.829353	0.14885	0.0223245	0.147573
IPO8	-3.97391	0.625459	0.0224508	0.148363
GTF3C1	-3.67501	0.594595	0.0225596	0.148812
EIF5	1.71577	0.122619	0.0225212	0.148738
SEC23A	-3.11361	0.483122	0.0225892	0.148902
ZFR	-0.433292	0.200383	0.0226667	0.149292
SRM	2.44271	0.132601	0.022693	0.149375
SURF2	-1.04578	0.234213	0.0227536	0.149548
SCO2	-0.447715	0.207187	0.0227746	0.149611
GNAI2	-0.0338437	0.200691	0.023003	0.150869
EAF1	-4.08538	0.651628	0.0230536	0.151079
PHLDA1	1.01999	0.226643	0.0230558	0.151079
ATM	-2.63175	0.427501	0.0231258	0.151356
PCSK7	-0.715509	0.234653	0.0231565	0.15142
MRPS36	0.481033	0.154756	0.0232448	0.151907
COX6B1	2.5342	0.0780973	0.0232347	0.151886
PPP6R1	-5.09768	0.88799	0.0233029	0.152195
WDR82	-1.9055	0.319739	0.0234127	0.152729
DIP2B	-4.84117	0.820193	0.0235847	0.153713
PSMG1	0.297742	0.179941	0.0236732	0.15413
RRS1	-0.376391	0.20765	0.0236765	0.15413
NUP210	-2.06727	0.338253	0.0237074	0.154282
SFXN5	-3.43724	0.510965	0.0237257	0.154355
GALM	-0.815692	0.256107	0.0239728	0.155731
RP11-103G8.2	-4.94457	0.917802	0.0240653	0.156192
GPX1	1.59872	0.138072	0.0240471	0.15612
AP000251.3	-5.80287	1.08806	0.0241871	0.156889
SNHG12	-2.83189	0.445212	0.0241943	0.156889
FBXO21	-2.87535	0.443252	0.0242023	0.156894
LARS	-0.196203	0.192991	0.0241943	0.156889
MTMR12	-4.69881	0.811399	0.0242599	0.157127
DNPEP	-0.185089	0.194269	0.0242521	0.157127
JPX	-1.87879	0.291614	0.0244339	0.157973
ORC6	-0.554313	0.233068	0.024495	0.158274
ANKRD42	-6.36104	1.39021	0.0245494	0.158484
ATP8A1	-4.64549	0.826607	0.0246493	0.158988
TIPRL	0.0319889	0.17639	0.024707	0.159266
AMIGO2	-4.69135	0.893167	0.0247558	0.159439
PATL1	-3.00759	0.433325	0.0247292	0.159315
GNPTAB	-1.17521	0.262479	0.0247648	0.159446
ATAD3A	-0.828078	0.227199	0.0248289	0.159647
CHTOP	-0.338435	0.193807	0.0248396	0.159648
PSMB4	0.955189	0.138897	0.0248719	0.159809
NAA15	-0.368623	0.20088	0.0249217	0.160027
TIMM50	-0.0465319	0.18151	0.0249244	0.160027
KLHL21	-4.62624	0.795184	0.0249836	0.160243
DOK4	-5.29307	1.06559	0.0250254	0.160276
NSMCE1	0.39968	0.164703	0.0249632	0.16016
TAF15	-0.927486	0.231723	0.0250061	0.160246
KMT2C	-2.86141	0.428798	0.0250196	0.160276
LCOR	-3.97055	0.594013	0.0253473	0.161862
RWDD1	0.791436	0.144364	0.0255973	0.163124
TAF1D	0.211083	0.169481	0.0255901	0.163124
CDC6	-1.11965	0.265093	0.0257201	0.163715
PNP	-0.836695	0.2253	0.0257789	0.164042
RPS6	5.442	0.050404	0.0257871	0.164045
CEP41	-3.00428	0.446973	0.026099	0.165403
KDELC2	-4.27413	0.704822	0.0262433	0.166075
MARK4	-5.33491	0.942767	0.0262987	0.16633
CAB39	-1.53405	0.277152	0.0262926	0.16633
RPL27A	5.14983	0.0590087	0.026384	0.166676
NTHL1	-0.995458	0.24632	0.0264337	0.166911
ARHGAP18	-4.16464	0.657325	0.0264575	0.166939
FOXO1	-3.51521	0.558175	0.0264757	0.166939
DNAJC7	0.523494	0.144223	0.0264366	0.166911
ITGAX	-6.84379	1.83684	0.026562	0.167136
KIF9	-3.92191	0.573014	0.0265405	0.167136
FAM101B	-1.3174	0.274783	0.0265445	0.167136
MAL	0.367183	0.217353	0.0265528	0.167136
EXOC7	-2.14252	0.343799	0.0265786	0.167179
PRKDC	-0.0681651	0.185545	0.0267851	0.168235
PBRM1	-1.05843	0.249991	0.0270439	0.169329
USP18	-2.67156	0.458251	0.0273235	0.170682
C1orf122	-0.697372	0.218287	0.0274014	0.170973
MAPK3	-2.49382	0.363693	0.0275583	0.171902
FGF9	-7.14943	1.86335	0.0276604	0.172245
CHML	-4.53522	0.686996	0.0276343	0.172229
RPL5	4.40038	0.0649775	0.0275718	0.171937
PHF12	-4.07043	0.650751	0.0276962	0.172269
ROBO1	-10.5133	22.1338	0.0277935	0.172727
RRBP1	-1.97749	0.336051	0.0278077	0.172766
TTC24	-7.69634	2.73759	0.0279652	0.173448
GMIP	-2.38459	0.389001	0.0279343	0.173306
SLC7A1	-2.7825	0.467324	0.0280221	0.173603
ACBD3	-2.32405	0.344607	0.0280336	0.173625
ASXL2	-3.30662	0.517906	0.0280686	0.173694
GUK1	1.87251	0.103951	0.0280484	0.173668
DLEU1	-1.74683	0.284886	0.0283338	0.174905
FAM126B	-3.24092	0.521371	0.0283954	0.17507
ACAP1	0.0649578	0.185682	0.0284187	0.175127
NIFK	0.83933	0.153922	0.0284607	0.175222
SURF6	-1.98766	0.310095	0.0285259	0.175527
GLRX2	-0.448723	0.197658	0.028594	0.175798
FKBP4	0.289058	0.187771	0.0286558	0.176127
AC004951.6	-3.97115	0.622463	0.0287787	0.176734
MBTPS1	-3.65093	0.574051	0.0289091	0.177335
ZNF785	-5.19783	0.94348	0.0290657	0.177895
RSAD1	-2.67293	0.386852	0.0292063	0.178466
IGF2R	-3.34953	0.538178	0.0292149	0.178466
OTUD6B	-3.1691	0.454783	0.0292163	0.178466
ZFAS1	0.893708	0.157897	0.0291956	0.178466
NCAPH2	-1.2463	0.255554	0.0293696	0.179101
MSANTD2	-4.62835	0.788512	0.0294383	0.17942
C22orf39	-1.47422	0.26158	0.0298807	0.181406
SLA2	-1.75168	0.298099	0.0299518	0.181686
FEZ1	-6.11993	1.71969	0.0301713	0.18251
TRIP10	-2.68114	0.401795	0.030225	0.182675
PLCXD2	-7.58105	2.05007	0.0303322	0.182874
CTD-3185P2.1	-4.90426	0.836471	0.0304725	0.183421
RAF1	-2.18086	0.334089	0.0305431	0.183688
UBA1	-1.3301	0.247704	0.0305553	0.183711
TAPBP	0.392138	0.15448	0.0305988	0.183821
KDM5A	-1.41994	0.270878	0.030767	0.184526
IGJ	-8.23984	2.83699	0.0308565	0.184953
CSNK2B	1.49611	0.110109	0.0307889	0.184607
SPHK1	-3.49936	0.563662	0.0308893	0.184953
MIR4458HG	-2.85955	0.428366	0.0310451	0.185734
AP3D1	-1.09505	0.232937	0.0311161	0.186057
UBE3C	-2.8724	0.394958	0.031169	0.186216
HSPB11	1.00329	0.134192	0.0311914	0.186216
DNAJA1	2.32716	0.0949267	0.0311886	0.186216
ZC3H8	-1.27339	0.24928	0.0312945	0.186458
SACS	-3.6399	0.530037	0.0313311	0.186626
PDCD6IP	-1.66694	0.278608	0.0314154	0.187014
LAMTOR2	0.854653	0.138492	0.0314053	0.187014
MTHFD2	1.07797	0.151329	0.0314558	0.187063
MOCS2	-1.5988	0.262585	0.0315195	0.187242
NELFB	-2.73737	0.398078	0.0315693	0.18743
AKAP7	-4.60245	0.761792	0.0317022	0.188014
ARFIP1	-3.06036	0.444404	0.0317908	0.188386
POMGNT2	-4.26235	0.676405	0.031944	0.189053
CCDC101	-2.20131	0.32236	0.0319468	0.189053
RPL10A	4.63198	0.0516529	0.0319993	0.189261
THOP1	-1.79176	0.279656	0.0323075	0.190568
E2F7	-5.19764	0.977195	0.0324766	0.191202
NDUFS7	0.764141	0.134453	0.0324972	0.191272
RP11-861A13.4	-3.94204	0.60733	0.0325687	0.191434
ARHGEF3	-3.37986	0.576272	0.0325881	0.191497
WDR91	-4.7754	0.83308	0.0326176	0.191619
U2AF1L4	-1.16578	0.258252	0.0327006	0.191951
VCPKMT	-2.73173	0.390253	0.0327222	0.192026
PUF60	0.919044	0.129943	0.0329126	0.192854
EDEM3	-3.72154	0.572474	0.0330666	0.193374
ARMC6	-1.79642	0.278311	0.0330487	0.193369
ZNF169	-5.0088	0.994764	0.0331271	0.193503
PSD4	-2.46452	0.367646	0.0330896	0.193438
ISYNA1	-5.34934	0.9828	0.0331441	0.193512
FUT11	-3.42976	0.484237	0.0331221	0.193503
WDR43	0.198498	0.182594	0.0332186	0.19372
OTUD4	-2.21529	0.328703	0.0332723	0.193845
ZW10	-2.79689	0.400418	0.033331	0.193993
GCSH	-0.704398	0.20459	0.0333084	0.193952
ACTR3B	-4.00699	0.623826	0.0333715	0.194112
PICK1	-4.44882	0.714912	0.0333858	0.194143
MIR155HG	0.875318	0.21527	0.0333469	0.194021
ADIPOR2	-2.6327	0.379732	0.0334537	0.194383
CAPNS1	-0.538684	0.190887	0.0335312	0.194574
LINC01137	-4.24412	0.672331	0.0336895	0.195388
PPRC1	-3.14835	0.442811	0.0337112	0.195462
LINC00484	-6.6325	1.5502	0.0338229	0.195739
WDR45B	-1.99399	0.300459	0.0338316	0.195739
C12orf65	-0.971693	0.22188	0.0338398	0.195739
FBXW7	-2.83856	0.387246	0.0341601	0.197174
KIAA1191	-2.84769	0.399805	0.0342011	0.197306
APEH	-1.14948	0.23229	0.0342186	0.197319
SRC	-7.28817	2.20163	0.0346088	0.198846
BRI3BP	-1.40967	0.249863	0.0345225	0.198687
C11orf95	-7.51611	1.87424	0.034614	0.198846
OSBPL3	-2.56012	0.366781	0.0346917	0.199187
HELZ2	-4.32457	0.791497	0.0347569	0.199456
NPAT	-2.81964	0.400293	0.0348005	0.199654
TCEB3	-1.22123	0.232087	0.0349312	0.200088
CARS	-1.50132	0.283032	0.0349819	0.200323
DZIP3	-3.71652	0.580171	0.035048	0.200564
SMARCD2	-2.54834	0.359822	0.0350772	0.200661
MST4	-2.4669	0.354817	0.0351189	0.200785
UBAP2L	-1.70864	0.27087	0.0351265	0.200785
TCEAL3	-5.42667	1.09281	0.0352238	0.20113
RILP	-2.65053	0.410842	0.0352182	0.20113
C9orf142	-0.0767392	0.171679	0.0353139	0.201434
PHF14	-0.26973	0.178905	0.0354339	0.202012
SHMT2	-0.141918	0.186822	0.0357348	0.203339
AGFG2	-2.60474	0.347639	0.0357889	0.203504
PABPC1	2.36262	0.0954283	0.0357749	0.203477
LAYN	-1.32058	0.32605	0.0358526	0.203813
LONRF1	-5.37119	0.925256	0.0359269	0.203933
MCM8	-3.77938	0.545079	0.0359364	0.203933
CYP1A1	-4.66562	1.04943	0.0360068	0.204104
MOB3A	-1.64131	0.2832	0.0359827	0.204049
MTRR	-3.28318	0.467791	0.0363478	0.205396
PARD6B	-6.31967	1.25501	0.0366042	0.206577
MAT2A	-0.517061	0.193365	0.036548	0.206367
BRMS1L	-3.69178	0.512732	0.0365912	0.206557
ZFX	-2.89887	0.406753	0.0366437	0.206588
RP11-94L15.2	-2.95246	0.446037	0.0367023	0.206588
ANAPC1	-2.68504	0.354424	0.0366935	0.206588
USP1	0.181869	0.169234	0.0367013	0.206588
ENTPD1-AS1	-3.47138	0.496204	0.0367552	0.20678
DMC1	-4.23627	0.611729	0.0367857	0.206799
POGK	-3.04898	0.408088	0.0367743	0.206788
NPEPPS	-1.9132	0.294732	0.0368731	0.20713
ROM1	-4.85926	0.74899	0.0370127	0.207807
POLR3H	-0.645837	0.20339	0.0369882	0.207723
ZNHIT6	-2.06486	0.322643	0.0371469	0.208506
SREBF2	-3.76731	0.539676	0.0371627	0.208506
SNORA76	-2.86532	0.401886	0.0371757	0.208507
NFKBIA	2.13721	0.177509	0.037166	0.208506
SRGAP3	-7.3669	2.22377	0.0373041	0.208948
CTC-503J8.6	-3.97993	0.553711	0.0372268	0.20874
CCDC117	-3.71496	0.530105	0.0373214	0.208948
HDGFRP2	-2.3204	0.321134	0.0373211	0.208948
LIN54	-4.77694	0.686194	0.0375325	0.209807
RPL36AL	3.64148	0.0553241	0.0376451	0.210107
XXbac-BPG181B23.7	-7.71526	1.83468	0.0377797	0.210702
NDUFAF4	0.0345224	0.163812	0.0378594	0.211093
PTDSS2	-3.64249	0.495704	0.0379251	0.211351
CPSF1	-3.25885	0.45758	0.0380195	0.211769
HIP1R	-4.52429	0.68383	0.0380451	0.211857
CCDC102A	-3.37182	0.476119	0.0380704	0.211941
RANGAP1	-1.87955	0.285731	0.0381933	0.212357
RFTN1	-0.908818	0.227789	0.0384602	0.213569
TBC1D1	-3.3081	0.51152	0.0384911	0.213686
NOL9	-2.8205	0.385886	0.0385536	0.213978
CD7	1.76309	0.170967	0.0387088	0.21473
SYP	-5.31061	1.03835	0.0388671	0.215499
HIST1H2BH	-4.66179	0.70981	0.0389927	0.216085
PDGFA	-5.92445	1.18653	0.0390405	0.216131
ALKBH5	-1.4104	0.25462	0.0390038	0.216092
CNOT6	-3.62122	0.515443	0.0390305	0.216131
TBC1D20	-2.16209	0.317496	0.0391536	0.216646
ILF3	0.164538	0.162608	0.0391646	0.216652
ASCC3	-1.58274	0.26614	0.0391923	0.21669
FAM111A	-1.29897	0.258807	0.0392011	0.21669
CCDC57	-1.68351	0.268647	0.0393037	0.216895
CNOT1	-1.89872	0.286722	0.0394227	0.217473
RAPGEF6	-4.5523	0.744822	0.0394718	0.217634
CENPL	-3.11052	0.424445	0.0394632	0.217634
USP10	-1.26364	0.235358	0.0395306	0.217793
TCERG1	-0.481962	0.193965	0.0396196	0.218118
ISG20L2	-1.32566	0.244787	0.0396355	0.21815
EI24	-0.668756	0.200396	0.0396895	0.218282
IGFBP6	-6.64725	1.82447	0.0398235	0.218909
GTF2H2C	-3.39393	0.442802	0.0399114	0.219226
GFOD1	-5.36248	0.911481	0.0399602	0.219329
UQCRH	2.59141	0.0821502	0.0399986	0.219484
MLEC	0.431608	0.149544	0.0400822	0.219832
MTR	-3.03447	0.445632	0.040245	0.220448
KLHL20	-3.14994	0.437095	0.0403287	0.22085
HTRA2	-0.345446	0.190854	0.0403807	0.221024
FHOD1	-2.65321	0.376377	0.0404417	0.221247
MYCBP2	-0.738502	0.203864	0.0404817	0.221325
CTC-241F20.3	-4.29146	0.616925	0.04061	0.221872
MT1E	-0.44717	0.29119	0.04065	0.221976
IKBIP	-0.557592	0.186081	0.0406607	0.221976
MTHFD1	-0.495994	0.192279	0.0406666	0.221976
RNPS1	1.23776	0.115327	0.0407704	0.222431
ST3GAL2	-3.37498	0.471046	0.0409003	0.223084
GTPBP3	-1.85971	0.284238	0.0409272	0.223119
C12orf45	-0.62877	0.190111	0.0411274	0.223786
BOLA1	-1.67807	0.266996	0.041278	0.224414
TIMM10B	-1.54423	0.252676	0.0413353	0.224614
CCT6A	2.04017	0.108658	0.0414256	0.22488
PIK3CG	-4.61574	0.727794	0.0415054	0.225258
GLMN	-1.52418	0.256747	0.0416528	0.225729
PPIB	2.44526	0.0873483	0.0416017	0.225644
CNTRL	-0.8454	0.210788	0.0416544	0.225729
URM1	0.162186	0.145761	0.0416761	0.22579
STAT4	-1.67295	0.288903	0.0417129	0.225877
GINS4	-2.57998	0.351257	0.041767	0.226114
NPLOC4	-2.63507	0.348515	0.0418657	0.226536
PRMT6	-2.91523	0.384064	0.0421416	0.227639
KIF24	-6.83757	1.40964	0.0424601	0.22907
PRKCE	-6.45354	1.43936	0.0425627	0.229567
PEMT	-2.35317	0.307919	0.0426164	0.229686
MYO1G	0.669236	0.144128	0.0426535	0.229829
HERC2	-2.54268	0.347815	0.0427573	0.230332
FAM178A	-2.77224	0.377389	0.0428293	0.230663
DCAF15	-2.6544	0.361662	0.0430114	0.231384
FAM104B	-2.22903	0.300109	0.0430675	0.231602
RPS6KA3	-2.03189	0.317378	0.043099	0.231616
CDKL1	-5.84965	1.08627	0.0433307	0.232387
MEF2A	-3.29749	0.458831	0.0433721	0.232552
MRGBP	-2.55763	0.339428	0.0433972	0.232629
CASD1	-5.05707	0.83614	0.0435278	0.233272
NDUFAB1	2.09667	0.0917388	0.0436452	0.233729
ZYX	-1.32592	0.250793	0.0437025	0.233978
SNRPE	2.63458	0.0880663	0.0439305	0.23491
ARMC5	-4.44623	0.673443	0.0440423	0.23522
BLM	-1.57568	0.267688	0.0440262	0.23522
SLTM	0.625335	0.138196	0.0440385	0.23522
PSMB1	2.98612	0.0584613	0.0440146	0.23522
TGFBR1	-3.26589	0.481359	0.0441259	0.2355
PARP11	-3.98932	0.578142	0.0442854	0.236287
SLC9A6	-5.6677	1.04268	0.0443782	0.23663
RP11-393I2.4	-6.62702	1.40226	0.0444735	0.236942
CTDNEP1	-0.716453	0.190035	0.0444018	0.236676
SLC27A5	-2.13038	0.282593	0.0444581	0.236918
KCNQ5	-6.59237	1.13001	0.0445201	0.237075
KANSL3	-3.8609	0.593173	0.0445661	0.237262
IGSF9B	-5.13084	0.916816	0.0446751	0.237668
RMND5A	-2.88374	0.37934	0.044644	0.23756
SSR2	1.99556	0.0983837	0.0446151	0.237465
CHST10	-5.84944	1.09305	0.0447497	0.238005
BFAR	-1.51751	0.235994	0.0447713	0.238005
HNRNPUL2	-1.91677	0.28483	0.0451082	0.239369
SENP5	-2.42187	0.332681	0.0451378	0.239428
COX17	1.83568	0.099175	0.0452126	0.239766
CYC1	1.63546	0.103701	0.0453439	0.240171
ZNF620	-5.39576	0.829589	0.0454184	0.240406
RPS7	4.64974	0.0543034	0.0453364	0.240171
SBNO2	-4.81571	0.763895	0.0456527	0.241279
YWHAE	1.26728	0.112022	0.0456278	0.241205
RNF7	0.626187	0.125297	0.0457048	0.241496
NAP1L1	2.53329	0.0962398	0.0458058	0.241971
TRAPPC11	-3.90101	0.549643	0.0459178	0.242348
DDHD2	-3.79081	0.551471	0.0459328	0.242348
WDR36	-2.26315	0.309014	0.0460302	0.242686
HAUS2	-1.81505	0.269959	0.0461082	0.243
RSF1	-0.724721	0.202687	0.046136	0.243067
BCL9	-5.33693	0.839977	0.0462015	0.243236
CASZ1	-6.46978	1.35311	0.0463124	0.243288
RPL13A	5.7065	0.0524536	0.0462444	0.243288
C12orf44	-0.545284	0.182617	0.0463082	0.243288
STRIP1	-3.7264	0.51759	0.0463427	0.243288
EEF2K	-4.44193	0.643097	0.046522	0.243805
CTA-445C9.15	-6.36471	1.30296	0.0465676	0.243926
EFCAB4B	-4.69634	0.675589	0.0467266	0.244047
WDR83	-1.85908	0.264919	0.0467478	0.244047
MRPL41	1.55927	0.106871	0.0470198	0.244941
TOMM22	1.51739	0.113466	0.0470655	0.244984
RPF2	-0.109249	0.163913	0.0471878	0.245151
DDI2	-3.4308	0.48493	0.0473128	0.245655
LAT2	-2.94822	0.418028	0.0473171	0.245655
ZNF837	-5.95088	1.15632	0.0473757	0.24576
TES	-2.31163	0.3235	0.0474113	0.245806
IL1RAP	-3.78577	0.567149	0.047828	0.247264
UBE3B	-3.43793	0.449234	0.0478052	0.247264
TRIM25	-3.2189	0.461583	0.04784	0.247264
IFT122	-5.58516	0.956437	0.0479526	0.247707
FYB	-0.499829	0.201819	0.0479712	0.247707
ARRB1	-2.73532	0.388619	0.0480167	0.247707
SF3A2	-0.765848	0.194185	0.0479986	0.247707
C19orf48	-0.252726	0.183805	0.0479913	0.247707
TMEM11	-0.642811	0.178073	0.0480154	0.247707
RP11-427H3.3	-3.541	0.468059	0.0480971	0.247888
STAG1	-2.31623	0.316174	0.0481276	0.247928
GTF3A	2.11828	0.0942847	0.0481137	0.247915
CDC5L	-0.250241	0.16432	0.04822	0.248205
NRBF2	-1.04131	0.206083	0.0482356	0.248205
CSPP1	-2.99007	0.37022	0.0483998	0.248742
SLC38A1	-0.579996	0.18411	0.048482	0.248973
PSPN	-7.481	2.07816	0.0485924	0.249379
ZNF428	-0.831759	0.206969	0.0487622	0.24978
RNF168	-2.79064	0.364058	0.0489734	0.250626
GRB2	0.460841	0.136371	0.0494025	0.251877
DHX37	-3.90616	0.537297	0.0495352	0.252361
COMT	-0.128355	0.160023	0.0495359	0.252361
PRELID1	2.65026	0.0852312	0.0496839	0.252804
AIMP1	1.31069	0.111762	0.0496887	0.252804
ASPHD1	-6.81527	1.2378	0.0497684	0.253092
FADS2	-4.37529	0.617314	0.0497707	0.253092
LMNB2	-2.13537	0.297519	0.0499477	0.253396
SAPCD2	-4.24649	0.592003	0.0500726	0.253696
WDR74	-0.120121	0.169229	0.0500736	0.253696
SPATC1L	-2.5798	0.34477	0.0504924	0.255107
GABPB2	-3.79355	0.500316	0.050818	0.256158
JAM3	-8.7234	2.84952	0.0509685	0.256307
SEC61B	3.29282	0.079187	0.0509516	0.256307
LINC00341	-4.50616	0.649621	0.051205	0.256739
SRFBP1	-1.58004	0.25302	0.0512389	0.256739
HARS	-0.16259	0.160536	0.0512261	0.256739
HNRNPD	1.40261	0.115688	0.0512974	0.256911
ZNF683	-6.87941	1.9558	0.0515507	0.257753
SLC29A2	-6.21002	1.33323	0.0518043	0.258396
TUBGCP2	-1.89937	0.276075	0.0517608	0.258283
RP11-58E21.3	-4.56136	0.683757	0.0518217	0.258396
CAMK2D	-3.0227	0.401506	0.0518764	0.258446
ZNHIT3	0.224227	0.143889	0.051964	0.258538
WDR26	-2.70874	0.357595	0.0519885	0.258538
TRMT61A	-1.96611	0.273693	0.0520964	0.258667
VIM	3.86721	0.11678	0.0520807	0.258667
LRRC58	-2.51476	0.33677	0.05218	0.258717
SKP2	-2.87498	0.353244	0.0521716	0.258717
RFC4	-0.0560763	0.172942	0.0521613	0.258717
CWF19L1	-2.88894	0.384417	0.0522237	0.258756
SNRPD3	1.41592	0.108598	0.0523288	0.25916
MPHOSPH9	-2.8192	0.369999	0.0523856	0.259247
RP11-7O11.3	-7.81811	2.18597	0.0525047	0.25947
NUDT1	0.637828	0.137015	0.0523831	0.259247
ZNF207	0.506767	0.126384	0.0524074	0.259254
GEMIN5	-2.77876	0.356054	0.0524679	0.259377
BTN3A2	-2.3712	0.339873	0.052788	0.260428
SMARCA4	-0.957226	0.202704	0.0528099	0.260477
KIAA2013	-2.80542	0.34325	0.0529485	0.260984
ZNF217	-3.82296	0.506303	0.0529702	0.261032
RHOQ	-5.96521	1.00262	0.053001	0.261124
SEC31A	-1.95712	0.275831	0.0532955	0.262279
RUVBL1	0.171924	0.151191	0.0534107	0.262727
ARRB2	-0.099243	0.164139	0.0534394	0.262809
WRN	-3.19298	0.424349	0.0535106	0.262969
MITD1	-0.160889	0.157925	0.0534883	0.262931
EPS15L1	-3.328	0.452159	0.0535646	0.263068
CSE1L	-1.09498	0.216506	0.0535436	0.263025
TRIM35	-4.66731	0.701707	0.0535979	0.263093
ZNF132	-7.60056	1.93345	0.053697	0.263419
MED14	-4.40794	0.660508	0.0538932	0.263969
CMPK2	-4.44589	0.664691	0.0538866	0.263969
MPZL2	-3.99771	0.610185	0.0539293	0.264027
ATP8A2	-7.24678	1.68352	0.0540812	0.264652
TEC	-7.01563	1.64296	0.0543609	0.265519
SERTAD2	-2.73893	0.358588	0.0543518	0.265519
CYTH4	-2.52427	0.381422	0.0543681	0.265519
CKAP5	-2.12788	0.292794	0.0543861	0.265548
TRIM27	-0.995411	0.206417	0.0545024	0.265937
LATS1	-4.23054	0.606877	0.0545932	0.26632
GSE1	-6.14244	1.1166	0.0546242	0.26638
ZEB1	-1.21708	0.218839	0.0546952	0.26658
DBT	-3.93084	0.55716	0.0547756	0.266733
TTN-AS1	-4.74831	0.649721	0.0548596	0.266844
ACSF2	-5.61162	0.868508	0.0551904	0.267855
ZBTB49	-5.93284	1.12306	0.0552323	0.267936
NCBP2-AS2	-0.597006	0.182117	0.0551688	0.267855
RABGGTB	-0.417051	0.173526	0.0552078	0.26788
NBPF1	-5.538	1.04276	0.0553851	0.268263
MSH6	-1.38337	0.238687	0.0554056	0.268295
ZNF626	-4.42658	0.661385	0.0554672	0.268295
HDAC4	-5.48651	0.992184	0.0554812	0.268295
LINC00910	-5.88812	1.1221	0.0554913	0.268295
CDYL2	-4.00421	0.581145	0.0555184	0.268312
MAPKAP1	-1.60289	0.233615	0.0555526	0.268394
PTBP1	-0.100279	0.154224	0.0557996	0.269373
SRSF7	2.50045	0.0868986	0.0560105	0.270329
ZNF443	-5.70374	1.10236	0.0562308	0.270984
BBIP1	-1.68764	0.24318	0.0562956	0.271095
RPL30	4.3201	0.0549618	0.0565254	0.271613
TTC16	-8.24768	2.40306	0.0566505	0.27211
ZNF519	-4.99505	0.743911	0.0567058	0.27224
PPIP5K2	-2.66243	0.349231	0.0566565	0.27211
ZNF787	-4.42581	0.603061	0.0568595	0.272798
RGS19	-0.434316	0.181104	0.0568572	0.272798
CCNF	-3.36085	0.43306	0.0569841	0.273175
HOOK1	-5.18748	0.876961	0.0571013	0.273417
TNRC6B	-1.99052	0.286727	0.0573415	0.274386
MRI1	-2.9275	0.363793	0.0574193	0.274517
ID3	-3.15676	0.542053	0.0574025	0.274517
CREBZF	-2.72679	0.357802	0.0574476	0.274592
ZSWIM3	-5.65194	0.949003	0.0576516	0.275205
C15orf57	-1.68303	0.241933	0.057595	0.275056
UTP14A	-1.12452	0.208098	0.0576255	0.275141
U2SURP	0.611581	0.134135	0.0577384	0.275499
TIAM1	-3.27293	0.474397	0.0578274	0.275803
CCAR1	-0.0267236	0.157539	0.0578086	0.275774
VPS13D	-4.66617	0.652094	0.0582125	0.277094
NDUFB2	2.16765	0.0786267	0.0584493	0.278095
WBP5	-7.25685	1.8742	0.0586038	0.278713
FAM129B	-4.46201	0.586615	0.0586436	0.278792
CEP85	-3.92289	0.502825	0.0586811	0.278898
ASIC1	-6.7725	1.36564	0.0587397	0.279055
SCARNA2	-8.68743	3.40723	0.0589029	0.279465
ADAM17	-3.52823	0.510976	0.0588317	0.279291
TOP3A	-3.59555	0.448071	0.0589925	0.279769
HIST1H1D	-2.06023	0.336331	0.0590662	0.280005
MT-CO1	6.03944	0.0826798	0.0589909	0.279769
HSPA9	1.0634	0.123344	0.0591115	0.280019
LRFN4	-4.96489	0.704412	0.059233	0.280056
CEP164	-2.92412	0.364828	0.0591995	0.280019
CDK4	0.888335	0.137909	0.059191	0.280019
MEA1	0.0833516	0.148479	0.059224	0.280056
MMS19	-3.22174	0.381157	0.0592594	0.28006
ECE1	-2.68446	0.354227	0.0592755	0.280075
POMC	-3.13003	0.436864	0.0594576	0.28057
HOXB9	-8.55383	2.88441	0.0595985	0.280956
HLA-DOB	-7.03931	1.72213	0.059625	0.280995
UNK	-2.86658	0.369361	0.0596037	0.280956
MCF2	-9.75988	4.71635	0.0598362	0.281747
GSTCD	-4.88945	0.710653	0.0598547	0.281773
TNS4	-6.28464	1.15463	0.0599902	0.282167
DDIT4	0.626268	0.184494	0.0600107	0.282203
IMPDH2	0.834388	0.142761	0.0601992	0.282906
R3HDM2	-3.682	0.468299	0.060263	0.283145
DIAPH1	-0.726381	0.185119	0.0605967	0.284345
TRABD	-0.0406872	0.15213	0.0607633	0.285004
RAPGEFL1	-7.90607	1.69253	0.060854	0.285246
CCDC157	-6.10493	1.05706	0.0609614	0.285688
DNAJA3	-1.49429	0.219923	0.0612405	0.286749
NFE2L1	-3.19803	0.3964	0.0612815	0.286879
ZDHHC5	-4.13642	0.544367	0.0613098	0.286951
RBMS2	-8.43378	2.39442	0.061405	0.287179
HAGHL	-4.7612	0.638468	0.0613737	0.287179
FEM1A	-3.36866	0.413845	0.0614114	0.287179
ERGIC1	-3.2156	0.382041	0.0614309	0.287209
CLK2	-4.37154	0.55356	0.0614941	0.28735
OGDH	-2.8016	0.344513	0.0615007	0.28735
AC020571.3	-1.96805	0.331047	0.0615642	0.287586
SSRP1	0.793426	0.121296	0.0616069	0.2876
C6orf62	-1.78261	0.259323	0.0617137	0.288037
C7orf55	-1.03264	0.194297	0.0618156	0.288327
SIKE1	-1.33856	0.215076	0.0618331	0.288347
RNASEL	-4.7442	0.712475	0.0619636	0.28877
ANKRD17	-1.96479	0.270597	0.0619486	0.288762
UXT	1.40351	0.0999993	0.061994	0.28885
CUL3	-2.08621	0.278976	0.0620917	0.28912
ARL13B	-2.213	0.288945	0.0622969	0.289952
RP11-410L14.2	-5.16945	0.83834	0.0623807	0.290138
VAMP1	-4.03408	0.555739	0.0623901	0.290138
ANP32B	2.45546	0.0848118	0.0623656	0.290138
VPS53	-3.74359	0.468815	0.0624974	0.290575
HACE1	-6.04057	1.07225	0.0630332	0.292754
WWC3	-4.33541	0.630166	0.0631668	0.29325
RAB8A	0.309044	0.138684	0.0632435	0.293356
APOL1	-2.7651	0.391545	0.0635886	0.294518
PAFAH1B2	-1.86792	0.253428	0.0635563	0.294431
RP11-398K22.12	-4.80432	0.672315	0.0636182	0.294591
WAC-AS1	-2.37845	0.320115	0.0636314	0.294591
CWC25	-1.11824	0.198687	0.0638159	0.294923
PRKCH	-0.623374	0.186259	0.0638604	0.295025
APOBEC3F	-2.7224	0.380858	0.0638986	0.295122
CSNK2A1	-1.09942	0.204724	0.0640073	0.295359
COMMD1	-0.114909	0.149581	0.0640141	0.295359
ZNF587B	-5.13797	0.704631	0.0641285	0.295762
EIF4EBP1	-0.240911	0.18313	0.0641629	0.295858
DCAKD	-3.99768	0.521251	0.0644793	0.297065
KLRG1	-5.55718	1.13892	0.0645602	0.297375
ZNF154	-8.56771	2.49768	0.0646098	0.297415
GGA3	-3.96162	0.54783	0.0645954	0.297412
DEF6	-0.471648	0.179522	0.064583	0.297412
FBRS	-2.02341	0.280313	0.0647302	0.297605
PALB2	-3.2355	0.39655	0.0647466	0.297605
SH2D3A	-4.06441	0.583791	0.0648682	0.297956
CIAPIN1	-0.263531	0.159465	0.0648465	0.297956
EIF3G	1.55141	0.096746	0.0649449	0.298202
CSRP2BP	-4.55976	0.618426	0.0650468	0.298607
CES2	-3.21351	0.403884	0.0650802	0.298698
RP11-395G23.3	-4.64416	0.609834	0.0652089	0.299148
CDK2	-2.06575	0.262303	0.06528	0.299363
SPECC1L	-4.99321	0.789128	0.0653949	0.299763
GPATCH2	-2.60034	0.335056	0.0654852	0.299988
C2orf48	-5.95167	0.946968	0.0655313	0.300106
ATP13A2	-3.72647	0.490429	0.0655659	0.300106
MRPL53	-3.35918	0.417715	0.0655546	0.300106
FBXO41	-6.06766	1.03114	0.0658486	0.300957
ZNF91	-4.04396	0.564585	0.0658645	0.300967
RP11-400F19.6	-3.83168	0.50633	0.0659134	0.301064
UBAP2	-2.25393	0.275369	0.0658888	0.301014
ARID4B	-0.064806	0.157375	0.0660191	0.301421
BTN2A1	-3.34602	0.440644	0.0660947	0.301605
RPUSD4	-2.52045	0.305472	0.0663652	0.302557
AC108488.4	-7.9681	1.97458	0.0665543	0.303356
EBI3	-2.22873	0.356254	0.066697	0.303752
C19orf24	0.744865	0.120374	0.0668299	0.30423
ACACA	-3.31032	0.379461	0.0669157	0.304393
SEC13	0.240293	0.141795	0.067092	0.304978
DENND4B	-3.66647	0.44473	0.0671305	0.305089
PPP2CB	-3.01629	0.355767	0.0673182	0.305815
SH2B1	-4.16916	0.561424	0.0674158	0.306194
FTSJ2	-0.962193	0.185933	0.0674798	0.306421
TSC2	-3.66698	0.463623	0.0676506	0.307005
MTBP	-4.85406	0.656707	0.0676872	0.307107
AC092295.7	-5.55391	0.893062	0.067765	0.307355
FKBP15	-3.0802	0.415266	0.0681272	0.308598
NANP	-5.02889	0.72685	0.0681769	0.308686
EXOSC4	-0.124013	0.156073	0.0684471	0.309717
NFIC	-3.10745	0.371858	0.0685633	0.310114
GNB2	0.511298	0.122596	0.0685148	0.309959
PIP4K2A	-2.09979	0.282792	0.0688652	0.311286
MFSD6	-3.59468	0.452621	0.0689335	0.311465
UBE2O	-3.94569	0.461799	0.0690593	0.311969
TRIM33	-2.58659	0.327034	0.0691758	0.312236
PRR4	-1.94424	0.258835	0.0691556	0.31221
SCD	-3.90179	0.479172	0.0693329	0.312816
ELL	-3.77997	0.479149	0.0693476	0.312817
KLHDC1	-7.69129	2.34394	0.0695129	0.313239
COL23A1	-9.90167	3.73809	0.0697843	0.314008
COASY	-1.17381	0.198238	0.069701	0.313838
RAB35	-1.91853	0.249355	0.0697521	0.313992
LMAN1	0.906525	0.120812	0.0697833	0.314008
RAD9A	-2.07052	0.290583	0.0698872	0.314406
MED13	-3.10964	0.392381	0.0699893	0.314735
LYAR	0.931196	0.131485	0.070165	0.315395
ERCC6	-5.49137	0.828927	0.0702422	0.315612
EBAG9	-1.7288	0.241956	0.0704078	0.316118
ATAD2	-0.837901	0.213247	0.0704118	0.316118
LIMK1	-4.45457	0.598858	0.070447	0.316118
CCDC142	-4.55054	0.645573	0.0704786	0.316153
DYNC1H1	-1.17515	0.204827	0.0704501	0.316118
PDXDC1	-2.88705	0.342344	0.0705433	0.316378
PBDC1	0.229535	0.134965	0.0706431	0.31668
HSPA14	-0.647634	0.165455	0.0709987	0.317898
ST6GALNAC4	-2.78748	0.339578	0.0710266	0.317957
SP4	-3.52579	0.470352	0.0711112	0.31814
TCF20	-4.29883	0.537423	0.0711571	0.318192
RANBP2	-1.89702	0.256733	0.0711764	0.318192
FAM161A	-3.97064	0.494997	0.0712598	0.318478
GNA13	-3.01318	0.362737	0.0713059	0.318619
LIPT2	-5.54732	0.785628	0.0713417	0.318653
GID4	-4.18407	0.518624	0.0713429	0.318653
DNAJC3	-0.835918	0.190232	0.0714108	0.318761
LRP5	-5.70879	0.885958	0.0716282	0.319469
UNG	-1.57271	0.231129	0.0716627	0.319558
TAPSAR1	-1.41702	0.215111	0.0719426	0.320478
AP006222.2	-2.56666	0.306417	0.0720306	0.320576
MIEF1	-2.39179	0.28161	0.072038	0.320576
FAM208A	-3.12752	0.373799	0.0721756	0.321122
GSPT1	0.534351	0.129297	0.0722397	0.321342
QPRT	-3.80874	0.467209	0.0723446	0.321681
DUSP4	1.92898	0.130295	0.0723455	0.321681
DCAF16	-3.67142	0.439103	0.0724954	0.322282
TGM5	-8.89817	2.91919	0.0727633	0.323078
RNASEK	-4.31255	0.570063	0.0727233	0.322966
PTBP3	-1.7727	0.246135	0.0728136	0.323235
WDR60	-2.92256	0.375843	0.0729439	0.323485
C3orf18	-5.01714	0.750323	0.0730247	0.32376
ZDHHC3	-1.94152	0.25512	0.0730505	0.32376
SPAG1	-3.05661	0.374599	0.0731069	0.323831
H2AFY	1.60357	0.0923493	0.0731111	0.323831
ZNF473	-5.76043	0.903745	0.0732636	0.324374
USP44	-5.78355	0.921008	0.0734491	0.325064
NKTR	-0.743782	0.177502	0.0737384	0.326079
ZNF682	-4.73533	0.655195	0.0738319	0.326294
PRSS21	-3.53316	0.465194	0.0739632	0.326742
NOP2	-1.12304	0.197027	0.0739504	0.326742
TNFSF15	-9.17486	3.35265	0.0741551	0.327481
DLC1	-7.76989	2.0727	0.0745682	0.328948
RP11-214N9.1	-6.70347	1.34236	0.0747189	0.32948
CARD9	-5.6614	0.850548	0.0747805	0.329591
TCP1	1.6971	0.107994	0.0747443	0.329525
ANKS3	-3.23289	0.38949	0.074868	0.32987
RRM2B	-3.71124	0.447768	0.0750178	0.330392
KIAA0947	-2.07394	0.261102	0.0750221	0.330392
HENMT1	-1.75232	0.241935	0.0753275	0.331492
ZNF367	-4.87801	0.684188	0.0755922	0.332456
GRASP	-7.85438	2.31946	0.0758544	0.333139
ZNF544	-2.86585	0.340509	0.0758541	0.333139
UNC119	-1.22286	0.209618	0.0760232	0.333679
ASS1	-9.45363	3.35413	0.0762299	0.334451
SLC16A1-AS1	-4.01274	0.466192	0.0765238	0.335403
TAF8	-2.98415	0.357322	0.0765993	0.335599
AIM1L	-7.5706	2.49367	0.0767506	0.336127
EMG1	0.561451	0.127815	0.0768315	0.336346
DOT1L	-3.27014	0.381653	0.0769927	0.336849
GCAT	-1.8172	0.240826	0.077026	0.336859
PRPF3	-2.05361	0.249583	0.0770219	0.336859
ZCCHC17	-0.734744	0.174877	0.0772654	0.337771
SNRPA1	1.44891	0.0985277	0.0772406	0.33773
ZNF707	-5.33956	0.792826	0.0775024	0.338606
HSPA13	-3.13175	0.372636	0.0775031	0.338606
GPT2	-4.15356	0.537879	0.0775801	0.338807
WRAP53	-2.30019	0.269213	0.0776557	0.339069
USP54	-7.56353	2.23857	0.077801	0.3395
TFEB	-5.14391	0.792794	0.0778264	0.339519
ESCO1	-2.42311	0.307601	0.0779745	0.340052
CLPP	0.931356	0.102464	0.0781299	0.340662
KMT2A	-1.33488	0.219036	0.0784422	0.341682
PPAPDC2	-5.06444	0.677886	0.0786153	0.342368
TIAL1	-0.339524	0.150372	0.0786437	0.342423
KRT79	-7.35938	1.62887	0.0791494	0.344144
UBL7-AS1	-3.01002	0.339995	0.0791404	0.344144
RP4-758J18.13	-7.92503	2.19657	0.0793013	0.344735
TMEM220	-6.41808	1.12723	0.0794481	0.345121
BMP1	-5.51198	0.822047	0.0794534	0.345121
SUPT6H	-2.20057	0.265592	0.0794431	0.345121
HILPDA	-2.36633	0.292854	0.0794931	0.345225
VAMP2	0.125757	0.145824	0.0795543	0.345422
SYNJ2BP	-4.44929	0.601929	0.0795923	0.345518
EPT1	-3.59176	0.430187	0.0796671	0.345636
CHERP	-2.74641	0.310962	0.0796519	0.345636
MMP25	-3.01275	0.392159	0.0798455	0.346272
TMEM199	-1.14839	0.189883	0.0801032	0.347114
SMG1	-2.42648	0.304427	0.0802392	0.347496
ZNF326	-0.861192	0.177929	0.0803487	0.347832
SUFU	-5.05562	0.684808	0.0805175	0.348217
RP11-84D1.2	-9.13278	3.64694	0.0806768	0.348637
MYEF2	-4.21379	0.548904	0.0806435	0.348624
MYO1F	-2.13814	0.308294	0.0806026	0.348516
THNSL1	-4.91963	0.62768	0.0808584	0.349207
PHF20	-1.3827	0.21565	0.0808582	0.349207
MT-ATP6	4.37748	0.080223	0.0808539	0.349207
DAG1	-4.97935	0.725909	0.0809901	0.349706
NCOA1	-2.80441	0.34325	0.0811344	0.350167
CTNNBIP1	-2.80477	0.313449	0.0812098	0.350377
FAM65A	-5.35783	0.863488	0.0813008	0.3507
MLX	-0.639128	0.169495	0.0813463	0.350801
ECT2	-4.03544	0.491572	0.0813964	0.350801
HDGF	-0.302797	0.152415	0.0814046	0.350801
SMTN	-4.87132	0.702952	0.0815395	0.351174
NAPSA	-5.60785	0.895925	0.081632	0.351295
RP11-708J19.1	-4.89064	0.636449	0.0817731	0.351694
ZNF451	-2.63717	0.311434	0.0817629	0.351694
RBM26	-1.31615	0.2075	0.0818222	0.351766
LRRC45	-3.10913	0.369427	0.0819316	0.352167
AIP	0.999813	0.109085	0.0821948	0.353089
MPV17L2	-1.62026	0.217664	0.0822895	0.353427
MFSD9	-4.75445	0.644508	0.0823601	0.35359
NUP50	-1.69155	0.231962	0.0823441	0.35359
FUBP1	-0.0244989	0.136972	0.082384	0.353623
SF3A1	-1.43005	0.202242	0.0824502	0.353768
CLSTN3	-4.76408	0.670798	0.0825183	0.353991
TRIM13	-2.18219	0.287193	0.0826475	0.354232
ZNF800	-1.89796	0.251879	0.0828321	0.354779
AC064834.2	-9.5062	3.32275	0.082958	0.355039
CHKA	-3.84927	0.445275	0.0828849	0.354935
LIMK2	-3.86251	0.467752	0.0829433	0.355039
DICER1	-2.49179	0.287665	0.0829383	0.355039
RCOR1	-4.02895	0.527971	0.0830211	0.355162
PRRC2A	-2.18848	0.280704	0.0830357	0.355162
DNAJC13	-4.28807	0.541591	0.0832011	0.35566
SLC16A4	-4.65164	0.663948	0.0832952	0.355759
NT5C2	-3.1075	0.35489	0.0832616	0.355759
RN7SL1	-3.00542	0.385169	0.0833026	0.355759
SETD9	-2.79497	0.308906	0.083352	0.355768
DCLRE1C	-2.3112	0.28528	0.0834817	0.355945
BIRC2	-2.67354	0.316572	0.0835047	0.355945
IFI27L2	0.828472	0.123242	0.0835284	0.355945
RP11-242J7.1	-8.96367	2.52802	0.0838911	0.356178
ARID2	-3.52055	0.438982	0.083943	0.356178
PIGG	-3.46304	0.445497	0.0839845	0.356215
HIVEP2	-4.4727	0.585487	0.0841257	0.356339
PPAT	-1.87872	0.235879	0.0841282	0.356339
MFSD2A	-3.23998	0.417185	0.0841565	0.356368
ZNF106	-1.05456	0.189555	0.0842795	0.356368
HDAC2	0.644477	0.116529	0.0843542	0.356368
PVR	-4.86865	0.655835	0.0847811	0.357093
SCAND1	0.556996	0.121136	0.084726	0.356999
C1RL-AS1	-4.91489	0.686761	0.0848161	0.357102
GLUL	-2.23427	0.295388	0.084851	0.357111
PKD1	-5.10206	0.69667	0.0850279	0.357441
LRSAM1	-4.99227	0.697603	0.0850596	0.357441
PRKCSH	-0.955295	0.181597	0.0850144	0.357441
NUP93	-1.19034	0.194125	0.0850605	0.357441
IMP3	0.993075	0.102768	0.0852931	0.357522
PABPC4	-0.768923	0.172148	0.0853062	0.357522
ZNF385C	-10.8321	21.7404	0.0855716	0.357554
RNF219	-2.22641	0.258671	0.0854422	0.357554
DLL3	-3.91157	0.432927	0.0856686	0.357554
FARSA	0.467275	0.121891	0.085652	0.357554
TRMT2A	-1.33371	0.201078	0.0857107	0.357554
C6orf136	-2.44272	0.268413	0.0858467	0.35782
TYMS	1.42911	0.146118	0.085857	0.35782
ZC3H10	-4.79073	0.628487	0.0860919	0.357855
CTA-14H9.5	-8.78461	2.34127	0.0862079	0.358075
ZRSR2	-2.17963	0.269261	0.0862971	0.358241
C21orf119	-3.87437	0.445539	0.0863098	0.358241
CCDC93	-2.77788	0.320353	0.0866386	0.358609
CAPRIN1	-1.31935	0.197524	0.0866487	0.358609
MRPS26	0.441194	0.128625	0.087479	0.360064
POLR3B	-4.6603	0.63699	0.0876973	0.360434
TSR1	-0.841879	0.173099	0.0877754	0.360511
SLC25A29	-5.80257	0.89108	0.0881099	0.361204
DDX11-AS1	-6.775	1.26269	0.0882035	0.361316
CD22	-10.3643	22.0919	0.0884895	0.361808
TP53	-1.63653	0.217933	0.0883355	0.361559
TRMT1	-1.27708	0.206709	0.0883954	0.361559
C14orf159	-2.86208	0.332814	0.0886486	0.361927
KIAA0907	-2.21338	0.262252	0.0886822	0.361927
EIF3J	1.05248	0.103676	0.088646	0.361927
NAA20	0.669116	0.107297	0.0886955	0.361927
CCDC64	-3.89803	0.515618	0.0888723	0.36228
NFATC2IP	-1.31006	0.203984	0.0888453	0.36228
USP4	-2.43321	0.278274	0.0890113	0.362581
LIMD1	-4.73204	0.657068	0.0892034	0.362957
C4orf36	-6.46066	1.13243	0.0892749	0.363112
SNURF	-8.25417	2.16557	0.0894619	0.363534
ESD	0.442701	0.128147	0.0895925	0.36363
RP11-467D6.1	-7.94875	2.03009	0.0899478	0.364421
DOCK8	-1.265	0.20025	0.0898589	0.364264
ADAL	-2.31755	0.269794	0.0901025	0.364777
DDX39B	-3.73757	0.403702	0.0901575	0.364932
RLTPR	-3.76402	0.455088	0.090333	0.365371
OGFOD3	-1.93216	0.236043	0.0903188	0.365371
PLEKHB2	-0.988997	0.18611	0.090361	0.365417
RP11-312O7.2	-6.50022	1.16278	0.0904515	0.365647
TTI2	-2.3263	0.269586	0.0904254	0.365609
PLEKHA2	-3.25419	0.391007	0.0906464	0.366095
GRK4	-4.35183	0.519635	0.0907358	0.366185
SMURF2	-4.62017	0.622917	0.090936	0.366591
PDCD5	1.86017	0.0949527	0.0908831	0.36656
BRF2	-2.98337	0.357517	0.0910947	0.366954
METTL14	-3.19687	0.377835	0.091288	0.367461
SLC39A6	-1.48508	0.206607	0.0915815	0.368099
NIPBL	-1.56414	0.220256	0.0916972	0.368445
TRAF1	0.565817	0.14094	0.0917387	0.368445
SS18L1	-4.69771	0.616521	0.0918445	0.368544
CHD7	-3.00206	0.350106	0.0923017	0.369427
GBP3	-3.2829	0.391365	0.0924083	0.36965
RPL17	0.456429	0.116718	0.0923895	0.369643
NCS1	-5.25267	0.734072	0.0924672	0.3697
DCXR	0.23487	0.136069	0.0924886	0.3697
ERI1	-1.58209	0.224219	0.092521	0.369762
ALKBH8	-4.18778	0.485477	0.0926635	0.370128
CBX6	-0.940352	0.203087	0.0927396	0.370284
GNG2	-0.733903	0.191665	0.0927877	0.370284
AIFM1	-1.2671	0.187522	0.0928866	0.370476
ACSL5	-1.72055	0.235318	0.0929962	0.370708
SYS1	-2.32159	0.276094	0.0930721	0.370741
GPAM	-5.74779	0.840329	0.0931976	0.370834
RASA2	-2.60422	0.305843	0.0932453	0.370934
C20orf27	-0.452026	0.153896	0.093452	0.371438
TCEB2	2.77126	0.0625951	0.093429	0.371416
S100B	-8.1325	2.30818	0.0937968	0.372247
OPA3	-2.73818	0.304486	0.0940831	0.373064
NLRP2	-4.48594	0.58287	0.0943025	0.373526
PHF23	-1.22303	0.199227	0.0942864	0.373526
PRKCZ	-6.1768	1.0004	0.0946581	0.374459
XRCC1	-2.6123	0.283722	0.0948933	0.374981
SLC25A22	-2.33061	0.254898	0.0949115	0.374985
DUSP22	-2.55438	0.286288	0.0950756	0.375157
PLEKHA4	-6.34514	1.07794	0.095166	0.375339
SLC4A7	-2.26894	0.267866	0.0952631	0.375489
BTN3A3	-4.10329	0.511138	0.0954277	0.375947
LIMS2	-5.44454	0.777669	0.0954541	0.375947
FCRLB	-8.80665	2.46351	0.0956492	0.376467
ANAPC7	-2.05913	0.233374	0.0957252	0.376562
NIN	-3.26932	0.359754	0.0958435	0.376823
NUP88	-1.309	0.189856	0.0960069	0.377262
HIPK2	-2.72639	0.318629	0.0960331	0.377296
TPM1	-4.30426	0.501841	0.0963165	0.378137
FLVCR1	-3.45059	0.379297	0.09649	0.378491
QKI	-3.49709	0.403473	0.0965602	0.378549
SLC12A5	-8.13576	2.09012	0.096823	0.379238
SAMD8	-4.18209	0.504314	0.0969802	0.379717
TMEM123	0.696889	0.142645	0.0971596	0.380174
FEM1B	-3.74855	0.429004	0.0972014	0.380174
VPS4A	-0.948169	0.171753	0.0971859	0.380174
SMG5	-3.95594	0.473009	0.0972808	0.38028
EXOSC5	-0.468575	0.14899	0.0972469	0.38028
PILRB	-3.37857	0.391097	0.0973006	0.380289
TJAP1	-3.33877	0.378516	0.097339	0.380371
CASC5	-2.51204	0.306314	0.0973596	0.380383
AKAP5	-5.05334	0.728218	0.0978246	0.381584
SVOPL	-10.2087	4.86528	0.0980033	0.381954
NANOS3	-6.12665	0.887225	0.0980071	0.381954
NECAP1	-3.14931	0.330657	0.0979844	0.381954
MXRA7	-6.65498	1.25388	0.098144	0.382351
MEX3C	-3.96838	0.473937	0.0985044	0.383207
RCAN1	-4.39502	0.528074	0.0985791	0.383329
RP11-454K7.3	-10.3338	22.0845	0.0987158	0.383636
GOLGA4	-0.714996	0.162676	0.0985885	0.383329
ZNF222	-5.58397	0.8699	0.0988695	0.383786
NOD1	-6.63193	1.24595	0.098974	0.383801
AFMID	-3.58019	0.387848	0.0990126	0.383883
AARS	-2.03087	0.244901	0.0991408	0.384107
TSPAN3	-2.79905	0.28859	0.0992865	0.384466
SENP3	-4.76048	0.5827	0.100002	0.386483
COA4	0.335513	0.131123	0.100047	0.386505
RHBDF2	-4.11591	0.508898	0.100245	0.387007
RAD18	-2.12197	0.234586	0.10034	0.387237
KIRREL2	-8.66924	2.30402	0.100679	0.388273
EGLN1	-3.22548	0.3623	0.10063	0.388154
COPS7A	-2.27969	0.25736	0.100728	0.388393
CMA1	-8.99029	3.18963	0.100886	0.388926
SCD5	-8.22125	2.14029	0.100939	0.389001
[truncated: 19,802 more rows]
