# Supplementary material for: Single-cell transcriptome analysis of CAR T-cell products reveals subpopulations, stimulation, and exhaustion signatures
Source: Oncoimmunology. 2021 Jan 6;10(1):1866287. doi: 10.1080/2162402X.2020.1866287 (PMC7801130; doi:10.1080/2162402X.2020.1866287)
Supplement: Supplemental Material [file KONI_A_1866287_SM5833.zip › supplementary table/Wang_Suppl Table 5_Resubmission.xlsx]

## Sheet: Cluster 1
Gene Name	logMeanExp	logFC	pvals	padj
RPL37A	4.4845	0.868899	6.54749e-55	7.13709e-51
RPL7A	4.51153	0.764402	3.93962e-54	2.86292e-50
RPS16	4.75993	0.689243	3.65187e-50	1.13735e-46
FABP5	2.80874	1.8211	2.93113e-51	1.06503e-47
RPS7	4.64974	0.636328	6.39301e-47	1.26704e-43
PPP1R14B	0.4191	1.71732	1.73186e-48	4.71954e-45
RPS23	5.33379	0.656702	2.03331e-46	3.43043e-43
RPL13A	5.7065	0.590073	2.04558e-46	3.43043e-43
RPL23	4.00271	0.86846	8.30697e-45	1.29357e-41
HMGA1	1.11906	1.68544	6.22822e-47	1.26704e-43
RPL19	5.20141	0.595831	1.60748e-43	2.33631e-40
RPL29	4.63372	0.773663	7.77766e-43	1.05975e-39
RPSA	4.49016	0.619785	9.52928e-43	1.15415e-39
RPS5	4.56546	0.598784	8.95768e-43	1.14874e-39
RPL5	4.40038	0.737401	1.10539e-42	1.26834e-39
RPL9	4.68907	0.615742	8.63752e-42	9.41533e-39
HSPE1	3.34273	1.21725	1.84314e-41	1.91344e-38
RPS20	4.46562	0.662172	1.22397e-40	1.16016e-37
NME1	2.73451	1.17415	1.0759e-40	1.06617e-37
HSP90AA1	4.52419	0.931246	4.14961e-40	3.7694e-37
HSPD1	3.0596	1.18363	1.52366e-39	1.32869e-36
RPS11	3.94336	0.637869	5.89851e-38	4.76272e-35
RPL18	4.63946	0.472762	1.1012e-37	8.57399e-35
RPS9	4.73598	0.494728	2.4916e-37	1.87308e-34
RPS3A	5.07888	0.519098	9.76027e-37	6.86399e-34
NPM3	0.587247	1.45434	3.50812e-37	2.54935e-34
HNRNPAB	1.31553	1.31486	4.38452e-36	2.81138e-33
RPL37	4.32076	0.634562	1.59214e-35	9.91722e-33
RPS8	4.93358	0.569191	3.67136e-35	2.16322e-32
RPL14	4.55864	0.506726	4.51479e-35	2.59018e-32
RPS24	4.67203	0.511815	1.34303e-34	6.97129e-32
UBE2S	1.05832	1.40134	1.94477e-35	1.17772e-32
NPM1	4.76484	0.678764	8.19079e-35	4.46418e-32
MRPL12	1.59413	1.15185	1.11691e-34	5.93899e-32
RPL24	4.15709	0.569815	4.69025e-34	2.37796e-31
EEF1B2	3.42299	0.764903	5.35706e-34	2.6543e-31
SNRPF	2.37824	0.929004	3.82359e-33	1.77358e-30
RAN	4.02853	0.706179	2.60915e-33	1.26405e-30
RPS12	5.27533	0.654532	7.72359e-33	3.43637e-30
SNRPD1	2.79401	0.819759	2.75702e-33	1.30665e-30
RPL6	4.69941	0.554891	5.167e-33	2.34679e-30
RPS18	5.92806	0.594633	1.78037e-32	7.4642e-30
PPIA	3.51979	0.698711	2.41322e-32	9.92654e-30
SRM	2.44271	1.09695	1.11331e-32	4.75909e-30
RPL28	4.95099	0.521952	6.73511e-32	2.622e-29
PGP	0.238368	1.34355	9.4926e-33	4.13896e-30
NACA	4.06488	0.518461	4.77072e-32	1.89102e-29
RPLP2	5.03176	0.435391	1.87597e-31	7.17509e-29
RPL27	4.33065	0.584313	3.01454e-31	1.1331e-28
GAPDH	6.03991	0.471464	4.98385e-31	1.78119e-28
SNRPE	2.63458	0.843657	3.72016e-31	1.37463e-28
RPS2	6.10319	0.522566	4.97936e-31	1.78119e-28
RPL36	4.48453	0.567687	1.20374e-30	4.23269e-28
RPL30	4.3201	0.54576	2.41064e-30	8.21162e-28
RPL35A	4.51684	0.474545	1.67319e-30	5.79005e-28
RPL35	4.73586	0.55175	2.63255e-30	8.69578e-28
RPS15	5.11635	0.387789	7.17893e-30	2.23583e-27
TIMM13	1.92057	1.00128	8.51137e-30	2.61347e-27
PAICS	0.821096	1.21949	6.98931e-30	2.20832e-27
RPL8	4.86775	0.494027	3.07881e-29	9.19468e-27
C1QBP	2.61129	0.973315	2.18879e-29	6.62748e-27
RPL38	3.44634	0.593223	4.24395e-29	1.2174e-26
HSP90AB1	4.48566	0.72957	4.02132e-29	1.16892e-26
COPRS	-0.552928	1.43948	6.839e-30	2.1926e-27
RPS27A	5.40914	0.445661	1.05329e-28	2.98217e-26
LYAR	0.931196	1.18809	3.24041e-29	9.54652e-27
GNB2L1	4.36997	0.484611	5.31956e-28	1.468e-25
RPL13	5.54631	0.415425	5.07119e-28	1.4174e-25
RPL10A	4.63198	0.457798	1.87876e-27	5.05665e-25
FBL	1.33229	0.964968	1.77875e-27	4.84732e-25
SLIRP	2.16445	0.904477	3.57243e-27	9.38344e-25
EIF1AX	1.27708	1.04206	1.94491e-27	5.17086e-25
LDHB	3.84923	0.498991	4.81281e-27	1.2491e-24
IMPDH2	0.834388	1.20957	7.08546e-27	1.79617e-24
CHCHD10	0.843954	1.1853	6.94674e-27	1.78172e-24
RPL27A	5.14983	0.477664	3.41607e-26	8.46294e-24
RPLP0	4.67673	0.445751	4.13231e-26	9.79222e-24
RPL22L1	1.72577	1.10638	3.86256e-26	9.46155e-24
PA2G4	2.76221	0.757555	6.23341e-26	1.46123e-23
NCL	3.04086	0.898464	4.12988e-26	9.79222e-24
RPS13	4.83687	0.478385	1.24396e-25	2.79584e-23
MRPS34	1.65959	0.922948	1.08636e-25	2.46707e-23
NUDC	1.81598	0.880342	1.69271e-25	3.72756e-23
NAP1L1	2.53329	0.819248	2.67831e-25	5.6144e-23
TOMM40	1.31361	0.98918	1.71442e-25	3.7376e-23
LDHA	4.05882	0.601342	3.4523e-25	7.03398e-23
DCTPP1	1.47062	0.994559	4.50747e-25	9.01535e-23
RPL7	5.28949	0.396651	5.8683e-25	1.16304e-22
FKBP4	0.289058	1.23175	2.94766e-25	6.12018e-23
ORC6	-0.554313	1.3803	1.62422e-25	3.61324e-23
RPL18A	5.34089	0.463542	1.09992e-24	2.14101e-22
PRKCDBP	0.334005	1.62871	9.04059e-26	2.09674e-23
GEMIN6	-0.511415	1.30701	2.35236e-25	5.0776e-23
GCSH	-0.704398	1.3573	2.57802e-25	5.45664e-23
RPL4	4.14069	0.494715	2.56009e-24	4.89584e-22
CD320	0.56126	1.08901	1.01202e-24	1.98766e-22
FAU	4.36884	0.367905	3.22435e-24	5.95712e-22
C16orf13	0.745475	1.01764	2.8503e-24	5.40342e-22
MRPS25	-0.132903	1.17879	3.04268e-24	5.7184e-22
RPS6	5.442	0.409732	9.69799e-24	1.70505e-21
C17orf89	1.20556	0.949593	6.68051e-24	1.20365e-21
SNRPB	2.76559	0.710549	1.31353e-23	2.29091e-21
CDK4	0.888335	1.10992	8.77415e-24	1.55517e-21
HIST1H4C	3.15549	1.34463	3.10135e-24	5.77885e-22
MT1E	-0.44717	1.76092	1.32984e-24	2.56565e-22
RPL11	5.04079	0.343968	1.72134e-23	2.90907e-21
PDCD5	1.86017	0.854843	1.48077e-23	2.56209e-21
PRMT1	2.1831	0.812043	1.65432e-23	2.81764e-21
NHP2	2.06639	0.824606	1.74781e-23	2.93108e-21
NHP2L1	2.34272	0.745763	2.14215e-23	3.56496e-21
RPS21	3.47049	0.549233	2.40887e-23	3.94855e-21
SET	2.12282	0.851144	1.60544e-23	2.75592e-21
RPL32	5.17194	0.455424	2.84692e-23	4.63178e-21
GTF3A	2.11828	0.804839	3.62426e-23	5.80973e-21
SERBP1	3.00316	0.681513	3.66218e-23	5.82767e-21
DLEU1	-1.74683	1.83595	8.48993e-24	1.51712e-21
EIF4EBP1	-0.240911	1.22803	2.4087e-23	3.94855e-21
UBE2T	0.696953	1.1463	4.72062e-23	7.45755e-21
POLR3K	1.10653	0.945612	6.48001e-23	1.01634e-20
PSMG1	0.297742	1.08804	7.41777e-23	1.15511e-20
RPL7L1	0.714054	0.9918	1.03746e-22	1.5928e-20
MT2A	3.34849	1.32962	8.91827e-23	1.37892e-20
RPL22	3.69983	0.60569	3.18703e-22	4.72656e-20
MIF	1.49072	0.881387	2.0095e-22	3.06357e-20
PSMB5	1.69282	0.821519	2.92063e-22	4.36114e-20
RPS3	5.29029	0.318231	2.40086e-22	3.60974e-20
ATP5D	2.13154	0.722188	4.97403e-22	7.26492e-20
DDX21	1.63858	0.961441	3.6679e-22	5.40297e-20
RPS25	4.6949	0.374349	6.75304e-22	9.62242e-20
EIF4A1	4.13843	0.54184	7.04968e-22	9.97987e-20
NAA10	1.03937	0.865023	5.44952e-22	7.86788e-20
FAM136A	0.467849	1.05583	4.99857e-22	7.26492e-20
APRT	2.43882	0.740946	9.98553e-22	1.39548e-19
GPATCH4	0.695425	1.00833	6.56223e-22	9.41205e-20
RPL21	5.40594	0.406979	1.54433e-21	2.11748e-19
MRPL17	0.342226	1.04895	9.50439e-22	1.33681e-19
EBNA1BP2	0.956104	0.9597	1.42529e-21	1.96662e-19
MRTO4	0.799369	1.02946	1.99257e-21	2.715e-19
CCDC85B	1.67392	0.872659	2.19957e-21	2.97844e-19
TUBA1C	1.11061	0.929286	2.88784e-21	3.86244e-19
NOP16	0.919048	1.0023	3.29452e-21	4.3795e-19
EEF1E1	0.978787	0.936395	4.36288e-21	5.72982e-19
PHB2	1.38201	0.783801	4.12727e-21	5.45325e-19
ATP5G3	3.11518	0.530429	7.34061e-21	9.46939e-19
CHCHD2	4.12955	0.423016	8.05924e-21	1.03353e-18
CCDC34	-1.22298	1.49944	2.47953e-21	3.3368e-19
CLSPN	-0.019145	1.26707	5.57134e-21	7.2731e-19
CISD1	0.468971	0.978238	1.11418e-20	1.40407e-18
MT-ND6	-0.112739	1.17493	8.34904e-21	1.06443e-18
CMSS1	0.376546	1.10826	1.28108e-20	1.60511e-18
TXNL4A	0.593414	0.880584	1.55983e-20	1.94319e-18
RFC4	-0.0560763	1.14634	1.80483e-20	2.23563e-18
POLR2H	0.965208	0.860877	2.70004e-20	3.32563e-18
TPI1	4.08011	0.444717	5.03442e-20	5.99756e-18
TCP1	1.6971	0.78843	3.83072e-20	4.63964e-18
RPS19BP1	1.29965	0.811319	4.5183e-20	5.41228e-18
SNHG8	0.564504	1.03287	3.42116e-20	4.16674e-18
NUCKS1	1.45102	0.841575	5.51046e-20	6.529e-18
HNRNPD	1.40261	0.813417	6.25887e-20	7.33601e-18
PHB	1.86121	0.721488	7.03341e-20	8.19975e-18
LARP1	-1.05304	1.34613	2.74796e-20	3.36563e-18
BATF3	1.06698	1.31273	4.16772e-20	5.01991e-18
UBA52	4.0482	0.391867	1.30779e-19	1.49273e-17
STRA13	0.714129	0.944739	8.30468e-20	9.57938e-18
MAT2A	-0.517061	1.13739	7.0963e-20	8.22906e-18
EXOSC4	-0.124013	1.1043	1.54206e-19	1.75096e-17
SLC38A5	-0.373159	1.15234	1.29963e-19	1.49122e-17
PRDX4	0.620412	0.933272	3.28392e-19	3.69035e-17
RRP7A	0.589609	1.00068	4.16907e-19	4.66102e-17
TIMM8B	1.54849	0.749321	1.41343e-18	1.56417e-16
SYNCRIP	1.24351	0.863568	1.31834e-18	1.46638e-16
PTMA	5.6392	0.489183	1.64478e-18	1.81101e-16
ATP1B3	1.56983	0.8119	2.31762e-18	2.52632e-16
POLD2	0.592571	0.891078	2.55512e-18	2.77136e-16
SIVA1	1.4415	0.792333	3.44199e-18	3.71479e-16
NASP	1.35646	0.840861	7.60241e-18	8.16454e-16
RPL23A	5.03771	0.378231	1.30781e-17	1.35769e-15
PSMA7	3.57193	0.39357	1.04359e-17	1.10443e-15
HSPH1	0.202859	0.978139	1.07544e-17	1.13264e-15
RPL26	4.69098	0.402495	1.98743e-17	2.01735e-15
TOMM5	-0.101921	0.973689	1.3022e-17	1.35769e-15
NDUFB10	1.54514	0.694818	1.9895e-17	2.01735e-15
FAM195A	-0.673357	1.17948	1.24183e-17	1.30159e-15
LMNA	2.10203	1.09064	1.87762e-17	1.92179e-15
DTYMK	0.685353	0.908214	2.34458e-17	2.34468e-15
MRPS26	0.441194	0.908351	2.42701e-17	2.41603e-15
RCC1	-1.16586	1.28481	1.62937e-17	1.68351e-15
POLR3H	-0.645837	1.10779	1.85636e-17	1.90899e-15
ITGAE	0.613131	0.903992	2.64846e-17	2.6245e-15
HK2	-4.5455	3.5783	2.06412e-18	2.2613e-16
SLC43A3	-1.10205	1.36345	2.11626e-17	2.13595e-15
IFRD2	0.0586707	0.969712	3.57422e-17	3.52586e-15
NDUFAF4	0.0345224	0.928959	4.98755e-17	4.89791e-15
TUBA1B	4.93559	0.796876	9.124e-17	8.88002e-15
COX5A	2.70126	0.508964	1.04687e-16	1.01435e-14
MRPL23	1.53773	0.674389	1.21979e-16	1.17667e-14
GADD45GIP1	1.89509	0.634284	1.2973e-16	1.24592e-14
MTHFD1L	-1.72748	1.40341	6.79068e-17	6.63872e-15
ANP32B	2.45546	0.659036	1.6767e-16	1.56883e-14
MTDH	1.81832	0.684107	1.49819e-16	1.42009e-14
MRPL11	0.80255	0.79026	1.52714e-16	1.44127e-14
YBX1	4.06079	0.405848	1.6323e-16	1.53387e-14
BRI3BP	-1.40967	1.31227	1.36772e-16	1.30779e-14
HDGF	-0.302797	0.990725	2.37899e-16	2.19764e-14
CDC6	-1.11965	1.25261	1.92703e-16	1.79535e-14
GRPEL1	0.513613	0.856042	3.27588e-16	2.98818e-14
HRAS	-0.925507	1.15339	2.46381e-16	2.26639e-14
IMP4	0.639795	0.848993	3.7462e-16	3.38883e-14
ATAD3A	-0.828078	1.14681	2.97859e-16	2.72841e-14
TYMS	1.42911	0.961213	3.93363e-16	3.54368e-14
POP7	0.454295	0.813993	4.84123e-16	4.32556e-14
NSA2	0.807692	0.750244	4.98508e-16	4.41787e-14
SNRPG	3.10775	0.449288	6.66139e-16	5.85584e-14
CKS1B	1.06363	0.968765	5.23109e-16	4.61712e-14
CCT2	1.86387	0.669229	8.87185e-16	7.76768e-14
VDAC2	1.67974	0.626371	1.20421e-15	1.03358e-13
UQCC2	0.991053	0.737697	1.0992e-15	9.54724e-14
CYCS	2.8616	0.549998	1.19431e-15	1.02913e-13
MT-ND2	4.32024	0.604196	1.44979e-15	1.22507e-13
NPW	-2.76724	2.77472	2.32365e-16	2.15565e-14
TAGLN2	2.0099	0.659066	1.55263e-15	1.30188e-13
C19orf48	-0.252726	1.0365	1.24304e-15	1.06273e-13
DKC1	0.826875	0.815439	1.44628e-15	1.22507e-13
MYL6B	-0.299674	0.938013	1.47821e-15	1.24427e-13
DUT	2.14978	0.790987	1.90835e-15	1.58794e-13
PPM1G	1.28656	0.733327	2.12213e-15	1.75911e-13
UBE2M	-0.840962	1.09782	1.56782e-15	1.30958e-13
RPL41	6.07998	0.251876	2.35018e-15	1.94077e-13
RFC3	-1.26081	1.20561	1.33401e-15	1.13605e-13
C9orf40	-2.25785	1.54762	1.14056e-15	9.86721e-14
DNMT1	0.698942	0.847671	2.53007e-15	2.07361e-13
SLC25A3	2.62757	0.468889	3.59815e-15	2.9053e-13
SF3B5	1.74012	0.63192	3.64715e-15	2.93401e-13
LUC7L3	0.882903	0.739145	3.22387e-15	2.62252e-13
LSM2	1.47412	0.660951	3.49931e-15	2.836e-13
GNL3	0.976556	0.769426	3.77929e-15	3.02913e-13
FANCC	-5.5545	23.9737	4.08013e-16	3.66054e-14
SUPT16H	0.739315	0.76665	3.84688e-15	3.07201e-13
RBM25	1.06878	0.722665	4.64272e-15	3.68058e-13
RPL12	4.68381	0.380148	5.5677e-15	4.36624e-13
RAB13	-3.57757	2.77665	8.93446e-16	7.7912e-14
POLR2I	0.822593	0.75468	5.12111e-15	4.03051e-13
CHAC2	-0.451028	1.0072	4.73825e-15	3.7427e-13
EIF5B	1.60491	0.661247	5.976e-15	4.65296e-13
TIMM17A	0.903391	0.756177	5.90111e-15	4.61111e-13
TMA16	0.107418	0.874068	6.15277e-15	4.77354e-13
CTDNEP1	-0.716453	1.02596	6.38908e-15	4.9393e-13
NAA38	0.753433	0.751967	8.45907e-15	6.47074e-13
CCT6A	2.04017	0.593493	9.72942e-15	7.41647e-13
CHEK1	-0.790964	1.083	7.08779e-15	5.4601e-13
MRPS16	0.543185	0.784961	9.79335e-15	7.43919e-13
ZFAS1	0.893708	0.788967	1.05717e-14	8.00258e-13
LSM7	1.77526	0.600414	1.30526e-14	9.7452e-13
RPF2	-0.109249	0.914705	1.15109e-14	8.68333e-13
MRPL24	0.204478	0.819405	1.19633e-14	8.98089e-13
SRSF11	1.30878	0.688597	1.59817e-14	1.18914e-12
C20orf27	-0.452026	0.956049	1.19877e-14	8.98089e-13
AURKAIP1	1.78146	0.607028	1.89665e-14	1.39692e-12
MRPL55	0.399628	0.760163	1.60444e-14	1.18974e-12
TOMM20	0.361589	0.817315	1.68815e-14	1.24757e-12
H2AFZ	3.54972	0.660039	2.06353e-14	1.51472e-12
SNRPD3	1.41592	0.595167	2.10897e-14	1.53772e-12
METTL5	0.558669	0.732484	2.07511e-14	1.5181e-12
NIFK	0.83933	0.770364	2.24518e-14	1.63157e-12
RAD51C	-0.000810008	0.900996	2.40902e-14	1.74482e-12
CXCL13	-1.59171	26.0876	4.28667e-15	3.41072e-13
NTMT1	-0.354085	0.909426	2.77745e-14	1.98529e-12
MZT2B	1.98592	0.54334	3.68299e-14	2.57349e-12
PFDN2	1.98339	0.537943	3.90197e-14	2.71779e-12
CENPV	-1.42892	1.23359	2.45965e-14	1.76973e-12
PCBD1	-0.349497	0.92919	3.18874e-14	2.24251e-12
NOP56	1.39539	0.707032	3.92783e-14	2.71843e-12
MT-ND1	3.90494	0.593307	4.76905e-14	3.24906e-12
ENDOG	-2.28654	1.46819	2.54434e-14	1.82464e-12
ZNF593	0.554204	0.787371	3.98846e-14	2.75166e-12
UCK2	-1.47401	1.21394	3.1823e-14	2.24251e-12
TAF1D	0.211083	0.87983	4.42866e-14	3.04572e-12
CCT7	1.70572	0.601025	5.05755e-14	3.43488e-12
RPL15	5.11111	0.236732	5.35768e-14	3.62741e-12
ECE2	-1.21432	1.20922	3.92307e-14	2.71843e-12
LIF	-0.930261	1.27971	2.92858e-14	2.08647e-12
PCNA	2.16643	0.79134	5.64103e-14	3.80743e-12
CHTF18	-3.44291	2.02125	2.42729e-14	1.75223e-12
NDUFS5	2.43159	0.524483	8.68331e-14	5.75395e-12
TUBB	4.00221	0.709766	8.2974e-14	5.53185e-12
DUS1L	-1.50424	1.23939	6.16591e-14	4.13609e-12
MRPS12	1.21999	0.634106	8.66943e-14	5.75395e-12
TUBB4B	1.9872	0.692654	1.04347e-13	6.87273e-12
EXOSC8	0.789836	0.71999	1.24051e-13	8.07297e-12
IKBIP	-0.557592	0.899046	1.15047e-13	7.55464e-12
STOML2	1.38826	0.60146	1.43009e-13	9.27896e-12
EIF2B3	-0.922174	0.996253	1.22429e-13	7.99122e-12
PER3	-6.00473	23.7643	3.04908e-14	2.16525e-12
GTPBP3	-1.85971	1.29453	1.18891e-13	7.78364e-12
NUDT11	-5.49529	23.9389	3.08097e-14	2.18079e-12
ZNF736	-5.76184	23.8723	3.30614e-14	2.3176e-12
SNRPA1	1.44891	0.641001	1.99099e-13	1.27663e-11
TLCD1	-3.12664	2.07818	8.28418e-14	5.53185e-12
ALKBH2	-1.48679	1.2743	1.72901e-13	1.11214e-11
GLRX2	-0.448723	0.908998	2.07489e-13	1.32653e-11
KIAA0101	1.19958	0.904697	2.63229e-13	1.66822e-11
MIR155HG	0.875318	0.977222	2.49068e-13	1.58307e-11
AC099850.1	-6.17414	23.6465	6.12762e-14	4.1231e-12
PPA1	2.35835	0.598281	3.69058e-13	2.29226e-11
TRAP1	0.0195867	0.853435	3.3049e-13	2.07041e-11
MRPL20	1.81733	0.517288	3.88612e-13	2.40685e-11
TRIM28	-1.03096	1.13315	3.59164e-13	2.23718e-11
GPX1	1.59872	0.615777	4.46064e-13	2.74707e-11
MRPL3	1.00614	0.708714	4.57621e-13	2.81031e-11
MSH6	-1.38337	1.15937	3.2696e-13	2.0542e-11
MYBL2	-2.02883	1.32797	3.47268e-13	2.16928e-11
BRIX1	1.03127	0.682239	5.32265e-13	3.24132e-11
FAM162A	0.29507	0.757069	5.11179e-13	3.12163e-11
MRPL37	0.517169	0.710741	5.65399e-13	3.4335e-11
GGCT	0.606411	0.730263	5.99353e-13	3.62958e-11
PHF19	0.276136	0.803965	6.04099e-13	3.64819e-11
CCT5	2.16062	0.522802	7.06323e-13	4.23037e-11
ECI1	-1.89165	1.25849	4.88529e-13	2.99169e-11
MYOF	-6.07057	23.7329	1.56664e-13	1.01348e-11
LYRM4	-0.234441	0.853163	7.26087e-13	4.32498e-11
MRPS7	1.10164	0.614534	8.38193e-13	4.95215e-11
MRPL4	0.993029	0.665833	8.35291e-13	4.94842e-11
TCERG1	-0.481962	0.878569	7.39868e-13	4.39506e-11
AK2	0.484182	0.724922	1.02384e-12	6.01635e-11
STK11	-3.96201	2.48698	3.93825e-13	2.43223e-11
C12orf45	-0.62877	0.918075	9.16804e-13	5.40196e-11
SMC3	0.955873	0.708514	1.17473e-12	6.86603e-11
MCM7	0.953363	0.836613	1.26793e-12	7.39093e-11
AMICA1	0.961731	0.797577	1.09093e-12	6.39339e-11
RPS4X	5.08441	0.293755	1.42827e-12	8.25932e-11
ZC4H2	-5.09904	3.87037	3.05252e-13	1.92893e-11
TSR3	-0.0407974	0.78956	1.27245e-12	7.39754e-11
TIMM10	0.65102	0.69254	1.5313e-12	8.80842e-11
CHORDC1	0.0649411	0.75424	1.42168e-12	8.24311e-11
CYC1	1.63546	0.562942	1.71447e-12	9.75904e-11
NDUFAB1	2.09667	0.466758	1.85474e-12	1.053e-10
DHFR	-0.305316	0.894097	1.5249e-12	8.79478e-11
SRSF2	2.43419	0.510647	2.11735e-12	1.19439e-10
FAM173A	-1.25241	1.07693	1.59509e-12	9.12717e-11
RBM8A	2.679	0.407485	2.20673e-12	1.23992e-10
RRP1B	-0.741618	0.986198	1.87963e-12	1.06436e-10
ILF2	2.02288	0.501611	2.45342e-12	1.36843e-10
DNAJC21	-1.08769	1.00013	2.12021e-12	1.19439e-10
TMEM147	0.577259	0.722157	2.45428e-12	1.36843e-10
KPNB1	0.894669	0.668624	2.55786e-12	1.41893e-10
DAPK1	-6.38083	23.5075	6.27113e-13	3.77671e-11
EXOSC3	0.263337	0.755535	2.65678e-12	1.47006e-10
IGLL5	-4.80768	24.3566	6.46723e-13	3.88408e-11
SSBP1	2.33008	0.450706	2.86523e-12	1.5774e-10
CCDC124	0.55311	0.6798	2.83176e-12	1.56292e-10
NTHL1	-0.995458	1.01898	2.53735e-12	1.41114e-10
AHCYL1	-1.7979	1.24952	2.42881e-12	1.3612e-10
OLA1	0.257809	0.733231	3.33982e-12	1.82485e-10
MT1X	0.822061	0.685584	3.2224e-12	1.76511e-10
PFDN6	0.654109	0.667733	3.47368e-12	1.89324e-10
PEBP1	1.74628	0.541316	3.60032e-12	1.94139e-10
PURA	-1.76535	1.28973	2.88779e-12	1.58581e-10
MRPS18B	0.225141	0.731614	3.51191e-12	1.90456e-10
SMC2	0.415398	0.786557	3.5258e-12	1.90734e-10
UTP11L	0.49896	0.70337	3.80837e-12	2.04498e-10
MT-ATP6	4.37748	0.477524	4.3104e-12	2.29758e-10
GMNN	0.259022	0.780939	4.21086e-12	2.25003e-10
PARVB	-0.989658	1.00169	3.82773e-12	2.05033e-10
C11orf48	1.20643	0.620952	4.81356e-12	2.55952e-10
MDH2	1.63032	0.528369	6.94095e-12	3.62877e-10
PRKDC	-0.0681651	0.792575	6.29545e-12	3.32317e-10
MFSD12	-2.54214	1.467	4.90188e-12	2.60014e-10
ALYREF	-1.58295	1.0439	6.38858e-12	3.36419e-10
KLHL23	-4.45562	3.02177	3.60654e-12	1.94139e-10
BDH1	-1.51254	1.15183	7.76046e-12	4.02823e-10
FEN1	0.660294	0.834685	9.63919e-12	4.94456e-10
CDC25A	-3.57956	1.83387	5.33049e-12	2.82063e-10
SMC4	1.03183	0.741371	9.9911e-12	5.10108e-10
HMBS	-0.736185	0.884921	9.59923e-12	4.93568e-10
UQCRH	2.59141	0.414737	1.20609e-11	6.0725e-10
FAM89A	-2.93153	1.6199	7.31094e-12	3.81306e-10
RBBP8	-1.67925	1.14253	9.13128e-12	4.71732e-10
GINS2	0.347628	0.877847	1.10945e-11	5.638e-10
DNAJC2	-0.0160452	0.757395	1.13401e-11	5.7361e-10
AURKB	-0.660321	1.10277	1.00362e-11	5.11213e-10
GTSE1	-1.40204	1.18242	9.57981e-12	4.93568e-10
NCAPD3	-1.61103	1.10075	1.12138e-11	5.68538e-10
G0S2	-1.37594	1.71375	6.77749e-12	3.56039e-10
NDUFS3	0.829353	0.613157	1.5104e-11	7.53505e-10
NDUFS6	2.05341	0.47031	1.73545e-11	8.61835e-10
SPHK1	-3.49936	2.24293	8.72877e-12	4.52009e-10
YRDC	-0.486333	0.83621	1.4976e-11	7.48835e-10
ALDOA	3.64222	0.294285	2.04399e-11	1.00363e-09
STUB1	0.519196	0.629857	2.01812e-11	9.93159e-10
CDV3	-0.125119	0.789783	1.93121e-11	9.52543e-10
ATAD5	-1.23457	1.09566	1.80712e-11	8.95388e-10
CAD	-2.83854	1.6454	1.47842e-11	7.40943e-10
EXO1	-3.21202	1.85025	1.53863e-11	7.65836e-10
NABP2	0.0339412	0.732207	2.4228e-11	1.17116e-09
RUVBL2	0.362379	0.671996	2.40756e-11	1.16638e-09
MCM10	-1.33905	1.08495	2.17355e-11	1.06485e-09
SPDL1	-2.08089	1.21936	2.25814e-11	1.1038e-09
CLPP	0.931356	0.597516	3.10198e-11	1.47979e-09
SLC46A1	-5.45701	3.84423	9.87776e-12	5.05505e-10
TUFM	1.67462	0.545732	3.50423e-11	1.65001e-09
NDUFS8	1.16231	0.551117	3.41908e-11	1.62042e-09
MRP63	1.47066	0.523659	3.47496e-11	1.6402e-09
CHAF1A	-0.965011	0.934804	2.9117e-11	1.3982e-09
MRPL21	0.831594	0.630875	3.47586e-11	1.6402e-09
ODC1	0.401067	0.753974	3.32016e-11	1.58041e-09
PDCD7	-0.845805	0.915931	3.62387e-11	1.70267e-09
MRPS15	1.05957	0.571697	4.30584e-11	2.01441e-09
CENPA	-1.71267	1.26161	3.40317e-11	1.61639e-09
GZMB	5.14526	1.21935	4.07368e-11	1.9099e-09
UCHL5	-0.48291	0.797262	4.44075e-11	2.0616e-09
EMG1	0.561451	0.653583	5.22335e-11	2.41259e-09
SLC25A10-1	-2.36791	1.43713	4.39086e-11	2.04709e-09
RPLP1	6.02729	0.226195	6.37703e-11	2.92686e-09
FAM207A	0.239214	0.679654	6.54718e-11	2.99235e-09
USMG5	2.32362	0.426805	7.30083e-11	3.28854e-09
KNSTRN	-1.40888	1.09834	5.97839e-11	2.75549e-09
WDR74	-0.120121	0.787607	6.49319e-11	2.97391e-09
CCT3	2.07832	0.465722	7.28922e-11	3.28854e-09
CLN6	-1.44459	1.05142	6.21313e-11	2.85765e-09
RPL26L1	0.630823	0.634021	7.53388e-11	3.38652e-09
RPS14	5.32431	0.251423	8.19844e-11	3.6551e-09
LRR1	-0.647719	0.8785	7.00237e-11	3.18039e-09
C19orf24	0.744865	0.627589	7.90317e-11	3.53793e-09
SDHB	0.679227	0.602245	8.03408e-11	3.58916e-09
U2AF1	2.51728	0.399343	8.50209e-11	3.77503e-09
RRM2	1.14877	0.938009	7.55017e-11	3.38686e-09
HIST1H2AL	-6.58378	23.1831	3.02177e-11	1.44469e-09
SNHG12	-2.83189	1.80413	6.9245e-11	3.15159e-09
MKI67	0.350345	0.893983	9.09133e-11	4.02029e-09
POMGNT2	-4.26235	2.32987	5.02117e-11	2.32413e-09
TIMM9	-0.334571	0.779616	1.00059e-10	4.40683e-09
DDX18	1.14136	0.580603	1.17461e-10	5.08483e-09
C6orf203	-1.68071	1.05895	9.71905e-11	4.28917e-09
ADK	-0.547967	0.812411	1.08981e-10	4.75476e-09
CDC45	-0.873331	0.987764	1.04565e-10	4.596e-09
PSMB1	2.98612	0.3523	1.35472e-10	5.80241e-09
RANBP1	3.04354	0.423678	1.3322e-10	5.71716e-09
CCDC51	-1.62934	1.05385	1.089e-10	4.75476e-09
TXLNG	-1.78119	1.16378	1.09049e-10	4.75476e-09
NT5DC2	-2.58205	1.5474	1.05805e-10	4.64117e-09
CBX6	-0.940352	0.960686	1.14857e-10	4.98805e-09
TYW3	-0.466732	0.782209	1.3141e-10	5.65065e-09
MAD2L1	0.500417	0.751254	1.39713e-10	5.96061e-09
CCDC57	-1.68351	1.13531	1.22878e-10	5.30467e-09
ADSL	0.486795	0.628484	1.54228e-10	6.56703e-09
PRELID1	2.65026	0.418195	1.73716e-10	7.29959e-09
CACYBP	2.47203	0.5062	1.68618e-10	7.13794e-09
HMGB1	4.02434	0.457079	1.71057e-10	7.21317e-09
TIMM50	-0.0465319	0.716462	1.59608e-10	6.78286e-09
RNASEH2C	0.842884	0.597994	1.70238e-10	7.19257e-09
TAF10	-1.26194	0.96608	1.67525e-10	7.10548e-09
LSM3	1.64654	0.494902	1.95105e-10	8.17979e-09
C19orf53	2.141	0.423618	2.08761e-10	8.70211e-09
LSM12	-0.951383	0.894698	2.01361e-10	8.40971e-09
SRRM1	1.44606	0.540989	2.30276e-10	9.49008e-09
RNASEH2A	-0.196881	0.816469	2.14246e-10	8.91372e-09
SRRM2	0.816026	0.585376	2.18974e-10	9.07578e-09
BOLA3	0.901868	0.594559	2.32841e-10	9.57768e-09
CD151	-0.972852	0.867032	2.01039e-10	8.40971e-09
PPIF	-0.210495	0.766942	2.18747e-10	9.07578e-09
EPM2A	-6.52005	23.2273	8.92576e-11	3.95509e-09
METRN	-4.27101	2.43928	1.38653e-10	5.92702e-09
FAH	-0.345722	0.761578	2.48655e-10	1.01897e-08
ATAD3B	-1.05429	0.918601	2.53827e-10	1.03627e-08
MRPL52	1.87324	0.47668	3.03524e-10	1.23224e-08
PRKAR1B	-2.18709	1.34152	2.3685e-10	9.72424e-09
TUBG1	-0.444678	0.78984	2.76644e-10	1.12731e-08
NR2F6	-2.23186	1.34077	2.49188e-10	1.01924e-08
NOLC1	0.383439	0.695545	3.14618e-10	1.2749e-08
DDX46	1.14767	0.535145	3.50174e-10	1.41112e-08
XRCC2	-3.10765	1.64698	2.80394e-10	1.14046e-08
SNRNP25	0.26455	0.647027	3.52636e-10	1.41842e-08
SAC3D1	-1.04057	0.952076	3.28046e-10	1.3244e-08
CHID1	-1.0214	0.859425	3.90335e-10	1.56428e-08
WDR77	-0.30803	0.767878	4.12068e-10	1.64533e-08
DDX20	-2.78218	1.36748	3.27662e-10	1.3244e-08
ATP5J	2.62467	0.360349	4.89308e-10	1.93601e-08
EMC6	0.863942	0.55598	4.71665e-10	1.86959e-08
IPO5	-1.46596	1.02042	4.50374e-10	1.79172e-08
JTB	2.02003	0.424427	5.27733e-10	2.06926e-08
MCUR1	-0.241021	0.704322	4.9427e-10	1.9521e-08
GPR63	-6.32806	23.3741	2.26443e-10	9.3675e-09
SH3TC1	-6.28652	23.3636	2.27549e-10	9.39545e-09
AHCY	-0.564598	0.783551	5.32579e-10	2.08451e-08
SLMO2	0.119691	0.628433	5.54671e-10	2.16709e-08
POLR1D	0.506259	0.628796	5.86289e-10	2.28653e-08
DEXI	-1.26744	0.956599	5.26257e-10	2.0672e-08
RBM17	1.445	0.529559	6.16618e-10	2.39624e-08
TMEM106C	0.111941	0.73583	6.53794e-10	2.53619e-08
EIF5	1.71577	0.471573	7.04736e-10	2.71928e-08
C12orf65	-0.971693	0.922166	6.60834e-10	2.55894e-08
MACROD1	-3.47255	1.83537	5.14085e-10	2.02303e-08
SSSCA1	0.726198	0.591268	7.3971e-10	2.83417e-08
USP1	0.181869	0.709311	7.24274e-10	2.78482e-08
GSPT1	0.534351	0.623904	7.64849e-10	2.92535e-08
ZMYND19	-3.12309	1.55604	5.93233e-10	2.30948e-08
POLR2F	1.05177	0.499344	8.13143e-10	3.09918e-08
NUDT21	0.378251	0.615117	8.48184e-10	3.22147e-08
RABGGTB	-0.417051	0.754055	8.14655e-10	3.09953e-08
FAM212A	-6.54477	23.1716	3.72399e-10	1.49515e-08
HSD17B10	1.27681	0.474496	9.21036e-10	3.46796e-08
PVR	-4.86865	2.88924	4.9784e-10	1.96264e-08
HSPA1B	-3.35094	1.86772	6.66921e-10	2.57793e-08
FASN	-2.62371	1.32595	7.14316e-10	2.75138e-08
TSFM	-0.145411	0.675284	9.09164e-10	3.42918e-08
ARL6IP4	1.69388	0.45257	9.58551e-10	3.59679e-08
SUZ12	-0.961742	0.81615	8.69428e-10	3.29642e-08
MALSU1	-0.15805	0.674677	9.25971e-10	3.48053e-08
ZNF594	-6.43494	23.1832	4.11502e-10	1.64533e-08
IQCH-AS1	-6.57689	23.1315	4.36495e-10	1.73968e-08
CENPW	0.280117	0.71472	1.00585e-09	3.76132e-08
FH	-0.15235	0.666811	1.01747e-09	3.79826e-08
UQCRQ	2.59347	0.360585	1.12895e-09	4.19246e-08
RPP30	-0.105748	0.706007	1.0687e-09	3.98267e-08
GPN3	-0.534913	0.754385	1.11405e-09	4.1446e-08
TMEM97	-1.54392	0.969413	1.13076e-09	4.19246e-08
CENPU	-0.45304	0.842844	1.21984e-09	4.5074e-08
MT-ND3	3.11227	0.442156	1.37426e-09	5.0438e-08
RPS28	4.43208	0.234091	1.40521e-09	5.14872e-08
C1orf35	-0.458869	0.776042	1.33851e-09	4.92922e-08
CKS2	1.21412	0.614628	1.33033e-09	4.90736e-08
HIST1H2BH	-4.66179	2.49043	8.76627e-10	3.31794e-08
CCT8	2.32901	0.381832	1.5679e-09	5.69698e-08
CENPH	-0.830359	0.83915	1.4894e-09	5.42984e-08
MND1	-1.93136	1.19025	1.45529e-09	5.32327e-08
SMIM4	-1.09284	0.879581	1.59462e-09	5.7748e-08
PKMYT1	-1.80176	1.12436	1.50667e-09	5.48363e-08
C14orf166	1.91928	0.427719	1.8004e-09	6.49844e-08
SLC25A5	2.6345	0.434653	2.02872e-09	7.23866e-08
TIPIN	-0.348946	0.755818	1.92867e-09	6.9156e-08
RPL17	0.456429	0.595561	2.00957e-09	7.18205e-08
CDCA7	-1.01564	0.928933	1.90179e-09	6.83046e-08
PBK	-1.47936	1.04492	1.95504e-09	6.99864e-08
GSTO1	2.20683	0.481277	2.29951e-09	8.13824e-08
GALE	-1.39226	0.946881	2.09061e-09	7.43515e-08
POLE	-4.07447	1.99617	1.4742e-09	5.38344e-08
MRPS21	1.37541	0.485547	2.41415e-09	8.48887e-08
ARPC5L	1.32769	0.510944	2.39254e-09	8.44009e-08
MRPL36	0.837495	0.539499	2.36622e-09	8.36077e-08
NUP37	-0.206011	0.674657	2.402e-09	8.45978e-08
ATAD2	-0.837901	0.902734	2.29454e-09	8.13388e-08
AC009120.6	-6.53357	23.1301	1.19188e-09	4.41157e-08
CCT4	1.92257	0.427532	2.60044e-09	9.11451e-08
ZWINT	0.33538	0.772293	2.50766e-09	8.80346e-08
MIDN	-2.81286	1.43285	2.06408e-09	7.35277e-08
DIXDC1	-4.07062	2.34486	1.8934e-09	6.82282e-08
DDX39A	1.7102	0.483347	2.7419e-09	9.5489e-08
TWISTNB	-0.108478	0.654202	2.63463e-09	9.18999e-08
TBRG4	-0.472334	0.750263	2.7626e-09	9.60564e-08
MT1G	-3.27266	2.09003	1.89916e-09	6.83046e-08
ANKRD42	-6.36104	23.2466	1.37242e-09	5.0438e-08
SNRPD2	2.71463	0.34646	3.62096e-09	1.2412e-07
RRP36	-1.30655	0.874255	3.14978e-09	1.08824e-07
CS	-1.99151	1.11084	3.13522e-09	1.08493e-07
ASF1B	-0.472639	0.850697	3.32516e-09	1.14702e-07
NOL7	1.47577	0.464142	3.71978e-09	1.27108e-07
METTL17	-2.05147	1.0936	3.36532e-09	1.15904e-07
AP006222.2	-2.56666	1.44144	3.37955e-09	1.16211e-07
CCAR1	-0.0267236	0.638426	3.90061e-09	1.32663e-07
TOP1	0.366731	0.615056	4.5442e-09	1.53594e-07
RPS19	5.81034	0.243724	5.43692e-09	1.81517e-07
EIF3B	-0.792079	0.779614	4.78649e-09	1.61283e-07
POP5	-0.239563	0.665342	5.13358e-09	1.71916e-07
EXOSC5	-0.468575	0.731035	5.10895e-09	1.71354e-07
TXNDC17	1.36009	0.453397	5.31949e-09	1.77869e-07
LINC00271	-6.27696	23.0761	2.61555e-09	9.13807e-08
POLE2	-2.18335	1.14884	4.72478e-09	1.5945e-07
RYBP	-1.38396	0.980191	4.98227e-09	1.67363e-07
IMPA2	-3.40472	1.53448	4.44116e-09	1.50344e-07
ISOC2	-0.0344643	0.647508	5.84702e-09	1.94612e-07
FAM154B	-6.61721	23.0249	3.00285e-09	1.04078e-07
DDX56	-0.271584	0.696608	5.89391e-09	1.95874e-07
NDUFV1	0.368458	0.571766	5.98189e-09	1.98193e-07
ATPIF1	1.81259	0.445428	6.39828e-09	2.09758e-07
FAM216A	-1.7526	1.07642	5.58801e-09	1.86275e-07
CCDC59	0.146922	0.603941	6.11261e-09	2.01911e-07
C1orf74	-4.87977	2.75491	3.87664e-09	1.32054e-07
RRP9	-0.357385	0.721619	6.30907e-09	2.07145e-07
TCEB1	2.01755	0.422013	7.05879e-09	2.30028e-07
SRSF9	1.4846	0.472032	7.02378e-09	2.2923e-07
TMEM126A	0.191678	0.600407	6.72808e-09	2.19908e-07
NEURL4	-5.67717	3.04919	3.73516e-09	1.27434e-07
SVIP	0.284226	0.624464	7.09349e-09	2.30814e-07
CTDSPL	-7.11405	22.8384	3.71519e-09	1.27108e-07
TXN2	0.498308	0.57916	7.51031e-09	2.43649e-07
XRCC5	2.16308	0.406977	9.1095e-09	2.92053e-07
ATP5G1	1.94894	0.409657	9.17278e-09	2.9365e-07
TRMT10C	0.108786	0.644533	8.93248e-09	2.87647e-07
SNRPC	1.36697	0.455347	9.318e-09	2.97862e-07
HILPDA	-2.36633	1.2421	7.7967e-09	2.5219e-07
FTSJ2	-0.962193	0.791808	9.09924e-09	2.92053e-07
HRH2	-1.92722	1.09388	9.09275e-09	2.92053e-07
RAD1	-1.10509	0.803083	9.93754e-09	3.16275e-07
MT-CO3	5.829	0.393138	1.13642e-08	3.58538e-07
FAM220A	-5.47149	3.26299	6.26526e-09	2.06241e-07
QDPR	-1.03363	0.779023	1.02872e-08	3.2645e-07
TMA7	3.15698	0.302286	1.16928e-08	3.68375e-07
MRPL34	0.752811	0.528691	1.12469e-08	3.55354e-07
ZFP41	-6.72243	22.8487	5.95293e-09	1.97534e-07
DLL3	-3.91157	1.77523	8.54432e-09	2.75554e-07
AC093901.1	-6.35759	23.1042	6.22162e-09	2.05201e-07
FDPS	1.23722	0.487913	1.24275e-08	3.89269e-07
DSCC1	-1.85325	1.06036	1.18729e-08	3.73509e-07
ATP5G2	2.63126	0.357707	1.40497e-08	4.33462e-07
MAK16	-1.67852	0.933425	1.20598e-08	3.78295e-07
RP11-1391J7.1	-6.5394	23.2185	7.17626e-09	2.33159e-07
ASUN	-1.24275	0.829851	1.26741e-08	3.96425e-07
ACOT13	-0.764287	0.749795	1.30214e-08	4.06121e-07
GLRX5	0.0793082	0.602463	1.38019e-08	4.28626e-07
SSRP1	0.793426	0.519582	1.40281e-08	4.33462e-07
CHD4	-0.579898	0.72566	1.36639e-08	4.24945e-07
TFAM	-0.108178	0.641817	1.39699e-08	4.33222e-07
AIMP2	0.0585556	0.644835	1.41658e-08	4.36197e-07
MRPL15	0.554257	0.543386	1.43426e-08	4.41021e-07
TMEM261	0.292339	0.62339	1.47012e-08	4.50141e-07
SLC39A3	-0.956861	0.759613	1.39896e-08	4.33222e-07
MRPL16	0.43732	0.554649	1.50616e-08	4.59243e-07
POLD3	-1.69782	0.971365	1.4057e-08	4.33462e-07
UTP14A	-1.12452	0.844557	1.50077e-08	4.5824e-07
AHI1	0.95792	0.657098	1.59349e-08	4.83166e-07
YDJC	-0.556657	0.707423	1.58799e-08	4.8217e-07
GIT1	-3.43619	1.58744	1.36546e-08	4.24945e-07
FIS1	0.772296	0.495913	1.72718e-08	5.20088e-07
SNHG15	0.618119	0.625732	1.71266e-08	5.16427e-07
PYCR1	-1.00469	0.885029	1.67084e-08	5.05215e-07
SLC25A19	-0.938458	0.780576	1.68316e-08	5.08236e-07
COPS3	0.379007	0.577508	1.79297e-08	5.38409e-07
MEST	-6.66234	22.7818	9.97629e-09	3.17045e-07
PARK7	3.24459	0.251853	1.86669e-08	5.59777e-07
ANKRD34A	-6.84794	22.9816	1.06144e-08	3.36342e-07
UBL4A	-1.01968	0.806327	1.90072e-08	5.69198e-07
EIF2AK4	-1.68349	0.955354	1.9318e-08	5.7613e-07
MBD2	-1.54332	0.913868	1.92047e-08	5.74324e-07
OAZ3	-5.93361	3.52744	1.20101e-08	3.7728e-07
MAFG-AS1	-5.25882	2.7534	1.43875e-08	4.41156e-07
ZNHIT2	-1.99777	1.05155	2.06693e-08	6.12244e-07
PNN	0.689727	0.541366	2.32218e-08	6.83725e-07
C9orf142	-0.0767392	0.650947	2.4413e-08	7.17288e-07
CDC42EP2	-6.62146	23.0518	1.49553e-08	4.57278e-07
RWDD4	-0.654128	0.721462	2.63827e-08	7.73076e-07
AVPI1	-7.08393	22.743	1.56505e-08	4.75867e-07
C1orf43	0.679859	0.472209	2.9101e-08	8.47036e-07
RSL1D1	1.7868	0.429605	3.02345e-08	8.76519e-07
SFXN4	-1.29044	0.858458	2.85406e-08	8.3295e-07
MRPL35	-0.472217	0.666607	3.03669e-08	8.78023e-07
DRG1	-0.0350733	0.607621	3.09278e-08	8.91873e-07
ZC3H8	-1.27339	0.90522	3.00443e-08	8.72166e-07
GALNT18	-6.94647	22.7368	1.77995e-08	5.35236e-07
TUBB6	-2.68935	1.21135	2.65102e-08	7.75771e-07
RP11-398K22.12	-4.80432	2.67085	2.16622e-08	6.39049e-07
N6AMT2	-2.07271	1.01101	2.9252e-08	8.50296e-07
LIN54	-4.77694	2.46397	2.32393e-08	6.83725e-07
C11orf24	-2.53426	1.1817	3.03087e-08	8.77503e-07
DVL1	-5.51787	3.24203	2.12678e-08	6.29116e-07
MXRA7	-6.65498	23.0625	1.9814e-08	5.8931e-07
PHF5A	0.438328	0.552594	3.60405e-08	1.03113e-06
CDK6	0.373054	0.580018	3.50873e-08	1.0065e-06
FARSA	0.467275	0.549144	3.67221e-08	1.04925e-06
DEK	1.41413	0.517591	3.74777e-08	1.06804e-06
RP11-426C22.5	-6.82529	22.9429	2.13623e-08	6.31056e-07
C8orf59	0.828692	0.497479	3.83622e-08	1.08756e-06
ECHS1	0.572585	0.510777	3.88595e-08	1.10023e-06
HDDC3	-0.796855	0.735493	3.79735e-08	1.07935e-06
CCDC137	-1.06014	0.82755	4.01813e-08	1.13618e-06
PSMD7	1.96557	0.398631	4.38858e-08	1.23134e-06
RABL6	-0.936158	0.745542	4.05613e-08	1.14544e-06
HEATR2	-3.99164	1.8519	3.32167e-08	9.54094e-07
HELLS	-0.280353	0.739804	4.18469e-08	1.18021e-06
TMEM160	0.955775	0.460895	4.33332e-08	1.21765e-06
SRRD	-2.6737	1.1906	3.81914e-08	1.08413e-06
RAD23A	1.39573	0.449225	4.52192e-08	1.26713e-06
WDR12	-0.745538	0.726569	4.28647e-08	1.20735e-06
MLST8	-1.23707	0.814499	4.3342e-08	1.21765e-06
MRPL51	2.29471	0.339239	4.88276e-08	1.36124e-06
LPCAT2	-7.10171	22.715	2.8642e-08	8.34791e-07
PPIH	-0.0752475	0.643761	4.93522e-08	1.37411e-06
CSNK2B	1.49611	0.404661	5.13726e-08	1.4249e-06
TUBB4A	-6.85033	23.0496	3.05617e-08	8.82485e-07
KPNA3	-1.12591	0.820569	5.03351e-08	1.39969e-06
RP11-473M20.16	-6.71054	22.9531	3.11425e-08	8.96879e-07
PDXK	-0.910151	0.752356	5.25487e-08	1.45567e-06
FKBPL	-3.79017	1.60297	4.57228e-08	1.27795e-06
MCM5	0.385584	0.676183	5.73159e-08	1.5817e-06
SUV39H2	-2.27013	1.02226	5.73955e-08	1.5819e-06
ZC3H15	1.25048	0.452164	6.56089e-08	1.78569e-06
BARD1	-1.74445	0.947145	6.10725e-08	1.67688e-06
SMARCA4	-0.957226	0.759111	6.34313e-08	1.73437e-06
CCNB1	-0.0129991	0.855082	6.28425e-08	1.72331e-06
SMC1A	-0.34811	0.674293	6.43068e-08	1.75463e-06
NUP43	-3.29904	1.62167	6.00765e-08	1.65161e-06
PSMC3IP	-2.38902	1.13868	6.50062e-08	1.7715e-06
CHCHD1	0.34805	0.539961	7.24877e-08	1.95825e-06
SMIM11	-1.04419	0.771656	6.97435e-08	1.8935e-06
MRPL14	0.945704	0.485794	7.62401e-08	2.04946e-06
PPL	-6.7691	22.9264	4.53339e-08	1.26871e-06
DCUN1D5	0.32922	0.572959	7.46821e-08	2.01254e-06
MRPL18	0.864612	0.462159	7.61878e-08	2.04946e-06
RAB32	-6.93949	22.8008	4.61015e-08	1.28689e-06
EIF4E	0.667335	0.500103	8.06343e-08	2.15959e-06
CCDC138	-3.3709	1.48083	7.14297e-08	1.93446e-06
CDT1	-0.925039	0.80748	8.04349e-08	2.1569e-06
TXNRD3	-7.39833	22.5485	5.11482e-08	1.42049e-06
VDAC1	1.70993	0.412846	8.61803e-08	2.29124e-06
SH2D1A	0.731777	0.587011	8.51321e-08	2.26891e-06
EIF3J	1.05248	0.494874	8.87181e-08	2.35011e-06
PINX1	-1.1978	0.796415	8.38477e-08	2.23741e-06
SASS6	-1.81269	0.975067	8.61564e-08	2.29124e-06
POLR3G	-3.14237	1.35404	7.96969e-08	2.13974e-06
AMD1	-0.214279	0.622609	8.91688e-08	2.35919e-06
KTN1	0.707731	0.518649	9.50423e-08	2.49641e-06
CTU2	-1.79701	0.955092	9.07663e-08	2.39274e-06
PARD6A	-2.67959	1.15462	8.73033e-08	2.31827e-06
GAMT	-2.21976	1.01516	9.00061e-08	2.37845e-06
CDKN3	-0.245236	0.736688	9.7924e-08	2.56283e-06
ATP5B	2.66478	0.285538	1.02198e-07	2.65432e-06
TUSC1	-7.13019	22.783	6.31013e-08	1.72823e-06
YBX3	-0.574195	0.763368	9.89795e-08	2.58735e-06
TIMM23	-1.078	0.791998	1.01487e-07	2.64025e-06
FTSJ1	-1.18	0.768788	1.00343e-07	2.61673e-06
PRMT5	-0.720041	0.725047	1.03415e-07	2.68079e-06
COMTD1	-1.72829	0.927704	1.02272e-07	2.65432e-06
HBB	-5.43798	23.6304	6.82447e-08	1.85512e-06
TMEM186	-2.20981	0.999552	1.00978e-07	2.63013e-06
NDUFB7	1.46013	0.429122	1.15475e-07	2.95824e-06
MTPN	-0.387515	0.63528	1.10617e-07	2.85392e-06
SAAL1	-1.17331	0.789414	1.10135e-07	2.84484e-06
RPS15A	5.06857	0.206857	1.21276e-07	3.08151e-06
MARCH9	-4.60251	2.15343	9.01662e-08	2.3798e-06
CHCHD4	-1.31032	0.846525	1.1388e-07	2.92426e-06
FAM58A	-1.06627	0.770487	1.15095e-07	2.95198e-06
SAP30	-2.20931	1.02258	1.11078e-07	2.86243e-06
CNIH4	0.15833	0.559154	1.19928e-07	3.05082e-06
TRIAP1	0.260225	0.581701	1.17989e-07	3.01546e-06
CENPM	-0.0223327	0.671535	1.19002e-07	3.03079e-06
LONP1	-2.04575	0.9924	1.13038e-07	2.90607e-06
RBFA	-1.35613	0.798585	1.18123e-07	3.01546e-06
ZNF823	-5.76299	3.27003	8.17637e-08	2.18715e-06
GAD1	-3.92999	1.96427	9.95425e-08	2.59895e-06
UPK3B	-6.70886	22.7512	8.32114e-08	2.22315e-06
THAP5	-2.51408	1.13305	1.23815e-07	3.13871e-06
NIT2	0.069146	0.563926	1.3859e-07	3.50509e-06
GPT2	-4.15356	1.89455	1.18789e-07	3.02891e-06
PSMB7	1.91942	0.359658	1.54059e-07	3.88133e-06
RP11-318A15.2	-6.92703	22.7404	9.67532e-08	2.53829e-06
CALML4	-6.81596	22.7151	9.73952e-08	2.55206e-06
PPT2	-5.51096	2.77462	1.06123e-07	2.74448e-06
NUDT5	1.20036	0.418372	1.67321e-07	4.19767e-06
MGMT	-0.893874	0.723791	1.66192e-07	4.17413e-06
CCNA2	-0.893585	0.86292	1.72127e-07	4.30831e-06
PAFAH1B3	-1.05826	0.782328	1.75722e-07	4.38822e-06
EIF2S2	2.04159	0.385372	1.91484e-07	4.74237e-06
ACBD6	-0.811023	0.725099	1.81554e-07	4.51833e-06
TIAL1	-0.339524	0.641883	1.86204e-07	4.62877e-06
LSM5	1.75854	0.404476	1.91644e-07	4.74237e-06
PARP1	0.93492	0.477652	1.9027e-07	4.72446e-06
ASPM	-1.56819	0.999624	1.7657e-07	4.40435e-06
SPIN3	-6.84994	22.6993	1.24792e-07	3.15981e-06
ZNF592	-4.45935	2.12883	1.54178e-07	3.88133e-06
SNF8	0.915476	0.420467	1.98578e-07	4.89338e-06
C19orf70	1.08332	0.452634	2.05082e-07	5.02358e-06
MPV17L2	-1.62026	0.822757	1.92255e-07	4.74672e-06
UMPS	-0.452791	0.626529	2.07623e-07	5.07442e-06
RPP40	-1.67193	0.875221	2.02572e-07	4.97889e-06
TOP2A	-0.551889	0.867677	2.07196e-07	5.06967e-06
RP11-111M22.3	-3.73427	1.5881	1.91239e-07	4.74237e-06
FGFRL1	-6.72336	22.6852	1.43633e-07	3.62843e-06
RMI1	-2.9229	1.21648	2.01853e-07	4.96681e-06
AC079354.5	-7.28128	22.6685	1.454e-07	3.66884e-06
ARL5A	0.459443	0.508532	2.25888e-07	5.4962e-06
LAMTOR2	0.854653	0.440191	2.28333e-07	5.53713e-06
HSPA8	4.10715	0.310126	2.35289e-07	5.69317e-06
DTD1	-0.818469	0.692162	2.26461e-07	5.50398e-06
POLR2E	1.18784	0.434921	2.36517e-07	5.71653e-06
CYB5RL	-5.26965	2.57451	1.78533e-07	4.44822e-06
RRM1	-0.0851341	0.636162	2.37589e-07	5.72972e-06
RP11-706O15.3	-6.98009	22.6637	1.56919e-07	3.94577e-06
IRF4	-0.620546	0.736069	2.3198e-07	5.61933e-06
CGREF1	-5.60902	2.67836	1.7106e-07	4.28654e-06
BAG2	-0.621502	0.670734	2.37119e-07	5.72473e-06
C12orf10	-0.287492	0.610937	2.49514e-07	5.99742e-06
TRAPPC2L	0.485232	0.497251	2.53281e-07	6.07457e-06
PRIM1	-0.660234	0.730258	2.5761e-07	6.16482e-06
FXN	-0.730691	0.670215	2.59249e-07	6.19724e-06
RBM28	-1.44971	0.807751	2.6954e-07	6.4151e-06
RP11-110G21.1	-5.54236	2.64583	2.03569e-07	4.99776e-06
ARL2	-0.383268	0.651338	2.82183e-07	6.6941e-06
MIEF1	-2.39179	0.998929	2.64218e-07	6.30221e-06
EIF3A	1.40114	0.443986	3.00776e-07	7.11195e-06
ZNF706	1.58643	0.391135	3.08936e-07	7.28908e-06
RP11-38M8.1	-7.36344	22.6509	2.04668e-07	5.01907e-06
RP11-498C9.15	-4.46893	2.08076	2.55983e-07	6.13261e-06
AK4	-1.91941	0.962378	2.94765e-07	6.97738e-06
PDAP1	0.948568	0.437071	3.17079e-07	7.457e-06
PRPF40A	0.956974	0.443021	3.16762e-07	7.457e-06
UCHL3	-0.0967786	0.561205	3.08873e-07	7.28908e-06
TRIM61	-6.48112	22.933	2.15354e-07	5.25749e-06
KIAA1958	-6.82779	22.8057	2.15729e-07	5.26075e-06
ATP6V0B	1.60496	0.390661	3.34761e-07	7.84745e-06
MAGOHB	0.552184	0.489502	3.40395e-07	7.97096e-06
RP11-350F4.2	-5.06662	2.31151	2.66813e-07	6.35716e-06
ACAT2	0.258227	0.567797	3.47262e-07	8.11433e-06
SRSF3	2.76644	0.283806	3.62458e-07	8.42426e-06
BTF3	3.8155	0.218154	3.65323e-07	8.47278e-06
CNPY2	1.02881	0.447372	3.73136e-07	8.62645e-06
IPO7	-1.70057	0.864571	3.51376e-07	8.18414e-06
TPRG1	-1.74191	1.30713	3.16232e-07	7.45315e-06
RNASEH1-AS1	-2.79235	1.20204	3.42591e-07	8.01375e-06
SCCPDH	-0.681302	0.67901	3.72451e-07	8.61975e-06
MT-ND4	4.82339	0.36966	4.01293e-07	9.22847e-06
TOMM22	1.51739	0.406214	3.90498e-07	8.99919e-06
CCND2-AS1	-7.07281	22.7825	2.62616e-07	6.27087e-06
ZFP91	-2.32376	1.08324	3.79908e-07	8.76442e-06
PRRC2C	1.33577	0.409684	4.08254e-07	9.35894e-06
SURF6	-1.98766	0.974177	3.92598e-07	9.03805e-06
SUGT1	0.174453	0.508456	4.26406e-07	9.74431e-06
SLC9A1	-5.26739	2.31082	3.2672e-07	7.6672e-06
CD3EAP	-1.18619	0.801611	4.13056e-07	9.45908e-06
PPIG	0.838514	0.454991	4.51121e-07	1.02554e-05
RAC3	-5.22528	2.53623	3.50183e-07	8.1738e-06
CIB2	-7.36662	22.4358	3.17534e-07	7.45966e-06
BCCIP	-0.26174	0.586616	4.7014e-07	1.06213e-05
GEN1	-4.36627	2.07023	4.01832e-07	9.23112e-06
RRP1	-0.275157	0.597529	4.75818e-07	1.07384e-05
TRIP6	-1.77679	0.801819	4.59445e-07	1.04337e-05
RPUSD1	-1.39723	0.836891	4.76936e-07	1.07494e-05
E2F1	-1.11904	0.795198	4.83476e-07	1.08775e-05
GOT2	-0.884996	0.667425	4.88354e-07	1.09759e-05
EIF4G1	-0.0389123	0.570014	4.93291e-07	1.10754e-05
HPDL	-2.53053	1.19301	4.65321e-07	1.05452e-05
NAA15	-0.368623	0.607805	5.1041e-07	1.14295e-05
XPO1	-1.01843	0.720948	5.10636e-07	1.14295e-05
PGLS	0.050457	0.560396	5.28756e-07	1.17988e-05
BAZ1B	0.00610774	0.565415	5.24872e-07	1.17241e-05
RNF7	0.626187	0.480393	5.39034e-07	1.19913e-05
LINC00877	-6.71442	22.8503	3.74081e-07	8.63914e-06
HNRNPC	2.55103	0.358336	5.70899e-07	1.26485e-05
PTGES3	1.99642	0.348075	5.68152e-07	1.26005e-05
MORN2	-2.71821	1.06591	5.38106e-07	1.19829e-05
MTCH2	0.69286	0.449403	5.7794e-07	1.27916e-05
PGAM5	-2.97105	1.21129	5.36447e-07	1.19582e-05
FAM21A	-6.94675	22.512	4.04015e-07	9.27151e-06
TMED3	-0.182159	0.550736	5.83862e-07	1.28573e-05
PDCD2L	-1.25818	0.7861	5.78622e-07	1.27936e-05
HIST1H1B	-3.67659	1.49924	5.24632e-07	1.17241e-05
HDDC2	0.191824	0.520506	6.08196e-07	1.33527e-05
RP11-345P4.10	-7.00192	22.63	4.24068e-07	9.70105e-06
TTTY14	-6.63311	22.6391	4.28208e-07	9.77526e-06
ENY2	1.43156	0.395001	6.45023e-07	1.40622e-05
C19orf54	-5.71133	3.09022	4.64639e-07	1.05407e-05
MRRF	-1.81787	0.84242	6.07606e-07	1.33527e-05
RP11-544I20.2	-6.99597	22.7654	4.44331e-07	1.01221e-05
CTD-3203P2.2	-6.32584	22.7724	4.45963e-07	1.01487e-05
FUOM	-0.675232	0.645633	6.28637e-07	1.376e-05
ATIC	0.381757	0.535651	6.53532e-07	1.42192e-05
RAD51AP1	-1.64369	0.862524	6.33923e-07	1.38484e-05
VEGFB	-4.08992	1.80604	5.54143e-07	1.23149e-05
NUDT1	0.637828	0.52941	6.70676e-07	1.45342e-05
WDR89	-3.15613	1.36506	6.13726e-07	1.34606e-05
DYNLL2	-2.00185	0.903209	6.37879e-07	1.39203e-05
CTD-2371O3.2	-6.82809	22.7122	4.68818e-07	1.06024e-05
TRMT61A	-1.96611	0.889719	6.46322e-07	1.40764e-05
DHX9	-0.804448	0.688061	6.82752e-07	1.47812e-05
NCAPH	-2.05478	0.911365	6.65313e-07	1.44323e-05
CAMK1	-0.0941353	0.631042	6.95943e-07	1.50518e-05
UQCRFS1	1.60029	0.357908	7.22701e-07	1.55534e-05
DNAJC19	-0.0260749	0.536142	7.13676e-07	1.54048e-05
PTPLAD1	-0.692023	0.680877	7.19852e-07	1.55074e-05
GAR1	-0.11056	0.556784	7.17421e-07	1.54703e-05
CTD-2357A8.3	-7.55307	22.4344	5.05929e-07	1.13475e-05
NDUFAF2	-0.333333	0.615722	7.39901e-07	1.58922e-05
DNAJC9	0.498063	0.582049	7.66869e-07	1.64391e-05
CTD-3195I5.1	-5.66647	2.5876	5.86737e-07	1.29076e-05
TMEM99	-2.85461	1.163	7.3896e-07	1.58876e-05
RRP15	-0.479385	0.600705	7.77821e-07	1.66248e-05
MCM4	-1.42716	0.829409	7.75415e-07	1.65896e-05
RABEPK	-1.50585	0.798476	7.70224e-07	1.64947e-05
ZBTB4	-4.94954	2.08895	6.57534e-07	1.4292e-05
MELK	-2.06416	1.00015	7.95222e-07	1.69634e-05
SEPW1	0.236247	0.543507	8.26115e-07	1.75366e-05
CTC-524C5.2	-2.07483	0.927097	7.90177e-07	1.68723e-05
ITGA3	-6.79762	22.5745	5.81822e-07	1.28514e-05
RARS	0.32757	0.530904	8.40975e-07	1.78176e-05
DISC1	-7.32163	22.7038	5.82791e-07	1.28573e-05
LARS	-0.196203	0.588316	8.40986e-07	1.78176e-05
MRPS23	0.668409	0.458836	8.59724e-07	1.81969e-05
DIEXF	-2.25097	0.95762	8.15442e-07	1.73608e-05
LIAS	-2.43444	1.04616	8.25464e-07	1.75366e-05
EIF3I	1.92366	0.355786	9.02992e-07	1.90021e-05
AKAP1	-2.81255	1.15064	8.7067e-07	1.84107e-05
GLS	-1.48666	0.850503	8.96678e-07	1.88874e-05
SCO2	-0.447715	0.604582	9.16671e-07	1.92713e-05
C11orf57	-2.12906	0.969175	8.79191e-07	1.85549e-05
SOCS7	-7.36287	22.5735	6.58745e-07	1.43041e-05
GLA	-0.852488	0.678725	9.48407e-07	1.98619e-05
RAD18	-2.12197	0.885374	9.26527e-07	1.9441e-05
RNF219	-2.22641	0.958417	9.37823e-07	1.96591e-05
SPC25	-1.08559	0.897032	9.84558e-07	2.05597e-05
NUFIP2	-2.24637	0.980138	9.70051e-07	2.02762e-05
H2AFX	-0.565934	0.663416	1.01967e-06	2.12725e-05
PRC1	-1.60938	0.831834	1.0311e-06	2.14494e-05
CDK1	0.109466	0.747784	1.0672e-06	2.21793e-05
ZFP30	-5.97478	3.186	8.03885e-07	1.71315e-05
MYEOV2	1.47414	0.367656	1.14739e-06	2.37778e-05
CENPO	-3.62073	1.39054	1.02361e-06	2.13344e-05
CRYBG3-1	-7.20652	22.5543	8.22981e-07	1.75042e-05
ERI3	-0.748571	0.622935	1.16244e-06	2.39984e-05
PPAT	-1.87872	0.861242	1.13935e-06	2.36336e-05
PPIAL4G	-7.59381	22.3748	8.73344e-07	1.84494e-05
RP4-784A16.5	-7.21791	22.5293	8.85904e-07	1.86785e-05
CTU1	-2.91553	1.12921	1.15734e-06	2.39385e-05
MYO19	-2.85294	1.18167	1.18798e-06	2.45025e-05
MRPL41	1.55927	0.366375	1.33379e-06	2.72094e-05
POLR2J	0.899125	0.401571	1.33499e-06	2.72094e-05
LAIR2	-1.37411	1.03685	1.23182e-06	2.53314e-05
RUVBL1	0.171924	0.525066	1.32588e-06	2.71159e-05
CHAF1B	-2.23568	0.963285	1.30069e-06	2.66256e-05
NUP155	-3.11095	1.26438	1.2585e-06	2.58106e-05
EPRS	0.156342	0.515191	1.36483e-06	2.77302e-05
RAD51	-1.27733	0.758712	1.34015e-06	2.72797e-05
SLC29A1	-1.62067	0.855886	1.34597e-06	2.73727e-05
MPG	0.0132596	0.527764	1.42134e-06	2.87446e-05
PSMA3	2.24913	0.325889	1.45045e-06	2.92249e-05
RWDD1	0.791436	0.459631	1.44357e-06	2.91132e-05
NDC80	-1.30454	0.839449	1.38295e-06	2.80463e-05
SUPT4H1	0.964553	0.418597	1.42959e-06	2.88847e-05
POLE3	-0.0964881	0.54814	1.4391e-06	2.90497e-05
HNF1B	-4.21473	1.9001	1.24582e-06	2.55745e-05
C16orf59	-2.38304	0.972098	1.38045e-06	2.80215e-05
PAM16	-5.16299	2.43508	1.23281e-06	2.53314e-05
LRRC58	-2.51476	1.04439	1.38927e-06	2.81221e-05
RP11-58E21.4	-7.12497	22.7495	1.10421e-06	2.29266e-05
DBP	-4.39865	1.98181	1.38456e-06	2.80528e-05
MORN3	-7.01339	22.4804	1.1602e-06	2.3975e-05
IMP3	0.993075	0.421474	1.63202e-06	3.25524e-05
MFAP1	-0.520315	0.61839	1.61043e-06	3.21805e-05
LPXN	0.777626	0.468096	1.62228e-06	3.23876e-05
ANAPC1	-2.68504	1.19947	1.54364e-06	3.09878e-05
HN1	1.75523	0.365122	1.64939e-06	3.28688e-05
ARID1A	-1.9295	0.912913	1.60731e-06	3.21476e-05
HIST1H4I	-7.47446	22.2884	1.22027e-06	2.51209e-05
TGS1	-0.615478	0.635945	1.71079e-06	3.39991e-05
LACTB2	-1.50521	0.785779	1.70231e-06	3.38614e-05
MRPS2	-0.323903	0.542175	1.74232e-06	3.44373e-05
EPDR1	-6.9103	22.6411	1.28825e-06	2.63957e-05
POLR3A	-3.78019	1.42178	1.60542e-06	3.21393e-05
MPDU1	0.144979	0.502884	1.80088e-06	3.55546e-05
OIP5	-2.42978	0.984737	1.71292e-06	3.40104e-05
AVEN	-2.71014	1.05925	1.72248e-06	3.41379e-05
CSNK2A3	-7.29059	22.4614	1.33332e-06	2.72094e-05
RP11-498P14.3	-7.30167	22.5515	1.33545e-06	2.72094e-05
TNFSF14	-0.409958	0.808642	1.81829e-06	3.57766e-05
AUNIP	-3.80074	1.49268	1.74115e-06	3.44373e-05
WEE1	-3.10964	1.30916	1.80374e-06	3.55546e-05
LSM10	0.21912	0.476651	1.91525e-06	3.76166e-05
NENF	0.114272	0.516867	1.92471e-06	3.77684e-05
GSK3A	-2.71106	1.0562	1.80824e-06	3.5611e-05
ULK1	-5.82246	2.92252	1.5491e-06	3.1069e-05
RP5-1074L1.4	-6.95914	22.5081	1.49017e-06	2.99975e-05
MID2	-7.50445	22.3946	1.51423e-06	3.04535e-05
C12orf60	-4.74898	2.14813	1.80305e-06	3.55546e-05
WHSC1	-1.88571	0.888908	2.03172e-06	3.96541e-05
NUFIP1	-1.97049	0.879624	2.02279e-06	3.95151e-05
COA4	0.335513	0.477702	2.15905e-06	4.19888e-05
TSR1	-0.841879	0.654496	2.14945e-06	4.18394e-05
GSTP1	2.6192	0.3115	2.23361e-06	4.31693e-05
NUP210	-2.06727	0.948021	2.16341e-06	4.20322e-05
COQ3	-1.97194	0.861572	2.17517e-06	4.21687e-05
CCNE1	-1.47929	0.841188	2.18985e-06	4.23986e-05
NAA50	-0.606536	0.590144	2.28654e-06	4.4114e-05
NME4	-3.10195	1.34391	2.17604e-06	4.21687e-05
FRS3	-6.83829	22.64	1.73825e-06	3.44193e-05
TRAPPC4	0.582324	0.439638	2.38321e-06	4.59384e-05
RP11-22P6.3	-3.5284	1.3704	2.24677e-06	4.33852e-05
RPL36A	2.11383	0.335	2.4917e-06	4.77762e-05
TIMM8A	-1.10158	0.686172	2.46067e-06	4.73477e-05
ZUFSP	-2.45974	1.00427	2.39946e-06	4.62109e-05
SIRT4	-6.31343	3.32755	1.87778e-06	3.69139e-05
MAPK12	-7.33899	22.0386	1.94926e-06	3.81813e-05
ANGPTL6	-7.32477	22.3265	1.96026e-06	3.83624e-05
AKR1B1	0.234985	0.480943	2.65517e-06	5.07321e-05
RP13-516M14.4	-7.20201	22.5865	1.97338e-06	3.85844e-05
GNB2	0.511298	0.44326	2.7827e-06	5.29369e-05
WBP4	-0.44791	0.562188	2.85786e-06	5.42248e-05
POLR2D	-1.50093	0.746057	2.8424e-06	5.40254e-05
BCLAF1	0.508788	0.452142	2.9264e-06	5.5477e-05
ZCRB1	0.524059	0.441908	3.08542e-06	5.80875e-05
CDCA5	-1.66542	0.86432	2.99673e-06	5.66132e-05
SREK1	-0.374062	0.58088	3.1016e-06	5.83417e-05
CDCA2	-2.65019	1.05742	2.93296e-06	5.55529e-05
MRPS11	0.1968	0.478139	3.20054e-06	5.99441e-05
NDUFV3	-1.12194	0.671945	3.15546e-06	5.93036e-05
TIMM44	-0.931947	0.666029	3.16403e-06	5.93113e-05
CHPT1	-1.40766	0.693006	3.16131e-06	5.93113e-05
MRPL40	0.176096	0.461532	3.2481e-06	6.06265e-05
UBE2G2	-0.966537	0.656631	3.23704e-06	6.05237e-05
XXbac-BPG181B23.7	-7.71526	22.2943	2.46912e-06	4.74685e-05
TXLNA	-2.13837	0.88332	3.24641e-06	6.06265e-05
C1orf233	-6.41099	3.06837	2.66045e-06	5.07885e-05
ABCA2	-4.54366	1.69962	2.99654e-06	5.66132e-05
ABCF1	0.39513	0.474648	3.50338e-06	6.50018e-05
ENO1	4.96264	0.17283	3.57294e-06	6.61798e-05
CENPF	-0.301214	0.704716	3.42164e-06	6.35934e-05
PRRT1	-7.17096	22.5679	2.64824e-06	5.06442e-05
XXbac-BPG252P9.9	-5.38427	2.39932	2.96574e-06	5.61251e-05
OSM	0.960958	0.615819	3.46759e-06	6.43927e-05
ITPA	0.281306	0.469108	3.64069e-06	6.73774e-05
XXbac-BPG252P9.10	-7.24953	22.5323	2.75438e-06	5.2444e-05
F12	-5.42331	2.44022	3.04556e-06	5.7397e-05
SHMT2	-0.141918	0.528452	3.68332e-06	6.79357e-05
ZNF827	-3.88903	1.61333	3.30537e-06	6.15901e-05
PABPN1	-0.970764	0.626206	3.67351e-06	6.78121e-05
CTD-2196E14.4	-7.47763	22.3092	2.84711e-06	5.40678e-05
RTF1	0.26946	0.491904	3.79555e-06	6.98284e-05
RP11-393M11.2	-7.03499	22.574	3.0099e-06	5.68128e-05
DDX49	-0.558035	0.568803	3.96396e-06	7.28039e-05
LAMTOR5-AS1	-6.34991	3.0802	3.16237e-06	5.93113e-05
MRPL22	0.747621	0.395998	4.08978e-06	7.48626e-05
C12orf73	-1.09739	0.714453	4.00991e-06	7.3586e-05
RPA3	1.28731	0.411214	4.20124e-06	7.64535e-05
QTRT1	-0.96492	0.666018	4.08465e-06	7.48314e-05
SRSF1	0.146662	0.486707	4.16372e-06	7.60245e-05
SNX5	-0.4723	0.541065	4.16999e-06	7.60752e-05
KRT79	-7.35938	22.4556	3.22098e-06	6.02752e-05
MIS18A	-1.4127	0.719459	4.17487e-06	7.61005e-05
CBX3	1.19421	0.391269	4.36209e-06	7.91163e-05
RP11-727A23.11	-7.28689	22.442	3.27725e-06	6.11183e-05
TMEM201	-4.62975	1.99766	3.78992e-06	6.97838e-05
SRP72	0.917616	0.400938	4.37924e-06	7.92956e-05
PDRG1	-1.48725	0.719857	4.26386e-06	7.75283e-05
RABEP1	-1.40945	0.73264	4.30771e-06	7.82604e-05
USP31	-5.7235	2.56755	3.55991e-06	6.59945e-05
THAP7	-1.11487	0.658084	4.40907e-06	7.97695e-05
PDCD2	0.646278	0.402658	4.5851e-06	8.25431e-05
AC010642.1	-0.329277	0.536445	4.61896e-06	8.30841e-05
RP11-783K16.5	-5.05344	2.12382	4.04052e-06	7.40853e-05
PGAM1	2.47119	0.335729	4.77486e-06	8.53952e-05
KHDRBS1	0.848588	0.411149	4.72651e-06	8.48087e-05
DAZAP1	0.145221	0.484948	4.69753e-06	8.44278e-05
ACACA	-3.31032	1.27022	4.45516e-06	8.04697e-05
UBL7-AS1	-3.01002	1.08909	4.4711e-06	8.06909e-05
ATP5I	1.9863	0.296904	4.80126e-06	8.57969e-05
DHX36	0.12208	0.487572	4.76185e-06	8.52359e-05
PM20D2	-5.05096	2.3651	4.09811e-06	7.49521e-05
COQ4	-0.969184	0.640849	4.83876e-06	8.63255e-05
B3GNT5	-7.15551	22.3147	3.77832e-06	6.96289e-05
KLHDC10	-4.10734	1.51772	4.4976e-06	8.1102e-05
MRPS6	1.67836	0.382425	5.08958e-06	9.06519e-05
RPAIN	0.0706749	0.47014	5.05156e-06	9.00484e-05
HIST1H2AI	-7.5901	22.3779	3.88438e-06	7.14025e-05
ZNF584	-3.86868	1.51017	4.7327e-06	8.485e-05
EXOSC2	-1.2347	0.689032	5.09637e-06	9.06988e-05
MAZ	-0.714218	0.635758	5.4814e-06	9.70755e-05
RPS10	2.41781	0.282079	5.71757e-06	0.00010093
DLGAP1-AS2	-7.10249	22.3186	4.35728e-06	7.90949e-05
ATF4	0.121302	0.52534	5.60945e-06	9.91822e-05
RP1-178F15.4	-7.30005	22.2842	4.37554e-06	7.92943e-05
BYSL	-0.658104	0.609197	5.63612e-06	9.9573e-05
MYO3B	-7.47803	22.4356	4.44279e-06	8.03128e-05
ZNF257	-5.48614	2.45539	4.81974e-06	8.60567e-05
NDUFAF6	-1.37364	0.68631	5.74528e-06	0.000101337
PPIL1	-0.853964	0.611877	5.83183e-06	0.000102615
PHF14	-0.26973	0.52397	5.89487e-06	0.000103557
MMS22L	-2.61588	1.00271	5.75287e-06	0.000101389
TACC3	-1.09231	0.664925	5.90077e-06	0.000103577
HIRIP3	-0.673565	0.624218	5.96595e-06	0.000104637
EPB41L4B	-7.45228	22.2832	4.71226e-06	8.46228e-05
DEF8	-1.52409	0.744987	6.05488e-06	0.000106071
RP11-477D19.2	-7.51243	22.3394	4.76205e-06	8.52359e-05
YWHAG	-1.13773	0.643159	6.05745e-06	0.000106071
RP4-758J18.2	-2.30327	0.993793	6.08282e-06	0.00010643
WDR18	0.13482	0.474401	6.34023e-06	0.000110314
KIAA1731	-2.79914	1.02299	6.11255e-06	0.000106864
CBR1	0.162716	0.4723	6.4428e-06	0.00011192
CCDC18	-2.51865	0.986901	6.42561e-06	0.00011171
RP11-398C13.6	-6.06867	3.02572	5.3562e-06	9.50125e-05
FARSB	-0.440354	0.560253	6.74063e-06	0.000116444
PUS1	-1.31723	0.713673	6.67712e-06	0.00011553
ZCCHC17	-0.734744	0.5952	6.75356e-06	0.000116575
RGS12	-7.19136	22.464	5.27704e-06	9.38374e-05
TM9SF4	-2.96274	1.21782	6.50672e-06	0.00011294
TFPI	-7.07472	22.6027	5.32214e-06	9.45623e-05
GPR146	-5.63369	3.05498	5.47919e-06	9.70755e-05
TMEM223	-0.884359	0.610895	6.92163e-06	0.000119099
PDDC1	-3.18402	1.17157	6.56803e-06	0.000113823
TFB1M	-1.67635	0.757934	6.90249e-06	0.000118863
RFC2	-0.431528	0.581353	7.17777e-06	0.000123312
CINP	-1.06395	0.678945	7.33831e-06	0.000125871
EBPL	-0.423436	0.54256	7.45722e-06	0.00012761
TFDP1	-0.331357	0.533503	7.48305e-06	0.000127851
KIAA1524	-1.52333	0.737474	7.42802e-06	0.00012721
PSMG3	-0.491492	0.535498	7.50992e-06	0.00012821
CCNB1IP1	-2.47711	0.90419	7.47729e-06	0.000127851
RP11-110I1.13	-7.30946	22.3222	6.13109e-06	0.000107102
OXLD1	-0.869795	0.610558	7.72266e-06	0.000131533
HDC	-7.12656	22.5809	6.16611e-06	0.000107628
MRPL19	0.0738657	0.46933	7.94718e-06	0.000134935
FANCE	-4.37021	1.67568	7.36746e-06	0.000126272
ZFP82	-4.56902	1.92527	7.21541e-06	0.000123861
SIGMAR1	-0.932166	0.633487	8.08512e-06	0.000136957
SLC25A1	-3.22299	1.19649	7.76656e-06	0.000132074
NPEPPS	-1.9132	0.801012	7.98979e-06	0.000135553
AGMAT	-1.9597	0.793526	8.04361e-06	0.00013636
C16orf91	-1.2138	0.600909	8.14498e-06	0.000137757
CEBPZ	-0.320219	0.540638	8.33893e-06	0.000140275
NIP7	-0.311347	0.524797	8.27416e-06	0.000139617
TRIP13	-1.9358	0.850599	8.3071e-06	0.000139848
MZT2A	1.1175	0.378357	8.63124e-06	0.000144413
WDR4	-1.70915	0.744363	8.44217e-06	0.000141793
RP11-178G16.4	-7.20794	22.2523	6.808e-06	0.000117422
MEA1	0.0833516	0.461448	8.787e-06	0.000146659
ECT2	-4.03544	1.40176	8.26683e-06	0.000139601
XPO6	-2.52409	0.972773	8.85039e-06	0.000147288
DVL3	-3.81911	1.35851	8.5719e-06	0.00014364
RRS1	-0.376391	0.548919	9.22054e-06	0.000152748
METAP2	0.765064	0.421932	9.41025e-06	0.000155419
PACSIN3	-4.39662	1.76192	8.67984e-06	0.000145114
TBCA	1.8383	0.330496	9.74468e-06	0.000159973
TANC2	-6.74965	22.7877	7.69658e-06	0.000131191
MYBBP1A	-3.00634	1.19613	9.44395e-06	0.000155739
THOP1	-1.79176	0.821427	9.66002e-06	0.000158942
BRCA1	-2.02885	0.856148	9.65963e-06	0.000158942
ME3	-5.94345	2.3909	8.53341e-06	0.000143215
CSPP1	-2.99007	1.15031	9.61397e-06	0.000158423
PMPCB	-0.0699802	0.482946	1.00824e-05	0.000164678
ZNF443	-5.70374	2.91069	8.35875e-06	0.0001405
CHCHD3	-0.294439	0.511371	1.00917e-05	0.000164678
AC005523.2	-6.69618	22.5223	8.10563e-06	0.000137198
LRP8	-3.59728	1.3199	9.71971e-06	0.000159804
ZCCHC3	-3.58621	1.3364	9.73665e-06	0.000159961
MRPL13	1.15059	0.351944	1.0507e-05	0.000170942
C18orf54	-5.502	2.13023	8.98303e-06	0.000149154
CTC-246B18.10	-6.93354	22.6018	8.29519e-06	0.000139755
FOXN3-AS1	-6.17719	2.95935	8.60694e-06	0.000144117
EIF3M	1.53267	0.341215	1.05799e-05	0.000172001
KIF20B	-0.465554	0.61032	1.07323e-05	0.000174286
C14orf182	-1.7482	0.82272	1.03674e-05	0.000168924
TRMT112	2.1601	0.29513	1.09512e-05	0.000177507
AC010336.1	-7.41107	22.4224	8.75277e-06	0.000146222
ATP6V0E2-AS1	-7.19684	22.4179	8.79778e-06	0.000146659
RPL34	4.86228	0.172951	1.13534e-05	0.000182804
GPR3	-7.47213	22.2712	8.81297e-06	0.000146777
TK1	0.238078	0.606622	1.11563e-05	0.000180428
GPC1	-7.37292	22.4319	8.9205e-06	0.000148342
KXD1	0.272507	0.444958	1.12891e-05	0.000182037
RP3-508I15.9	-7.55691	22.2103	9.07137e-06	0.000150506
EIF1AD	-2.16923	0.8324	1.11786e-05	0.000180656
IL2RA	3.7336	0.445285	1.17302e-05	0.000187624
RP4-635E18.6	-5.73827	2.37035	1.00045e-05	0.000163867
PIK3R2	-8.00426	21.8248	9.42084e-06	0.000155476
KLHL8	-3.59417	1.37974	1.13002e-05	0.000182082
KIAA0020	0.146939	0.487561	1.19118e-05	0.000190183
TIMM17B	-0.34423	0.517082	1.19164e-05	0.000190183
HAGHL	-4.7612	1.9344	1.0906e-05	0.000176906
SLC39A4	-1.91252	0.805866	1.18801e-05	0.000189881
DDI2	-3.4308	1.32107	1.15356e-05	0.000185326
CTD-2541M15.4	-7.64211	22.2058	9.84372e-06	0.000161477
PNO1	-0.178758	0.517436	1.23914e-05	0.000197474
KCNAB2	-0.849835	0.59155	1.24209e-05	0.000197799
LZTS1	-7.20141	22.6073	1.00565e-05	0.000164473
ZNF66	-7.55558	22.2295	1.02103e-05	0.000166488
TOMM70A	-2.18211	0.844877	1.2568e-05	0.000199705
CLUH	-3.37355	1.47413	1.24789e-05	0.000198578
MYO18A	-7.27468	22.3517	1.04004e-05	0.000169335
NANP	-5.02889	1.82797	1.14905e-05	0.000184738
RP11-110I1.12	-5.51896	2.34679	1.15621e-05	0.000185615
ANAPC11	1.26438	0.364909	1.3346e-05	0.000211144
ACVR1C	-5.62967	2.94733	1.10434e-05	0.000178869
FAM161B	-7.79984	21.9278	1.07365e-05	0.000174286
RP11-304L19.5	-3.09176	1.12236	1.29258e-05	0.000204793
SNRPA	0.362594	0.442559	1.37508e-05	0.000217076
GMPPB	-7.38579	22.3668	1.10838e-05	0.000179389
RP11-558F24.4	-6.99249	22.313	1.11948e-05	0.000180783
ACN9	-1.02408	0.633105	1.4002e-05	0.000220562
LRPPRC	-1.6102	0.730415	1.39529e-05	0.000219947
SNX21	-7.90214	22.1152	1.17294e-05	0.000187624
CCND2	1.93209	0.373712	1.48653e-05	0.000232147
ANKS3	-3.23289	1.25907	1.43031e-05	0.000224333
PIEZO1	-3.33528	1.20897	1.43025e-05	0.000224333
COA7	-2.7542	1.04735	1.46842e-05	0.000229648
MRPL47	0.855284	0.377617	1.52428e-05	0.000237024
STIP1	1.14595	0.375979	1.52981e-05	0.000237715
SMARCD2	-2.54834	0.934969	1.48097e-05	0.000231445
LTV1	-0.0693147	0.477429	1.5212e-05	0.000236714
ZNF607	-8.08082	21.9163	1.23667e-05	0.000197225
CTD-3065J16.9	-7.1321	22.4272	1.25287e-05	0.000199225
SMKR1	-2.41184	0.918636	1.51097e-05	0.000235458
HIST1H1A	-4.68898	1.76139	1.45936e-05	0.000228395
TXNL1	0.93755	0.36976	1.58128e-05	0.000245363
LINC01004	-7.48623	22.2888	1.27617e-05	0.000202634
RP11-21A7A.3	-7.60306	21.8095	1.28392e-05	0.000203569
NUDT3	-1.90593	0.788532	1.56268e-05	0.000242649
CCDC25	-0.00662854	0.470854	1.60864e-05	0.000249076
ZNF367	-4.87801	1.91169	1.44668e-05	0.000226573
CDC123	1.30766	0.342564	1.62714e-05	0.000251584
SAMD4B	-3.7166	1.28749	1.51393e-05	0.000235752
DGAT2	-5.76814	2.4203	1.39352e-05	0.000219827
CSE1L	-1.09498	0.666842	1.65255e-05	0.00025515
THAP9	-7.25906	22.1616	1.40552e-05	0.000221081
INA	-7.33912	22.5026	1.41002e-05	0.000221629
MTHFD2	1.07797	0.435206	1.76422e-05	0.00027143
CDCA4	-0.552146	0.577586	1.7781e-05	0.000273374
THEM4	-1.67723	0.684438	1.74376e-05	0.000268662
SLC25A30	-6.31053	2.95599	1.49088e-05	0.00023266
PQBP1	-0.0580706	0.472821	1.82713e-05	0.000280122
GNAI2	-0.0338437	0.486151	1.82639e-05	0.000280122
THUMPD3	-1.09693	0.607883	1.81239e-05	0.000278449
POLN	-7.4133	22.1892	1.49701e-05	0.00023345
KNOP1	-0.715639	0.591442	1.85997e-05	0.000284756
RBM26-AS1	-5.251	2.32869	1.694e-05	0.00026118
UQCR10	2.04906	0.281347	1.94225e-05	0.000296312
AC005003.1	-7.88171	22.0792	1.58253e-05	0.000245383
C9orf96	-8.10094	21.936	1.58678e-05	0.000245867
TAF11	-0.828169	0.582445	1.94526e-05	0.000296563
IQGAP3	-7.70098	22.2079	1.61314e-05	0.000249596
FAM20B	-4.30417	1.65674	1.84309e-05	0.000282369
APITD1	-1.97075	0.737543	1.94045e-05	0.000296244
IARS	-1.25674	0.615712	1.96494e-05	0.000299146
SCD	-3.90179	1.45622	1.8894e-05	0.000288856
DCPS	-0.313661	0.516566	2.01329e-05	0.000305865
FBXL19-AS1	-7.08152	22.2622	1.64914e-05	0.000254805
SSNA1	1.02276	0.337496	2.03385e-05	0.00030813
B4GALT2	-4.32504	1.51415	1.89243e-05	0.000289116
THAP11	-1.35517	0.640704	2.01701e-05	0.000306004
EID2	-3.19687	1.06035	1.96156e-05	0.00029884
ST3GAL4	-3.51741	1.15791	1.96753e-05	0.000299331
WDR3	-1.82152	0.774146	2.03601e-05	0.000308244
NR1H3	-5.07381	2.29445	1.88463e-05	0.000288328
TMTC3	-4.3446	1.61625	1.99749e-05	0.000303677
COX5B	2.578	0.250992	2.19323e-05	0.000329892
FANCI	-2.08512	0.76012	2.13324e-05	0.000322069
GFOD2	-3.08166	1.1501	2.15302e-05	0.000324605
ANKRD46	-3.14816	1.11624	2.14197e-05	0.000323163
MTX1	0.0093465	0.439882	2.25249e-05	0.000337039
KPNA2	1.05709	0.448444	2.28239e-05	0.000341045
PTPN11	-1.72657	0.716185	2.2456e-05	0.000336239
GTF3C6	2.00063	0.270115	2.35214e-05	0.000350745
SAMD1	-3.28276	1.23159	2.27213e-05	0.000339745
OAF	-5.13856	1.92795	2.19981e-05	0.000330517
DNAJA1	2.32716	0.281973	2.47069e-05	0.000364683
BBS5	-7.79892	21.7725	2.01523e-05	0.000305947
RP11-85F14.5	-3.33054	1.07414	2.35477e-05	0.000350898
NVL	-2.29339	0.866203	2.40629e-05	0.000357353
HIST1H1D	-2.06023	0.830769	2.38121e-05	0.000354353
QTRTD1	-2.38702	0.857545	2.43781e-05	0.000361051
UNG	-1.57271	0.709763	2.44811e-05	0.000361838
CDK2AP1	-6.25022	2.3568	2.17974e-05	0.000328181
EEA1	-2.48768	0.954075	2.44348e-05	0.0003614
DNA2	-3.51169	1.16952	2.39717e-05	0.000356242
PRR7	-3.67799	1.23053	2.38327e-05	0.000354418
NUBP2	-0.259899	0.477707	2.53455e-05	0.000372343
THRA	-7.58179	22.1645	2.09155e-05	0.000316432
BAG1	0.026199	0.466419	2.57998e-05	0.000378761
RP11-386G11.10	-3.94264	1.34474	2.42454e-05	0.000359574
SLC25A6	2.93063	0.235929	2.64066e-05	0.000385593
EXOSC7	0.0953941	0.453065	2.60169e-05	0.00038154
ACOT7	-0.280574	0.526818	2.63119e-05	0.000384807
VSIG10L	-5.96894	2.85179	2.2434e-05	0.000336139
MRPL27	0.920818	0.362301	2.64728e-05	0.0003863
BCAT2	-1.22644	0.612433	2.60967e-05	0.000382348
RSBN1L	-0.611535	0.533083	2.68867e-05	0.000391554
RP11-10C24.3	-7.46861	21.8928	2.23302e-05	0.000334815
TMEM109	-0.431955	0.516598	2.71156e-05	0.000394242
TM7SF2	-2.84181	0.985909	2.63351e-05	0.000384807
PWP1	0.103793	0.44952	2.74404e-05	0.000398287
RP11-37C7.3	-7.7044	22.3472	2.30202e-05	0.000343741
SMUG1	-1.81591	0.750499	2.75014e-05	0.000398907
RP11-314A20.2	-6.99178	22.0663	2.36335e-05	0.000351936
ABCC4	-5.56747	2.32518	2.52899e-05	0.000371777
RRAGD	-6.12513	2.84037	2.47908e-05	0.000365425
HMGB3	-0.435634	0.555674	2.93283e-05	0.000422596
NDUFA8	0.368875	0.402052	2.96623e-05	0.000427125
LAGE3	0.761383	0.393973	2.97579e-05	0.000428219
TMEM198	-7.93396	22.1254	2.49905e-05	0.000368119
PTRH2	-1.14033	0.609137	3.02788e-05	0.00043514
CAPN10-AS1	-5.05275	2.02789	2.79992e-05	0.000405319
POLR1E	-1.77994	0.706693	3.02292e-05	0.000434715
KHSRP	-1.7781	0.71148	3.03968e-05	0.000436549
MSL1	-2.77839	1.03467	3.05987e-05	0.000439158
MRPS28	-0.330576	0.468242	3.12583e-05	0.000448049
RAB31	-7.48866	22.1251	2.61312e-05	0.000382596
TMEM164	-5.03603	2.02555	2.85142e-05	0.000411954
PIK3R6	-7.54455	21.9977	2.6322e-05	0.000384807
ARL3	-0.108389	0.514531	3.16726e-05	0.000453378
PCED1A	-6.02094	2.712	2.81521e-05	0.000407262
SNORD3B-1	-7.58697	22.2009	2.72967e-05	0.000396466
LSMD1	0.525881	0.405898	3.29391e-05	0.000469657
RP11-514O12.4	-6.65575	3.03799	2.77056e-05	0.000401335
MT3	-6.99671	22.0448	2.75907e-05	0.000399937
NOL11	-0.605662	0.518612	3.3229e-05	0.00047348
LRRC27	-5.95817	2.79216	2.90821e-05	0.000419602
CDC20	-0.161539	0.68369	3.34673e-05	0.000476565
TIGD5	-7.26462	22.0734	2.83071e-05	0.000409233
CORO6	-7.70786	22.1559	2.85421e-05	0.000412084
MCM6	-0.322154	0.52668	3.44551e-05	0.000489034
ZNF737	-7.44568	22.0282	2.91466e-05	0.000420255
FANCD2	-2.63045	0.973867	3.46139e-05	0.000490968
TNPO2	-3.23468	1.12242	3.39123e-05	0.000481956
ATP2A2	-1.79754	0.75549	3.4868e-05	0.00049425
ATP5O	2.22039	0.264741	3.61807e-05	0.000510239
GTF2F2	-0.833117	0.545893	3.54552e-05	0.000501838
SGOL2	-1.37739	0.68045	3.56658e-05	0.000504248
RIBC2	-4.69633	1.6012	3.36513e-05	0.00047856
CORO1B	0.666642	0.491302	3.61832e-05	0.000510239
ZDHHC8	-5.31697	2.32344	3.24138e-05	0.000462469
ABHD6	-4.25371	1.5027	3.4291e-05	0.000487022
NDUFB9	1.82089	0.28764	3.70038e-05	0.000519794
POLR2C	0.142044	0.429152	3.66311e-05	0.000515222
PRPF38B	0.533066	0.385993	3.68456e-05	0.000517906
DFFA	-0.801195	0.572942	3.65795e-05	0.000515161
AURKA	-0.878351	0.662688	3.63724e-05	0.000512575
SPAG9	-2.36095	0.869029	3.59396e-05	0.00050746
LFNG	-3.40654	1.18389	3.54723e-05	0.000501838
MRPS18C	1.12878	0.345272	3.7883e-05	0.000530435
LYSMD1	-7.2728	22.4068	3.14542e-05	0.000450547
UTP15	-2.42297	0.830905	3.70563e-05	0.000520196
IGSF3	-7.87622	22.0713	3.18318e-05	0.000455058
CTD-3025N20.3	-7.44073	22.1809	3.18814e-05	0.00045547
NAT14	-4.65967	1.70923	3.59245e-05	0.00050746
MPHOSPH8	0.191384	0.426939	3.87304e-05	0.000539873
FAM21B	-7.45416	22.382	3.23702e-05	0.00046215
GMPS	-0.119269	0.481963	3.88185e-05	0.000540756
NOP14	-0.474324	0.539032	3.86513e-05	0.00053946
MLEC	0.431608	0.399351	3.90009e-05	0.000542602
YWHAH	0.795085	0.392774	3.92177e-05	0.000544924
C14orf2	2.26735	0.262814	3.98348e-05	0.00055174
TTC3	-1.20532	0.63796	3.90502e-05	0.000542943
MAPKAPK3	-0.378793	0.532346	3.94645e-05	0.000548004
THUMPD2	-1.76569	0.737989	3.9509e-05	0.000548272
HYPK	-3.89618	1.24468	3.81603e-05	0.000533975
PFAS	-3.84813	1.46382	3.89534e-05	0.000542288
HAUS2	-1.81505	0.749055	3.99403e-05	0.000552499
STX10	-0.962013	0.553726	4.01004e-05	0.000554362
UXT	1.40351	0.327433	4.09683e-05	0.00056457
ACPL2	-4.7597	1.69016	3.84084e-05	0.000536414
MBD4	-0.705718	0.523858	4.1837e-05	0.000575476
MRPL49	-1.15006	0.60158	4.18694e-05	0.000575532
HAUS8	-1.74208	0.716032	4.18389e-05	0.000575476
APPL1	-1.18665	0.578221	4.21383e-05	0.0005785
POLR1C	-1.1258	0.60799	4.20466e-05	0.000577604
TMED8	-3.14482	1.02644	4.12327e-05	0.000567855
GNB1L	-2.18292	0.778804	4.23478e-05	0.00058101
SLBP	1.00924	0.408346	4.36033e-05	0.000595239
FBXO15	-7.71309	22.0621	3.66103e-05	0.000515222
APOO	-2.04266	0.717639	4.33062e-05	0.000591924
NDUFS7	0.764141	0.369607	4.46619e-05	0.000608546
BNIP3	-3.01407	1.03558	4.32466e-05	0.000591498
CNTRL	-0.8454	0.550773	4.50584e-05	0.0006128
CTC-459I6.1	-8.089	21.9574	3.83187e-05	0.000535536
PMEPA1	-7.20734	22.3776	3.8321e-05	0.000535536
RNF126	0.174664	0.429475	4.55932e-05	0.000619687
COX14	0.761404	0.366616	4.62652e-05	0.000627256
CERS6	-2.56752	0.852713	4.56425e-05	0.00061997
BMPR1A	-6.48111	2.83857	4.06099e-05	0.000560119
DIAPH3	-2.48066	0.957714	4.60877e-05	0.000625238
PES1	-0.539642	0.525664	4.72751e-05	0.000640152
SLC16A7	-4.4718	1.59577	4.47227e-05	0.000608994
RP11-222K16.2	-6.84167	21.9966	4.04551e-05	0.000558911
EXOSC9	-0.453682	0.495212	4.78993e-05	0.000646196
PRPF4	-1.69419	0.666008	4.73144e-05	0.000640286
TMEM170B	-7.74667	21.9834	4.06196e-05	0.000560119
RITA1	-2.08745	0.771117	4.75345e-05	0.000642866
ANKRD54	-2.33418	0.838585	4.83568e-05	0.000651562
FBXO5	-1.55553	0.759274	4.85105e-05	0.000653228
C8orf33	-0.468213	0.510909	4.91306e-05	0.000660356
ANKRD52	-3.38101	1.04755	4.78812e-05	0.000646196
SLC25A39	0.50354	0.400282	5.05165e-05	0.000677124
GINS4	-2.57998	0.885464	4.94981e-05	0.000664885
VARS	-1.94406	0.735078	4.95287e-05	0.000664886
MCTS1	0.534892	0.380008	5.11457e-05	0.000683182
UBE2C	0.672642	0.639359	5.05335e-05	0.000677124
AC025171.1	-7.61907	21.9748	4.32479e-05	0.000591498
LY6G5B	-7.3619	22.088	4.33988e-05	0.000592818
GRWD1	-0.635965	0.519144	5.17017e-05	0.000689388
CTD-2165H16.4	-7.56281	22.3305	4.38969e-05	0.000598871
FAM168B	-2.79193	0.943167	5.07268e-05	0.000678879
RP11-47A8.5	-7.03185	22.2494	4.44721e-05	0.000606339
HN1L	-1.4891	0.650399	5.28263e-05	0.000703522
PSMB4	0.955189	0.36415	5.39294e-05	0.000715082
PPID	-0.310222	0.475291	5.3398e-05	0.000709403
AIMP1	1.31069	0.338346	5.40802e-05	0.000716284
DCAF13	0.624983	0.362383	5.41984e-05	0.000717413
RAPGEFL1	-7.90607	21.9944	4.59311e-05	0.000623501
MCM2	-1.46743	0.686778	5.39319e-05	0.000715082
SLC19A1	-2.42552	0.907224	5.39567e-05	0.000715082
YTHDF1	-2.85876	0.940672	5.38196e-05	0.000714568
C1orf213	-7.05971	21.8421	4.71748e-05	0.000639191
RP11-498D10.6	-7.42079	21.928	4.75772e-05	0.000643044
LRRN3	0.176659	0.543849	5.55956e-05	0.000734125
SNRNP200	-1.33918	0.639536	5.6222e-05	0.000741418
TOPBP1	-1.85076	0.699725	5.62499e-05	0.000741418
GCHFR	-0.736777	0.579194	5.72858e-05	0.000754614
GPR125	-5.03206	1.81125	5.33054e-05	0.000708604
MKKS	-0.57331	0.506271	5.80257e-05	0.000762979
EIF2S1	1.03973	0.351713	5.85377e-05	0.00076832
HDAC2	0.644477	0.392029	5.83473e-05	0.000766283
SLAMF7	-3.44758	1.52338	5.54089e-05	0.000732102
RP6-109B7.5	-7.42028	21.7939	5.03249e-05	0.000675158
CHN1	-7.9047	21.8742	5.11737e-05	0.000683182
HBD	-6.63142	22.5327	5.14072e-05	0.00068588
CMC1	-0.343569	0.455854	6.05597e-05	0.00079295
MCAT	-1.93209	0.770328	6.03644e-05	0.000790868
CENPN	-0.649203	0.541056	6.17717e-05	0.00080785
CCDC24	-7.608	21.9646	5.30205e-05	0.000705678
SH3D19	-7.28455	22.0204	5.32569e-05	0.000708392
UQCRC1	0.58	0.377373	6.30282e-05	0.000821326
EIF3G	1.55141	0.308289	6.33311e-05	0.000824288
NEXN	-7.12754	21.8932	5.43974e-05	0.00071961
ZNF704	-7.63462	21.9627	5.4445e-05	0.000719804
MRPL1	0.076736	0.44606	6.43944e-05	0.000837127
SLC39A14	-3.02112	1.07702	6.29632e-05	0.000820969
RFXANK	-0.279197	0.435142	6.41152e-05	0.000833995
TAF5	-3.27592	1.07388	6.30779e-05	0.000821482
RHOBTB3	-6.26752	3.06891	5.58478e-05	0.000737008
FIGNL1	-2.59052	0.910258	6.46764e-05	0.000839792
EIF5A	2.47084	0.352347	6.64801e-05	0.000860138
CIB1	1.08128	0.320127	6.73463e-05	0.000869796
ZMAT2	0.310612	0.405823	6.73125e-05	0.000869796
NSMCE4A	-0.518371	0.488071	6.70131e-05	0.000866519
RP11-126L15.4	-7.96022	21.8099	5.76968e-05	0.000759112
SPTSSA	-0.711711	0.496671	6.75917e-05	0.000871417
RP11-571L19.8	-7.55887	21.8617	5.82852e-05	0.000765929
CTPS1	-0.517892	0.51003	6.83008e-05	0.000879519
MAMSTR	-5.58898	2.01012	6.23298e-05	0.000813684
CATSPER3	-8.00325	21.8127	5.92282e-05	0.000776916
BAZ1A	0.664589	0.406083	6.97627e-05	0.000895172
RP11-661A12.14	-7.13791	22.0855	5.94299e-05	0.000779092
MIB1	-3.1464	1.07698	6.74996e-05	0.00087126
MRPL43	-0.303308	0.459303	6.99308e-05	0.0008968
PABPC4	-0.768923	0.528176	6.9533e-05	0.000893802
MIS12	-1.94864	0.720737	6.96084e-05	0.000894081
BZW2	-0.0896546	0.443008	7.11734e-05	0.000911128
BICD2	-4.33173	1.66309	6.82878e-05	0.000879519
VWCE	-7.46157	21.821	6.19289e-05	0.00080942
RP11-190C22.8	-7.93642	21.8768	6.20464e-05	0.000810469
PSMD8	2.27245	0.231926	7.38135e-05	0.000941608
PSMG4	-0.915193	0.544361	7.26619e-05	0.000928547
LL0XNC01-237H1.2	-7.5316	22.3178	6.27092e-05	0.000818146
CCDC104	-2.10196	0.809582	7.25097e-05	0.000927146
NMB	-4.3558	1.57561	6.93292e-05	0.000891708
LIMA1	-1.42721	0.66477	7.36093e-05	0.000939553
RBX1	2.36303	0.240731	7.57958e-05	0.000964075
TOE1	-1.58582	0.648353	7.47587e-05	0.000952551
DNAH14	-7.9584	21.7816	6.49634e-05	0.000843016
OSCP1	-7.99915	21.8053	6.51465e-05	0.000843978
CAPRIN1	-1.31935	0.604638	7.53037e-05	0.000958374
ANKRD9	-5.54078	2.14909	7.07503e-05	0.000906244
HNRNPU-AS1	-3.97411	1.36938	7.31845e-05	0.000934678
PSPN	-7.481	22.2461	6.5485e-05	0.000847766
RP11-664D1.1	-5.7279	2.36204	6.75897e-05	0.000871417
TRAPPC8	-3.96906	1.34381	7.63012e-05	0.000969372
KIF23	-2.24227	0.77495	7.80648e-05	0.000990623
MAP2K2	-1.03214	0.524213	7.95659e-05	0.00100733
FBRSL1	-4.52596	1.49768	7.59849e-05	0.000965916
NUP35	-1.9011	0.708909	7.95462e-05	0.00100733
FADD	-0.953783	0.563485	8.33498e-05	0.00105035
C19orf43	2.00892	0.248219	8.42035e-05	0.0010605
SF3A3	0.186133	0.396756	8.58598e-05	0.00107949
FAM203A	-6.18296	2.75398	7.79493e-05	0.000989734
NUDT8	-1.93203	0.744179	8.65299e-05	0.00108603
RP11-111F5.4	-6.01739	2.27262	8.00003e-05	0.00101165
PSMD1	0.71595	0.374896	8.92234e-05	0.00111534
TCOF1	-1.90211	0.696357	8.82242e-05	0.00110349
TIMM21	-2.09461	0.729548	8.8039e-05	0.0011018
HIPK2	-2.72639	0.891974	8.7887e-05	0.00110058
DTWD1	-2.2981	0.805452	8.99331e-05	0.00112357
RALGPS2	-7.9622	21.7666	7.91923e-05	0.00100435
HAR1A	-7.20836	22.1369	7.99048e-05	0.00101103
USP46-AS1	-6.64076	2.81877	8.1516e-05	0.00102843
CTXN1	-7.32289	22.0069	8.01991e-05	0.00101358
TIAM2	-4.83027	1.69264	8.68872e-05	0.00108989
ERMAP	-8.1759	21.6371	8.1266e-05	0.00102587
PSMA5	2.14228	0.243665	9.60055e-05	0.0011926
PRPF8	-1.49144	0.652202	9.52255e-05	0.00118485
PREB	-0.907866	0.530152	9.58691e-05	0.00119159
AC096649.3	-7.7482	21.7634	8.42791e-05	0.00106084
GALR2	-3.64221	1.18392	9.35019e-05	0.00116415
PSMG2	0.511026	0.37412	9.85241e-05	0.00121972
PLAGL2	-2.63261	0.912278	9.62608e-05	0.00119509
MOGS	-2.2003	0.792573	9.7198e-05	0.00120535
RP11-95M15.1	-8.05095	21.7171	8.62039e-05	0.00108256
MRPL46	-0.38984	0.445482	0.000100285	0.001238
SAE1	-0.0688168	0.427347	0.000101962	0.00125657
SNHG10	-2.98569	1.04416	0.000100358	0.0012382
RIF1	-1.16491	0.572404	0.000101546	0.00125216
EIF3K	2.30957	0.225798	0.000104389	0.00128358
BRCC3	-1.86156	0.667945	0.000102641	0.00126422
C12orf75	2.36545	0.326595	0.000104757	0.00128665
PPP1R35	-1.2318	0.575362	0.00010402	0.00127976
RPL39	4.42425	0.17724	0.000106543	0.00130417
FAM96A	-0.0364858	0.435607	0.000105089	0.00128783
PADI4	-6.98693	22.4258	9.11839e-05	0.00113789
ANLN	-4.72292	1.47018	9.94956e-05	0.00122965
CPNE3	-1.3081	0.578107	0.000104913	0.00128714
ZEB1	-1.21708	0.601107	0.000105221	0.00128872
KHDC1	-4.74916	1.50914	9.91763e-05	0.0012264
FBXL19	-4.91767	1.65608	9.97473e-05	0.00123206
TKT	1.04259	0.335974	0.000107089	0.00130866
EPGN	-7.53845	22.0341	9.27806e-05	0.00115583
MTFR2	-2.26671	0.818914	0.000106614	0.00130431
C21orf49	-7.43245	22.3009	9.52725e-05	0.00118485
PPP5C	-1.10616	0.55463	0.00010983	0.00133849
AGAP8	-7.67924	21.7564	9.65443e-05	0.00119793
ANKRD32	-1.69918	0.683148	0.000110594	0.00134696
MFNG	0.295886	0.412629	0.000112152	0.00136289
SLC14A1	-7.58521	22.0482	9.79012e-05	0.0012127
USP34	-1.75566	0.674948	0.000112121	0.00136289
MYCBP	-1.29089	0.57745	0.000112802	0.00136926
WDHD1	-2.43817	0.836638	0.000112403	0.00136517
SPATA33	-2.67067	0.890239	0.000111926	0.00136166
RP11-91G21.1	-6.2279	2.6884	0.000103025	0.00126824
ITGB1BP1	0.523076	0.366253	0.000116248	0.00140717
APEX1	0.778792	0.354297	0.000117038	0.00141438
HSDL2	-2.19268	0.744264	0.000115497	0.00139964
COX17	1.83568	0.284037	0.000119831	0.00144413
SF3A1	-1.43005	0.589244	0.000117759	0.0014221
YWHAE	1.26728	0.304041	0.000120172	0.00144744
WBP5	-7.25685	22.1746	0.000104672	0.00128634
GPR15	-8.08202	21.7758	0.000104928	0.00128714
MRPS10	0.0873702	0.404835	0.000121286	0.00146005
AP4E1	-4.63112	1.68127	0.000113747	0.00137997
MPZL1	-2.59473	0.86947	0.000121548	0.00146239
TUBGCP5	-3.19498	1.02685	0.000121917	0.00146522
RBM18	-1.30157	0.58688	0.000124627	0.00149614
SRRT	-0.723506	0.498489	0.000125091	0.00150089
FRMD6	-7.52187	22.0065	0.000109837	0.00133849
RP11-686O6.2	-7.81497	21.9238	0.000110943	0.00135046
CBX5	-0.399965	0.468923	0.000126918	0.00151863
C4orf32	-1.71475	0.690202	0.00012643	0.00151362
SGTA	-1.42657	0.613881	0.000127659	0.00152582
IDH3A	-0.889839	0.518629	0.000128927	0.00153929
NOC4L	-0.962093	0.515383	0.000128723	0.00153769
RNASEH1	-0.4607	0.448882	0.000129637	0.00154692
NPHP1	-8.27534	21.6902	0.000114508	0.00138842
RBFOX2	-7.88467	21.7319	0.000115788	0.00140239
RPS6KL1	-5.70877	2.21396	0.000122409	0.00147032
DIRAS3	-6.52632	22.9007	0.000116475	0.00140836
WDR43	0.198498	0.431454	0.000134011	0.0015904
PWAR6	-7.77807	21.7431	0.000117807	0.0014221
TESC	-0.493034	0.530016	0.000134462	0.00159489
KDM4A-AS1	-4.77547	1.78982	0.000130855	0.00155975
RP11-324I22.4	-7.35935	21.8548	0.000119603	0.00144218
AC003665.1	-6.58875	2.79539	0.000121734	0.00146383
NRM	-3.24061	0.986969	0.000133529	0.00158727
ABCB10	-4.24469	1.47051	0.00013238	0.00157448
TDG	0.47591	0.409886	0.000139056	0.00164669
MYCBP2	-0.738502	0.490098	0.000138413	0.00164038
GANAB	-1.79322	0.65475	0.000139743	0.00165304
MRPL39	-0.84052	0.513292	0.000141718	0.00167458
MYC	0.846117	0.569319	0.000142274	0.00167842
KCNAB3	-8.12159	21.731	0.000125195	0.0015013
UBTF	-0.731174	0.503311	0.000143094	0.00168627
PDGFRB	-6.71897	22.2053	0.00012602	0.00150954
CENPJ	-2.37788	0.751165	0.000142121	0.00167756
CTD-2116N20.1	-7.93837	22.0591	0.000127326	0.00152267
SAMM50	-0.288161	0.444629	0.000145291	0.00171031
RP1-223E5.4	-6.1081	2.68923	0.000131128	0.00156214
RP11-443B20.1	-7.87862	21.8712	0.000129752	0.00154744
TMEM208	0.664317	0.347057	0.00014894	0.00174948
RP11-452L6.1	-7.80546	22.0491	0.000131234	0.00156255
STS	-8.0342	21.5694	0.000133811	0.00158977
ITGB1BP2	-8.2746	21.5432	0.000133929	0.00159029
ERLIN1	-3.98215	1.47532	0.000149192	0.0017515
EID1	2.02616	0.286473	0.000154449	0.00180544
NDUFAF3	1.37296	0.311607	0.000155003	0.00181094
EBAG9	-1.7288	0.630305	0.000152605	0.00178772
METTL1	-1.24436	0.588565	0.000154229	0.00180383
EIF2B4	-1.5653	0.644264	0.000156953	0.0018298
CLP1	-2.3557	0.755095	0.000156015	0.0018218
TAGLN3	-6.99115	22.211	0.000139419	0.00165009
SAP130	-4.57507	1.38682	0.000153413	0.00179526
GNAI1	-5.43191	2.1731	0.00015182	0.00177948
ECHDC1	0.0253853	0.412308	0.000163261	0.00189726
ZNF749	-6.25367	2.67031	0.00014821	0.00174279
RNF34	-0.764429	0.465722	0.000163812	0.00190265
BRD7	-0.661437	0.466236	0.000164716	0.00191111
LSM4	1.2342	0.333825	0.000166374	0.00192932
KIAA0226L	-8.16598	21.7762	0.000147081	0.00173044
ATP8A2	-7.24678	21.8432	0.000148302	0.00174293
ZYG11B	-5.22608	1.78324	0.000158617	0.00184526
OSGEP	-0.521282	0.477254	0.000170336	0.00197316
HSPB11	1.00329	0.329066	0.000171125	0.00198125
RP11-646I6.5	-7.80121	21.9183	0.000150379	0.00176393
CPNE5	-7.81385	21.9399	0.000150413	0.00176393
NDUFB11	1.93052	0.252548	0.000173972	0.002011
TRUB2	-0.876102	0.506989	0.000174733	0.00201874
ZNF831	-7.71798	21.7359	0.000156671	0.0018275
PROSC	-1.18098	0.563061	0.000177569	0.00204608
C1orf109	-2.85384	1.05207	0.000177089	0.00204271
DPM2	-0.307346	0.432539	0.000178537	0.00205506
RPIA	0.155831	0.394829	0.000178713	0.002056
SPATA3-AS1	-8.32528	21.8427	0.000158083	0.00184101
VEGFA	-7.80346	21.818	0.000158325	0.00184284
IRX3	-7.34184	22.2026	0.000159477	0.00185427
NME1-NME2	-3.6378	1.30392	0.000178207	0.00205234
SAFB2	-0.871585	0.504214	0.000181424	0.0020828
FAM86A	-1.74616	0.648501	0.000180544	0.00207379
CTC-228N24.3	-2.77322	0.847123	0.000179122	0.00205962
BCL7C	-0.621604	0.483264	0.000185067	0.00212015
KLF16	-5.08737	1.88502	0.000176079	0.00203321
SNAPC5	-0.907373	0.497981	0.000186313	0.00212995
EIF4B	-0.634981	0.480145	0.000186747	0.00213267
C11orf83	-0.912467	0.500632	0.00018665	0.00213267
ATP5A1	2.18376	0.222877	0.000188563	0.00215139
DDX1	0.109939	0.410749	0.000188583	0.00215139
CCDC152	-3.58158	1.20783	0.000182839	0.00209573
EPN2	-7.92347	21.7168	0.000167543	0.00194184
TPR	0.970088	0.327476	0.000193697	0.00220166
MLX	-0.639128	0.489961	0.000193882	0.00220262
RP11-761I4.3	-7.74374	21.7851	0.000172124	0.00199176
C17orf51	-5.73689	2.12129	0.000181599	0.0020837
ABCE1	0.0728401	0.406198	0.000194696	0.00221071
RP11-755B10.4	-5.55855	2.14573	0.000181729	0.00208409
C2ORF15	-8.33212	21.7103	0.000173405	0.00200552
CTNNAL1	-0.975999	0.532686	0.000195481	0.00221616
HSPBP1	-0.463033	0.462769	0.000198097	0.00224232
ESCO2	-2.1746	0.783919	0.000197395	0.00223553
PSMB6	2.43155	0.231904	0.000201884	0.00228045
SF3A2	-0.765848	0.488465	0.000199166	0.00225209
HIST1H3I	-8.58638	21.5817	0.000176736	0.00203972
PSMC5	1.80076	0.256414	0.000201882	0.00228045
CTC-503J8.6	-3.97993	1.4741	0.000194931	0.00221211
ARSK	-4.40036	1.43452	0.000193633	0.00220166
SREK1IP1	-0.409525	0.451833	0.000202814	0.00228614
POGZ	-2.91557	0.885689	0.000199035	0.00225177
NPDC1	-0.881104	0.550129	0.000202242	0.00228332
RAC1	1.67319	0.265967	0.000205781	0.00231608
PDHA1	-0.233577	0.400907	0.000204346	0.00230111
AHDC1	-5.0326	1.89144	0.000195022	0.00221211
SKA3	-2.48421	0.754562	0.000202912	0.00228614
UBE2N	1.83363	0.240866	0.0002062	0.0023184
CHCHD5	-0.251101	0.423034	0.000205973	0.00231703
POLG2	-3.30368	1.05118	0.00020255	0.00228561
ACP1	1.10199	0.307491	0.000208667	0.0023401
RP11-480A16.1	-8.22637	21.7373	0.000185478	0.00212263
C2orf69	-2.93459	0.851819	0.000208134	0.00233595
HIST1H1E	-2.77078	0.904688	0.000209055	0.00234204
PAQR7	-7.44084	21.8517	0.000190572	0.00217067
APTX	-1.39822	0.552467	0.000213888	0.00239005
DHX33	-2.76286	0.826875	0.00021224	0.00237285
DCAF7	-0.819485	0.497372	0.000219445	0.00244837
CAPNS1	-0.538684	0.457485	0.000221019	0.00246467
ZBED2	2.24095	0.512378	0.000223319	0.00248524
OXTR	-8.41037	21.5419	0.00019727	0.00223528
EGFL7	-5.93108	2.13528	0.000210631	0.00235727
ZGLP1	-7.89861	21.862	0.000202856	0.00228614
VRK1	0.0203311	0.410574	0.000229658	0.00255318
SDF2L1	1.58437	0.317069	0.000231205	0.00256514
POLE4	0.166294	0.398864	0.000232122	0.00257138
TBC1D24	-4.99271	1.90408	0.000221545	0.00246928
RBM11	-8.2792	21.7062	0.000207317	0.00232975
TRMT11	-2.43821	0.791004	0.000230648	0.0025625
CCDC150	-5.00318	1.72864	0.000222989	0.00248283
LINC00312	-8.07561	21.9737	0.000208142	0.00233595
FLVCR1	-3.45059	1.06569	0.000228865	0.00254566
FAM195B	-7.63508	21.8079	0.00020944	0.00234515
DPH2	-1.19425	0.551949	0.000235439	0.00260416
CTD-3064H18.1	-7.82629	21.7216	0.000211614	0.00236706
UBE2V2	0.750163	0.327844	0.000238739	0.00263629
TRMU	-1.64165	0.63132	0.00023739	0.00262441
MGME1	-1.76131	0.627258	0.000237547	0.00262482
KCMF1	-1.42346	0.567879	0.000239009	0.0026364
THOC7	1.03502	0.317893	0.000241448	0.00265849
GLRX3	0.868921	0.316726	0.000241097	0.00265596
C1orf174	-1.54193	0.61002	0.00024058	0.00265161
RP4-673M15.1	-8.02502	21.8069	0.000217683	0.00243121
HJURP	-2.50771	0.822597	0.000241697	0.00265855
CTC-297N7.8	-5.54215	2.47434	0.000231556	0.00256773
AC108488.4	-7.9681	21.7562	0.000218961	0.00244422
SLC7A1	-2.7825	0.952119	0.000243577	0.00267652
ZNF687	-5.33779	1.75986	0.000230812	0.0025625
VPS9D1-AS1	-5.48981	2.10577	0.000231805	0.00256918
SEMA4B	-7.47629	22.0144	0.000222749	0.00248142
RPS17	-3.4823	0.983053	0.000246251	0.00270318
OAZ1	3.76014	0.143361	0.000255294	0.00278791
TMEM183A	-0.329346	0.43814	0.000257035	0.00280182
CPM	-1.81647	0.765191	0.000250419	0.00273956
EMC8	-0.629853	0.464243	0.000256997	0.00280182
FAM120A	-1.16877	0.539928	0.000255377	0.00278791
GTF2A2	1.46453	0.265858	0.000259947	0.00282931
MPC2	0.498591	0.356214	0.000261681	0.00284392
NUDT18	-3.24643	1.03858	0.000256827	0.00280182
PITHD1	-0.408647	0.432629	0.00026396	0.00286298
MRFAP1	-0.196353	0.433997	0.000265899	0.00287828
MT-CO2	5.62593	0.232876	0.000268844	0.00290727
CLDND2	-5.6737	1.90351	0.000248882	0.00272932
FAM229A	-8.21165	21.7986	0.000239079	0.0026364
TPCN1	-5.80902	2.52217	0.000250195	0.00273956
CRTAP	-3.47031	1.03929	0.000264122	0.00286331
PRRC2A	-2.18848	0.741154	0.000266528	0.00288366
EME1	-4.13025	1.27565	0.000263034	0.00285539
RP11-363E6.3	-8.22455	21.7669	0.000241571	0.0026585
ERCC4	-2.10571	0.740934	0.000268989	0.0029074
PTRF	-7.06822	22.2017	0.000244352	0.00268369
NARG2	-2.65913	0.836341	0.000269346	0.00290982
TTC9C	-1.99421	0.735964	0.00027178	0.00293175
POLR2A	-1.80398	0.640093	0.000272081	0.00293355
C19orf60	0.777649	0.319053	0.000275144	0.00296013
SLC25A33	-0.869686	0.485794	0.000275225	0.00296013
NUP50	-1.69155	0.597824	0.000274243	0.00295248
LAS1L	-1.14185	0.528959	0.000276145	0.00296709
RP13-650J16.1	-8.01576	21.6888	0.000249919	0.00273931
DKFZP761J1410	-8.13937	21.761	0.000250051	0.00273937
IAH1	0.307072	0.366548	0.00028173	0.00301966
ANKRD17	-1.96479	0.652009	0.000278544	0.00298993
GAL	-5.79829	2.6437	0.000258957	0.00281994
RP4-694A7.4	-8.53185	21.6577	0.000254034	0.00277743
NFKBIB	-0.694895	0.486973	0.000283849	0.00303939
PELP1	-1.41129	0.560366	0.000285578	0.00305341
RPS29	4.68132	0.173588	0.000292047	0.00311341
IWS1	-0.99004	0.513674	0.000288041	0.00307521
CCNT1	-3.24921	0.978619	0.000284338	0.00304313
BORA	-3.09508	0.898301	0.000285053	0.00304928
NELFB	-2.73737	0.790255	0.000285844	0.00305475
WDR78	-8.64657	21.4037	0.000260486	0.00283376
YWHAB	2.32878	0.230963	0.00029444	0.0031305
TMEM88	-7.74408	21.7189	0.000261906	0.00284495
GPANK1	-0.682563	0.469825	0.000292459	0.00311627
KANK2	-8.01324	21.8268	0.00026313	0.00285539
MTURN	-5.8017	2.08671	0.000276095	0.00296709
CCL22	-3.68875	2.14049	0.000276977	0.00297457
KCNMB4	-7.94322	21.6009	0.000264378	0.00286466
C1orf54	-7.43366	21.7222	0.000265326	0.00287351
UTP18	-0.113453	0.413908	0.000296399	0.00314903
POLA2	-1.56383	0.582225	0.000294512	0.0031305
SLC25A44	-2.63315	0.833707	0.000292735	0.0031177
INPP4A	-2.39717	0.884999	0.000294117	0.00312936
PHLPP1	-5.95104	1.87168	0.000280262	0.00300541
KMT2B	-3.52519	1.00637	0.000290776	0.00310289
NHS	-5.00554	1.71505	0.000283327	0.00303529
AC000068.5	-8.66021	21.5587	0.000269959	0.002915
KIAA1009	-4.61396	1.48594	0.00029107	0.00310451
ZFPM1	-7.85776	21.8524	0.000271452	0.00292967
HIST1H4B	-7.88524	21.5076	0.00027303	0.00294232
KLHDC1	-7.69129	21.731	0.000273329	0.00294409
NDUFS4	0.209519	0.358145	0.000306134	0.00324454
COQ10A	-3.49563	1.0539	0.000300706	0.00318856
DDX11	-3.34857	0.934392	0.000298216	0.00316524
MORF4L2-AS1	-8.31914	21.4762	0.000279678	0.00300062
SUCLG1	0.24137	0.368135	0.000314422	0.00332108
GPX4	2.19548	0.319721	0.000319491	0.00336322
GFER	-1.02878	0.515909	0.000316577	0.00334061
SERTAD2	-2.73893	0.82936	0.000315459	0.00333043
TRMT10B	-3.15667	1.05105	0.000319138	0.00336322
C14orf80	-1.83037	0.611147	0.000321207	0.00337965
MRPL9	0.494479	0.327629	0.000328812	0.00344305
ZNF90	-2.19664	0.71065	0.000325278	0.00341424
FOXM1	-3.08805	0.894314	0.00032522	0.00341424
EVI5L	-8.49579	21.4359	0.000297817	0.00316255
NNT-AS1	-2.96825	0.88801	0.00032676	0.00342545
RP11-61A14.1	-8.58061	21.4426	0.000300621	0.00318856
CIAO1	-0.721175	0.461033	0.000334513	0.00349603
PLA2G4A	-5.77047	2.09222	0.000322037	0.00338511
DHODH	-2.32034	0.725938	0.000337806	0.00352369
NDUFA9	0.603027	0.338716	0.000342579	0.00356665
CCDC86	-1.1318	0.539048	0.000340692	0.0035487
BOLA1	-1.67807	0.596809	0.000340484	0.00354822
SLC19A2	-5.29002	2.04147	0.000326817	0.00342545
SCAI	-3.53707	1.07427	0.000336985	0.00351681
CDK5R1	-8.11877	21.8222	0.000309967	0.00328038
MARVELD1	-8.18158	21.6721	0.000312629	0.00330612
CBY1	-3.8554	1.26106	0.00034032	0.00354821
XIRP1	-7.39854	22.075	0.0003134	0.00331189
COA6	0.168335	0.364026	0.000350594	0.00363967
TLK2	-3.2287	0.910742	0.000344432	0.00358423
SLC25A11	0.491621	0.335003	0.000351027	0.00364242
RASAL1	-7.94093	21.5654	0.00031791	0.00335305
MROH8	-7.54912	21.7236	0.000319453	0.00336322
CHST14	-4.22399	1.22383	0.000345404	0.00358921
FAM98A	-1.68794	0.590935	0.000356666	0.00369918
GTF3C5	-1.70406	0.616588	0.000356961	0.00370047
CPT1B	-7.95535	21.6274	0.000323388	0.00339768
FAM98B	-2.69985	0.81361	0.000357391	0.00370317
MZT1	-0.360157	0.418422	0.000361407	0.0037346
RP4-758J18.13	-7.92503	21.8919	0.000327782	0.00343392
RAD50	-0.432561	0.456031	0.000364085	0.00375469
PCK2	-2.35944	0.758993	0.000362875	0.00374576
HRSP12	-2.30303	0.690735	0.000363617	0.00375164
CIITA	-5.80911	2.11805	0.000345665	0.00359021
LECT1	-8.02332	21.6341	0.00033403	0.00349265
LETM2	-4.82071	1.53563	0.000361372	0.0037346
TBX6	-7.70258	21.8108	0.000345221	0.00358902
VBP1	0.492077	0.335888	0.000383525	0.00392914
FOXN2	-2.77898	0.811614	0.000378157	0.00387962
ZSWIM3	-5.65194	1.85434	0.000361506	0.0037346
CENPB	-3.66067	1.14191	0.000375811	0.00385918
SMCO4	-0.897216	0.557904	0.000390689	0.00399878
GTPBP4	0.765933	0.349027	0.000396838	0.00404721
ZWILCH	-1.66812	0.580927	0.000395595	0.00403958
CTC-459F4.3	-3.52498	1.05567	0.00038789	0.003972
LINC00881	-8.14828	21.6544	0.000359818	0.00372478
CCNF	-3.36085	0.974521	0.000391386	0.00400404
CAMK2B	-8.23193	21.5975	0.000360778	0.00373295
WDR31	-8.17302	21.4009	0.000361623	0.0037346
NLN	-3.58	1.03025	0.000392186	0.00401034
AHCTF1	-2.82473	0.886423	0.000396766	0.00404721
ETFB	1.20241	0.290868	0.000401652	0.00408606
NUP205	-3.31452	1.02276	0.000397618	0.00405258
FAM60A	-0.105788	0.418234	0.000404843	0.00411467
SNAPC1	-1.18962	0.553759	0.000405206	0.00411645
CTD-2547L16.1	-7.9626	21.612	0.000366651	0.00377758
RPA4	-8.20905	21.7742	0.000369112	0.00379935
RP11-43F13.3	-7.85496	21.9567	0.000369305	0.00379954
B3GAT3	-0.644851	0.450377	0.00040838	0.0041429
BIRC5	-0.17365	0.517588	0.000409729	0.00415466
GALNT2	-2.54272	0.781168	0.000407646	0.00413738
RALBP1	-0.571285	0.433812	0.000413116	0.00418359
RP3-462E2.5	-8.40981	21.4353	0.000375392	0.00385671
ISG20L2	-1.32566	0.543855	0.000412572	0.00418153
NUP85	-2.02731	0.635206	0.000414612	0.00419441
AAMP	-0.0192705	0.372523	0.000419043	0.00422942
MINOS1	1.18672	0.315501	0.000424426	0.00427979
DAGLB	-4.73731	1.4692	0.000407088	0.00413364
RAD52	-5.82305	2.09689	0.000398016	0.00405474
MRPS31	-0.651499	0.462533	0.000425167	0.00428133
TSPAN33	-5.17126	1.81161	0.000413158	0.00418359
ALDH5A1	-5.15947	1.49704	0.000413551	0.00418562
COX7C	3.02527	0.158508	0.000435801	0.00437628
NGDN	-0.402019	0.409521	0.000435053	0.00437078
TMEM159	-4.42613	1.28072	0.000421851	0.0042558
MLH3	-2.89582	0.910174	0.000431984	0.00434195
TATDN2	-4.06804	1.25454	0.00042473	0.00428088
IFNLR1	-7.70504	21.8146	0.000396905	0.00404721
HCCS	-1.04629	0.48535	0.000438755	0.00440391
RBMX2	-0.876029	0.475186	0.000441488	0.00442726
OPA1	-2.17101	0.661897	0.000440576	0.00442016
DCTD	-1.11555	0.49461	0.000443318	0.00444358
RNMTL1	-1.71034	0.588543	0.000443857	0.00444694
CDCA3	-1.98819	0.723301	0.000445601	0.00446236
SRPK1	0.090278	0.368237	0.000454727	0.0045454
FANCA	-2.35149	0.744254	0.000451995	0.00452224
THG1L	-1.81164	0.567973	0.000452237	0.00452258
RP11-254I22.1	-8.88093	21.2989	0.000415595	0.00420046
GPR87	-8.18892	21.3051	0.000416336	0.0042052
NBPF3	-7.11997	21.9031	0.00041645	0.0042052
TMEM203	-1.26092	0.512938	0.00045848	0.00457871
MPHOSPH6	-0.565886	0.416866	0.00046479	0.00463747
LINC01037	-8.58511	21.2676	0.000425004	0.00428133
RP1-92O14.3	-8.12428	21.5623	0.000427953	0.00430739
CSRP2BP	-4.55976	1.44119	0.000459434	0.00458614
RP11-169E6.1	-7.92925	21.4992	0.000430507	0.0043311
CEP55	-2.0525	0.684475	0.00047698	0.00474607
ESPL1	-3.60762	1.18889	0.000475608	0.00473458
PRPF31	0.29149	0.326575	0.00048554	0.00482024
DGCR8	-3.81846	1.13149	0.000475262	0.0047333
DAPL1	-3.23622	0.939345	0.000482236	0.00478963
NLE1	-2.11873	0.682339	0.00048631	0.00482569
RP11-438F14.3	-8.50492	21.5766	0.000446765	0.00447196
E2F8	-4.1412	1.4435	0.000493007	0.00488582
ARMCX6	-1.40612	0.54735	0.000499078	0.00493666
SYT5	-8.40457	21.7224	0.000455817	0.0045542
PAXIP1	-3.75291	1.03949	0.000497924	0.004929
TP53I11	-6.59741	2.63872	0.000472611	0.0047112
CTC-444N24.11	-4.18343	1.40069	0.000498078	0.004929
RRP8	-1.61756	0.58272	0.000512384	0.00504994
DHRS13	-2.94894	0.893703	0.00051234	0.00504994
DDB1	-1.44227	0.54954	0.000514808	0.00506925
HIST1H3A	-8.71428	21.1827	0.000472556	0.0047112
PITPNA	-2.13888	0.637407	0.000519893	0.00511471
WDR62	-4.60102	1.42233	0.000511672	0.0050475
BCL2L12	-0.693614	0.440276	0.000524328	0.00515368
SPIRE2	-8.33921	21.4718	0.000480156	0.0047755
VAV2	-7.86137	21.6587	0.000481216	0.00478385
FAM161A	-3.97064	1.21354	0.000519322	0.0051114
NOP2	-1.12304	0.501625	0.000527443	0.00518197
ITGAV	-5.66915	2.01314	0.000507762	0.00501489
NCAPH2	-1.2463	0.529695	0.000531355	0.00521805
FRY	-7.79163	21.5997	0.000493042	0.00488582
BATF	2.15171	0.400829	0.00054611	0.0053485
NUP160	-2.09692	0.617793	0.000539366	0.00528957
C1orf131	-0.470601	0.418969	0.000548611	0.00537058
SAP30L	-3.92778	1.12981	0.000540401	0.00529734
TDP1	-1.50929	0.582063	0.000549755	0.00537935
GHRLOS	-7.79429	21.6505	0.000504014	0.00498323
TECR	0.452848	0.340291	0.000559044	0.00545068
DPH3	-0.657635	0.435503	0.000560492	0.00546235
POM121	-2.65916	0.771778	0.0005554	0.00542
LDB1	-3.69283	1.08611	0.000554018	0.00541378
PSME3	-0.50706	0.427535	0.00056629	0.00551393
LRFN4	-4.96489	1.7454	0.00055458	0.00541684
XYLB	-5.61482	1.77818	0.0005448	0.00533806
PPIB	2.44526	0.234481	0.00057692	0.00560242
FMNL2	-8.04972	21.4505	0.00052336	0.00514649
PDSS1	-1.82633	0.633606	0.000575033	0.0055878
RPUSD4	-2.52045	0.724136	0.000570433	0.00555179
PIP4K2B	-4.35163	1.30597	0.00056308	0.00548513
CCDC176	-8.55203	21.2956	0.000531674	0.00521883
PTK7	-8.84854	21.3783	0.000532161	0.00522126
HAUS6	-1.93753	0.605608	0.000580865	0.00563571
COX20	0.280582	0.345205	0.000586504	0.00568576
MRS2	-2.22045	0.677044	0.000586806	0.00568576
BTBD3	-6.48965	2.56489	0.000552339	0.0053998
HCFC1R1	-1.328	0.556947	0.000592075	0.00573339
COX7B	2.41866	0.212692	0.000604767	0.00582871
CEP57	-0.647515	0.452786	0.000600141	0.00579694
LUC7L	-1.47629	0.587507	0.00060122	0.00580221
VTA1	-1.99866	0.608964	0.000597867	0.00577752
LINC00116	-0.187148	0.388588	0.000603908	0.00582557
NRROS	-2.5168	0.762096	0.000597615	0.00577752
FAM96B	1.78525	0.243817	0.000609068	0.00586238
RP9	-1.88239	0.664187	0.000604282	0.0058266
RP11-440L14.4	-7.92582	21.8382	0.000555374	0.00542
BRPF1	-3.95509	1.29715	0.000596557	0.00577254
ERH	2.44371	0.18953	0.000611267	0.00587836
CLNS1A	0.713398	0.320919	0.000615413	0.00591301
RANBP9	-2.85542	0.786685	0.000610479	0.00587337
ACTR3B	-4.00699	1.23429	0.000606026	0.00583825
RPL3	4.92254	0.113685	0.000626873	0.00600987
RPF1	-0.128786	0.389288	0.000627593	0.00601414
DDX24	0.997279	0.288059	0.000628437	0.00601693
DNAJA3	-1.49429	0.549487	0.000625198	0.00599646
VPS29	1.18285	0.273207	0.000630517	0.00603155
CTF1	-8.54011	21.5654	0.000575158	0.0055878
AL354822.1	-7.87005	21.7542	0.000586658	0.00568576
GNB1	-0.428514	0.406471	0.000640742	0.006123
DDX19A	-2.25477	0.695514	0.000640919	0.006123
GLB1L2	-6.67608	2.7434	0.00060054	0.00579821
KIAA0408	-8.01095	21.7238	0.000597567	0.00577752
HYAL2	-2.98301	0.861853	0.00064705	0.00617886
VMA21	-0.627164	0.439827	0.000655474	0.00625109
KISS1R	-6.7049	2.56169	0.000615	0.00591165
RP11-2B6.2	-7.64657	21.2403	0.000608176	0.00585638
DESI1	0.322653	0.343369	0.000664794	0.00632613
MFF	-0.293851	0.403661	0.000669925	0.00637218
SLC25A37	-3.41429	0.973409	0.000663581	0.00631735
RP5-1157M23.2	-7.88745	21.6062	0.000621086	0.00596226
CDKN2AIPNL	-1.06682	0.487748	0.000679519	0.00644936
PAK1IP1	-0.396141	0.40632	0.000678271	0.00644033
ZFYVE19	-2.76635	0.804096	0.000675786	0.00641953
RP11-215P8.3	-7.77062	21.6928	0.000628214	0.00601693
TMEM81	-7.93698	21.8532	0.000629854	0.00602785
C10orf128	-2.33539	0.848035	0.000680456	0.00645545
RP11-438L19.1	-8.2438	21.6716	0.000632912	0.0060518
RAD51D	-2.77718	0.734435	0.000682734	0.00647142
ADAM15	-3.00963	0.849154	0.000686574	0.00650217
ESRRA	-2.68691	0.780715	0.000690141	0.00653028
RANGRF	-0.294926	0.402617	0.000701146	0.0066199
TEAD4	-5.5243	1.95417	0.000682538	0.00647142
GPATCH2	-2.60034	0.791769	0.000698575	0.00660149
CDK5	-1.84234	0.592688	0.000701434	0.0066199
NAA20	0.669116	0.300636	0.000709561	0.00668591
RP11-313P13.5	-7.87363	21.5472	0.000650769	0.00621165
CCDC130	-2.28356	0.725573	0.000710949	0.00669231
SIGLEC12	-8.56413	21.3451	0.000660908	0.00630016
GNAS-AS1	-8.18986	21.739	0.00066146	0.00630266
ADRM1	1.83041	0.224506	0.000724393	0.00678955
ZNF318	-5.76865	1.84325	0.00068495	0.00648961
SERPINB6	-1.77612	0.630879	0.000718778	0.00675144
ECSIT	-1.8575	0.605976	0.000723199	0.00678127
IL5	0.696905	1.29631	0.000713249	0.00670817
NGFRAP1	-4.20186	1.48844	0.000716441	0.00673239
SBF1	-3.64749	1.14747	0.000728235	0.00681969
SMAD2	-1.41666	0.518766	0.000739306	0.00690853
MOV10L1	-5.15366	1.73887	0.000722166	0.0067745
ECM1	-8.37412	21.3152	0.000688007	0.00651292
WDR82	-1.9055	0.63898	0.000745976	0.00695409
RBMX	1.1468	0.29024	0.000753822	0.00700514
SHMT1	-1.9124	0.617562	0.000747557	0.00696474
TPRKB	0.28256	0.333517	0.000752313	0.00699708
EMC9	-1.601	0.569415	0.000751544	0.00699334
NCAPG	-1.92178	0.670519	0.000755096	0.007014
RASL11A	-9.05034	21.1307	0.000697983	0.00659875
TGFBRAP1	-4.58141	1.37093	0.000740615	0.0069178
MTIF2	-1.42175	0.53244	0.000759743	0.00704516
MEX3A	-8.59167	21.1401	0.000700899	0.0066199
DHX38	-2.70215	0.774496	0.000755836	0.00701788
NSUN5	-0.660698	0.435972	0.000766075	0.00709783
RFWD3	-3.01518	0.794321	0.000757468	0.00703003
BUD31	0.975447	0.281889	0.000771967	0.00714029
ZNF165	-7.69163	21.6604	0.000707827	0.00667446
ELOVL1	-1.33987	0.517901	0.000768807	0.0071171
RP11-30J20.1	-8.12686	21.6481	0.000712354	0.00670265
TMCC1-AS1	-5.20811	1.79621	0.000758928	0.0070406
CARS2	-2.21326	0.628175	0.000778257	0.00718813
TM2D3	-0.887159	0.463617	0.000783887	0.00723519
GLIS3	-8.30325	21.5912	0.000726091	0.00680254
MARS2	-4.24356	1.28038	0.000773114	0.00714786
ST8SIA1	-7.42433	21.729	0.000729245	0.00682622
RP11-728K20.3	-8.60518	21.4133	0.000731833	0.00684751
PPM1L	-8.52583	21.4669	0.000733652	0.00686158
SOX12	-8.42833	21.5801	0.00073694	0.00688938
ASPHD1	-6.81527	2.53627	0.000753388	0.0070041
NCAPD2	-2.98551	0.799055	0.000795816	0.00733287
IFT140	-8.29157	21.7718	0.000741652	0.00692452
DESI2	-1.57647	0.515833	0.000802412	0.00738249
RP11-262H14.3	-5.47746	1.96282	0.000778458	0.00718813
CERCAM	-7.91884	21.4421	0.000744962	0.00695245
RP11-402D21.2	-8.44092	21.2053	0.000746095	0.00695409
MED18	-2.8401	0.793249	0.000802559	0.00738249
RP11-498C9.3	-8.69736	21.1292	0.000749912	0.0069837
PCBP3	-8.0123	21.3354	0.000751589	0.00699334
XPOT	-2.94063	0.827747	0.000809118	0.00743345
PHF12	-4.07043	1.18825	0.000800817	0.00737273
VTRNA2-1	-6.74038	2.56789	0.000767896	0.00711168
PUS7	-3.10294	0.848701	0.000817905	0.00751102
GCAT	-1.8172	0.570927	0.000823536	0.00755318
CALU	-1.12299	0.475324	0.00082842	0.00759158
LRRC59	0.160004	0.335963	0.00083877	0.00767353
PCSK6	-8.15173	21.4484	0.000777166	0.00718228
NDUFB4	1.77306	0.225374	0.000847128	0.00773376
[truncated: 19,802 more rows]

## Sheet: Cluster 2
Gene Name	logMeanExp	logFC	pvals	padj
PPIA	3.44049	0.604222	9.40231e-19	2.0498e-14
RPL28	4.77633	0.354814	3.76701e-16	4.10623e-12
RPS12	4.89536	0.400617	6.11136e-16	4.44113e-12
RPS11	3.61444	0.422552	2.57478e-14	1.12265e-10
RPL37A	3.65208	0.426122	3.5956e-13	1.30646e-09
RPS16	4.30022	0.335412	6.68699e-12	1.82229e-08
RPLP2	4.99706	0.269516	9.07393e-12	2.16445e-08
RPL27	3.66878	0.371318	2.84927e-10	4.43692e-07
RPL9	4.12739	0.353952	3.08686e-10	4.48644e-07
RPS23	4.94953	0.277047	7.33448e-10	9.99369e-07
PPIB	2.4608	0.513372	2.44789e-09	2.96481e-06
RPL37	3.8716	0.329406	5.46901e-09	5.9615e-06
EEF1B2	2.76209	0.476982	1.62133e-08	1.68317e-05
RPS25	4.46262	0.239732	2.31368e-08	2.29275e-05
RPS20	3.91744	0.327245	5.0464e-08	4.78333e-05
UBE2S	-0.0370196	1.18876	6.38782e-08	5.80254e-05
RPS5	4.07925	0.292933	1.00356e-07	8.41488e-05
RPL18	4.37758	0.244742	1.17114e-07	9.45632e-05
NDUFA4	3.07684	0.28931	1.68275e-07	0.000126502
RPSA	3.83593	0.414619	3.0337e-07	0.000200417
TPT1	4.63868	0.254949	4.23554e-07	0.000249565
SNRPG	2.73006	0.392422	4.63973e-07	0.000259361
ATP5G3	2.52549	0.384649	4.80644e-07	0.000261963
RPL7A	3.74199	0.336804	8.66561e-07	0.000429361
RPL30	4.04113	0.256402	1.13593e-06	0.000550319
RPL22	3.27881	0.310863	1.33452e-06	0.000632473
PBK	-2.18227	1.5377	2.15429e-06	0.000999271
SOCS1	1.81798	0.582583	2.59406e-06	0.00115414
RPS8	4.51848	0.280232	2.99395e-06	0.0012598
RPLP0	4.33005	0.231164	2.91225e-06	0.0012598
PSMA3	1.97963	0.415717	3.55097e-06	0.00144294
FAU	4.26658	0.187812	7.07552e-06	0.00265954
RPS24	4.30732	0.214663	8.53266e-06	0.00300033
RPS21	3.21188	0.261071	1.09143e-05	0.00349914
RPL27A	4.96535	0.195049	1.24289e-05	0.00392699
HSP90AA1	3.35149	0.42992	1.46292e-05	0.00436893
SEC11C	2.00141	0.556519	1.45458e-05	0.00436893
UBA52	4.05991	0.171103	1.80614e-05	0.00504817
PSMA7	3.07828	0.297606	2.30701e-05	0.00613356
PRMT1	1.18178	0.494663	2.57013e-05	0.00651527
AURKAIP1	1.31719	0.455918	2.50963e-05	0.00648017
RPL23A	5.01713	0.172039	2.50028e-05	0.00648017
CKS2	0.768191	0.768296	2.86776e-05	0.00710455
CHCHD2	3.74051	0.236051	3.32437e-05	0.00814322
SNRPE	1.83003	0.41906	3.44178e-05	0.00833715
CDK1	0.28678	0.98729	4.21772e-05	0.00957818
PRDX1	3.91297	0.284966	4.00937e-05	0.00939053
RPLP1	6.14383	0.137445	4.09202e-05	0.00939053
LSM2	1.06453	0.517906	4.88882e-05	0.0108565
GAPDH	5.56865	0.220532	5.37106e-05	0.011201
RAC1	1.60196	0.393663	5.42702e-05	0.011201
EXOSC3	-0.589428	0.735826	5.76371e-05	0.0115279
DNAJB9	-0.750423	0.882911	6.143e-05	0.0120652
RPL29	4.10508	0.221667	6.89422e-05	0.013301
FOS	-2.8298	2.32297	8.85465e-05	0.0157767
RPL35	4.31724	0.175572	8.29044e-05	0.0151882
CXorf21	-0.73429	0.889221	9.21794e-05	0.0160768
NME1	0.620242	0.60322	9.65366e-05	0.0165716
RRM2	1.60165	0.925232	9.85217e-05	0.0166502
SNRPF	1.61094	0.403317	9.8033e-05	0.0166502
FARSA	-0.619273	0.739927	0.000105272	0.0173866
GMNN	-0.173607	0.741078	0.000109522	0.0176867
H3F3A	3.52589	0.219393	0.000107699	0.0176537
FOSB	-3.57271	2.51759	0.000127156	0.0199434
NAPA	0.488591	0.520879	0.000117249	0.0185228
ARMC1	-1.52825	0.933742	0.000164068	0.024499
CKS1B	0.964612	0.703636	0.000222023	0.030635
HLA-B	5.55678	0.181508	0.000221531	0.030635
UBE2T	0.130564	0.70108	0.000228478	0.0311806
CYCS	1.66509	0.375914	0.00024057	0.0319797
TIPIN	-1.40498	0.882788	0.000279068	0.0353719
CD70	0.0332644	0.796607	0.000305712	0.0383036
PKMYT1	-1.97165	1.05243	0.000328824	0.0400668
PURA	-1.96623	1.01909	0.000328974	0.0400668
LDHA	3.10034	0.326874	0.000321981	0.0396614
RPS27A	4.93959	0.211435	0.000334675	0.0403107
COX17	1.49222	0.368555	0.000333013	0.0403107
TUBB4B	1.58437	0.600304	0.000346985	0.04115
RPL5	3.35357	0.293137	0.000343548	0.04115
BRI3	-1.24571	0.805638	0.000347305	0.04115
RPS29	4.63111	0.173751	0.000355627	0.041683
MT-ND1	3.7037	0.19357	0.000368437	0.0424989
POLR2F	0.190095	0.524885	0.000383001	0.0433819
POLR3K	0.116748	0.56402	0.000390021	0.0433819
VPS29	1.50231	0.383332	0.000388357	0.0433819
RPS7	3.79384	0.270955	0.000419418	0.045043
RPL11	4.92256	0.14326	0.000451272	0.0468485
CFL1	4.7448	0.145317	0.000463419	0.0476557
ACAT2	0.270665	0.566436	0.000482322	0.0486811
NDUFAB1	1.51105	0.338551	0.00047449	0.0483381
ITGAE	0.0902132	0.604824	0.000490931	0.0493216
TEX30	0.344963	0.544893	0.000510043	0.0500876
ATP5J	2.51091	0.253329	0.000529131	0.0513963
SMC4	1.20061	0.563298	0.000545129	0.052354
MBD2	-2.65612	1.29427	0.000578	0.0540838
SZRD1	-0.521391	0.652003	0.000575762	0.0540838
CDCA3	-1.34148	1.03618	0.000593622	0.0544522
RPL38	3.0437	0.205064	0.00059445	0.0544522
HSBP1	0.528077	0.425938	0.000598044	0.0545521
CHMP5	0.408936	0.470128	0.000611514	0.0550894
SPC25	-0.850741	0.906911	0.000666845	0.0590971
NCK1	-0.915715	0.691778	0.000689449	0.0606499
H2AFZ	3.44703	0.454082	0.000692712	0.0606499
BIRC3	1.3481	0.503679	0.000701883	0.061207
PGP	-0.643631	0.646484	0.000705679	0.0612928
RBM8A	1.72813	0.310326	0.000724032	0.0624833
RPL39	4.61436	0.151179	0.000727368	0.0624833
TNFRSF4	1.64534	0.558243	0.00074156	0.0633991
UBE2C	0.934416	0.876508	0.000788511	0.066372
SLC29A1	-3.65974	1.65781	0.00080995	0.0670062
HNRNPD	0.897919	0.446585	0.000885849	0.0725563
BAZ1A	-0.243471	0.56109	0.000899352	0.0731596
ATP1B3	0.610307	0.463343	0.00090361	0.0732328
SRPK2	0.0292892	0.55918	0.000937283	0.0749859
MRPS6	1.2272	0.405875	0.000939	0.0749859
RPS9	4.56229	0.145852	0.00096172	0.0763774
SRM	0.0939223	0.618566	0.00100154	0.0781056
MRPL51	1.8359	0.285991	0.000972006	0.0765007
LUZP1	-2.96785	1.44958	0.00108995	0.0822213
CENPF	0.372944	0.758827	0.00106018	0.0805327
SIVA1	1.15401	0.445222	0.0011105	0.082911
RPL19	4.7596	0.152885	0.00118744	0.0871627
ATP5B	2.04956	0.313553	0.00122693	0.0894592
RBM25	0.589241	0.448632	0.00125943	0.0907629
SAC3D1	-0.585639	0.650673	0.00126725	0.0907629
FABP5	-0.394305	0.743316	0.00128825	0.0911852
SPDL1	-2.70502	1.18968	0.00130029	0.091444
CDCA8	-1.96694	0.975716	0.00131467	0.0921578
SMURF2	-4.27037	2.16691	0.00140909	0.0969074
RANBP1	2.18357	0.353544	0.00134387	0.0936028
MT-ND3	3.17257	0.217656	0.00136156	0.0945332
NETO2	-3.16873	1.5619	0.0014326	0.0976001
KIAA1524	-1.75925	0.887444	0.00142808	0.0975975
IL13	-1.66473	1.73058	0.00149982	0.1003
IRF4	-1.85164	0.951703	0.00147998	0.0995834
MYBL2	-2.08521	0.920897	0.00150617	0.100416
TAGLN2	1.41747	0.401573	0.0014872	0.0997615
MRPL12	0.0862843	0.514873	0.00153451	0.101453
TBC1D10B	-3.08125	1.43621	0.00164194	0.106853
AURKA	-1.41071	0.923933	0.0016579	0.107131
AURKB	-0.582512	0.824516	0.00167254	0.107131
CYB5B	0.218429	0.491701	0.0016634	0.107131
C2orf49	-2.28379	1.02406	0.00175968	0.110652
GANAB	-1.61784	0.756498	0.00176245	0.110652
CDK4	-0.0298765	0.53938	0.00176059	0.110652
RPL10A	4.0432	0.208421	0.00176975	0.110652
MRPS16	0.0255267	0.472968	0.00184404	0.114536
CD40LG	-0.398922	0.775995	0.00190504	0.117416
CCNA2	-0.958715	0.804472	0.00190621	0.117416
JUNB	1.26156	0.474088	0.00191528	0.11762
RPS2	5.80944	0.159487	0.00192896	0.117796
SUV39H2	-3.03064	1.17864	0.00198341	0.119224
PSMB5	0.686687	0.421182	0.00196829	0.119196
SET	1.37249	0.40887	0.00207285	0.122704
NCAPH	-2.08544	0.952313	0.00210593	0.12375
PMF1	0.875105	0.396004	0.00209331	0.123341
C19orf43	2.04676	0.243735	0.00215856	0.12492
TOP2A	0.407438	0.762395	0.00220438	0.126136
GLRX2	-1.09774	0.665354	0.00222426	0.12694
NSA2	-0.0492896	0.522403	0.00223637	0.127006
FADD	-1.47353	0.743076	0.00224775	0.127281
NKRF	-4.06645	1.93584	0.00242969	0.131346
RPS15A	5.17289	0.157891	0.00232159	0.129115
HSPA8	3.29959	0.244752	0.00231311	0.128972
SYNGR2	0.524483	0.435076	0.00235887	0.130192
GNG5	1.64704	0.298478	0.00235247	0.130168
CDCA4	-0.855823	0.643196	0.00241317	0.131196
COMMD4	-0.376126	0.533016	0.00251656	0.1348
HNRNPAB	-0.10696	0.56148	0.00256901	0.136603
SERP1	1.71817	0.301815	0.00257755	0.136643
BARD1	-1.57208	0.786416	0.00269516	0.141243
TYMS	1.49077	0.564121	0.0026783	0.140698
SLC25A3	1.99345	0.291236	0.00265165	0.139634
ZBED2	-2.32865	1.3858	0.00278945	0.143754
FBXO5	-1.25366	0.797163	0.002752	0.142886
CISD3	-0.187375	0.504476	0.00275281	0.142886
MANF	1.59541	0.373677	0.00280242	0.143754
SRSF11	0.828492	0.396172	0.00285092	0.145557
ATP6V0B	1.31109	0.315898	0.0028649	0.145929
SSNA1	0.760096	0.385449	0.00290017	0.147381
SNAPC5	-1.14678	0.68501	0.00300554	0.151325
CDK2AP2	1.29539	0.3591	0.00306586	0.153309
ATP5D	1.66684	0.289289	0.00308616	0.153686
GNB2L1	4.24214	0.15351	0.00319308	0.157851
IL4I1	-1.65449	0.925939	0.0032632	0.158827
EAF2	-1.78887	0.794154	0.00330827	0.159565
RPL4	3.54608	0.209549	0.00329541	0.159523
TUBA1C	0.284055	0.530563	0.00338013	0.161956
SUGT1	-0.206681	0.496874	0.00342281	0.162927
SOD1	2.89312	0.206699	0.00343253	0.163034
U2AF1	2.0343	0.28257	0.00356873	0.168768
MAD2L1BP	-1.6631	0.750622	0.00363861	0.170528
RPL6	3.64104	0.217955	0.0036184	0.170377
SRA1	0.213097	0.43328	0.00363284	0.170528
NACA	3.62806	0.159468	0.00365884	0.170715
PROSC	-1.44309	0.697918	0.00372094	0.171502
CCL3	-2.62168	1.28475	0.00393892	0.176801
PARPBP	-2.69799	1.0058	0.00392029	0.176801
RPL12	4.45408	0.154086	0.00388181	0.176675
H2AFX	-0.756534	0.647598	0.00397431	0.177543
KLHL28	-2.73577	1.19899	0.00402709	0.178083
SEC61B	3.12347	0.198737	0.00394134	0.176801
THAP7	-1.42605	0.71481	0.00399936	0.177543
MKKS	-0.887436	0.623635	0.00408755	0.180025
BLVRB	-1.67226	0.763344	0.00414168	0.181311
MRPL27	0.551899	0.390634	0.00415996	0.181746
FOXM1	-3.12827	1.13453	0.00430979	0.185321
HLA-A	5.96984	0.123245	0.00427957	0.184713
EIF4A1	3.05123	0.212588	0.00425375	0.184366
HSPE1	1.56167	0.369419	0.00442681	0.189605
SNRPB	2.13933	0.315806	0.00444219	0.18989
RPL13A	5.28096	0.163873	0.00448872	0.19113
DYNLL1	2.96216	0.217575	0.00446136	0.190337
RPS3	5.20287	0.121488	0.00451	0.191289
DDX39A	1.20069	0.382914	0.00465866	0.196069
SFT2D1	0.516758	0.414727	0.00469861	0.196989
PFN1	5.92626	0.118426	0.00482565	0.200388
CENPM	0.267562	0.556328	0.00484016	0.200574
CXCR4	1.42414	0.420218	0.00484852	0.200574
C2orf69	-3.28061	1.26445	0.00494801	0.202386
NDC80	-0.893725	0.636989	0.00489957	0.200781
RPS18	5.53608	0.145828	0.00488278	0.200781
TGIF2	-3.2762	1.31242	0.00507419	0.206767
TMEM106C	-0.0547884	0.516152	0.00498478	0.203508
TRAIP	-3.88133	1.47657	0.00521096	0.209602
OXA1L	-0.243777	0.521233	0.005178	0.208661
PKM	3.37899	0.253478	0.00517148	0.208661
SMIM7	-0.731239	0.556136	0.00526428	0.210586
ARPC2	3.71018	0.133833	0.00522796	0.209898
RPS4X	4.92112	0.136523	0.00530248	0.211333
DSCC1	-2.3131	0.881155	0.00564212	0.220147
TUBG1	-0.833651	0.569478	0.00570728	0.221146
RPL32	4.93501	0.124023	0.00571098	0.221146
CENPA	-1.34142	0.816163	0.00609498	0.232302
NUF2	-1.14706	0.747602	0.00617344	0.233556
RPL36AL	3.64913	0.15604	0.00613568	0.233038
MIR181A1HG	-1.70887	0.784175	0.00627152	0.235328
CHORDC1	-1.13412	0.633967	0.00626314	0.235328
GTSE1	-1.22756	0.734765	0.00631253	0.23646
ASF1B	-0.593164	0.601131	0.00637541	0.238365
TIMM10	-0.401349	0.491233	0.00645379	0.239596
UTP11L	-0.468545	0.488454	0.00655392	0.241763
RAD51	-1.01976	0.6495	0.00661284	0.242664
MBOAT7	-2.3659	0.903741	0.00663834	0.242823
VKORC1	-0.481368	0.514866	0.00665619	0.243064
BTG3	-0.732005	0.575814	0.00669121	0.243064
CCT7	0.873335	0.358984	0.00686339	0.245633
TOMM5	-1.26409	0.633488	0.00690173	0.245857
NUSAP1	0.649048	0.580945	0.00708845	0.250869
AGL	-3.71599	1.54076	0.00726644	0.254279
PLK1	-1.57786	0.931861	0.00724911	0.254279
DCTPP1	-0.00297389	0.454707	0.00733933	0.256008
NUCKS1	1.21507	0.37681	0.00745624	0.25967
CMC2	-0.628581	0.502765	0.00755906	0.261165
LSM10	-0.339602	0.451074	0.00767336	0.263083
SUB1	3.61107	0.191297	0.00771268	0.263136
EMC6	0.347784	0.376957	0.00769903	0.263083
RAD51D	-2.88644	1.01486	0.00780778	0.265136
ASPM	-1.24906	0.819329	0.00780439	0.265136
NAB1	-4.49917	1.76117	0.00789789	0.266487
PPP6C	-0.701899	0.531556	0.0079098	0.266487
ANP32A	1.29414	0.306611	0.00789422	0.266487
SBF1	-4.02717	1.66261	0.00812645	0.2713
FAM96B	1.33939	0.278804	0.00803059	0.269346
WDR33	-0.506718	0.474879	0.00829092	0.273864
TCERG1	-1.35776	0.627317	0.00842804	0.276717
ABCA2	-5.22479	2.35824	0.00859901	0.279637
MAGOHB	-0.416105	0.484158	0.00840609	0.276634
CDCA2	-2.01488	0.821101	0.00855445	0.279161
SNX10	-0.276662	0.441691	0.00850136	0.278286
SDF2L1	1.08163	0.372955	0.00868513	0.280927
DUSP2	-2.11273	1.27512	0.00888718	0.283369
C12orf57	1.46636	0.320101	0.00872893	0.281092
ATAD2	-1.02726	0.609809	0.00891057	0.283369
C10orf10	-5.61931	3.08199	0.00914618	0.285668
EGR1	-4.85729	2.53034	0.00912185	0.285668
GZMB	0.16531	0.616537	0.00894772	0.283369
SELK	1.75719	0.303831	0.00895562	0.283369
VPS45	-2.43747	0.847245	0.00903866	0.284757
PAICS	-0.908205	0.564891	0.00911985	0.285668
YWHAB	2.44882	0.204802	0.00911519	0.285668
C1orf112	-2.87397	0.943126	0.00925677	0.287474
CD320	-0.689757	0.528626	0.00922995	0.28746
ADRM1	1.40288	0.294425	0.00925599	0.287474
NDUFB10	1.4639	0.271714	0.00932627	0.288024
DUSP1	-3.22336	1.28859	0.00947382	0.289811
GPX4	2.8081	0.246897	0.00940755	0.289422
HSP90B1	2.03258	0.309166	0.00944817	0.289811
GAS2	-6.48371	24.723	0.00984132	0.297162
HYI	-1.79888	0.781218	0.00955656	0.291284
RPL18A	4.97844	0.122493	0.00947825	0.289811
DNAJC21	-1.53264	0.658336	0.00958238	0.291284
PSMB1	2.76224	0.176806	0.00960248	0.291284
C9orf40	-3.11334	1.08286	0.0100822	0.302342
RAN	2.89998	0.257012	0.0100062	0.300572
DRG1	-0.559535	0.472911	0.0100054	0.300572
CERS6	-3.80557	1.4191	0.0102015	0.30466
ISOC2	-1.01198	0.528985	0.010195	0.30466
TOP1	-0.44917	0.472645	0.0102712	0.305001
GTF2A2	1.37799	0.272085	0.0102498	0.305001
SLTM	0.407657	0.369424	0.0103108	0.305001
HN1	1.62615	0.298715	0.0103577	0.305356
MRPL41	1.16443	0.288355	0.0103393	0.305356
SSR3	1.00058	0.323736	0.0104328	0.306943
HSP90AB1	2.4756	0.278445	0.0104684	0.307124
SCD	-5.4556	2.51966	0.0107904	0.313751
WBP4	-0.882302	0.54973	0.0106457	0.310692
ZBED6CL	-5.09453	3.03777	0.0109448	0.315202
IFNG	-2.30452	1.54017	0.0108195	0.314081
RPL24	3.6812	0.142386	0.010868	0.314469
PHB2	0.213819	0.404193	0.0108905	0.314469
NSMCE4A	-0.377922	0.422267	0.010996	0.316257
TMBIM6	2.87036	0.190157	0.0111774	0.319386
TAF1B	-2.15265	0.816474	0.0113331	0.322971
SLC9A1	-5.56008	2.80954	0.0116333	0.326942
ZNF771	-4.15367	1.63445	0.0116674	0.326942
GLS	-2.74137	0.981764	0.0115767	0.326241
HIST1H4C	3.61285	0.544041	0.0115472	0.326241
HIRIP3	-0.635069	0.52325	0.0114955	0.325831
OASL	-3.4471	1.56269	0.0119345	0.330304
PHB	0.825365	0.336867	0.0117662	0.328026
DNAJA1	1.61109	0.276404	0.0117235	0.327665
KIAA0430	-3.5442	1.31086	0.0120734	0.33318
KIAA0101	1.45052	0.476526	0.0119699	0.330744
ATG3	-0.242439	0.432277	0.0121047	0.333622
CLSPN	-0.218609	0.514707	0.0124875	0.341582
SSFA2	-4.40617	1.60823	0.0127957	0.34482
ZNF524	-1.28862	0.598941	0.0126757	0.343711
RAD54L2	-4.02051	1.45817	0.0127922	0.34482
KIAA0020	-1.46811	0.635449	0.0128904	0.346088
RAD51C	-0.0133528	0.423986	0.0131774	0.350387
MELK	-1.8965	0.709123	0.0133098	0.352144
DIAPH3	-2.88288	0.939685	0.0134137	0.353606
PHLDA2	-3.91633	1.69904	0.0135763	0.355314
UBE2M	-2.67621	0.924139	0.0134751	0.353941
KRR1	-0.550894	0.440575	0.0135101	0.354432
ARPC3	3.51856	0.123445	0.0134652	0.353941
MFAP3	-5.7838	3.48485	0.0139496	0.361183
CDV3	-1.05152	0.539037	0.0136196	0.356022
AHI1	-0.959573	0.562038	0.0137646	0.358094
RPS13	4.45552	0.127336	0.0136881	0.356956
SF3B5	1.4901	0.266839	0.0139399	0.361183
MKI67	0.929363	0.530407	0.0142642	0.365555
C19orf66	-0.753932	0.530651	0.0145127	0.369202
PDIA4	0.0866607	0.40237	0.0145312	0.369202
SRSF3	2.40589	0.208097	0.0145181	0.369202
C19orf53	1.64481	0.249099	0.014565	0.369202
SPCS3	0.970824	0.306859	0.0145661	0.369202
MESDC2	0.676919	0.338925	0.0147373	0.371411
DCTN6	-0.763858	0.48818	0.0147876	0.371411
PRC1	-1.55023	0.673031	0.0148524	0.371753
CCDC137	-1.83119	0.684411	0.0148711	0.371795
SDC4	-3.20699	1.22181	0.015105	0.373003
SKA1	-3.38086	1.06829	0.0150669	0.373003
KAT7	-2.99623	1.02385	0.0151248	0.373003
MT1X	0.0568439	0.416363	0.0150057	0.373003
PSMB3	2.80513	0.17495	0.0149894	0.373003
SAT1	1.0736	0.404287	0.0151574	0.373147
RAB35	-1.987	0.729153	0.0151938	0.373372
TNFRSF12A	-4.32917	1.74564	0.0154129	0.3746
COPZ2	-4.85435	1.90684	0.0155089	0.374811
ATAD5	-1.28879	0.573887	0.015393	0.374535
RPL23	2.69286	0.23187	0.0154381	0.374764
NDUFV2	1.97536	0.230858	0.0153099	0.374418
PREB	-1.0256	0.536763	0.0155725	0.374935
MRPL18	0.484519	0.328657	0.0155863	0.374935
CDKN1A	-2.15708	0.962634	0.0159103	0.378668
PSMB4	0.733877	0.326744	0.0157652	0.37769
PSMA5	1.81353	0.239805	0.0158794	0.378345
PNP	-1.22911	0.522888	0.0162128	0.383455
CERK	-3.32804	1.12457	0.0163799	0.38516
LUC7L	-2.33663	0.772112	0.0164973	0.386113
SLFN11	-3.76374	1.1269	0.0166932	0.388984
CAMK1	-1.99058	0.711352	0.0168078	0.389447
FAM69A	-2.83557	0.884316	0.0168792	0.390642
SAP30L	-4.45853	1.64868	0.0169951	0.390801
MIS12	-2.29129	0.791651	0.0170571	0.391434
COX7B	2.4972	0.165592	0.0169307	0.390801
ECI1	-2.30496	0.746843	0.0171249	0.391753
SPICE1	-4.96809	1.84969	0.0174207	0.393934
PSME2	3.54421	0.166922	0.0170846	0.391652
MSMO1	-2.08747	0.738514	0.0172968	0.39239
DPY30	0.809347	0.299913	0.0172126	0.392219
CALR	2.15958	0.252422	0.0171674	0.392219
UMPS	-1.31951	0.55372	0.0173533	0.393263
ANKRD32	-1.69123	0.617177	0.0174276	0.393934
HSPD1	1.30254	0.334003	0.017501	0.393934
POLR2H	-0.0639425	0.399258	0.0175179	0.393934
STRA13	-0.131023	0.407886	0.0178165	0.395907
HDGF	-1.02652	0.483672	0.0178228	0.395907
CTDNEP1	-1.28593	0.537286	0.0179104	0.396411
NDUFS6	1.54504	0.248909	0.0179742	0.39742
KIF15	-2.64575	0.835545	0.0181292	0.398965
GPR55	-4.62363	1.9666	0.0183522	0.401702
DTYMK	0.19835	0.402839	0.0181864	0.399679
LCMT2	-4.68066	1.73352	0.0184597	0.402842
MCTS1	0.0451574	0.358896	0.0182365	0.399973
CENPN	-0.929578	0.528737	0.0185973	0.40463
ZDHHC9	-6.43192	24.4574	0.0191677	0.410487
C1QBP	1.2988	0.284067	0.0186704	0.405412
SSR4	2.49753	0.18915	0.0186344	0.405034
BTG2	-1.41109	0.707407	0.0189209	0.40841
CD3D	4.08924	0.129788	0.0188871	0.408085
ZFX	-2.71548	0.865249	0.0192308	0.411434
C11orf1	-2.76421	0.8724	0.0192705	0.411475
PDRG1	-2.43457	0.806759	0.0194784	0.415102
PREX1	-2.88469	0.994167	0.0197321	0.418871
ERGIC2	-0.684213	0.442033	0.0196525	0.417899
WDR37	-4.255	1.69667	0.0199522	0.42231
NUDT5	0.871141	0.298378	0.019845	0.420858
CLK2	-4.42035	1.54576	0.0200784	0.423539
EDF1	2.61327	0.172723	0.0199231	0.422103
SRF	-4.44599	1.62567	0.0203204	0.425722
FAM89B	-1.78552	0.659697	0.0201667	0.423845
MIF	0.675743	0.31679	0.0201223	0.423539
DHFR	-0.115765	0.41521	0.0202371	0.424629
SERTAD3	-3.11008	1.04191	0.0207733	0.431915
NFKBIE	-1.69639	0.649727	0.0207436	0.431915
PA2G4	1.8056	0.251418	0.0207587	0.431915
CASC5	-1.96549	0.721587	0.0208974	0.433065
RPE	-2.6647	0.794068	0.0210546	0.435083
DESI1	-0.423339	0.411444	0.0210246	0.434989
BUB1B	-3.22898	1.04044	0.0214778	0.44111
PGLS	0.108589	0.357131	0.0216441	0.442648
GNB2	0.598994	0.316745	0.0216937	0.443231
GLA	-1.62492	0.583932	0.0218229	0.444637
NUDT21	0.0836437	0.368317	0.0218183	0.444637
PIAS4	-3.09866	0.947938	0.0219835	0.446241
OGFOD3	-2.47005	0.775837	0.0219768	0.446241
MDH1	1.76691	0.212597	0.0219675	0.446241
C19orf24	-0.325078	0.402317	0.0220701	0.446576
CLK1	-1.62957	0.651247	0.0222323	0.448369
CDKN3	-0.197082	0.535557	0.0223233	0.448958
GADD45GIP1	1.11295	0.282444	0.0222592	0.448496
HINT1	4.08562	0.101969	0.0222153	0.448369
TMX3	-2.63869	0.767591	0.0223822	0.449728
CEBPG	-1.4193	0.56198	0.0226206	0.452995
LIN52	-3.57863	1.02378	0.0226873	0.453351
ATP5F1	1.71337	0.224451	0.0224965	0.451193
RPS6KA5	-1.28863	0.567707	0.0226279	0.452995
ARID1A	-2.08997	0.697626	0.022937	0.456356
AC145212.1	-4.3425	1.6214	0.0232094	0.458322
BBS7	-3.32439	1.10546	0.0231345	0.457257
ATP5S	-2.2508	0.730192	0.0231114	0.457215
FAM111A	-0.808939	0.501346	0.0230475	0.457215
RIT1	-1.9669	0.689307	0.0233673	0.459361
AARSD1	-3.83595	1.1586	0.0235111	0.460526
RPAIN	-0.128149	0.374114	0.0233226	0.459232
AC010642.1	-1.14751	0.508879	0.0234519	0.460193
JPX	-2.05045	0.64393	0.0235788	0.461437
FTSJ2	-1.71468	0.575537	0.0238774	0.466026
C12orf65	-1.1584	0.517282	0.0239203	0.466029
TMEM60	-0.836591	0.479523	0.0239957	0.466248
FDX1	-0.0957777	0.383498	0.0240953	0.46735
SNX1	-0.990334	0.465719	0.0241833	0.468562
FUNDC2	-0.63493	0.427294	0.024335	0.468755
NFKBIB	-1.49049	0.579181	0.0244261	0.470004
RP11-61A14.3	-5.59093	2.41201	0.0247574	0.475538
RSRC2	0.103836	0.361148	0.0247036	0.474923
TAF10	-1.66062	0.583081	0.0249334	0.476532
CBY1	-4.48127	1.52375	0.0251303	0.478485
SGOL2	-1.11682	0.541356	0.0250972	0.478272
HSPH1	-1.38578	0.534013	0.0251998	0.478973
SFPQ	0.512757	0.343981	0.0252286	0.479102
TTF2	-1.95824	0.635888	0.025372	0.480986
COX5A	2.40596	0.190797	0.025508	0.48184
CRNKL1	-1.98164	0.660443	0.0257084	0.482878
PARP14	-0.537973	0.46949	0.0257098	0.482878
ILF2	1.35051	0.246878	0.025656	0.482878
YIF1B	-1.02191	0.473415	0.0257556	0.482878
PGS1	-1.94037	0.62862	0.0258439	0.483119
CBX5	-0.232079	0.409763	0.0258174	0.483119
SLC35B1	-0.577572	0.413177	0.0260985	0.484642
FBXL6	-3.75051	1.16622	0.026301	0.48469
CYB5A	0.377609	0.324149	0.0260474	0.484642
PSMC3	1.36242	0.264153	0.026133	0.484642
ERCC1	-0.757462	0.433819	0.0262596	0.48469
TTI2	-2.79285	0.818841	0.0264104	0.485395
TTC9C	-1.55074	0.596383	0.0265692	0.487571
CCDC43	-1.96111	0.646324	0.0266439	0.487801
CEP57	-0.597461	0.416552	0.026597	0.487671
ATP5O	2.35777	0.170968	0.0267076	0.488467
CLP1	-2.425	0.772053	0.0271924	0.494018
HSD17B10	0.893473	0.257875	0.0270373	0.492019
ARHGEF37	-5.77722	2.25655	0.0279165	0.50153
SRGN	2.68667	0.236988	0.0276063	0.499042
CSE1L	-1.64483	0.562316	0.0278406	0.501241
MRPL17	-1.07754	0.492522	0.0279503	0.50153
PSMB2	1.95871	0.208805	0.0278429	0.501241
ACBD3	-3.00849	0.897917	0.028131	0.503104
RPL13	5.39482	0.106921	0.0280291	0.502105
CDC7	-3.47199	1.06273	0.0282604	0.503765
PSMD11	0.735197	0.307639	0.0280985	0.502936
MESP1	-6.21003	2.42248	0.0285823	0.507016
RPL7L1	-0.400024	0.395328	0.0284676	0.506103
CKAP2L	-1.58419	0.628873	0.0285306	0.506511
LYAR	-1.17908	0.511965	0.028667	0.507693
HERC3	-4.26083	1.41298	0.0290667	0.510622
RPL8	4.49378	0.0988732	0.0287978	0.509181
LRRC28	-2.57825	0.759623	0.0289571	0.510622
SNRPD1	1.88946	0.240793	0.0292066	0.511111
IFIT5	-3.56719	1.10865	0.0296032	0.512612
HIVEP3	-3.00661	0.86833	0.0296649	0.512866
RNF19A	-2.09115	0.671495	0.029556	0.512561
SMARCB1	0.2765	0.311114	0.0294929	0.51233
ESD	0.601983	0.308744	0.0296288	0.512649
GGCX	-2.22118	0.651743	0.0297706	0.513473
ARHGAP11B	-2.11526	0.631548	0.0298515	0.51376
ARHGEF2	-2.42913	0.762385	0.0301285	0.516784
SSBP1	1.724	0.209719	0.0299557	0.515035
COA4	-0.509597	0.393816	0.0300768	0.516302
HSF2	-3.25836	0.915694	0.0302826	0.517391
CLK4	-2.40957	0.814189	0.0303891	0.51806
ANAPC11	1.10998	0.276299	0.0304168	0.51806
EEF1A1	5.54438	0.115859	0.0305113	0.518454
ZNF445	-4.94781	1.8209	0.0310114	0.524092
MYL6	4.66018	0.0889681	0.0305817	0.518859
CSF1	-3.86039	1.31685	0.0310763	0.524445
PPCDC	-1.92301	0.646794	0.031248	0.524836
POLR2G	0.60331	0.272941	0.0311044	0.524445
ZSCAN9	-5.71577	2.22338	0.0317983	0.528969
SNRNP70	0.295871	0.311805	0.0316708	0.528969
ENY2	1.12742	0.260175	0.0317238	0.528969
SNRPC	1.04025	0.250771	0.031721	0.528969
TYW3	-1.45839	0.504464	0.0320449	0.531668
WDR26	-3.27312	0.870727	0.0321069	0.531887
GSTA4	-5.19321	1.81547	0.0325431	0.537072
OVCH1-AS1	-6.40631	3.58492	0.0331956	0.542095
MLLT4	-1.66545	0.572171	0.0327813	0.53937
NEIL3	-3.07993	0.972755	0.0329256	0.539824
SMIM4	-1.69637	0.539421	0.0329606	0.539876
TNFRSF9	-5.43992	2.33684	0.0333943	0.542496
CKAP2	-1.53709	0.598102	0.0332358	0.542257
EMC9	-1.5753	0.535807	0.0334874	0.543603
PELO	-2.35145	0.760021	0.0339616	0.549562
EXOSC4	-1.59089	0.52451	0.0339526	0.549562
HLA-C	4.76443	0.101235	0.0341318	0.549562
DTWD1	-2.90931	0.856991	0.0344974	0.553405
BTRC	-3.11487	0.907637	0.0346726	0.555399
KIAA1279	-2.72677	0.743159	0.0348177	0.556089
SMG7	-3.24494	1.00783	0.0349787	0.557027
KNSTRN	-1.97059	0.671535	0.0349037	0.556596
RELB	-0.679359	0.43814	0.0350453	0.557681
RAP2C	-3.15041	0.967305	0.0356942	0.564011
NSUN6	-3.48098	1.05679	0.0359027	0.565954
ABHD4	-4.94502	1.88945	0.0361802	0.567343
RAB11B	-0.31654	0.367845	0.0359332	0.566027
EED	-0.427397	0.410337	0.0359805	0.566362
SNHG8	-0.41481	0.384003	0.0360735	0.567006
CASD1	-4.77955	2.06274	0.0364958	0.569297
CSTF2	-1.83012	0.565749	0.036199	0.567343
HLA-F	0.69354	0.277861	0.0364486	0.569297
TREML2	-5.87201	3.2861	0.0371094	0.575358
PSME3	-1.26195	0.488946	0.0365816	0.569655
OST4	3.18097	0.129286	0.0365065	0.569297
AFMID	-4.97848	2.1162	0.0371964	0.575528
TRAPPC4	0.229462	0.314962	0.037227	0.575593
NDUFB11	2.11278	0.17589	0.0371495	0.575358
CDC27	-1.72681	0.53238	0.037324	0.576188
TCP11L1	-4.29085	1.29344	0.0376394	0.578685
NOP16	-1.51975	0.537685	0.0374114	0.576399
SLC31A1	-3.78436	1.20002	0.0379362	0.5812
MAX	-0.124408	0.331141	0.0376968	0.57916
RABL3	-2.94176	0.770789	0.0379195	0.5812
FAH	-0.976358	0.456356	0.0378696	0.580995
MPDU1	-0.331589	0.371034	0.0381066	0.582991
SUMO2	2.91331	0.141209	0.0383314	0.584987
SLA	-1.65756	0.568384	0.0384405	0.586043
REEP5	1.15573	0.248775	0.0385219	0.586873
NOP10	2.06944	0.175444	0.0386603	0.587339
CISD2	0.596898	0.282553	0.0386518	0.587339
TMEM237	-2.44342	0.671395	0.0393796	0.595363
CDKN1B	-1.23957	0.493517	0.0394399	0.595862
MED21	-2.1288	0.610339	0.0394833	0.596105
RAB9A	-0.549351	0.487764	0.0397138	0.59882
MT-CO2	6.00341	0.103543	0.039797	0.599355
ZNF259	-1.46153	0.480103	0.0398816	0.599355
AIM1	-3.80631	1.13549	0.0403748	0.603273
ADIPOR1	-0.528669	0.373281	0.0402353	0.602452
SPATA5L1	-4.32018	1.31393	0.040649	0.604082
ZNF217	-3.47578	0.99103	0.0404976	0.603273
HIST1H2AL	-6.55508	3.74455	0.0409752	0.606428
RPS28	4.55407	0.0999863	0.0403005	0.603014
CIITA	-3.53074	1.04349	0.0407035	0.604096
STAM	-2.43555	0.710311	0.0410333	0.606428
CACYBP	2.08718	0.24309	0.0410572	0.606428
BAG4	-3.17774	0.824925	0.0413443	0.607548
ARAP1	-5.31047	2.39596	0.0416231	0.608602
TM9SF3	-2.2145	0.647869	0.041356	0.607548
SLC41A3	-3.87834	1.09806	0.0414664	0.607999
NHP2	0.880313	0.285053	0.0413	0.607548
SUMO3	0.780024	0.274688	0.0414718	0.607999
ARID3B	-3.86945	1.08116	0.0418311	0.609442
ANAPC2	-2.51065	0.732213	0.0417541	0.609316
GNAI2	0.247919	0.311459	0.0418483	0.609442
TUBGCP5	-3.65318	0.961167	0.0422394	0.612301
ITM2C	-0.72319	0.448822	0.0420074	0.610943
NGDN	-0.796364	0.408026	0.0420803	0.611187
RPS6	4.87058	0.132004	0.0420651	0.611187
ROCK2	-4.53547	1.3624	0.0423469	0.612465
PMAIP1	-1.19653	0.531797	0.0424821	0.61294
ATP2B4	-2.87619	0.848477	0.0427927	0.61498
ATAD3B	-2.96356	0.78604	0.0429295	0.615728
FBL	0.504699	0.290543	0.0428917	0.615706
MT-ND6	-0.846	0.466237	0.0432817	0.619963
NUBP2	-0.657778	0.373944	0.0433493	0.620383
TMEM39A	-3.06698	0.853956	0.0436658	0.62147
UBE2V2	0.520289	0.275387	0.043494	0.620558
HLA-DQA2	-0.0801252	0.50502	0.0437004	0.62147
MMACHC	-6.52772	3.73715	0.0442494	0.625475
SNRPD3	0.884647	0.2623	0.044067	0.624646
F8	-5.81075	2.41662	0.0446105	0.629485
SCLY	-3.08504	0.797212	0.0442977	0.625475
SLC25A10-1	-3.1295	0.800215	0.0447398	0.630901
PRPF40A	0.495045	0.287363	0.0449479	0.631385
SERTAD2	-2.87132	0.839498	0.0451588	0.632716
RP11-91G21.1	-6.18771	2.48652	0.0457028	0.637063
ACOT8	-1.27	0.49279	0.0452512	0.633512
PDXK	-1.56832	0.509179	0.045393	0.634366
NUTF2	0.497613	0.274074	0.0454861	0.635261
PSMA4	2.35801	0.157898	0.045383	0.634366
C3orf17	-2.52093	0.706889	0.0458834	0.637136
FNDC3B	-4.2827	1.29024	0.0461017	0.637716
PARD6A	-2.41692	0.657466	0.0460809	0.637716
IPO5	-2.6034	0.683102	0.0463488	0.639052
COMMD9	-1.67154	0.528216	0.0464575	0.639052
ERAL1	-1.06318	0.420116	0.046503	0.639226
NDUFB9	1.6013	0.203697	0.0464033	0.639052
RINT1	-3.10733	0.832552	0.0469157	0.642044
TMEM38B	-3.6044	1.02773	0.0469901	0.642044
CD74	5.67087	0.229129	0.0469982	0.642044
RPL36	4.10566	0.10465	0.0470148	0.642044
PPP2R5D	-3.12398	0.925529	0.0474557	0.642997
IFI16	1.80624	0.21413	0.0471432	0.642044
CCNB1	-0.35675	0.52605	0.0474494	0.642997
HLA-DMA	0.990615	0.365352	0.0474424	0.642997
PTPLA	-3.33057	0.88898	0.0477706	0.64446
FANCI	-2.26069	0.581847	0.0476917	0.644385
HAT1	0.053941	0.322685	0.0475931	0.643658
EMC2	-1.42612	0.498809	0.0478528	0.64491
TFB1M	-2.32784	0.627231	0.0480291	0.64491
TXN	4.47899	0.125707	0.04795	0.64491
MBNL2	-4.34009	1.27429	0.048341	0.64491
TNIP2	-0.83006	0.406161	0.048218	0.64491
UTP6	-1.2085	0.451034	0.0483098	0.64491
PTGER4	-1.74573	0.575278	0.0483593	0.64491
HIGD1A	0.228172	0.309787	0.0483004	0.64491
GNGT2	-3.45296	0.875921	0.0484822	0.64491
MRPL43	-0.582466	0.377843	0.0484833	0.64491
NUDT16L1	-0.585446	0.375226	0.048514	0.64491
TAF5L	-5.26705	1.78777	0.0489506	0.645206
NR2F6	-4.02586	1.2105	0.0488131	0.645031
CENPH	-0.998601	0.429114	0.048674	0.644987
AUNIP	-5.07082	1.4442	0.0491004	0.645677
PLA2G16	-4.35991	1.40222	0.0495214	0.648808
ABHD17A	-1.91792	0.572693	0.0495569	0.648883
SSX2IP	-4.58562	1.43078	0.0500641	0.64991
TADA2A	-2.77672	0.774008	0.0499218	0.64991
FANCD2	-2.59651	0.647072	0.0498964	0.64991
PACSIN3	-5.70381	2.25528	0.0505147	0.651008
C16orf72	-4.10785	1.37912	0.0503877	0.651008
IRF7	-0.56264	0.428766	0.0502357	0.650406
FOSL1	-8.09484	23.4084	0.0514064	0.652811
MIR155HG	-3.59292	1.11399	0.0510072	0.652587
SMCO4	-1.44377	0.537362	0.0509015	0.652587
AIP	0.850914	0.258538	0.0509038	0.652587
CSF2	-2.11111	1.55	0.0513731	0.652811
DET1	-5.4597	2.15279	0.0518781	0.655308
IWS1	-1.56628	0.493741	0.0515038	0.652811
CLEC2D	0.515534	0.288026	0.0514225	0.652811
EEF1E1	-0.0446644	0.306481	0.0516895	0.654316
TK1	0.902637	0.380224	0.0518812	0.655308
CARHSP1	1.26144	0.263325	0.0523116	0.659216
NABP2	-0.602938	0.37273	0.0529009	0.665105
CENPI	-4.91459	1.36161	0.0531758	0.666074
CTD-3195I5.1	-5.80428	2.30387	0.0534316	0.666601
PFDN6	-0.0454008	0.312865	0.0530869	0.666074
PUS3	-3.13843	0.802293	0.0532394	0.666074
KRIT1	-2.55915	0.667303	0.053292	0.666074
KANSL1	-2.94104	0.80502	0.0536196	0.667215
TANK	1.02317	0.258195	0.0535175	0.667087
DLEU1	-2.53861	0.680239	0.0536933	0.667318
MRPL55	-0.118318	0.311297	0.0536878	0.667318
CTNNAL1	-1.01379	0.431468	0.0537564	0.667318
RP11-634H22.1	-6.78134	3.58455	0.0544198	0.672948
PPP1CA	2.6073	0.143183	0.0538288	0.667318
OIP5	-2.33405	0.589385	0.0543936	0.672948
ZNF232	-4.09569	1.29205	0.0546354	0.674255
ZNF85	-4.25528	1.1721	0.0545928	0.674255
TIGIT	-2.89878	1.04964	0.0546802	0.674255
KIF4A	-2.83046	0.746524	0.0545349	0.673988
GPATCH2	-2.87242	0.695919	0.0549812	0.675987
ATF5	-2.5421	0.747787	0.0553452	0.677474
CCDC28B	-0.966335	0.423665	0.0552267	0.677164
CENPW	-0.0508282	0.376392	0.0554936	0.678528
KIF11	-2.43525	0.641247	0.0558219	0.680634
ARPP19	-0.0475978	0.303851	0.0558919	0.681106
DNMT1	0.678542	0.297726	0.0562137	0.682738
RP11-500C11.3	-2.97965	0.832741	0.0565286	0.684568
F11R	-6.85641	24.0375	0.057188	0.690341
TMEM203	-1.83697	0.508153	0.0564558	0.684568
NCALD	-0.971499	0.40481	0.0565331	0.684568
LINC00324	-2.88474	0.865984	0.0567627	0.686347
PHLDB2	-5.56133	1.82103	0.0573878	0.691295
HAUS1	-0.0105248	0.305579	0.0574256	0.691295
POLR2I	0.196039	0.299895	0.0573977	0.691295
CALM1	3.35277	0.13403	0.0573253	0.691232
ZDHHC24	-1.04347	0.402005	0.0576622	0.692996
SMC2	0.384214	0.319906	0.0578825	0.694494
CDC123	0.642141	0.237975	0.0583344	0.698379
SAR1B	-0.262349	0.310914	0.0585091	0.699102
GAD1	-4.20021	1.39278	0.0590258	0.7015
GALNT7	-3.83489	1.18015	0.059314	0.70261
IPO7	-2.8719	0.700608	0.0591017	0.7015
NHP2L1	1.63873	0.198028	0.0590253	0.7015
PSMD12	-0.423717	0.333186	0.0591099	0.7015
MRPL23	1.20788	0.214518	0.0590931	0.7015
APOBEC3B	-2.82265	0.843499	0.0594688	0.702699
MTRNR2L8	-3.70135	1.01879	0.059398	0.70261
FKBP4	-1.78186	0.517638	0.059429	0.70261
RPL26	4.50954	0.097898	0.0593434	0.70261
SCPEP1	-1.04173	0.445137	0.0595695	0.703169
RELT	-4.71316	1.50499	0.0599021	0.704369
MEPCE	-3.99829	1.01899	0.0598883	0.704369
NTRK2	-3.60115	1.05177	0.0600797	0.70571
FAM58A	-1.39407	0.450122	0.0599332	0.704369
METTL1	-3.70235	0.986112	0.0603571	0.707443
SMC1A	-0.666265	0.381646	0.0605599	0.708691
CCDC124	-0.457476	0.346028	0.0606389	0.708691
ING5	-3.68669	0.928343	0.0608089	0.710067
EIF4E2	-0.0505466	0.294167	0.0609029	0.710467
IL15RA	-3.45851	0.963632	0.0612275	0.711905
RP11-445H22.3	-5.95521	3.19538	0.0618708	0.714965
NFE2L2	-0.598522	0.364563	0.0614623	0.712734
RP4-610C12.3	-5.1522	1.65224	0.062005	0.714965
ZKSCAN8	-5.52245	1.91969	0.0620546	0.714965
C17orf85	-1.91704	0.511529	0.0620156	0.714965
NUP153	-3.38583	0.863686	0.0622186	0.714965
EIF4G3	-3.63401	0.96736	0.0624249	0.715147
SUPV3L1	-2.1663	0.62187	0.0624109	0.715147
RGS19	0.206359	0.291265	0.0621646	0.714965
MTFR2	-2.27745	0.596474	0.0624827	0.715434
SS18L2	0.291473	0.259156	0.062412	0.715147
SPATA33	-2.70156	0.65644	0.0625904	0.715614
LMNA	-1.48667	0.598265	0.0626354	0.715614
C14orf142	-1.55837	0.472606	0.063025	0.719
SRGAP2	-4.39762	1.22937	0.0633925	0.719963
PSMC3IP	-3.03501	0.748862	0.06373	0.72138
KCNK5	-6.98484	3.96024	0.0643487	0.724341
ASNA1	0.398568	0.259868	0.0636581	0.721233
EIF5	0.907883	0.242998	0.063684	0.721233
DNAJB11	0.106728	0.294198	0.0638834	0.722741
RBL1	-2.93293	0.689872	0.0640883	0.724308
PSMB6	2.38282	0.144958	0.0639448	0.72306
ZWINT	0.418863	0.33498	0.0641975	0.724341
CHD9	-2.69019	0.671042	0.0642846	0.724341
MFAP1	-0.854108	0.36212	0.0644994	0.724341
SRSF2	1.82448	0.211279	0.0646108	0.724341
SASS6	-2.15531	0.515115	0.0646455	0.724341
CYSTM1	-3.05448	0.889642	0.0650193	0.724751
ASTE1	-3.78215	1.02245	0.0649788	0.724751
MIER1	-1.33827	0.441193	0.064789	0.724341
SERBP1	1.80447	0.194178	0.0647121	0.724341
MTF1	-3.53203	0.925146	0.0650251	0.724751
PCNA	2.19628	0.291702	0.0647456	0.724341
ZNF91	-3.96063	1.19166	0.0653424	0.726801
DCAF12	-3.52829	0.880334	0.0652749	0.726567
PSMC4	1.13511	0.207422	0.065288	0.726567
DNAJC15	0.682416	0.247463	0.0654156	0.726978
HMGXB4	-1.02785	0.403163	0.0656454	0.727823
BTAF1	-4.77197	1.31876	0.0661511	0.731689
RASSF7	-1.20732	0.449277	0.0659955	0.730339
DOPEY1	-6.03066	2.99841	0.0666616	0.734113
ZNF614	-5.16132	1.59439	0.0664842	0.73365
MRPL39	-1.45267	0.430023	0.0662368	0.732266
C7orf43	-4.1313	1.20879	0.0667925	0.734113
MALSU1	-0.716589	0.350321	0.0667073	0.734113
CHCHD1	0.157523	0.281706	0.0667548	0.734113
TUBB	4.06582	0.267226	0.0668399	0.734113
GMPPB	-6.22368	2.53499	0.0674365	0.736564
POLR2K	0.96676	0.21896	0.0670915	0.735467
ZBTB21	-5.45187	1.78701	0.0675159	0.737063
TRIM27	-1.24734	0.405125	0.0672436	0.736564
OXSM	-2.90103	0.728389	0.067369	0.736564
RNF219	-2.63523	0.628238	0.0673677	0.736564
COPRS	-1.88451	0.5107	0.0673656	0.736564
FUCA1	-3.66032	0.973641	0.0675657	0.737238
NIF3L1	-1.89246	0.50324	0.0674179	0.736564
SLC27A4	-4.26308	1.06729	0.0678265	0.738604
HSD17B6	-6.33958	2.3474	0.0681129	0.73884
XRCC6BP1	-2.41401	0.604435	0.0680547	0.73884
PELI1	-3.60263	0.92195	0.0685842	0.741222
RP4-575N6.4	-3.47785	0.935089	0.0686207	0.741222
ROM1	-5.335	1.65159	0.0690787	0.744064
TAF11	-1.40401	0.460209	0.0689464	0.743741
GNL3L	-3.68194	0.952305	0.0691927	0.744905
CDKN2D	-1.35459	0.523054	0.0690171	0.744064
CCDC174	-1.56555	0.470824	0.0690679	0.744064
NAA38	0.558026	0.243612	0.0692251	0.744905
TRAF2	-2.04303	0.53414	0.0694095	0.74589
MTSS1	-4.48811	1.17853	0.0699513	0.749758
RCE1	-2.2451	0.574075	0.0702078	0.7514
KDM4A-AS1	-6.52199	2.63877	0.0706627	0.754813
TRIM21	-2.22361	0.622321	0.070637	0.754813
RP5-1136G13.2	-5.66431	1.7375	0.0711621	0.757034
CLIC1	3.36906	0.138479	0.0708255	0.755784
TMEM14A	-0.651429	0.349064	0.07131	0.757248
POLR2L	2.09511	0.160085	0.0714569	0.758069
SREK1	-0.919187	0.403979	0.0720088	0.763181
MRPS11	-0.155492	0.284806	0.0722816	0.764463
BATF	-0.317959	0.389928	0.0724474	0.764463
COX8A	2.53574	0.149582	0.0724769	0.764463
DLGAP5	-1.76571	0.565489	0.072717	0.765352
USP42	-4.02112	0.989509	0.0731049	0.766745
SNAP29	-1.26375	0.414124	0.0734001	0.767479
PUS1	-2.58996	0.578063	0.0736177	0.769017
SLC16A7	-5.73723	2.03684	0.0742066	0.773299
TLCD1	-5.69259	1.63704	0.0742776	0.773299
HLA-DQA1	1.75496	0.377789	0.0741112	0.773061
LAG3	-0.961608	0.495554	0.0742669	0.773299
NFYB	-1.51323	0.421462	0.074194	0.773299
IDH1	-3.25684	0.803844	0.0745653	0.774062
EIF5B	0.684919	0.255738	0.074348	0.773299
NME4	-3.02747	0.762353	0.0745534	0.774062
CTPS1	-1.97416	0.504687	0.074474	0.773883
EPHX1	-5.68495	1.74967	0.0748107	0.774062
GSTZ1	-2.84316	0.738912	0.0747498	0.774062
ZNF24	-1.0189	0.40051	0.0746695	0.774062
RPL15	4.76309	0.0872276	0.0746406	0.774062
MCM7	0.457564	0.331924	0.0748761	0.774371
HIST1H2AM	-3.63724	0.809283	0.0750484	0.775774
STX12	-2.86226	0.72822	0.075083	0.775774
WDR12	-2.15032	0.54155	0.0752362	0.776364
LRIF1	-1.80907	0.487771	0.0752469	0.776364
TPR	1.3698	0.215372	0.0752293	0.776364
ANKRD10	-1.15435	0.425612	0.0753603	0.776577
HMMR	-1.24214	0.51054	0.0754456	0.776577
E2F8	-4.12581	0.932659	0.0756593	0.776577
CALM2	2.90346	0.183028	0.0755066	0.776577
CHST12	0.0107415	0.319757	0.0755454	0.776577
PTRH2	-2.3955	0.611395	0.0756273	0.776577
CTSZ	-3.19948	0.833537	0.0757644	0.777012
MRM1	-4.70798	1.29328	0.0760613	0.777599
NOP2	-2.30207	0.576797	0.0760576	0.777599
SPOCK2	0.777498	0.243362	0.0759065	0.777599
CLPP	0.483888	0.248153	0.07608	0.777599
E2F2	-2.76985	0.660165	0.0763444	0.779206
RP4-816N1.6	-6.34132	3.28358	0.077064	0.783972
KIAA1324	-4.28267	1.09325	0.0767125	0.781865
CAB39L	-4.80878	1.41558	0.0769276	0.783691
MRPL37	0.125534	0.283218	0.0773179	0.785465
ZSWIM3	-6.87567	3.66884	0.0782069	0.789762
BRAT1	-2.08046	0.522972	0.0776245	0.787352
SNRNP40	0.0326809	0.274725	0.0775818	0.787352
VPS72	-1.48526	0.42158	0.0780215	0.788571
HLA-DRB5	1.35018	0.385367	0.0782495	0.789776
UBE2D1	-1.23815	0.416129	0.0783048	0.789926
GTF3C6	1.50738	0.180243	0.0782118	0.789762
LACTB2	-2.48997	0.601553	0.0785822	0.791303
PSRC1	-5.06174	1.35326	0.0788488	0.792189
USP37	-3.95598	0.932779	0.0788023	0.792189
HLA-DPA1	2.70262	0.318631	0.0785612	0.791303
UBE2D3	2.10801	0.146981	0.0785408	0.791303
UBB	3.70143	0.116866	0.0787814	0.792189
PPA1	1.13543	0.223539	0.0792005	0.792813
DEPDC1	-3.09657	0.749505	0.0793737	0.794137
C5orf34	-5.04405	1.35555	0.0796703	0.795323
CTDSPL	-6.28054	2.1598	0.0799633	0.796659
RNASEH2C	0.828599	0.242945	0.0795824	0.795323
C17orf75	-2.06888	0.512155	0.0796746	0.795323
FAM72B	-4.76593	1.42579	0.0802754	0.79836
HLA-DRB1	3.01181	0.353625	0.0799474	0.796659
TGS1	-1.4207	0.42207	0.0800277	0.796659
TNFRSF10B	-4.86591	1.28322	0.0803084	0.79836
ASB13	-5.92358	2.71932	0.0806574	0.800029
NAP1L2	-7.09303	3.51426	0.0809876	0.801821
KIF23	-2.25172	0.60292	0.0804815	0.799613
MT-ND2	4.03458	0.0952734	0.0808529	0.801215
NSMCE2	-0.752715	0.422193	0.0811386	0.802431
RNF25	-3.03236	0.693601	0.0816268	0.803989
NAB2	-6.02863	2.11354	0.08251	0.803989
SGMS1	-3.70944	0.83417	0.0823294	0.803989
CSNK2A2	-3.75157	0.945115	0.0826331	0.803989
CCDC85B	0.665215	0.237125	0.0826597	0.803989
FAM173B	-3.66748	0.848157	0.0832704	0.803989
NUP35	-2.92631	0.657551	0.0833172	0.803989
PRKCA	-0.671182	0.362814	0.0831812	0.803989
RBMS3-AS3	-7.31499	23.8779	0.0841344	0.803989
PLCB3	-7.04943	2.53131	0.0837542	0.803989
CCL4	-3.70031	1.15865	0.0836548	0.803989
LSM3	1.51729	0.18913	0.0834109	0.803989
GNA13	-3.05228	0.766066	0.0838513	0.803989
LGALS9	-0.0166238	0.328992	0.0836554	0.803989
RP5-997D24.3	-6.39719	3.21217	0.0846397	0.803989
ATF3	-5.33134	1.67259	0.0842565	0.803989
DHX38	-3.0147	0.635537	0.084099	0.803989
CHCHD10	-0.597734	0.358799	0.08405	0.803989
SNAI3	-3.41879	0.958741	0.0843435	0.803989
KIF5B	0.421219	0.253845	0.0840257	0.803989
CCDC18	-2.5904	0.568013	0.0846792	0.803989
NUCB2	1.39652	0.239109	0.0845843	0.803989
XXcos-LUCA11.4	-6.77244	3.16463	0.0852551	0.803989
PHF19	0.616897	0.281685	0.0846278	0.803989
TUBA1B	4.83643	0.278435	0.0847499	0.803989
SNAPC2	-2.37985	0.550453	0.0847093	0.803989
UQCRQ	2.2194	0.161453	0.0848302	0.803989
DISP1	-7.62843	23.4704	0.0857102	0.803989
C11orf83	-1.33354	0.416307	0.0849743	0.803989
KIF24	-8.38266	23.104	0.0858516	0.803989
CS	-2.687	0.638586	0.0852345	0.803989
SNX16	-4.29398	1.09775	0.085676	0.803989
TRIM58	-7.84676	23.5031	0.08629	0.804352
LEO1	-1.06685	0.361805	0.0855715	0.803989
MLEC	0.255871	0.254475	0.0855071	0.803989
CCL1	-3.54603	1.93267	0.0862823	0.804352
EP400NL	-4.97847	1.48642	0.0861566	0.804347
STARD10	-2.75373	0.684364	0.0858969	0.803989
YWHAH	0.890709	0.244177	0.0858748	0.803989
KCNQ5	-8.76391	22.7989	0.0869618	0.807023
GALR2	-8.61618	22.9168	0.0874814	0.808425
ATRNL1	-5.11811	1.32234	0.0876566	0.808425
MZT2B	1.93456	0.180783	0.0873196	0.808335
CCDC168	-8.22293	23.2203	0.0882426	0.808425
LACTB	-0.544241	0.340828	0.0875653	0.808425
RRP36	-2.1911	0.480254	0.0877296	0.808425
TOB1	-1.37831	0.437334	0.0880369	0.808425
IKZF4	-3.05919	0.70967	0.0881008	0.808425
MED28	-0.417176	0.313804	0.0881992	0.808425
E2F1	-1.07611	0.383486	0.0882922	0.808425
MTRF1	-3.5268	0.887729	0.0888059	0.808755
NENF	-0.0978881	0.290732	0.0886604	0.808755
MCOLN2	-5.54195	1.7812	0.0891443	0.808755
GTF3C4	-5.05339	1.44033	0.0894855	0.808755
PCNX	-3.87769	0.947138	0.0894587	0.808755
TERF2IP	0.786219	0.206822	0.0891441	0.808755
PXMP4	-2.89816	0.659119	0.0893713	0.808755
TVP23A	-8.16527	23.2589	0.0902151	0.808755
CDC40	-1.0856	0.370742	0.0894382	0.808755
MAPK8	-2.98529	0.697211	0.0896399	0.808755
CHP1	-1.92967	0.517256	0.089578	0.808755
PARS2	-5.40939	1.65034	0.0899968	0.808755
DDX23	-2.13637	0.515659	0.0898167	0.808755
HLA-DRA	3.98071	0.363322	0.0898235	0.808755
CCNF	-3.4375	0.816587	0.0902497	0.808755
AC016722.3	-7.75425	23.5545	0.0908667	0.808755
ATMIN	-3.78146	0.885629	0.0905707	0.808755
RAB24	-4.59964	1.35661	0.0908294	0.808755
CMSS1	-1.61041	0.438847	0.0905328	0.808755
ATXN7L3	-4.40938	1.32231	0.0908421	0.808755
ATP2B1	-1.87127	0.485561	0.0907571	0.808755
BCAT2	-1.03368	0.345528	0.0907613	0.808755
MLC1	-5.17968	1.51056	0.0911905	0.809397
YY1	-0.288609	0.297938	0.0916392	0.810751
TNFRSF8	-7.15726	23.196	0.0925821	0.813583
SECISBP2L	-1.86976	0.496806	0.0920993	0.812104
PPARG	-7.16925	23.1159	0.0930158	0.814364
DDX55	-2.45731	0.545277	0.0924952	0.813583
EIF3I	1.55869	0.176585	0.0928054	0.814138
GDI1	-1.48093	0.443449	0.0930766	0.814364
EIF2B2	-1.57651	0.415561	0.0931246	0.814364
HRAS	-1.9473	0.493778	0.0933582	0.815426
PAOX	-4.34128	1.0327	0.0935293	0.815628
RPS19BP1	0.665158	0.216997	0.0941898	0.817051
PCCB	-1.92177	0.498133	0.0944219	0.817425
TNPO2	-3.99114	0.919412	0.0950253	0.81969
CDC25A	-4.74651	1.04756	0.0951858	0.81969
STAT5B	-3.61671	0.877394	0.0952546	0.81969
KCTD14	-7.87647	23.4529	0.0958473	0.821636
C11orf48	0.857425	0.206087	0.0955547	0.821123
GTF2E2	-1.094	0.386377	0.0957546	0.821636
POMP	2.7512	0.119806	0.0957532	0.821636
METTL18	-2.26958	0.541131	0.0959134	0.821636
CNP	-1.36953	0.416292	0.095965	0.821636
TMED10	0.458769	0.242126	0.0960317	0.821636
SERPINH1	-4.4037	1.21399	0.0964694	0.821721
HAX1	0.512673	0.226887	0.0961714	0.821636
GUCD1	-2.7671	0.578965	0.0966596	0.821721
NUDT2	-1.25766	0.37918	0.0968937	0.822578
AIFM2	-2.97588	0.654809	0.0971993	0.823889
FBXL17	-4.58316	1.41959	0.0975052	0.825225
C11orf82	-4.89146	1.13039	0.0980104	0.827867
PER3	-6.32486	2.38253	0.0983596	0.828236
F2RL3	-6.88666	3.01813	0.0987532	0.829033
TSPAN31	-2.73069	0.652444	0.0983953	0.828236
JMJD6	-1.3588	0.377828	0.0983214	0.828236
THUMPD3	-1.59454	0.427594	0.0984161	0.828236
PTOV1	-1.94222	0.450542	0.0984343	0.828236
GNA15	-0.044837	0.306251	0.0984389	0.828236
CD151	-2.43443	0.544302	0.0986445	0.828728
RAB11B-AS1	-3.64535	0.881781	0.0989308	0.829534
AHCYL2	-4.86829	1.27226	0.0990523	0.830234
CENPP	-2.41264	0.559601	0.0987568	0.829033
TCF20	-3.86321	0.959117	0.099526	0.832077
XXbac-BPG181B23.7	-6.52892	2.23905	0.0998328	0.832615
IL23A	-1.10724	0.391285	0.0995051	0.832077
RBBP9	-4.03832	0.977212	0.0999852	0.833567
LRRFIP2	-1.90849	0.491391	0.0997638	0.832386
LRP8	-4.80595	1.22609	0.100447	0.834544
IL3	-6.80063	2.84561	0.100841	0.835472
TRMT112	1.75166	0.157531	0.100312	0.834056
HEBP2	-1.07697	0.369706	0.100562	0.8348
FDPS	0.990757	0.204116	0.100723	0.835465
CSNK2B	1.32012	0.181076	0.100788	0.835465
EIF3K	2.36349	0.126964	0.100765	0.835465
RAB8B	-2.0906	0.472716	0.100905	0.835472
TMOD1	-6.66689	2.82428	0.10143	0.837789
ZNF326	-1.48014	0.408472	0.10096	0.835472
EIF3M	1.0998	0.196576	0.101457	0.837789
ZNF644	-1.61489	0.442589	0.101882	0.838797
TTC4	-5.39193	1.54114	0.102398	0.840684
RPTOR	-4.58758	0.999715	0.102328	0.840684
STAM2	-4.46226	1.02951	0.102497	0.840684
MGME1	-1.49589	0.403001	0.10246	0.840684
UBAC1	-1.79359	0.455586	0.102657	0.841363
PRMT5	-2.10278	0.501251	0.103003	0.842546
ABCA5	-3.94717	0.901292	0.103204	0.843306
ADPRM	-2.37476	0.564089	0.103524	0.844886
HLA-DQB1	1.74421	0.306736	0.103446	0.844886
BRD1	-4.62656	1.15386	0.103856	0.84578
DDX10	-2.6548	0.554511	0.103678	0.844967
C9orf114	-1.62717	0.401125	0.10405	0.846729
FAM45A	0.0813159	0.265568	0.104266	0.847045
MYL12B	2.9699	0.0954117	0.104212	0.847045
MRPS14	0.150119	0.24984	0.104579	0.848129
CCNB2	-0.425912	0.394101	0.104647	0.848129
VDR	-4.58678	1.20657	0.10498	0.849544
NR4A1	-5.84974	3.23908	0.10594	0.851933
SLK	-3.35583	0.689513	0.105385	0.850608
SUPT4H1	0.508402	0.242406	0.105368	0.850608
LAMTOR5	1.85588	0.145497	0.10552	0.851085
C9orf16	1.37225	0.181033	0.105552	0.851085
THAP2	-3.61848	0.989166	0.105937	0.851933
KIN	-1.68871	0.429825	0.105765	0.851576
C16orf59	-3.35957	0.692174	0.106205	0.852809
GEMIN7	-1.71826	0.444387	0.106787	0.85577
WARS	-0.631451	0.353008	0.106877	0.855996
RPGRIP1L	-5.15298	1.4514	0.107253	0.857123
PTPN18	-1.96316	0.47266	0.106976	0.856476
SWSAP1	-2.86671	0.65764	0.107154	0.856884
ARNT	-2.44905	0.670294	0.107132	0.856884
VKORC1L1	-2.9353	0.616001	0.107184	0.856884
KRTCAP2	0.331318	0.240261	0.107073	0.856884
HELZ2	-4.06957	1.14099	0.107604	0.858353
HES6	-4.76549	1.13726	0.107924	0.858708
RAB10	-0.323021	0.282894	0.108176	0.859922
RP11-449H11.1	-6.92483	23.4673	0.109116	0.861305
PPP5C	-2.03425	0.477608	0.10847	0.860848
MB21D1	-0.768933	0.353103	0.10842	0.86077
HMOX1	-1.68407	0.64197	0.108615	0.861059
ACAT1	-0.263983	0.274092	0.108763	0.86116
SKA2	0.0686307	0.264263	0.108786	0.86116
RP11-362A1.1	-6.29492	2.1699	0.109482	0.861895
POLR2D	-1.99426	0.438169	0.109076	0.861305
RP11-560J1.2	-7.89542	23.4015	0.109906	0.86282
TMEM97	-2.65409	0.54323	0.109211	0.861576
RPA2	0.373803	0.235228	0.109345	0.861576
NT5C3B	-1.61318	0.41716	0.109854	0.86282
XRCC6	1.80453	0.161428	0.109888	0.86282
MTAP	-2.15904	0.480787	0.110162	0.863282
PPIH	-0.381176	0.289271	0.110853	0.866827
ZNF547	-5.95448	1.7573	0.111411	0.869433
PSMD6	0.706114	0.21671	0.111147	0.868503
LRRC59	-0.660141	0.29886	0.111247	0.868659
CTC-338M12.4	-7.20618	2.88205	0.112102	0.871059
RANBP2	-2.64758	0.56525	0.111621	0.87033
MUM1	-2.38891	0.526552	0.111746	0.870685
ZDHHC2	-4.05427	1.10134	0.112057	0.871059
HMG20A	-3.18869	0.710942	0.111981	0.871059
HDHD1	-2.68621	0.582454	0.111965	0.871059
HJURP	-2.03563	0.531555	0.111925	0.871059
RND1	-4.33815	0.974238	0.112324	0.872381
ZFR	-1.05659	0.357412	0.112506	0.87286
CDC20	-0.652505	0.445272	0.112903	0.873386
ANKFY1	-3.85405	0.856691	0.113093	0.873386
DTD1	-1.71671	0.423536	0.113017	0.873386
ERGIC3	0.452167	0.217866	0.112921	0.873386
AGPAT5	-3.51863	0.693686	0.113114	0.873386
MRPL52	1.2917	0.183918	0.112994	0.873386
ZNF823	-4.59279	1.17804	0.113549	0.874407
ARMC7	-2.95502	0.670181	0.113522	0.874407
CDK2	-2.05718	0.441471	0.113463	0.874407
TMEM109	-0.814822	0.327252	0.11352	0.874407
NIT1	-1.76046	0.426594	0.114025	0.875651
RAB30	-7.40528	23.5955	0.114957	0.878741
RSBN1	-2.06458	0.467669	0.114151	0.875651
GOLT1B	-0.988725	0.342887	0.114144	0.875651
MAGIX	-6.35108	2.25831	0.114769	0.877925
CEP55	-2.09381	0.49667	0.114417	0.876958
CHAF1A	-1.2539	0.392165	0.114482	0.876958
ITM2A	1.59689	0.22223	0.114414	0.876958
NAP1L1	2.03204	0.161948	0.114634	0.877811
ZNF672	-2.12152	0.455712	0.114759	0.877925
CD9	-3.14157	0.792517	0.114905	0.878656
BRMS1L	-4.35371	1.02447	0.115394	0.87962
POP4	-0.136855	0.262988	0.115227	0.879389
RP11-637A17.2	-6.65106	2.54802	0.116015	0.881907
D2HGDH	-4.22854	0.964121	0.116059	0.881907
BST2	1.54205	0.213125	0.115951	0.881907
AMMECR1	-3.42112	0.813866	0.116151	0.882304
MAPRE1	0.151192	0.230909	0.115943	0.881907
MCM10	-2.37779	0.507102	0.116199	0.882358
TPX2	-1.19224	0.443449	0.116405	0.883305
RGS1	1.94177	0.286751	0.116939	0.885763
SC5D	-2.93617	0.647898	0.116972	0.885763
FYTTD1	-2.07989	0.518	0.117098	0.886406
PHAX	-0.747082	0.302358	0.117287	0.887055
MRPS26	-0.701939	0.30727	0.117306	0.887055
TPRG1	-2.51272	0.752976	0.117485	0.887831
RBX1	2.61212	0.115482	0.118491	0.893536
AGFG2	-4.0717	0.968242	0.118912	0.895282
TTC39B	-3.81309	0.989838	0.119099	0.895955
SEMA4B	-5.85057	2.03035	0.119448	0.896716
CD200	-5.15569	1.65773	0.119391	0.896716
UCHL5	-1.17644	0.357877	0.118962	0.895282
BAZ1B	-0.301408	0.285049	0.119322	0.896716
CHEK2	-3.05321	0.583025	0.119541	0.896803
NLGN4Y	-7.10147	3.57306	0.120463	0.898398
ARPC5L	0.679026	0.208669	0.119734	0.896997
BIRC5	0.0846339	0.360875	0.119906	0.897382
PSMG1	-0.201767	0.262773	0.120026	0.897969
CHSY1	-3.92018	0.870542	0.120385	0.898398
TRIT1	-3.66006	0.813395	0.120529	0.898398
DYNLT1	0.628747	0.226449	0.120411	0.898398
LOH12CR1	-2.35248	0.482515	0.120914	0.899961
COX7C	3.02882	0.0921724	0.121041	0.899961
UCK2	-3.41973	0.716897	0.121397	0.900169
FBXW7	-2.63188	0.57263	0.121343	0.900169
PSMD6-AS2	-6.20478	1.93571	0.121748	0.90081
TNIP3	-2.89305	0.764548	0.121555	0.900169
MZT1	-0.647245	0.314529	0.121359	0.900169
ZBTB7B	-2.8735	0.635256	0.121517	0.900169
C14orf1	-0.312325	0.255991	0.121422	0.900169
PPT2	-5.78783	1.53196	0.121873	0.901259
SLC39A1	-0.971505	0.326467	0.121559	0.900169
ZMAT2	0.426927	0.220542	0.121753	0.90081
FAM98A	-2.33539	0.492602	0.121929	0.901259
UTP14C	-4.64276	1.06142	0.122317	0.902719
SMC3	1.10967	0.215225	0.122521	0.903572
ZNF706	1.39074	0.171045	0.122557	0.903572
HMGB3	-0.470874	0.336833	0.122766	0.90389
TBL3	-2.50549	0.507085	0.123351	0.906664
NCAPD3	-1.82552	0.428813	0.1234	0.90672
IL21-AS1	-6.74063	2.56848	0.124308	0.911241
ZFYVE19	-2.46421	0.496855	0.124122	0.91049
PDE7A	-1.3037	0.368562	0.124403	0.911633
LIMA1	-2.76071	0.599245	0.124606	0.912617
CRK	-3.69825	0.772242	0.124726	0.913081
MSRB1	-0.899744	0.33983	0.124621	0.912617
ACSM3	-5.46486	1.5703	0.125004	0.913889
NFAT5	-2.6934	0.518675	0.124787	0.913221
RNF34	-0.573696	0.295404	0.124986	0.913889
TUBA4A	2.38615	0.194669	0.125046	0.91389
TJP2	-6.35097	1.85229	0.125702	0.916351
ZNF230	-4.55196	1.11453	0.125551	0.916042
WDYHV1	-2.98137	0.628289	0.125467	0.916042
C9orf69	-3.15106	0.651081	0.125719	0.916351
MED31	-1.41527	0.387449	0.125811	0.916407
USP39	-0.770124	0.310771	0.125808	0.916407
ORMDL2	0.305999	0.222574	0.1261	0.918203
TOPBP1	-2.12942	0.466515	0.126321	0.918961
IKZF1	-0.356644	0.277534	0.12633	0.918961
OSM	0.725946	0.329978	0.126392	0.9191
PLEKHA2	-3.04749	0.613003	0.126507	0.919324
EIF6	0.696451	0.193468	0.126559	0.919395
DNAJC4	-1.78503	0.43336	0.126824	0.920709
LSMD1	0.536592	0.210777	0.126943	0.921267
PRELID1	2.14611	0.14861	0.127269	0.922673
GMPR	-4.93968	1.00937	0.12743	0.92296
C1orf52	-1.73915	0.413947	0.127306	0.922673
NOL11	-0.910772	0.330804	0.127388	0.92296
XYLT1	-4.76162	1.25947	0.127856	0.924887
UBE2D4	-3.23862	0.714144	0.127705	0.924337
RPS15	4.97148	0.0590237	0.127688	0.924337
PTPLAD1	-1.2621	0.352083	0.127866	0.924887
ZWILCH	-1.71956	0.387625	0.128202	0.926393
EIF2A	-0.19685	0.269649	0.128933	0.929468
SAP30BP	-0.655247	0.290226	0.129096	0.929468
FAM173A	-3.36328	0.735282	0.129462	0.929468
GOSR1	-1.41884	0.398738	0.129395	0.929468
YKT6	-2.19848	0.473069	0.129523	0.929468
NCAPG	-1.82672	0.444443	0.129611	0.929795
AP5B1	-3.95002	0.977017	0.130081	0.932074
GIMAP7	2.78952	0.166575	0.130056	0.932074
RPL22L1	-0.0318825	0.284299	0.130266	0.932074
CDC45	-1.29724	0.363265	0.130313	0.932074
WWOX	-3.7832	0.777181	0.130625	0.933482
REEP3	-1.69857	0.402007	0.130598	0.933482
MND1	-2.10015	0.43985	0.130639	0.933482
KIAA1586	-2.71736	0.532619	0.13077	0.933827
MAML2	-5.60503	1.59056	0.131375	0.936928
SAP130	-5.20425	1.23837	0.131766	0.936928
VAPB	-2.73262	0.574985	0.131725	0.936928
PTTG1	1.05114	0.276046	0.131607	0.936928
LMO4	-1.15463	0.368482	0.131753	0.936928
LRFN2	-5.15253	1.47726	0.132139	0.938056
CSTB	2.29078	0.120349	0.131563	0.936928
RBM22	-0.816994	0.310749	0.131986	0.93758
METTL20	-5.64129	1.59209	0.132569	0.939362
RPL10	6.2566	0.0677841	0.132129	0.938056
NGRN	-6.48814	2.43203	0.133172	0.940485
ZNF786	-4.68603	1.22399	0.133029	0.940485
ZNF575	-5.49825	1.41194	0.133134	0.940485
RRAGC	-1.68368	0.413414	0.132847	0.940225
PDPK1	-2.77226	0.590949	0.133096	0.940485
RP11-386G11.10	-3.85743	0.782775	0.133452	0.941852
ERMARD	-4.04778	0.836255	0.133569	0.942376
PANK3	-4.22415	0.957508	0.133787	0.943611
EMP3	3.19619	0.133851	0.133985	0.94383
UBL5	2.57355	0.109708	0.134317	0.944464
PGBD1	-6.11947	2.01612	0.135084	0.944868
SAAL1	-1.68012	0.398577	0.134717	0.944868
EIF3J	0.0611223	0.231988	0.134758	0.944868
DNAAF2	-2.57501	0.496512	0.134909	0.944868
MAT2A	-1.43491	0.370976	0.134936	0.944868
ZMYND19	-4.5522	1.09374	0.135216	0.944868
EIF4EBP1	-0.943316	0.340439	0.134938	0.944868
NAA10	0.0193907	0.237395	0.134959	0.944868
ZNF708	-3.8971	0.858219	0.135654	0.944868
EIF1AX	-0.220315	0.249689	0.135568	0.944868
HMSD	-2.43368	0.510408	0.136297	0.944868
MT-CO3	6.06843	0.0619924	0.13629	0.944868
PBDC1	-0.212382	0.258789	0.136466	0.944868
KCTD21	-5.89235	2.37026	0.137188	0.944868
NRROS	-2.64454	0.510111	0.137022	0.944868
RABGGTB	-2.08724	0.441266	0.137197	0.944868
CEP97	-3.93571	0.729023	0.137225	0.944868
EIF2AK2	-1.2821	0.366198	0.137252	0.944868
NAGS	-6.25366	1.86734	0.137725	0.944868
CRAT	-3.30039	0.665373	0.137617	0.944868
LIX1L	-1.56412	0.379809	0.137617	0.944868
POLR3G	-6.35699	1.85536	0.138222	0.944868
SLC25A1	-2.88609	0.562074	0.138052	0.944868
FBRS	-2.11887	0.467892	0.138032	0.944868
ANKZF1	-2.29497	0.449764	0.138083	0.944868
NFIC	-3.55379	0.784753	0.138297	0.944868
CENPJ	-2.84768	0.498351	0.138178	0.944868
SP1	-3.63969	0.714712	0.138287	0.944868
HIST1H2AG	-4.79319	1.03371	0.13842	0.944868
TNFRSF18	0.0451981	0.321061	0.138273	0.944868
NDUFA2	1.30761	0.168126	0.138278	0.944868
DHRS11	-5.36044	1.1829	0.138624	0.944868
CEP72	-5.69843	1.33867	0.138936	0.944868
LRRFIP1	1.25921	0.178582	0.138828	0.944868
SPOP	-1.09054	0.334767	0.139063	0.944868
MRPS34	0.778775	0.188888	0.13917	0.944868
NDUFS8	1.0208	0.17761	0.139193	0.944868
TIMM10B	-1.89931	0.451035	0.139401	0.944868
AK2	-0.457022	0.269419	0.139343	0.944868
NOL3	-3.23263	0.647452	0.139646	0.944868
ECHDC2	-2.41736	0.508845	0.13993	0.944868
RPL35A	4.1896	0.0888796	0.139962	0.944868
TMEM11	-1.20063	0.323896	0.139857	0.944868
GKAP1	-4.52278	0.998522	0.14042	0.944868
MED8	-0.807652	0.303101	0.140276	0.944868
RNF5	0.188245	0.233179	0.140545	0.944868
FPGS	-1.88567	0.402375	0.14059	0.944868
ZNF236	-3.90694	0.784397	0.140995	0.944868
BCL2L12	-0.746196	0.297397	0.140874	0.944868
NOP9	-5.56412	1.28611	0.14124	0.944868
EMC8	-1.23694	0.329146	0.14106	0.944868
MRP63	1.0463	0.171898	0.141348	0.944868
THAP4	-2.3614	0.481848	0.141653	0.944868
RP11-284N8.3	-4.038	0.860406	0.141938	0.944868
FAM118B	-2.80467	0.549497	0.141842	0.944868
C17orf53	-4.32944	0.856571	0.142102	0.944868
SPSB1	-3.19897	0.704921	0.142155	0.944868
SLC16A10	-7.62882	2.46306	0.142496	0.944868
TRIM16L	-6.59513	1.81479	0.14265	0.944868
MTDH	1.46294	0.165234	0.142659	0.944868
ZBTB45	-3.31553	0.659983	0.142851	0.944868
TWISTNB	-1.10957	0.313139	0.143233	0.944868
SNAPC1	-1.94803	0.445255	0.143357	0.944868
EIF1B	-0.815227	0.293018	0.143493	0.944868
GAA	-5.79226	1.8004	0.144005	0.944868
FAHD2B	-2.0232	0.415132	0.143657	0.944868
HIST1H4E	-5.07852	1.18817	0.144907	0.944868
COX20	-0.515032	0.286986	0.144999	0.944868
FAM126A	-1.99334	0.437358	0.145118	0.944868
USP18	-1.80047	0.458488	0.145246	0.944868
BLMH	-1.69843	0.38922	0.145343	0.944868
NME3	-0.498372	0.280283	0.14603	0.944868
RHOF	0.309379	0.218546	0.146102	0.944868
EIF2S2	1.46566	0.171421	0.146176	0.944868
TPI1	3.5051	0.115003	0.146303	0.944868
VRK1	0.0840205	0.24182	0.146453	0.944868
RP11-536C5.7	-7.09061	3.12735	0.147234	0.944868
DBI	2.88479	0.123639	0.146634	0.944868
KCNJ13	-5.40311	2.10009	0.147403	0.944868
GAS2L3	-7.16764	3.05122	0.147755	0.944868
MANEA	-3.54478	0.704409	0.14739	0.944868
RP11-379F12.4	-7.46666	2.91847	0.147939	0.944868
ZSWIM4	-7.0138	3.02854	0.148144	0.944868
DNAJB4	-4.46852	0.977325	0.147722	0.944868
FKBP2	1.02474	0.189225	0.147591	0.944868
VMP1	0.363085	0.228693	0.147642	0.944868
EXOSC8	0.167057	0.225024	0.147737	0.944868
TXNDC17	0.917787	0.177215	0.147991	0.944868
TMEM234	-3.64268	0.760878	0.148515	0.944868
TRAF1	-0.581527	0.293419	0.148438	0.944868
BATF3	-0.650585	0.46576	0.148637	0.944868
PTPN6	0.228483	0.239792	0.148716	0.944868
ZNF182	-4.62976	1.08486	0.14934	0.944868
SLC25A25	-3.80243	0.746274	0.149322	0.944868
KIAA1432	-5.29839	1.25921	0.149477	0.944868
NAA50	-1.41749	0.341543	0.149345	0.944868
PDCD1LG2	-5.3134	1.31235	0.150135	0.944868
DLL3	-6.71568	2.3464	0.150349	0.944868
C12orf39	-5.74249	1.40803	0.150105	0.944868
RP1-90J20.12	-6.7578	2.86973	0.150458	0.944868
IDI1	-0.433498	0.253979	0.150115	0.944868
ZNF576	-2.71147	0.503913	0.150239	0.944868
ZNF780A	-3.85082	0.841927	0.150398	0.944868
H2AFV	2.15708	0.170854	0.150197	0.944868
CBL	-3.06782	0.600078	0.150616	0.944868
ALG8	-1.18833	0.312022	0.150628	0.944868
CEP170	-3.36829	0.654177	0.150849	0.944868
STARD4	-3.01596	0.577145	0.151046	0.944868
INTS2	-4.71117	1.05993	0.151276	0.944868
SLC25A17	-2.07149	0.402428	0.15114	0.944868
DNAJC18	-3.28753	0.643362	0.151276	0.944868
CDC42	2.11814	0.137761	0.1513	0.944868
RP11-368I7.4	-6.56868	2.83718	0.152181	0.944868
NXT1	-0.337743	0.257089	0.152354	0.944868
SSRP1	0.0396363	0.236307	0.152312	0.944868
LZTFL1	-5.44186	1.56427	0.152733	0.944868
SLC43A3	-2.91344	0.548728	0.152591	0.944868
SF3B1	0.4722	0.206181	0.152647	0.944868
RP11-66N11.8	-6.11383	1.64685	0.153129	0.944868
MPP6	-3.74043	0.70772	0.152806	0.944868
DCPS	-0.660564	0.276638	0.152734	0.944868
TCF3	-3.73962	0.770269	0.153221	0.944868
CENPU	-0.184668	0.288774	0.153031	0.944868
CLTA	1.32862	0.152309	0.153145	0.944868
CDAN1	-6.30393	2.00221	0.154213	0.944868
CHD8	-2.47742	0.489106	0.153856	0.944868
DHX40	-3.43705	0.710563	0.154616	0.944868
NCOA1	-3.31399	0.639629	0.154648	0.944868
DOLK	-3.4981	0.718151	0.154752	0.944868
DHRSX	-1.8774	0.409253	0.154761	0.944868
ZNF620	-5.12884	1.2175	0.155031	0.944868
RABAC1	1.24749	0.159756	0.154832	0.944868
RPN1	-0.415991	0.255391	0.155379	0.944868
LSG1	-2.42408	0.467755	0.15578	0.944868
MAD2L1	0.124446	0.250073	0.155718	0.944868
PRR11	-3.38353	0.635229	0.156016	0.944868
ACADSB	-3.76553	0.746903	0.15617	0.944868
ALYREF	-2.70714	0.47927	0.156192	0.944868
FAM3C	-1.3621	0.38314	0.156365	0.944868
ATG4D	-2.57196	0.492018	0.156342	0.944868
CD80	-4.44833	0.962877	0.156597	0.944868
APEX2	-2.04255	0.430839	0.156497	0.944868
RAD51AP1	-1.35077	0.379442	0.156806	0.944868
YTHDF1	-3.50723	0.669396	0.157059	0.944868
SLC30A1	-5.0745	1.10985	0.157099	0.944868
DDIT4L	-8.73892	22.6985	0.157887	0.944868
P2RX5-TAX1BP3	-9.0101	22.4901	0.157891	0.944868
SIRPB1	-7.71573	23.4128	0.157907	0.944868
MT1H	-8.96106	22.5283	0.15792	0.944868
LBX2-AS1	-9.06193	22.4494	0.15792	0.944868
NIM1K	-9.13112	22.3945	0.158022	0.944868
RP11-567J20.3	-8.98668	22.5081	0.158037	0.944868
LNX1	-7.95993	22.5057	0.158056	0.944868
AP001046.5	-9.10931	22.4115	0.158171	0.944868
IL17A	-8.94595	22.5395	0.158189	0.944868
RP11-138I1.2	-9.01064	22.489	0.158228	0.944868
CATSPERG	-7.90342	22.4908	0.158248	0.944868
RARRES2	-7.90034	23.2915	0.158276	0.944868
DUT	2.2592	0.204955	0.157433	0.944868
MAST4-AS1	-9.01961	22.4819	0.158296	0.944868
C17orf49	-1.57902	0.371394	0.157523	0.944868
LMNB2	-2.37154	0.456018	0.157548	0.944868
SOCS7	-8.85885	22.6063	0.158375	0.944868
AHRR	-4.75763	1.01676	0.157924	0.944868
TMEM205	-0.823761	0.291663	0.157705	0.944868
LINC00484	-8.80704	22.6455	0.15854	0.944868
AC068039.4	-6.83023	23.5281	0.158635	0.944868
SCIMP	-9.52335	22.0751	0.158641	0.944868
EGR3	-6.69718	24.002	0.158709	0.944868
EXT1	-5.58396	1.57317	0.15843	0.944868
RNF215	-8.47413	22.8924	0.15876	0.944868
GPR65	-2.00128	0.45188	0.158054	0.944868
LAT2	-2.8289	0.534519	0.158065	0.944868
PPIP5K1	-7.36955	23.1209	0.158807	0.944868
MRPS23	-0.211596	0.236795	0.157998	0.944868
HYAL2	-4.33063	0.840931	0.158211	0.944868
CABLES2	-5.38149	1.3414	0.158437	0.944868
NDUFA1	2.28351	0.107585	0.158006	0.944868
ZNF100	-4.56931	0.906962	0.158502	0.944868
RP13-753N3.1	-8.13582	23.1298	0.159315	0.944868
AC004840.9	-8.01265	22.6279	0.159453	0.944868
HMGA1	-0.247568	0.28491	0.158878	0.944868
UBE2F	-0.185152	0.269171	0.158795	0.944868
CD4	-0.940747	0.300733	0.158873	0.944868
MRTO4	-1.36009	0.353295	0.159051	0.944868
CIB2	-7.56448	23.3084	0.159939	0.944868
APOLD1	-2.78195	0.54837	0.159221	0.944868
MRPL11	0.345807	0.201354	0.159102	0.944868
PDCD1	-8.18932	22.474	0.159982	0.944868
SEPT4	-8.85476	22.606	0.160108	0.944868
PTCHD2	-8.29804	23.0145	0.160272	0.944868
SDHB	0.248538	0.209628	0.159591	0.944868
TMEM187	-3.48547	0.66632	0.159869	0.944868
HIST1H1B	-2.88214	0.560066	0.15985	0.944868
ASIC1	-7.75158	23.3802	0.160775	0.944868
RP11-1391J7.1	-7.84623	22.539	0.160792	0.944868
RP11-453F18__B.1	-8.13541	23.1258	0.160822	0.944868
DXO	-3.7794	0.692691	0.160288	0.944868
CXCL13	-7.95621	23.2462	0.160982	0.944868
HLA-DQB2	-8.67282	22.7413	0.161083	0.944868
IL17RE	-7.70102	22.9725	0.161166	0.944868
RP11-192H23.4	-8.42157	22.9241	0.161344	0.944868
ZNF304	-6.42245	2.78237	0.161179	0.944868
TCF4	-7.95935	22.4151	0.161473	0.944868
LFNG	-3.54159	0.695931	0.161002	0.944868
MXD3	-2.02805	0.476103	0.160806	0.944868
DPH3	-1.17465	0.327052	0.160871	0.944868
RP11-685N3.1	-8.22907	23.0586	0.161803	0.944868
ANKLE1	-5.74738	1.31442	0.161423	0.944868
CDH24	-7.94802	2.76281	0.161831	0.944868
ZSCAN16	-3.43309	0.613619	0.161688	0.944868
FAM177A1	-0.0650789	0.231067	0.161594	0.944868
KATNAL2	-9.28516	22.2643	0.162439	0.944868
IGFBP6	-8.31353	22.998	0.162466	0.944868
RP1-130H16.16	-9.28237	22.2664	0.162516	0.944868
SLC35E3	-3.01857	0.60253	0.162005	0.944868
KRTCAP3	-7.96771	23.2334	0.162679	0.944868
SLC2A14	-8.56657	22.816	0.162706	0.944868
C19orf68	-4.85389	1.11161	0.162381	0.944868
PATL2	-3.97655	0.916941	0.162339	0.944868
RP11-545E17.3	-1.80244	0.376885	0.162415	0.944868
BTN2A1	-3.52006	0.680644	0.162716	0.944868
USMG5	2.09524	0.123403	0.16255	0.944868
CNIH4	-0.392389	0.255042	0.16291	0.944868
HUWE1	-1.66597	0.392742	0.163108	0.944868
IFI27	-3.89822	1.42176	0.163655	0.944868
ZNF839	-5.01039	1.31295	0.163486	0.944868
C12orf68	-8.3435	22.9731	0.163989	0.944868
RP13-650J16.1	-8.57239	22.8087	0.164065	0.944868
DEPDC1B	-2.86816	0.526524	0.163574	0.944868
LAMP2	-0.597436	0.268718	0.164292	0.944868
E4F1	-3.46555	0.628139	0.164466	0.944868
SLC6A6	-3.45746	0.6692	0.164667	0.944868
CEP44	-3.56119	0.641829	0.164763	0.944868
PAWR	-7.645	2.63856	0.165241	0.944868
NEK10	-9.2435	22.2929	0.165481	0.944868
TMEM248	-0.790941	0.272505	0.16474	0.944868
REP15	-7.24079	22.7394	0.165586	0.944868
TOMM20	-0.186665	0.232604	0.164856	0.944868
HNF1B	-4.30959	0.974206	0.165202	0.944868
DROSHA	-4.35585	0.922173	0.165689	0.944868
FAM104A	-0.476186	0.253507	0.165536	0.944868
PAFAH1B3	-1.56254	0.360107	0.16557	0.944868
ECT2	-3.20793	0.524778	0.165564	0.944868
EPHB1	-6.40687	2.06565	0.166139	0.944868
CTB-171A8.1	-6.99599	1.96397	0.166108	0.944868
SIPA1L3	-7.20255	2.81866	0.166425	0.944868
CENPE	-1.39524	0.416743	0.166223	0.944868
GOLGA4	-0.937863	0.305688	0.166281	0.944868
LRRC69	-6.43695	2.70336	0.166999	0.944868
TSR1	-2.61202	0.474035	0.166481	0.944868
MCAT	-3.22607	0.55508	0.166799	0.944868
SEMA4C	-6.24112	1.93639	0.167349	0.944868
PAPD5	-3.69046	0.862944	0.167358	0.944868
TBC1D13	-4.6985	1.21949	0.167435	0.944868
FAM83G	-8.77218	22.2724	0.168041	0.944868
DDA1	-0.40267	0.245819	0.167239	0.944868
ABCC4	-9.38277	22.1771	0.168102	0.944868
EMC4	0.551381	0.178854	0.167272	0.944868
SYDE2	-9.36998	22.1867	0.168576	0.944868
TIPRL	0.141776	0.2083	0.16778	0.944868
GLCE	-7.94774	23.2287	0.168766	0.944868
PIGM	-4.33061	0.955716	0.168239	0.944868
AVEN	-3.5263	0.612884	0.168204	0.944868
GNMT	-8.20566	23.056	0.168938	0.944868
IFIT1	-5.6556	1.52324	0.16862	0.944868
APMAP	-1.61926	0.355738	0.168426	0.944868
SLMO2	-0.35515	0.232404	0.168417	0.944868
LRRC1	-4.3325	0.833696	0.168667	0.944868
RP11-321N4.5	-8.18767	23.0669	0.169483	0.944868
PSMD8	2.05388	0.120503	0.16878	0.944868
ASB1	-2.4535	0.457723	0.168927	0.944868
MTERFD1	-2.34683	0.454279	0.169183	0.944868
ISPD	-6.6719	1.91443	0.16988	0.944868
PPP2R3B	-5.48342	1.24788	0.169696	0.944868
OAZ1	3.56664	0.0717409	0.16959	0.944868
BRCA2	-2.55023	0.46385	0.169921	0.944868
ZW10	-3.48182	0.643472	0.170057	0.944868
SDCCAG3	-4.7634	0.919171	0.170419	0.944868
ATG9B	-5.20803	1.13918	0.1706	0.944868
PTK7	-8.29975	22.3421	0.171606	0.944868
RP4-647C14.3	-7.03492	2.65223	0.171511	0.944868
SESN3	-1.5762	0.405974	0.170999	0.944868
ZNF660	-9.06656	22.4217	0.171813	0.944868
FAM131C	-7.12432	23.2761	0.171871	0.944868
RIMS3	-7.96362	22.8709	0.171998	0.944868
BOLA2	-8.49108	22.2553	0.172133	0.944868
CCR4	-5.3862	1.32442	0.171868	0.944868
C11orf65	-7.48647	22.9878	0.172386	0.944868
CTLA4	-2.38504	0.490151	0.171637	0.944868
DYNLL2	-2.78947	0.518261	0.17183	0.944868
ALKBH2	-3.37309	0.560803	0.171929	0.944868
GCGR	-7.59766	2.5067	0.172925	0.944868
REST	-0.491005	0.251857	0.172537	0.944868
MVD	-1.55202	0.348825	0.172767	0.944868
PTRF	-8.7893	22.629	0.173625	0.944868
CRTAM	-6.21772	2.55537	0.173457	0.944868
TIMM13	0.314198	0.209243	0.172941	0.944868
ZBTB49	-5.90549	1.54043	0.173403	0.944868
PEMT	-3.8135	0.773646	0.173178	0.944868
EMG1	-0.509924	0.25097	0.172956	0.944868
BCDIN3D	-3.14133	0.616255	0.173465	0.944868
KIF21B	-4.19927	0.819122	0.173698	0.944868
CENPC	-1.4274	0.335304	0.173593	0.944868
MYB	-1.58336	0.354565	0.174118	0.944868
EPOR	-3.57677	0.644776	0.174245	0.944868
XRCC3	-4.35907	0.849086	0.174393	0.944868
MYEOV2	1.22455	0.146369	0.174192	0.944868
KIF14	-3.33899	0.652521	0.174858	0.944868
AKIRIN2	-1.32936	0.329107	0.174923	0.944868
CAB39	-1.97762	0.41058	0.175059	0.944868
CTB-47B11.3	-7.92821	23.2194	0.176388	0.944868
CPNE8	-4.91448	1.01604	0.176007	0.944868
ZDHHC21	-4.68698	0.956762	0.176265	0.944868
IQCK	-7.53162	2.70988	0.176859	0.944868
ZNF25	-6.56068	2.34268	0.176959	0.944868
IFT43	-3.15177	0.61772	0.17649	0.944868
MORF4L2	-0.566892	0.250899	0.176486	0.944868
PARK7	2.84711	0.0859666	0.176442	0.944868
SIAH2	-0.756148	0.284635	0.176911	0.944868
ZC3H7B	-4.48181	0.791474	0.177102	0.944868
PARP8	-3.0387	0.629217	0.17726	0.944868
MED12	-3.90335	0.724278	0.177308	0.944868
G6PD	-0.527691	0.255538	0.177184	0.944868
MARCH9	-4.62998	1.09438	0.177749	0.944868
SNRNP25	-0.315603	0.240087	0.177579	0.944868
CNIH3	-6.48261	2.2608	0.178212	0.944868
NDUFAF3	1.34714	0.14303	0.177775	0.944868
PRPS2	-1.70751	0.349203	0.177867	0.944868
RP11-395G23.3	-5.6358	1.5636	0.178844	0.944868
RP11-796G6.2	-5.68379	1.54645	0.178761	0.944868
CNOT7	-0.46385	0.244842	0.178534	0.944868
AC092580.3	-6.19197	1.43748	0.179072	0.944868
MOB4	-0.343136	0.244079	0.178822	0.944868
RBMX	0.824631	0.186552	0.179161	0.944868
CTD-2020K17.4	-7.87527	22.8692	0.180013	0.944868
CCDC144A	-5.31867	1.19173	0.179623	0.944868
SNAI3-AS1	-6.02246	2.03337	0.180002	0.944868
PDE12	-3.29767	0.566904	0.181082	0.944868
SCAF8	-4.03864	0.845509	0.181252	0.944868
CTD-2376I20.1	-9.2323	22.2758	0.182079	0.944868
SPAG5	-3.10869	0.568857	0.181801	0.944868
AARD	-5.3852	1.09292	0.181965	0.944868
AMMECR1L	-6.69217	1.87448	0.182201	0.944868
ZFAND3	-2.68881	0.495303	0.182135	0.944868
SLC35E1	-3.4251	0.623622	0.182171	0.944868
CCR5	-5.63158	1.61269	0.18261	0.944868
ELL2	-3.13182	0.553836	0.182336	0.944868
KLF13	-1.56284	0.353044	0.182656	0.944868
ZFAND5	-0.546892	0.25924	0.182674	0.944868
TPCN1	-5.44711	1.34194	0.183456	0.944868
DAPL1	-3.76818	0.784539	0.183407	0.944868
NLRP2	-4.38384	0.920071	0.183492	0.944868
ANKAR	-6.33751	1.52925	0.183688	0.944868
STRN4	-4.63198	0.842054	0.183671	0.944868
LRPAP1	0.127669	0.202317	0.183546	0.944868
AC099552.4	-5.75073	1.40149	0.184015	0.944868
RPL17	-0.458497	0.252667	0.183723	0.944868
FBXL19	-5.16979	1.32613	0.184347	0.944868
RAB11A	1.04405	0.163743	0.184094	0.944868
RAB3IP	-2.77814	0.534733	0.184262	0.944868
SNTG2	-8.73427	22.647	0.18507	0.944868
AC007386.2	-8.25106	22.9846	0.185165	0.944868
PHF23	-1.30911	0.336191	0.184594	0.944868
RBM7	-2.26607	0.420838	0.184649	0.944868
C5orf51	-3.32081	0.547428	0.18527	0.944868
RP11-192H23.6	-5.36291	1.03648	0.185781	0.944868
PRKCDBP	-2.36868	0.455145	0.185779	0.944868
SEC16A	-3.43716	0.602716	0.185849	0.944868
PTPDC1	-6.8229	1.5817	0.186286	0.944868
ZNF816	-5.37668	1.54097	0.186539	0.944868
NDUFB4	1.77392	0.125795	0.186446	0.944868
PPAN	-2.15837	0.416868	0.186471	0.944868
TOR3A	-1.22694	0.300193	0.186491	0.944868
SVIP	0.354926	0.224264	0.186561	0.944868
MID1IP1	-0.735944	0.282794	0.186675	0.944868
TSFM	-0.996121	0.265301	0.186871	0.944868
HNRNPA3	2.02345	0.135578	0.186906	0.944868
GSTM4	-4.29471	0.871559	0.187177	0.944868
OSGEP	-1.05589	0.273564	0.187146	0.944868
LONRF2	-8.66071	22.6941	0.188035	0.944868
EMC3	0.0550502	0.208449	0.187361	0.944868
ZNF354C	-7.63819	2.77109	0.188463	0.944868
ZNF253	-4.04716	0.755479	0.18797	0.944868
PPM1F	-3.94398	0.76465	0.188085	0.944868
ZNF500	-5.24041	1.47783	0.188347	0.944868
HS3ST3B1	-2.86729	0.555073	0.1883	0.944868
PNO1	-1.8017	0.353965	0.188656	0.944868
RBBP8	-2.48379	0.44806	0.188642	0.944868
SH2D1A	-0.101769	0.226611	0.189111	0.944868
KIAA0513	-7.94584	23.1707	0.189969	0.944868
HPDL	-5.56857	1.35163	0.189911	0.944868
APRT	1.82777	0.129859	0.189659	0.944868
MBD6	-4.83826	0.923769	0.189928	0.944868
XYLB	-6.08716	1.33914	0.190169	0.944868
ARL13B	-3.25317	0.584412	0.190179	0.944868
UFSP1	-6.74917	2.43605	0.19063	0.944868
NPM3	-1.97804	0.374777	0.190189	0.944868
NLRP1	-3.5331	0.624423	0.190685	0.944868
COX7A2	3.32747	0.0690874	0.190717	0.944868
RP11-98I9.4	-6.19498	1.48578	0.191236	0.944868
FBXO2	-6.88787	2.34897	0.191839	0.944868
NDUFAF4	-1.58354	0.335016	0.191274	0.944868
COQ3	-3.24606	0.539201	0.191363	0.944868
RP11-517P14.2	-5.76321	1.35499	0.191693	0.944868
RP11-890B15.3	-6.69902	2.46126	0.19188	0.944868
KIDINS220	-2.97682	0.580972	0.191601	0.944868
CTD-2256P15.4	-8.99662	22.4396	0.192392	0.944868
LRR1	-0.71262	0.263413	0.191811	0.944868
ERH	2.38683	0.103492	0.191761	0.944868
ZNF292	-0.906198	0.286669	0.191957	0.944868
PINX1	-2.71442	0.52269	0.192096	0.944868
PGM3	-3.19406	0.552504	0.192118	0.944868
GPR137	-0.991515	0.263435	0.192052	0.944868
KHSRP	-2.48693	0.456954	0.19223	0.944868
PHF5A	-0.172776	0.215521	0.192242	0.944868
AMER1	-7.19902	3.22705	0.193005	0.944868
RPAP1	-4.51845	0.961361	0.193408	0.944868
CTHRC1	-4.84643	0.86124	0.193625	0.944868
LCP2	-0.775544	0.27165	0.193521	0.944868
PRDX4	-1.05456	0.313228	0.193681	0.944868
CKAP5	-1.93638	0.398123	0.193854	0.944868
CDC25C	-4.08004	0.702218	0.194245	0.944868
BTN2A2	-2.37548	0.456219	0.194668	0.944868
PCYT1A	-1.79795	0.389441	0.194641	0.944868
ZNF280C	-7.01743	1.78902	0.195108	0.944868
C1RL	-7.09173	1.73297	0.195228	0.944868
MICU1	-2.42645	0.407138	0.195085	0.944868
CDK5	-1.87555	0.359143	0.195353	0.944868
CWC25	-1.23316	0.299585	0.195385	0.944868
NUDT12	-6.63467	2.4868	0.196113	0.944868
RIF1	-1.72271	0.348084	0.196086	0.944868
IL17F	-5.73783	2.47829	0.196693	0.944868
MREG	-5.38621	1.29331	0.196429	0.944868
BCL3	-2.22958	0.4318	0.19635	0.944868
TOP2B	-1.71281	0.34788	0.196523	0.944868
UACA	-8.28821	22.931	0.197314	0.944868
RP11-469M7.1	-6.74809	2.26462	0.197487	0.944868
TATDN2	-4.5029	0.842601	0.197126	0.944868
TRIP13	-2.49907	0.423209	0.197152	0.944868
TMX1	-0.404568	0.237058	0.197381	0.944868
CCNT2	-3.15014	0.541457	0.19759	0.944868
FLAD1	-1.56082	0.338313	0.19754	0.944868
CD47	1.03993	0.162262	0.197441	0.944868
ZNF430	-2.19466	0.408504	0.197645	0.944868
NET1	-3.5528	0.598653	0.197896	0.944868
INTS1	-4.57851	0.936917	0.198098	0.944868
TNFAIP8L2	-1.38851	0.331312	0.197934	0.944868
PURB	-3.83224	0.763432	0.198189	0.944868
SLC38A5	-2.12126	0.404933	0.198098	0.944868
HAUS3	-3.03255	0.494299	0.198725	0.944868
ASNS	-2.82258	0.517804	0.198923	0.944868
C17orf89	0.226829	0.207274	0.198901	0.944868
COX14	0.610132	0.175897	0.199079	0.944868
RALA	0.00632488	0.22401	0.199209	0.944868
SARNP	-3.03789	0.495256	0.199342	0.944868
GAN	-4.74419	0.982179	0.199621	0.944868
C9orf142	-0.304839	0.219444	0.199299	0.944868
PMM1	-1.39407	0.318131	0.199822	0.944868
PDE8A	-6.02899	1.66533	0.200252	0.944868
FARP2	-7.31023	2.26251	0.200281	0.944868
RPL26L1	0.0983757	0.18634	0.199823	0.944868
TMEM19	-3.10582	0.559844	0.2002	0.944868
MAPT	-8.19172	22.9861	0.200836	0.944868
CLN6	-2.34328	0.373939	0.200146	0.944868
SNN	-5.08732	0.985569	0.200538	0.944868
KCTD6	-3.39091	0.59055	0.200655	0.944868
TRMT61A	-4.04791	0.672077	0.201012	0.944868
KIF22	-0.377781	0.251633	0.200989	0.944868
TCEB2	2.92349	0.0811291	0.201341	0.944868
CTSK	-8.29016	22.9181	0.202344	0.944868
C9orf156	-2.37547	0.416877	0.201604	0.944868
RAB33A	-1.259	0.311385	0.201815	0.944868
AOAH	-6.32671	2.26442	0.202716	0.944868
DNLZ	-6.20102	1.80875	0.202741	0.944868
UXT	1.41273	0.135652	0.202644	0.944868
EEF2K	-5.32564	1.04023	0.203273	0.944868
CYP20A1	-2.10366	0.380785	0.203162	0.944868
DMPK	-7.23077	2.22682	0.203582	0.944868
TNFSF14	-4.04425	0.821047	0.203443	0.944868
LNX2	-4.72614	0.934954	0.203571	0.944868
HSD17B12	-2.39983	0.449584	0.203551	0.944868
PLAGL2	-5.29669	1.0368	0.203787	0.944868
RP6-65G23.3	-5.43845	1.31341	0.204125	0.944868
KMT2A	-0.916189	0.259153	0.2038	0.944868
NCAPH2	-1.23018	0.287297	0.203997	0.944868
BANP	-2.86781	0.519758	0.204288	0.944868
ARFGEF2	-4.71937	0.859441	0.204433	0.944868
LSS	-5.34346	1.03666	0.204764	0.944868
ZNF142	-5.69445	1.32987	0.204875	0.944868
DUSP6	-2.37469	0.420488	0.205119	0.944868
BICD2	-4.68251	0.934956	0.205325	0.944868
SUCLG1	0.309667	0.181413	0.205092	0.944868
KIF21A	-2.88624	0.504086	0.20547	0.944868
P4HA1	-3.0089	0.50262	0.205483	0.944868
VPRBP	-3.55301	0.648436	0.205654	0.944868
NDUFA9	0.50569	0.16366	0.205518	0.944868
CNTLN	-6.73989	2.6492	0.206773	0.944868
TTN-AS1	-5.09407	1.07334	0.20642	0.944868
STX6	-3.24932	0.593667	0.206421	0.944868
KLHDC9	-6.31188	1.71988	0.207161	0.944868
EIF2B3	-1.65929	0.326687	0.206745	0.944868
FXYD2	-0.560897	0.422214	0.206948	0.944868
ERCC3	-2.08186	0.393434	0.207009	0.944868
POR	-2.82749	0.488632	0.20736	0.944868
BABAM1	0.196144	0.190154	0.207571	0.944868
ZNF561	-4.07911	0.765865	0.207997	0.944868
RTN4IP1	-3.36359	0.543622	0.208306	0.944868
EPN1	-2.44134	0.425025	0.208711	0.944868
RBMX2	-1.14425	0.298043	0.208727	0.944868
TNFRSF14	-0.388518	0.245965	0.208886	0.944868
GINS1	-4.66829	0.781797	0.209317	0.944868
RCCD1	-2.76609	0.435815	0.209383	0.944868
TMEM147	-0.180674	0.211707	0.209371	0.944868
PHF20	-1.46837	0.308144	0.209492	0.944868
PLCXD1	-4.09362	0.739652	0.209796	0.944868
ITGB3BP	-1.29187	0.293173	0.209889	0.944868
ICOS	-0.863584	0.27668	0.210007	0.944868
TTLL7	-5.08472	1.02446	0.210321	0.944868
PGAP2	-2.80424	0.444393	0.210191	0.944868
GPN2	-1.92452	0.335425	0.210398	0.944868
MAMLD1	-5.64031	1.65714	0.210911	0.944868
ZNF438	-4.83333	0.938475	0.210741	0.944868
TMEM127	-3.68168	0.677059	0.210744	0.944868
UQCRB	2.87603	0.0838272	0.211063	0.944868
LCMT1	-1.02218	0.271345	0.211231	0.944868
S100PBP	-2.61996	0.461725	0.211269	0.944868
ZBTB48	-3.73641	0.661306	0.211496	0.944868
BYSL	-2.56486	0.420876	0.21154	0.944868
MFHAS1	-2.94483	0.525156	0.211676	0.944868
SMAD2	-1.38733	0.312364	0.211864	0.944868
ETFA	0.243291	0.182356	0.211819	0.944868
ZNF782	-6.25557	1.40085	0.212314	0.944868
SUMF1	-4.59788	0.927862	0.212328	0.944868
CDCA5	-2.01473	0.37786	0.212332	0.944868
TMTC4	-4.12156	0.760945	0.212698	0.944868
CENPO	-4.523	0.746118	0.212821	0.944868
CCT6A	0.904295	0.171845	0.212871	0.944868
COPZ1	0.836818	0.156953	0.212796	0.944868
PTCD3	-1.4914	0.317149	0.212983	0.944868
ZKSCAN5	-4.83116	1.03001	0.213694	0.944868
WFDC2	-6.58081	2.38016	0.214355	0.944868
JARID2	-1.55639	0.330415	0.213958	0.944868
RANBP3	-1.53518	0.322783	0.214115	0.944868
BTBD6	-5.2163	1.0112	0.21448	0.944868
RP11-265P11.2	-6.47123	1.56601	0.214725	0.944868
ESCO2	-1.97511	0.383706	0.214352	0.944868
FAM53C	-4.15106	0.724432	0.214946	0.944868
RPS3A	4.47514	0.0879205	0.215335	0.944868
MRPL40	-0.397231	0.219628	0.215516	0.944868
LCTL	-7.47239	2.40081	0.216038	0.944868
FOXN2	-2.59397	0.423143	0.215619	0.944868
KLF16	-5.96326	1.3819	0.21598	0.944868
LSM1	0.372032	0.172192	0.216038	0.944868
DIMT1	-1.73991	0.316667	0.216168	0.944868
ARG2	-4.58732	1.00478	0.216577	0.944868
PPIF	-0.878371	0.253316	0.2166	0.944868
IFT52	-2.17955	0.424428	0.21696	0.944868
PYCR1	-3.66657	0.68185	0.216972	0.944868
TTC30A	-7.78433	3.14115	0.217695	0.944868
PDDC1	-3.44772	0.599245	0.2172	0.944868
CCAR1	-0.235125	0.221103	0.217286	0.944868
TBCA	1.80313	0.107524	0.21782	0.944868
CTTNBP2NL	-4.67864	0.824164	0.218644	0.944868
CCDC34	-1.82492	0.357701	0.218707	0.944868
ZNF79	-5.86137	1.50767	0.219114	0.944868
AFTPH	-2.23703	0.394434	0.218883	0.944868
TGFBR3L	-6.19092	1.84281	0.21943	0.944868
POP7	-0.410614	0.219121	0.219146	0.944868
CRYBG3-1	-6.34555	1.59211	0.219668	0.944868
MATK	-7.68523	2.272	0.219994	0.944868
SF3B14	1.52882	0.121635	0.21931	0.944868
SLAIN1	-3.86031	0.611218	0.220085	0.944868
ACACA	-4.93671	1.0304	0.220571	0.944868
PARD3	-7.69945	3.12903	0.221101	0.944868
CDYL2	-4.71359	0.889196	0.220952	0.944868
NDUFB2-AS1	-7.15827	2.08662	0.221245	0.944868
GNLY	1.06851	0.605967	0.222076	0.944868
MIEN1	0.0319759	0.190942	0.222427	0.944868
TCF19	-1.66479	0.327546	0.222567	0.944868
C2CD2L	-5.15241	1.10675	0.222889	0.944868
PPRC1	-5.41909	1.09229	0.223032	0.944868
GBA	-2.5805	0.430398	0.222852	0.944868
DNAL4	-3.83643	0.678675	0.223128	0.944868
SLC25A29	-6.96329	2.21497	0.223516	0.944868
C19orf10	1.59184	0.147473	0.223267	0.944868
CCNH	-0.594539	0.241003	0.223278	0.944868
RP11-297N6.4	-6.03588	1.64587	0.223729	0.944868
CLTC	-2.00811	0.338986	0.224188	0.944868
CCT2	0.61185	0.172539	0.224433	0.944868
FRAT1	-6.16036	1.81878	0.225001	0.944868
NAPB	-3.70052	0.674028	0.224875	0.944868
MAP3K9	-7.03385	1.62952	0.225046	0.944868
TNFSF9	-8.13293	2.98054	0.225738	0.944868
RBM34	-3.56568	0.610389	0.225348	0.944868
SPAG4	-6.11838	1.38163	0.225531	0.944868
DEK	1.31788	0.172345	0.225302	0.944868
POLG2	-3.29287	0.565028	0.225697	0.944868
IGF1	-6.07667	1.61843	0.226099	0.944868
FAM115C	-3.95634	0.696345	0.225873	0.944868
MPND	-3.53899	0.592093	0.226136	0.944868
NAAA	-1.43352	0.294726	0.22622	0.944868
VBP1	0.214872	0.183472	0.226292	0.944868
C1orf198	-6.28661	1.33933	0.226733	0.944868
TRIM16	-1.4848	0.356774	0.226636	0.944868
SAPCD2	-5.90163	1.34255	0.227005	0.944868
VPS11	-3.26078	0.53963	0.226917	0.944868
BRIX1	-0.25506	0.207291	0.226918	0.944868
LNP1	-7.50134	1.95665	0.227439	0.944868
EBP	0.416913	0.187826	0.226967	0.944868
LINC00685	-3.01583	0.539188	0.227676	0.944868
AGPAT2	-2.86329	0.459976	0.227856	0.944868
DHCR24	-4.47001	0.752047	0.228177	0.944868
AZIN1	-1.68362	0.315923	0.228156	0.944868
CTD-2013N24.2	-7.61894	2.92801	0.228965	0.944868
LINC00665	-7.15898	1.65442	0.228689	0.944868
SRPRB	-1.29955	0.286659	0.22848	0.944868
TXNDC15	-0.742071	0.235033	0.228664	0.944868
CCDC77	-3.42622	0.589624	0.229034	0.944868
RP11-440D17.3	-7.11703	2.89927	0.229527	0.944868
EIF4B	-1.09026	0.266829	0.229022	0.944868
UCK1	-3.0069	0.465254	0.229209	0.944868
RNF168	-2.23395	0.387908	0.229246	0.944868
ENKD1	-5.4027	1.11609	0.230109	0.944868
AP006222.2	-3.52593	0.592522	0.230226	0.944868
XXbac-BPG252P9.10	-7.21461	2.15711	0.231145	0.944868
FAM213B	-2.74143	0.483906	0.230721	0.944868
HSPA1B	-4.86637	1.08826	0.230959	0.944868
PHACTR4	-2.67722	0.427475	0.231217	0.944868
ITPKA	-8.23176	2.88728	0.231884	0.944868
ERI3	-1.34388	0.292787	0.231486	0.944868
DAP3	-0.0222465	0.197398	0.231399	0.944868
ACTR3C	-4.23052	0.762639	0.23186	0.944868
SYMPK	-2.80649	0.472127	0.231803	0.944868
ARHGEF39	-4.26364	0.670017	0.232116	0.944868
TMEM126A	-0.251448	0.194636	0.232017	0.944868
HAGH	-0.341704	0.208646	0.232103	0.944868
IBA57	-5.1298	0.962406	0.232432	0.944868
BID	-1.30395	0.306889	0.232292	0.944868
CYBA	3.50673	0.0714186	0.232251	0.944868
NEURL4	-6.10181	1.31554	0.232759	0.944868
GOT2	-1.74568	0.316604	0.232412	0.944868
EPDR1	-7.49272	2.9596	0.233088	0.944868
TMEM64	-5.19725	1.14507	0.232937	0.944868
CLK3	-1.49705	0.305651	0.232704	0.944868
MBTPS1	-4.14155	0.680408	0.232833	0.944868
RSRC1	-1.06416	0.274417	0.23286	0.944868
ENO2	-2.24724	0.378774	0.232985	0.944868
SNUPN	-1.30285	0.275989	0.233014	0.944868
C10orf128	-6.29588	1.83188	0.233603	0.944868
ZDHHC16	-1.55733	0.302724	0.23321	0.944868
PABPN1	-1.30705	0.273454	0.233378	0.944868
DCLRE1A	-5.64452	1.0333	0.233639	0.944868
SUMO4	-5.13667	0.932266	0.233641	0.944868
NT5M	-5.88036	1.16878	0.23363	0.944868
SEPHS1	-1.98364	0.326175	0.233778	0.944868
CHIC2	-1.72749	0.326782	0.233936	0.944868
KLF11	-5.86654	1.3009	0.234289	0.944868
SPCS2	2.16035	0.102816	0.23411	0.944868
NUDT10	-7.31441	2.81611	0.234842	0.944868
ANKRD52	-4.13936	0.672458	0.23438	0.944868
NAA15	-1.45519	0.284731	0.234374	0.944868
MAN1A2	-1.97713	0.348136	0.234505	0.944868
POLR1D	0.292796	0.168596	0.234404	0.944868
SENP1	-3.84211	0.580486	0.234685	0.944868
KTN1	0.518625	0.165185	0.234652	0.944868
DUS1L	-2.91312	0.456185	0.235001	0.944868
TSEN34	-2.12595	0.368351	0.235144	0.944868
SLIRP	0.976092	0.14587	0.235323	0.944868
RP11-191L17.1	-7.21773	2.02874	0.235791	0.944868
APOO	-1.97828	0.341376	0.235742	0.944868
GRPEL2	-3.73521	0.632568	0.236003	0.944868
SPTY2D1	-1.81603	0.346117	0.236093	0.944868
CTC-503J8.6	-5.50463	1.06434	0.236217	0.944868
PSD4	-3.18869	0.507206	0.236151	0.944868
ALDH3A2	-2.63189	0.429817	0.236383	0.944868
HCCS	-1.45899	0.285971	0.236536	0.944868
TMEM167A	0.345118	0.163723	0.236641	0.944868
ZNF37A	-2.48347	0.414656	0.236822	0.944868
LTK	-7.25446	2.81348	0.237389	0.944868
FAM174A	-2.95653	0.475777	0.236973	0.944868
CALU	-1.75577	0.297407	0.236947	0.944868
APOA1BP	-0.217519	0.19607	0.236912	0.944868
RARRES3	-0.172025	0.234951	0.237013	0.944868
CTC-503J8.4	-5.94723	1.45068	0.237488	0.944868
DYNC2LI1	-4.90755	0.950583	0.237589	0.944868
TMEM126B	-0.0850296	0.193495	0.237402	0.944868
TESC	-2.01761	0.354721	0.237544	0.944868
PHOSPHO2	-5.00017	0.936994	0.237871	0.944868
ARCN1	-2.01953	0.366055	0.237733	0.944868
C16orf13	0.388085	0.177105	0.238005	0.944868
GSK3A	-2.99375	0.471374	0.238183	0.944868
IPO11	-5.67671	1.12183	0.238949	0.944868
ABCB10	-4.40595	0.743109	0.239057	0.944868
DECR2	-6.68741	1.60697	0.239341	0.944868
PGLYRP4	-5.33053	1.13956	0.239313	0.944868
RBP4	-7.73063	3.31583	0.239687	0.944868
EFCAB11	-3.88376	0.574493	0.239387	0.944868
MASTL	-3.28982	0.537155	0.239687	0.944868
YWHAG	-2.03455	0.35727	0.239653	0.944868
KRT7	-0.389248	0.2666	0.239647	0.944868
ZNF181	-4.08259	0.779882	0.239882	0.944868
RCC1	-2.50472	0.398293	0.240166	0.944868
FGD5-AS1	-2.37614	0.367883	0.240511	0.944868
CHEK1	-1.32979	0.282638	0.240709	0.944868
CCS	-1.4202	0.281993	0.240771	0.944868
SEPW1	-0.0830204	0.200244	0.2412	0.944868
ZNF257	-5.60088	1.10082	0.241501	0.944868
DCUN1D2	-6.01832	1.18107	0.241422	0.944868
TIAL1	-0.536728	0.204214	0.241338	0.944868
GADD45B	-1.15756	0.307119	0.24167	0.944868
KIAA1467	-7.1656	2.7169	0.242264	0.944868
ZNF597	-6.39232	2.80302	0.242509	0.944868
DHPS	-0.416013	0.20899	0.242013	0.944868
PALB2	-3.56566	0.548738	0.242097	0.944868
RP11-421M1.8	-6.22114	1.86749	0.242709	0.944868
KLHL17	-6.99556	2.70382	0.243149	0.944868
HLA-G	-5.17827	0.923197	0.242921	0.944868
PSMC2	1.13048	0.141067	0.242907	0.944868
HIST2H2AC	-2.74481	0.425455	0.243043	0.944868
MLST8	-1.93428	0.327708	0.243485	0.944868
ZNF2	-5.42955	1.24182	0.243817	0.944868
LY9	-7.29396	2.69179	0.244327	0.944868
MYO5A	-4.77813	1.02297	0.244297	0.944868
HDAC7	-1.44241	0.290639	0.244095	0.944868
ARFGEF1	-2.6676	0.440172	0.244332	0.944868
ZNF584	-4.8392	0.833191	0.244928	0.944868
FAM21B	-8.27563	2.69612	0.2457	0.944868
CELF1	-2.1564	0.318541	0.245115	0.944868
TMUB1	-0.528806	0.216706	0.245236	0.944868
SFR1	-2.14197	0.352966	0.24549	0.944868
RUFY3	-6.08744	1.57794	0.245668	0.944868
PAFAH1B2	-2.71989	0.40573	0.245528	0.944868
CDKN2B-AS1	-6.49272	1.74512	0.246054	0.944868
SESTD1	-5.19197	1.19164	0.246152	0.944868
CTA-384D8.36	-6.7611	3.01259	0.246582	0.944868
RP11-602N24.3	-7.93281	3.13824	0.247085	0.944868
RP4-758J18.13	-7.49336	1.92176	0.246947	0.944868
TMEM59	1.72697	0.105843	0.24714	0.944868
NGFRAP1	-3.57088	0.610218	0.247559	0.944868
LIMK1	-5.65788	1.02159	0.247775	0.944868
NMD3	-2.387	0.397226	0.247688	0.944868
ZNF346	-3.44399	0.561264	0.247836	0.944868
MAGOH	0.956026	0.149975	0.248174	0.944868
CRCP	-3.12699	0.460392	0.248277	0.944868
MRE11A	-2.31476	0.388966	0.248324	0.944868
KIAA0586	-2.73173	0.437434	0.248655	0.944868
EIF2D	-1.88175	0.32788	0.248626	0.944868
NME6	-2.14623	0.335097	0.248801	0.944868
GNB1	-0.750873	0.230531	0.248959	0.944868
MRPS25	-1.12241	0.260167	0.24911	0.944868
GPS1	-0.787089	0.233472	0.249213	0.944868
ISG20L2	-2.21626	0.326631	0.249659	0.944868
DDX24	0.679399	0.159503	0.249759	0.944868
AP000692.10	-7.2742	2.60452	0.250767	0.944868
HLA-DMB	-0.957432	0.304761	0.250307	0.944868
SH2B3	-3.6073	0.558039	0.250496	0.944868
SAR1A	-0.547287	0.222151	0.250467	0.944868
CHAC2	-1.45554	0.281502	0.250513	0.944868
HN1L	-2.00345	0.315646	0.250684	0.944868
ZNF414	-2.16232	0.370257	0.250826	0.944868
WDR19	-4.9727	1.05197	0.251944	0.944868
C8orf82	-2.71128	0.407397	0.251686	0.944868
MICA	-4.78268	0.998414	0.252052	0.944868
GZF1	-5.06368	1.04795	0.252102	0.944868
ZC3HAV1L	-7.61451	2.62179	0.252467	0.944868
MCL1	-0.477327	0.220679	0.251904	0.944868
TCEB1	1.52269	0.126786	0.252133	0.944868
TMEM186	-2.87961	0.443575	0.252427	0.944868
CSRNP2	-5.67813	1.08983	0.252584	0.944868
C11orf54	-2.72341	0.445691	0.253107	0.944868
TMEM101	-1.39049	0.28402	0.253161	0.944868
FSCN1	-1.17917	0.345231	0.253108	0.944868
ENDOV	-2.74515	0.405332	0.253249	0.944868
SOD2	-1.2859	0.289932	0.253261	0.944868
CWF19L2	-1.8311	0.317447	0.253261	0.944868
RP11-773D16.1	-3.97019	0.597797	0.253453	0.944868
WDR62	-4.58175	0.689739	0.254131	0.944868
EEPD1	-4.36456	0.693346	0.254396	0.944868
DNAJC5	-2.58235	0.392237	0.254564	0.944868
AGPAT9	-4.10202	0.788797	0.255342	0.944868
HPRT1	0.148142	0.181111	0.255485	0.944868
ATP10D	-6.62327	1.8839	0.256058	0.944868
JAGN1	-0.0837348	0.188164	0.255782	0.944868
ZCCHC10	-0.707173	0.228691	0.255817	0.944868
SLC16A5	-7.31939	1.87797	0.256481	0.944868
SENCR	-7.20562	2.60964	0.256646	0.944868
ICAM2	-0.409463	0.217315	0.256177	0.944868
ZMYM4	-3.46382	0.520953	0.256284	0.944868
LY75	-4.32609	0.792009	0.256441	0.944868
[truncated: 19,802 more rows]

## Sheet: Cluster 3
Gene Name	logMeanExp	logFC	pvals	padj
PPIA	3.39275	0.687858	1.00543e-21	2.19194e-17
PSMA7	3.33017	0.512252	1.20471e-11	1.31319e-07
RPL28	4.97701	0.321913	5.36645e-10	2.92485e-06
RPS16	4.47927	0.348738	3.41781e-09	1.24186e-05
PFN1	6.10902	0.287533	1.70255e-08	4.63966e-05
PRELID1	2.51147	0.640255	2.46793e-08	5.97814e-05
NACA	3.88997	0.383791	8.72772e-08	0.000158561
RPS12	5.05447	0.357444	8.42075e-07	0.00107989
SOCS1	2.07576	0.775303	2.20661e-06	0.00229078
TPT1	4.71143	0.297367	2.54392e-06	0.00238434
FOS	-1.6729	4.36511	6.3935e-06	0.00516239
RPL24	3.86013	0.307321	4.54092e-06	0.00395987
NME1	1.26719	0.71378	9.88009e-06	0.00633517
RPS11	3.75262	0.378168	1.51032e-05	0.0082316
CD3D	4.12174	0.33259	1.61749e-05	0.00839595
RPLP2	4.97102	0.249815	2.27683e-05	0.0112812
RPS20	4.18467	0.342396	2.37938e-05	0.0115273
RPL38	3.09515	0.325182	4.38701e-05	0.0170931
RBM8A	1.99078	0.530273	5.34789e-05	0.0182171
RPL27	3.99664	0.285473	5.70382e-05	0.0188408
CFL1	5.00364	0.191705	8.99727e-05	0.0247226
RPL37A	3.76297	0.353946	9.12108e-05	0.0247226
RPS7	4.21722	0.287425	9.79805e-05	0.0257358
RPS24	4.36758	0.245986	0.00014818	0.035894
IL13	-1.05853	2.06961	0.000179872	0.0396101
GAPDH	5.53459	0.245322	0.000189506	0.0404077
RPL30	4.18843	0.241815	0.000200036	0.0407568
CHCHD2	3.85267	0.258172	0.000197373	0.0407568
FAU	4.40295	0.209491	0.00022573	0.0455661
PHB2	0.511443	0.67456	0.000260904	0.0507854
RPL7A	3.98517	0.274061	0.000285574	0.0546123
RPSA	4.35329	0.23253	0.000299395	0.0562681
POMP	3.00477	0.299842	0.000348084	0.0622014
RPL9	4.24991	0.270543	0.000377815	0.0651318
COX5A	2.21514	0.401536	0.000389202	0.0657751
PFDN2	1.1301	0.545403	0.000455791	0.0747121
PSMB2	2.14466	0.383891	0.000477038	0.0770363
TBCB	1.65284	0.491088	0.000547371	0.0852374
RPS23	5.05494	0.21796	0.000586053	0.08795
RPL6	4.21401	0.288653	0.000594028	0.08795
SS18L2	0.420185	0.596348	0.000707702	0.094654
PRDX1	3.49068	0.312117	0.00079415	0.100622
SRSF11	0.629228	0.580784	0.000820576	0.101566
BIRC3	0.763734	0.697558	0.000834558	0.102176
PSMA3	2.09415	0.400265	0.000838932	0.102176
ATP5J	2.46755	0.302689	0.000847229	0.102614
FBL	0.528576	0.632195	0.000882751	0.105429
COX17	1.48104	0.455562	0.000918515	0.107659
WBP4	-1.04325	1.02076	0.00108302	0.121082
NDUFA4	3.07117	0.262762	0.00109213	0.121285
RPL13	5.43426	0.164245	0.00120795	0.129726
YWHAB	2.2465	0.338327	0.00122198	0.130322
GOPC	-1.62021	1.1483	0.0013109	0.133624
RPS8	4.79763	0.226542	0.00125598	0.132166
DESI1	-0.82942	0.892325	0.00135665	0.135052
HINT1	4.17301	0.192691	0.00134068	0.134389
MYL6	4.93354	0.190247	0.00183513	0.164623
DDIT4	0.976575	0.790138	0.00203622	0.176221
MRPL20	1.01136	0.529607	0.00216537	0.178277
RPL35	4.40722	0.183983	0.00215771	0.178277
RPL37	3.98609	0.187661	0.0021813	0.178277
CD74	3.19743	0.427641	0.00219623	0.178277
MYL12A	4.48843	0.195757	0.00221695	0.178277
YIF1A	-0.21866	0.719809	0.0023889	0.184719
ASB1	-3.304	1.74541	0.00248441	0.186768
ATP5G3	2.53633	0.305881	0.00235604	0.1841
RPS5	4.21307	0.191307	0.00241999	0.186425
RPL36	4.11957	0.186635	0.00255105	0.189814
RPS25	4.61282	0.173272	0.00266725	0.19513
ALG8	-1.08094	0.829671	0.00278873	0.199782
SRGN	2.39909	0.363872	0.00282311	0.201133
UBA52	4.11192	0.181658	0.00305925	0.208806
RPL29	4.31901	0.197283	0.00303513	0.208078
NUCKS1	1.72678	0.447372	0.00308723	0.209021
TXNL4A	0.040571	0.598588	0.00322353	0.210408
TNFSF14	-2.40561	1.49207	0.00343523	0.215826
TCEB2	2.71552	0.246093	0.00328757	0.210801
SLA	-1.67705	1.16378	0.00358202	0.217799
SNX10	-0.633655	0.706128	0.00358653	0.217799
EDF1	2.15452	0.318538	0.00371647	0.22259
TAF1A	-4.99872	4.99978	0.00406385	0.237523
FLNA	0.394272	0.556631	0.00375354	0.223582
CD3EAP	-2.84635	1.6323	0.00423183	0.240435
COPRS	-2.3575	1.19952	0.00432509	0.242887
RPL13A	5.43596	0.156345	0.00444463	0.24469
GZMB	2.11197	0.736209	0.0045292	0.246237
NOP10	2.25266	0.303528	0.00459129	0.248992
RPL19	4.93769	0.157962	0.00488855	0.259806
RANBP1	1.81101	0.391522	0.00486836	0.259499
PPP2R1A	0.298562	0.553923	0.00500344	0.262476
JUNB	1.22186	0.56596	0.00507707	0.263536
PSMB1	2.84553	0.271654	0.00507583	0.263536
ZNF557	-3.87057	2.41863	0.00539245	0.267882
IL2RA	1.32946	0.569216	0.00520536	0.267016
RPL23A	5.08306	0.157477	0.00515327	0.266224
GMNN	-1.03094	0.823034	0.0054002	0.267882
ANAPC11	1.28989	0.3628	0.00525276	0.267882
DOHH	-1.59969	1.00282	0.00570217	0.275033
ITGB1BP1	0.573074	0.472448	0.00562388	0.274287
IDH1	-3.06748	1.4331	0.00594592	0.278768
CD40LG	0.711138	0.715007	0.00586597	0.278252
DUSP2	-2.00097	1.4636	0.00606062	0.282928
CD2	2.7038	0.293655	0.00592838	0.278544
OGFOD2	-3.08907	1.80848	0.00638942	0.290805
DDX46	0.582963	0.467049	0.00623622	0.287709
PRMT1	1.12009	0.503272	0.00636825	0.290448
CSNK2B	1.08881	0.407694	0.00668458	0.302345
MT1X	0.449638	0.592529	0.0070176	0.308402
RPL22L1	0.457928	0.598623	0.00712976	0.311168
SLC25A3	2.00798	0.315558	0.0070958	0.310634
SF3B1	0.278013	0.543257	0.00728572	0.313931
GANAB	-1.72222	0.917721	0.00765442	0.323171
EGR1	-3.9772	3.51601	0.0079783	0.328778
CHAC2	-1.68367	0.890291	0.00771603	0.323856
FAM96B	1.62224	0.362575	0.00761227	0.322243
TIMM50	-1.0221	0.7562	0.00779898	0.325097
CCDC43	-2.14963	1.12994	0.00818399	0.334745
PSMD7	1.56914	0.378506	0.00806985	0.33132
SAT1	0.635911	0.55245	0.00837942	0.340042
ADRM1	1.34919	0.387921	0.00844193	0.341309
CKS2	1.0415	0.625931	0.00869408	0.345875
RPS15	5.02551	0.133982	0.00869349	0.345875
MRPL41	1.22251	0.386728	0.00889795	0.351349
MRPS6	1.12729	0.445548	0.00907033	0.354377
COX7A2	3.34321	0.20189	0.00902302	0.353765
CDKN1B	-1.98848	0.954141	0.00936339	0.359111
NASP	0.243179	0.531486	0.00934343	0.359111
NOP16	-0.570026	0.724863	0.00953392	0.361933
NUDT1	1.10548	0.416436	0.00975085	0.365462
SHFM1	2.20786	0.267699	0.0096496	0.364594
HSPE1	1.77283	0.408361	0.0100112	0.372446
DUSP1	-3.46667	2.12084	0.0103714	0.378739
UQCRQ	2.32683	0.237661	0.0102508	0.377095
CD82	0.634358	0.465011	0.0105471	0.382772
RPL32	4.9225	0.150924	0.0106095	0.382772
SEC11C	1.36798	0.431324	0.0107841	0.385599
LSM2	0.834581	0.394012	0.0107892	0.385599
P2RY10	-1.29706	0.832617	0.0113374	0.398015
POLR2A	-1.74951	0.894881	0.0114596	0.400014
SRA1	0.487154	0.451426	0.0114972	0.40015
EXOC6	-3.85033	1.84103	0.0119814	0.408735
MED9	-5.1635	3.54832	0.0122679	0.412734
C19orf10	1.7218	0.371562	0.011716	0.404145
RPL8	4.56244	0.140755	0.0118231	0.406214
MAT2A	-1.93484	0.879666	0.0121377	0.40997
TGS1	-1.1206	0.733355	0.0120706	0.409892
DYNC2LI1	-4.88073	2.39995	0.0124808	0.417441
NPM3	-1.41536	0.841236	0.012257	0.412734
DYNLL1	3.00331	0.233239	0.0121481	0.40997
SIAH2	-1.77808	0.875092	0.0124433	0.41735
FAM89B	-2.18646	0.987096	0.0125211	0.417992
KIF5B	0.303486	0.503798	0.0126436	0.41834
BTG3	-1.37268	0.833203	0.0127742	0.420681
CDKN1A	-1.04855	0.911083	0.0128946	0.424005
CLPB	-4.00312	1.92243	0.0134207	0.430273
C19orf48	-1.93735	0.936565	0.0132412	0.428496
NDUFC1	1.11423	0.364095	0.0129927	0.424668
ARPC5L	0.832111	0.390435	0.0130532	0.426008
MYL12B	3.11797	0.203528	0.0131284	0.426419
SEC11A	1.34521	0.343093	0.0133841	0.430021
DUSP6	-1.52289	0.91816	0.0136699	0.433163
PHLDA1	-2.39204	1.23242	0.0138184	0.4366
CCT8	1.54149	0.35559	0.0135577	0.43248
STAP1	-2.55751	1.08183	0.0138824	0.437506
RAN	3.40905	0.21619	0.01365	0.433163
DDX21	0.315019	0.526632	0.0138072	0.4366
RPL27A	5.03975	0.145777	0.0139163	0.437506
PSMB6	2.48942	0.243217	0.0140437	0.440111
MLTK	-3.4112	1.29732	0.0145727	0.448097
DYNLL2	-2.95612	1.39964	0.014709	0.450021
FAM3C	-2.43644	1.05709	0.0149164	0.453139
CENPM	-0.816701	0.612844	0.0150416	0.454186
UBE2S	0.546216	0.572256	0.0151182	0.455065
ECI1	-3.30829	1.19147	0.0154684	0.459435
OSM	1.11889	0.630829	0.0155822	0.460308
FBLN7	-4.47422	2.40677	0.0161474	0.465404
SUB1	2.95477	0.232128	0.0159539	0.463748
KLHL2	-4.64287	2.33126	0.0168498	0.478401
GTF3A	2.13352	0.284152	0.0167485	0.47675
SLFN11	-4.69398	1.98442	0.0175575	0.484262
RPL35A	4.24165	0.138512	0.0169566	0.479121
U2AF1	1.8944	0.305755	0.0171654	0.48128
GNB2L1	4.24285	0.132371	0.0176744	0.485245
EEF1E1	-0.141374	0.53535	0.0179954	0.489174
YRDC	-1.8952	0.892045	0.0184888	0.496057
PARK7	2.59675	0.236416	0.0187863	0.501911
RP1-241P17.4	-2.84691	1.27579	0.0192737	0.506742
SLC35B4	-3.49084	1.41923	0.0194195	0.506742
RPL7L1	-0.206593	0.514934	0.0190485	0.506093
ZBED2	-3.36069	1.491	0.0194796	0.506742
BRK1	1.92042	0.266393	0.0190589	0.506093
RPS27A	5.28288	0.149425	0.0193479	0.506742
RPL10	6.3756	0.117457	0.0195099	0.506742
BTG2	-1.18156	0.769469	0.0197821	0.506781
MRPS16	-0.0972052	0.513	0.0196765	0.506781
IER2	1.72049	0.401861	0.0197021	0.506781
EIF4B	-1.17978	0.688011	0.0197813	0.506781
NAGK	-1.27101	0.659737	0.0199665	0.509111
NDUFAB1	1.54319	0.324155	0.020171	0.511931
TMEM39A	-3.33418	1.29434	0.020678	0.518683
NRBF2	-1.09954	0.684718	0.0205234	0.517262
CLIC1	3.51072	0.208043	0.020421	0.515276
FOSB	-3.61017	2.78523	0.021167	0.526025
DCP1A	-1.92701	0.883874	0.021304	0.527782
FUNDC2	-0.612662	0.581327	0.0211352	0.526025
PSMB3	3.0339	0.217665	0.0215398	0.53061
EIF1B	-0.702914	0.64309	0.0223383	0.540507
MIR155HG	-4.5134	2.37816	0.0227183	0.54372
CACYBP	1.59831	0.347826	0.0222723	0.54011
MT2A	3.00984	0.586683	0.0226517	0.54372
HLA-F	0.359352	0.43487	0.0226459	0.54372
HAX1	0.807638	0.374977	0.0227384	0.54372
HNRNPA3	1.90007	0.288564	0.023211	0.550025
RPS15A	5.00839	0.140635	0.023459	0.553117
CTD-3138B18.5	-3.723	1.70452	0.0240794	0.559057
STX4	-1.60104	0.764842	0.0237368	0.555898
USP34	-2.37259	0.87591	0.0237577	0.555898
TCP1	0.860686	0.373803	0.0236331	0.554649
SNRPG	2.88783	0.235033	0.0238842	0.556051
PRRT3	-5.60506	3.21373	0.0251124	0.577679
LCMT1	-1.07517	0.653658	0.0245833	0.568939
SF3B14	1.64304	0.319356	0.0248849	0.574091
RPS21	3.38464	0.189882	0.0254224	0.581567
PPIB	2.78493	0.253346	0.026222	0.588962
NNT-AS1	-3.93348	1.70203	0.0267869	0.589618
EXOSC4	-1.78139	0.869249	0.0270722	0.5902
SELK	1.77679	0.327906	0.0267951	0.589618
MALSU1	-0.94949	0.564913	0.027063	0.5902
RPL5	3.65594	0.22739	0.0273061	0.591411
NOP56	0.159576	0.424137	0.0273176	0.591411
CHTOP	-0.647752	0.571945	0.0276512	0.592813
GTF2H5	0.779341	0.403601	0.0275491	0.592813
DNAJB9	-1.51539	0.707553	0.0279034	0.592813
SAMSN1	0.884468	0.462429	0.0279262	0.592813
EEF1B2	2.87861	0.26368	0.0286188	0.597967
TMA16	-1.18624	0.617245	0.0289274	0.601496
RPL18	4.45933	0.126513	0.0289764	0.601633
RPL10A	4.40087	0.168357	0.0291318	0.604284
IKBKE	-0.746018	0.612806	0.0292985	0.604865
LDB1	-4.2745	1.93604	0.0300236	0.609451
HSP90AA1	3.41323	0.267903	0.0295822	0.608416
KIAA1009	-3.88627	2.07885	0.0303643	0.609773
CORO1A	4.55907	0.12845	0.0300682	0.609451
FADD	-1.53489	0.709971	0.0303971	0.609773
MSL1	-3.27879	1.18282	0.0308825	0.613179
RBM25	0.418976	0.452506	0.0306255	0.61047
LUZP1	-2.89467	1.30857	0.0310834	0.613259
SPRTN	-2.53582	0.976316	0.0310375	0.613259
C11orf48	1.09506	0.339358	0.0309263	0.613259
NOL7	0.769214	0.372843	0.0311377	0.613259
MAML1	-3.71343	1.55317	0.0318667	0.622515
ATXN1	-2.61861	1.03253	0.0317425	0.620645
RALA	-0.309553	0.499882	0.0319104	0.622541
CSTB	2.06685	0.285461	0.0317021	0.62041
SVIP	-1.24753	0.656002	0.0322826	0.625717
RPL26	4.59856	0.134269	0.0319823	0.622541
BARD1	-3.53814	1.12583	0.0327052	0.630421
MRPS10	-0.197737	0.508125	0.0328854	0.631758
MT1E	-1.34727	0.875423	0.0333441	0.637662
SFT2D1	-0.129335	0.46946	0.0333241	0.637662
SEPW1	0.227739	0.436477	0.033442	0.638514
COX6B1	2.79942	0.163748	0.03349	0.638514
C7orf26	-2.96654	1.29666	0.0345076	0.646466
DEF8	-1.95415	0.864649	0.0343858	0.646466
TMEM245	-3.41393	1.18887	0.034594	0.647369
TP53RK	-1.98668	0.855668	0.034706	0.647463
SYNCRIP	0.260235	0.43062	0.034493	0.646466
EIF5	0.88196	0.373015	0.0347179	0.647463
FAM136A	-0.509831	0.497931	0.0347957	0.648359
SCO2	-1.16687	0.692776	0.0350876	0.651314
DTYMK	0.209634	0.398925	0.0350111	0.65126
MTPN	-0.408556	0.510086	0.0353122	0.65296
SNRPD2	2.76541	0.205051	0.035122	0.651314
POLR2I	-0.0590759	0.479654	0.0353487	0.653082
NPEPPS	-2.91741	1.045	0.0358789	0.656792
TAPBPL	-1.26204	0.643269	0.0356543	0.655215
TXN	4.38045	0.162339	0.0354982	0.654735
TMEM159	-4.22955	1.76918	0.0363917	0.662803
RHOG	0.982006	0.338472	0.0361862	0.660164
NT5DC2	-5.21827	2.045	0.037033	0.669447
TNFRSF12A	-4.54582	1.91788	0.0370844	0.669447
CENPW	0.855321	0.37639	0.0368266	0.666825
CD70	-0.939673	0.640519	0.0370943	0.669447
KIAA1279	-2.89737	1.00694	0.0375362	0.672413
ROPN1L	-4.16837	1.61859	0.0384811	0.679951
MCM6	-1.68625	0.669251	0.0383799	0.679753
SMC4	1.17496	0.395168	0.0380404	0.675897
YTHDF3	-3.33258	1.28586	0.0390163	0.683209
PSMC3IP	-4.61123	1.70003	0.0393095	0.685041
RBBP8	-3.35191	1.20067	0.0392252	0.684118
RPS3A	4.81277	0.166709	0.0388405	0.682949
MYPOP	-3.9654	1.61242	0.0395542	0.686382
PTPRCAP	2.9388	0.201232	0.0389053	0.682949
LRR1	-1.22513	0.59684	0.039137	0.684118
LCP2	-0.51499	0.591176	0.0394795	0.68581
SSFA2	-3.97283	1.46589	0.0398491	0.689414
LIF	-3.24401	1.50537	0.0402567	0.691596
HCFC1R1	-1.23006	0.662108	0.0398767	0.689414
ZNF598	-3.9082	1.60274	0.0403507	0.6926
ZNF24	-1.15467	0.644573	0.0400205	0.690805
TAF13	-3.94089	1.71822	0.0409875	0.698645
GHITM	1.41342	0.253549	0.0405781	0.69518
UBL7-AS1	-3.77616	1.44826	0.0416135	0.704985
MLLT6	-2.98835	1.28789	0.0416827	0.704985
UBE2L3	1.98724	0.233253	0.0415637	0.704985
EPS15	-3.80524	1.37379	0.0422164	0.710702
WDR12	-1.99113	0.758638	0.0419476	0.707269
ARPC4	1.38275	0.30335	0.0419285	0.707269
GOSR1	-1.68515	0.749929	0.0423839	0.712422
CLK1	-1.47159	0.728868	0.0425412	0.71347
CDC37L1	-2.84633	1.14261	0.0429282	0.717697
ZNF155	-5.52882	3.09417	0.043443	0.720957
SKA2	0.37558	0.392457	0.0425444	0.71347
RP11-936I5.1	-4.34977	2.0488	0.0433231	0.720432
IZUMO4	-3.56161	1.31956	0.043208	0.719615
ATPIF1	2.11664	0.245899	0.0435852	0.72149
IER5	-2.21684	0.97308	0.0441347	0.726843
MRPL50	-0.526702	0.496937	0.0439863	0.725374
ARFGEF2	-4.13025	1.50742	0.0446505	0.730252
RGCC	-1.04328	0.687965	0.0445963	0.730232
SSR4	2.27027	0.234386	0.045497	0.737862
TMEM251	-2.89247	1.07919	0.0460167	0.737862
ORMDL1	0.177373	0.388737	0.0459761	0.737862
NABP1	-3.09165	1.19464	0.046619	0.737862
AP2S1	1.34447	0.253372	0.0460232	0.737862
KIF21A	-3.80672	1.48384	0.0469707	0.73829
CCL3	-2.84023	1.44064	0.0471993	0.738708
ATOX1	0.422415	0.357319	0.0468852	0.737862
PRR11	-2.21669	0.840153	0.0472659	0.738708
CLEC16A	-4.85907	1.88332	0.0481361	0.740067
PGK1	2.99407	0.186802	0.0471904	0.738708
PAICS	-1.28974	0.608878	0.0478276	0.740067
MT-ND3	3.04374	0.168856	0.0473172	0.738942
ANLN	-5.408	2.10551	0.0487395	0.743022
SUPT4H1	0.656558	0.39465	0.0483777	0.742734
RBM7	-1.62892	0.717369	0.0490017	0.743022
CLUH	-5.18386	2.48055	0.0498666	0.743022
TPI1	3.17169	0.229645	0.0492477	0.743022
C9orf69	-3.03228	1.22695	0.0498766	0.743022
CALHM2	-1.2963	0.605766	0.0495449	0.743022
GGH	-0.455695	0.467795	0.0496481	0.743022
IFIT1	-3.03628	1.68083	0.0504738	0.743804
CAPG	2.1651	0.336371	0.0498346	0.743022
PAF1	-2.16149	0.806932	0.050152	0.743022
RBX1	2.27007	0.21934	0.0499148	0.743022
ASB8	-2.35252	0.90055	0.0503391	0.743022
LAMP2	-1.07712	0.532526	0.0502229	0.743022
DCTPP1	0.328463	0.412385	0.0506891	0.745442
LFNG	-2.38607	0.981198	0.0511113	0.745506
ALG13	-1.86293	0.646119	0.0509625	0.745506
PRMT3	-3.65393	1.40852	0.0514907	0.746872
RTP4	-1.21416	0.620454	0.0518897	0.748615
ATP5D	1.74485	0.254853	0.0522179	0.749178
BBIP1	-1.79922	0.686038	0.0528015	0.751158
C2orf49	-2.10449	0.831407	0.0530655	0.751386
HNRNPC	2.34775	0.209674	0.0527141	0.751158
SLIRP	1.25394	0.302706	0.0532476	0.752333
HN1L	-2.40856	0.909328	0.0538414	0.754957
GNB4	-6.14488	3.54149	0.0546677	0.758149
EIF4G3	-4.48403	1.4669	0.0542712	0.757003
SLC9A1	-5.25454	3.18732	0.0547864	0.758349
AC010642.1	-0.984782	0.544561	0.0538923	0.754957
SELM	-4.71993	1.9751	0.0548229	0.758371
TPM4	1.78719	0.293027	0.0539874	0.754957
RAB5B	-2.92405	1.065	0.05459	0.758149
SUCLG1	0.217942	0.373079	0.0543685	0.757372
PINX1	-2.27716	0.797785	0.0557192	0.764946
CDCA5	-2.99076	0.913435	0.0558802	0.766011
PRPS1	-1.11594	0.55059	0.0557752	0.765233
TOMM20	-0.198903	0.414947	0.056032	0.766825
SYNGR2	-0.35916	0.471284	0.0564672	0.769882
NSMCE1	0.967925	0.361465	0.0565737	0.770852
FBXO48	-4.29712	1.60385	0.0577019	0.777996
SQSTM1	0.357265	0.359151	0.0570996	0.774935
HIGD2A	1.42761	0.27163	0.0571932	0.774935
MLX	-0.904236	0.524234	0.0576998	0.777996
AC017002.1	-2.50736	0.844531	0.0579313	0.779605
MARK2	-3.13706	1.13975	0.0580977	0.780881
TUBA4A	1.81386	0.287344	0.0577404	0.777996
LMOD3	-3.68956	1.09995	0.0582125	0.781493
PHTF2	-2.91039	0.924675	0.0585706	0.783854
PPIH	0.16875	0.410217	0.0593293	0.79061
MAP3K5	-5.25291	2.93076	0.0601733	0.796868
ZNF593	-0.32522	0.47111	0.0603926	0.79795
ZBTB4	-5.00096	2.13675	0.0614277	0.805604
POLR1A	-4.72469	2.01783	0.0613882	0.805604
MCL1	-0.55223	0.510523	0.0610683	0.803956
NLE1	-3.43328	1.25069	0.0614903	0.805604
MRPL27	0.591268	0.329263	0.0608275	0.801754
GPR68	-1.86867	0.760992	0.0613602	0.805604
TWISTNB	-0.809426	0.487388	0.0614902	0.805604
CSNK1G3	-3.07688	1.09686	0.061827	0.808087
SLC25A19	-2.98191	1.09148	0.062072	0.81075
CCDC137	-1.89541	0.674659	0.0622835	0.812593
GALC	-3.95365	1.32536	0.0626984	0.816052
RPL26L1	0.334141	0.328873	0.0624897	0.814796
USMG5	2.15736	0.234002	0.0626511	0.815924
RPP30	-1.17032	0.564861	0.0630655	0.820341
EMC2	-1.66484	0.607112	0.0631738	0.820896
POLR2K	0.961467	0.296799	0.0634842	0.82254
MED21	-2.82845	0.891936	0.0639673	0.826645
PPIL4	-1.60074	0.649161	0.0643697	0.829388
PSMA4	2.8769	0.164965	0.0642336	0.828123
PQLC1	-3.64591	1.19089	0.065009	0.836519
HSD17B12	-2.4595	0.795544	0.065294	0.83814
MAPK6	-3.46458	1.03031	0.0655134	0.839409
CSF2	-4.66157	1.94324	0.0658206	0.839665
GTPBP2	-5.76547	2.35397	0.0661271	0.841095
RRP36	-2.02389	0.777419	0.0658967	0.839665
CCDC93	-3.11592	0.930235	0.0658891	0.839665
LAMTOR5	1.83112	0.212727	0.0655325	0.839409
GSTO1	1.92608	0.274138	0.065732	0.839665
MRPL51	2.16758	0.19572	0.0654321	0.839109
SEC61G	2.62991	0.208866	0.0662733	0.84194
FKBP2	1.23904	0.292871	0.0661996	0.841526
C9orf91	-5.3409	4.07474	0.0675772	0.849136
TSHZ1	-6.18442	4.61014	0.0678685	0.849679
NIF3L1	-2.30139	0.780609	0.0674154	0.84906
JMJD6	-1.25463	0.580434	0.0674546	0.849063
RPL23	3.0532	0.252536	0.0677137	0.849382
ELOVL6	-5.1995	2.19549	0.0681859	0.852362
CSE1L	-2.32856	0.66976	0.0676919	0.849382
CCR1	-5.97794	2.99945	0.0685886	0.854945
TMEM70	-1.01094	0.501729	0.0688167	0.856383
CHEK1	-2.29112	0.71686	0.0690487	0.856762
HDGFRP3	-1.34342	0.577087	0.0690141	0.856762
CTDNEP1	-1.52186	0.591258	0.068994	0.856762
PUS7L	-1.3175	0.544617	0.0690466	0.856762
PIGO	-3.84933	1.25239	0.0696113	0.858939
H3F3A	3.35182	0.131126	0.0693831	0.858939
IL4I1	-4.10725	1.33834	0.0702988	0.863428
IL1RAP	-5.73542	1.65512	0.0705454	0.864995
SCRIB	-5.57378	2.3411	0.070861	0.867888
FGL2	-3.93648	1.41886	0.0714263	0.872269
DESI2	-1.97858	0.718907	0.0710729	0.869507
RPS13	4.62398	0.12	0.0712609	0.871317
PTRH1	-1.74025	0.656005	0.0718812	0.874357
BRCA1	-3.69405	1.0221	0.0720618	0.874732
SH3GLB1	0.226812	0.351554	0.0723815	0.876174
TRMT13	-2.64941	0.904829	0.0729849	0.879571
MRPL32	-0.240262	0.398225	0.0727892	0.879442
ESRRA	-3.53159	1.26406	0.0733187	0.881159
CTU2	-2.75267	1.01019	0.0735065	0.882411
UTP14C	-4.46141	1.79975	0.0744308	0.888645
NDUFS6	1.61928	0.234896	0.0739999	0.886413
TIMM9	-1.02103	0.537088	0.0741058	0.887195
PTPN7	0.291167	0.340205	0.0739582	0.886401
SIT1	1.45017	0.277891	0.0742381	0.887326
TXNDC9	-0.0948781	0.418003	0.0743763	0.888481
CNEP1R1	-3.4046	1.02426	0.0747119	0.890051
RFWD3	-4.44016	1.33198	0.0751871	0.893253
C12orf65	-1.14252	0.561726	0.0749331	0.891226
WDR1	1.18438	0.290138	0.0748252	0.890914
TNFRSF9	-6.18335	2.87163	0.075918	0.896232
MRPL24	-0.847242	0.515992	0.0752265	0.893253
NAB2	-5.85299	1.65524	0.0759296	0.896232
SKA3	-3.04349	0.901594	0.0758971	0.896232
FEN1	-1.05332	0.504722	0.0755501	0.89612
SLCO3A1	-2.52875	0.823792	0.0761433	0.898268
C12orf75	2.4032	0.22138	0.075921	0.896232
RUNX3	-0.0402017	0.40561	0.0762327	0.898836
SNRNP27	-0.534606	0.432328	0.0763207	0.899282
RNF115	-1.20028	0.516975	0.0769722	0.903394
COA4	-0.180261	0.430951	0.0769779	0.903394
HOXB2	-1.45399	0.611505	0.0773588	0.906233
MAP2K2	-1.41352	0.562479	0.0772773	0.906233
UNC119	-0.860097	0.553085	0.0775911	0.90688
ZFAND2B	-1.39246	0.564173	0.0778391	0.907471
PGP	-1.62127	0.592334	0.0780628	0.907867
MTCH1	-0.164767	0.400272	0.077807	0.907471
RPS18	5.47841	0.11297	0.0778124	0.907471
C12orf45	-1.8502	0.667906	0.0782479	0.907867
SUMO3	0.724051	0.317699	0.0781667	0.907867
KRAS	-0.335524	0.442238	0.0782202	0.907867
AP006621.5	-4.26373	1.70846	0.0789269	0.912118
HIPK1	-3.25472	1.16424	0.0790593	0.912118
MEA1	-0.832426	0.427401	0.0788923	0.912118
RAC2	3.08793	0.168847	0.079074	0.912118
NIPA1	-5.12164	4.2125	0.0811493	0.912118
RP11-284N8.3	-4.90495	1.65153	0.0810005	0.912118
MTF2	-0.699838	0.444006	0.0805142	0.912118
RAD51	-2.3669	0.70412	0.0808559	0.912118
RNF40	-3.6554	1.24456	0.0812572	0.912118
B3GALNT2	-5.64187	2.06075	0.081666	0.912118
SAMD10	-4.40761	1.25903	0.0818282	0.912118
KRTCAP2	0.59271	0.287042	0.0810759	0.912118
NAA50	-1.68637	0.567877	0.0815442	0.912118
CNNM3	-5.72537	2.87105	0.0827834	0.912118
CLN8	-3.47619	1.14914	0.0822841	0.912118
ATP9B	-5.25121	2.50324	0.082878	0.912118
RP5-1180C10.2	-8.14428	24.0882	0.0834073	0.912118
C9orf142	-0.0821874	0.419929	0.0823279	0.912118
GADD45G	-1.74671	0.654155	0.0825713	0.912118
ICAM1	-3.37355	1.0576	0.0830192	0.912118
KIAA1432	-6.31577	2.61513	0.083538	0.912118
ZNF260	-4.82994	1.44545	0.0831227	0.912118
MFSD5	-1.93943	0.694982	0.0832636	0.912118
SNX8	-3.2584	0.963847	0.0837978	0.912118
RP5-1074L1.4	-8.19797	24.5878	0.0846729	0.912118
TGFBRAP1	-5.34536	2.39289	0.0843928	0.912118
DYNLT1	0.890476	0.336784	0.0841956	0.912118
MED12	-4.12956	1.13695	0.0845084	0.912118
TRIM33	-2.81018	1.08519	0.0847188	0.912118
GFI1	-3.70656	1.00115	0.0846735	0.912118
TRNAU1AP	-0.900267	0.509187	0.0849258	0.912118
RP11-1094M14.11	-1.85422	0.640021	0.0849142	0.912118
ARNTL	-3.21554	0.923629	0.085285	0.912118
ABCG1	-6.06366	23.8297	0.0861717	0.912118
NOMO3	-6.5961	24.1842	0.0871185	0.912118
EIF5B	0.764584	0.327079	0.0866899	0.912118
CYTIP	1.93296	0.227129	0.0874249	0.912118
WHSC1	-2.89418	0.815141	0.087856	0.912118
FAM172A	-3.07285	0.986319	0.0883671	0.912118
AASDH	-3.42046	1.118	0.0885505	0.912118
RP11-304L19.5	-3.88832	1.17128	0.0888115	0.912118
TADA1	-4.33369	1.43424	0.0892263	0.912118
FILIP1L	-4.75279	1.74496	0.0895118	0.912118
CD80	-4.45924	1.90595	0.089734	0.912118
RPS17	-3.88611	1.41994	0.0897647	0.912118
RPL4	3.81041	0.138374	0.0894259	0.912118
CCND2	1.3014	0.29296	0.0896946	0.912118
PANK3	-4.09504	1.37704	0.0908727	0.917335
MFSD9	-4.78308	1.51465	0.0913387	0.920608
BNIP1	-2.50669	0.846665	0.0917096	0.921011
SNRPB	2.16402	0.207467	0.0918316	0.921011
ZMYND19	-4.82576	1.44686	0.0923804	0.921011
APH1B	-3.19027	0.97843	0.0922991	0.921011
SLC29A3	-5.70324	1.71333	0.0924894	0.921011
ICT1	-0.741471	0.443179	0.0919851	0.921011
FAM229A	-7.15913	24.0435	0.0932826	0.921011
FTSJ1	-1.6906	0.614683	0.0925319	0.921011
C16orf72	-4.39721	1.38828	0.0929043	0.921011
NOP58	0.389291	0.342598	0.092678	0.921011
FAH	-1.59942	0.562741	0.0928997	0.921011
ERGIC3	0.357015	0.330868	0.0928078	0.921011
SH3BP2	-2.81261	0.860567	0.0933025	0.921011
PRPSAP2	-1.58769	0.547773	0.0930775	0.921011
MCFD2	-2.0842	0.722256	0.093293	0.921011
PRC1	-1.6873	0.618257	0.0930997	0.921011
MZT2B	2.49302	0.172262	0.0928138	0.921011
REP15	-6.78846	2.90171	0.0941434	0.921011
OGG1	-2.75406	0.738738	0.0935355	0.921011
ACPL2	-5.08772	1.62004	0.093924	0.921011
BET1	-1.30505	0.588489	0.0941018	0.921011
UBAC1	-2.93385	0.937095	0.0943467	0.921011
MFAP3L	-9.64545	23.8509	0.0951693	0.921481
RBM26	-2.16574	0.731901	0.0942998	0.921011
PSME2	4.14776	0.136097	0.0943286	0.921011
KRR1	-0.588014	0.39055	0.0944829	0.921011
MCM7	-0.752499	0.442444	0.0947298	0.921011
ALDOA	3.23359	0.155109	0.0947542	0.921011
C1QBP	1.37863	0.281713	0.0949697	0.921422
NDUFS3	0.397844	0.293542	0.0951894	0.921481
KIF2A	-0.567231	0.404119	0.0954882	0.921481
AC016629.8	-4.66433	2.35611	0.0961534	0.922664
GZMA	3.20922	0.495789	0.0955585	0.921481
SMIM6	-8.32174	24.3251	0.0966823	0.922996
MRPL52	1.3337	0.259593	0.0954907	0.921481
KIAA0020	-1.13139	0.535864	0.0956098	0.921481
KBTBD7	-3.83989	1.28102	0.0962041	0.922721
AMBRA1	-6.11902	2.19667	0.0965905	0.922996
RXRA	-6.05861	2.76014	0.0970787	0.922996
SRPK1	-0.925122	0.437001	0.0963755	0.922863
RPS9	4.6028	0.0852189	0.0961558	0.922664
SCML1	-6.22062	2.28515	0.0976343	0.925393
SRSF1	-0.628344	0.437071	0.0969366	0.922996
RP11-269F19.2	-8.99065	24.324	0.0984345	0.925393
TARS	-1.26131	0.541984	0.0975773	0.925308
SUMO2	2.64032	0.152983	0.0971125	0.922996
LY96	-2.12975	0.702931	0.0977418	0.925393
FOSL1	-6.62716	23.8002	0.0987092	0.925393
CTD-2357A8.3	-7.59843	3.09984	0.098501	0.925393
GORASP1	-4.70494	1.74992	0.098379	0.925393
CHST12	-0.940576	0.446244	0.0978156	0.925393
CCL1	-5.02682	24.8637	0.0989692	0.92589
GIN1	-3.57939	1.1368	0.0983163	0.925393
PUS3	-2.58177	0.747737	0.0983055	0.925393
GOLGA2	-2.59504	0.821404	0.0985508	0.925393
GPX4	1.84556	0.255647	0.0981733	0.925393
ZDHHC9	-5.86315	2.90724	0.0994137	0.926632
RNASEH1-AS1	-3.65528	0.996616	0.0987324	0.925393
DCP2	-1.39647	0.512843	0.0986384	0.925393
TXLNG	-2.96719	0.910087	0.0989425	0.92589
BCL7C	-1.14411	0.502462	0.0987249	0.925393
ZNF808	-5.33776	1.7916	0.0997388	0.927252
SNX12	-3.29073	0.983429	0.0995522	0.926632
CTBP1	-1.67097	0.540435	0.0992791	0.926632
P2RY11	-5.89511	4.50555	0.100321	0.9291
FAM127A	-3.09163	0.972152	0.0996615	0.926929
VIMP	0.497815	0.299391	0.0994165	0.926632
PDCD5	0.976681	0.277174	0.0995761	0.926632
CTD-2020K17.1	-2.83441	0.763646	0.0999956	0.928279
NSMCE2	-1.53801	0.563548	0.0998393	0.92779
PCYT1A	-1.66843	0.57956	0.100056	0.928279
TAF10	-1.43194	0.503666	0.100105	0.928279
ATXN7L3	-3.97993	1.42442	0.100853	0.929386
LIG3	-4.95888	1.63269	0.101283	0.929386
COG6	-4.18197	1.29953	0.101279	0.929386
ACAT2	-0.0871599	0.401409	0.101008	0.929386
STRIP2	-6.12393	2.54026	0.10194	0.92981
ATP5G1	1.05227	0.274612	0.101232	0.929386
TTC39B	-3.60691	1.10365	0.101991	0.92981
PDXK	-1.86838	0.600427	0.101816	0.92981
TMA7	3.14768	0.132727	0.101206	0.929386
RP11-488L18.10	-6.19873	2.71937	0.10275	0.933099
PPIG	0.419497	0.310589	0.102019	0.92981
CD48	1.30072	0.362289	0.102823	0.933244
SERTAD3	-3.51607	1.20851	0.103268	0.935344
STAP2	-2.96826	0.836302	0.103175	0.935269
ZSCAN16	-3.84891	1.20777	0.103664	0.936268
CDC34	-3.43263	0.951095	0.103543	0.936264
RP13-188A5.1	-4.89691	2.47433	0.104092	0.937276
BCL11B	-1.25269	0.478056	0.103672	0.936268
CDC6	-3.05207	0.837265	0.104533	0.938552
UBE2T	-0.693809	0.437246	0.104301	0.937294
C4BPB	-3.86815	1.35681	0.104894	0.93991
RPPH1	-5.49933	2.99371	0.105467	0.940795
NUFIP1	-2.84518	0.784753	0.104971	0.940083
SPATA2L	-4.47851	1.80921	0.105468	0.940795
PPAT	-3.24008	0.972215	0.105435	0.940795
C19orf44	-7.01035	24.3921	0.106248	0.945047
UBA1	-1.33774	0.507112	0.105197	0.940795
DUSP4	-0.873637	0.485618	0.105427	0.940795
INF2	-3.15469	0.938671	0.105561	0.941246
CCDC28B	-2.62322	0.829315	0.106414	0.946135
RNASEL	-5.20763	2.01785	0.106959	0.94828
MID1IP1	-1.61301	0.531531	0.106794	0.94746
ATRNL1	-8.71632	2.71409	0.107656	0.950205
EMC8	-1.18768	0.512391	0.107185	0.949326
WDR35	-6.51125	2.58686	0.107915	0.951719
RP4-673M15.1	-7.2236	24.4016	0.108465	0.954046
PIGH	-2.33631	0.609017	0.10739	0.949326
TIMM10	-0.0876251	0.365066	0.107368	0.949326
EXOSC3	-0.563597	0.384194	0.107512	0.949326
ARPC1A	-0.987024	0.442196	0.107509	0.949326
PIEZO1	-3.83895	1.22543	0.108541	0.954046
UCK2	-4.67731	1.2238	0.108634	0.954046
PDCD2L	-2.71962	0.885073	0.108589	0.954046
CYB5R3	-0.641507	0.453876	0.108645	0.954046
ERCC8	-4.33685	1.3796	0.109376	0.956098
MRPL19	-0.614537	0.394988	0.108791	0.954046
KCTD7	-5.0059	2.06358	0.110017	0.957393
AP1M1	-1.64313	0.564216	0.109319	0.955984
HCFC1	-2.81188	0.804384	0.109922	0.957393
RNF44	-2.81822	0.793857	0.110135	0.957393
VPS4A	-1.0123	0.472824	0.109989	0.957393
GNG5	1.73545	0.178688	0.109724	0.957393
RPL22	3.37662	0.137617	0.110196	0.957393
C19orf52	-1.94956	0.584519	0.110339	0.957393
IFITM1	-0.994697	0.638708	0.110612	0.958824
ZFAND3	-3.02243	0.960375	0.111047	0.960233
AGK	-2.96654	0.763329	0.111223	0.960528
ANKRD32	-2.8561	0.689414	0.111621	0.961657
KRT7	-0.354407	0.505897	0.112588	0.966473
RPAIN	-0.704376	0.403076	0.112518	0.966473
LIN37	-5.47818	2.08406	0.113296	0.970518
STRBP	-3.83578	1.05521	0.113198	0.970062
ZNF547	-6.03765	2.8793	0.113864	0.972719
GSS	-0.850531	0.425624	0.113702	0.972259
C17orf89	0.51381	0.314933	0.113865	0.972719
UBXN4	0.84481	0.268062	0.114037	0.973254
ZNF101	-1.52289	0.558905	0.114669	0.976074
COQ5	-1.18348	0.460886	0.114715	0.976074
PLAGL2	-4.93353	1.47731	0.11535	0.978118
RFC1	-0.864348	0.433288	0.115109	0.977601
MIS12	-2.59121	0.738043	0.11534	0.978118
FAM217B	-2.87195	0.860701	0.115522	0.979194
FAM101B	-0.6153	0.405645	0.115161	0.977657
PLCG1	-4.03518	1.34338	0.116159	0.981161
ZNRD1	-0.0347553	0.318276	0.115602	0.979494
APOL6	-1.43466	0.519167	0.116641	0.983346
TMEM126B	0.143918	0.328523	0.117003	0.98528
RP11-398K22.12	-5.17457	1.57319	0.117852	0.990858
E2F6	-3.42867	0.964152	0.118446	0.993082
PPP1R14B	-1.09857	0.569981	0.118384	0.993082
TMOD2	-5.82416	1.84593	0.119064	0.99546
ARL13B	-3.3037	1.06514	0.118979	0.99546
DDX39A	1.45402	0.255869	0.118481	0.993082
PIGZ	-6.36302	3.66191	0.119776	0.997033
RP11-315I20.1	-5.35977	1.59817	0.119257	0.99546
ASXL1	-1.99466	0.636322	0.119302	0.99546
DCTN5	-2.14916	0.648806	0.119156	0.99546
RCE1	-2.15396	0.620787	0.119233	0.99546
LSM7	1.7353	0.214956	0.118954	0.99546
DNAJC12	-5.62544	1.53981	0.119716	0.996915
7SK-2	-5.57394	2.97657	0.120037	0.997742
PMAIP1	-0.867416	0.482399	0.119313	0.99546
METAP1	-2.63577	0.809664	0.119689	0.996915
MRPS15	0.562873	0.272531	0.119291	0.99546
HLA-DQA2	-6.03587	2.09826	0.120267	0.997742
ATP5E	3.73004	0.106258	0.119476	0.996441
MT-ND6	-0.95967	0.483651	0.120242	0.997742
GPR157	-5.77156	2.37533	0.120946	0.998928
FABP5	-0.646879	0.419915	0.120315	0.997742
GPRIN3	-2.91241	0.843788	0.120575	0.998353
CST7	-0.958395	0.448399	0.120395	0.997996
NR2F6	-3.58122	0.978397	0.120949	0.998928
UQCRH	2.60162	0.150488	0.120528	0.998353
AKAP11	-3.2343	0.834444	0.120994	0.998928
RP11-573D15.2	-8.02045	24.5275	0.122735	1
TRAPPC4	-0.004336	0.281514	0.121598	1
CCDC59	-0.344732	0.347494	0.121911	1
LYRM4	-1.50847	0.574352	0.122351	1
PON2	-4.91257	1.40027	0.123098	1
ZMYND11	-3.80021	1.24418	0.123419	1
UPF1	-4.00671	1.16706	0.123492	1
MRPL54	0.956481	0.240249	0.122784	1
FAM20B	-4.88396	1.69664	0.123875	1
RMDN3	-2.24212	0.69833	0.123464	1
OTUD5	-2.99524	0.870152	0.123961	1
DCAF7	-0.827326	0.377874	0.123595	1
PHLDA2	-6.0155	2.34278	0.124605	1
SEPT2	-0.524731	0.380099	0.124151	1
PREX1	-3.53424	1.00485	0.125131	1
GLRX2	-1.50136	0.536504	0.125221	1
ANAPC10	-1.50811	0.50599	0.125836	1
PLK3	-1.8631	0.644207	0.126302	1
APOA1BP	-0.420152	0.344316	0.126093	1
COX8A	3.00212	0.144238	0.126332	1
GAPVD1	-2.6477	0.791808	0.126723	1
GNG10	-5.46412	1.93971	0.12729	1
PSMG4	-1.26821	0.524082	0.126683	1
LINC00426	-3.88326	1.17589	0.127075	1
CDYL2	-5.79676	1.85898	0.127243	1
PSMA1	2.32446	0.154008	0.126509	1
CABLES1	-7.67153	3.42815	0.128616	1
ZNF37A	-2.46141	0.679781	0.127903	1
PHF6	-2.19515	0.664397	0.128181	1
ZFP1	-5.72226	2.26047	0.129011	1
MLLT4	-3.49009	0.796637	0.129497	1
COA7	-3.94341	1.27544	0.129847	1
FGFR1OP	-3.65662	0.870428	0.1296	1
ORC6	-2.67178	0.648165	0.129678	1
TMSB4X	8.68564	0.0637217	0.129956	1
POLR1B	-4.62116	1.88784	0.131017	1
SH3BGRL3	5.05678	0.110524	0.130267	1
LYSMD3	-4.0728	1.138	0.130898	1
IGIP	-7.00555	4.21363	0.131743	1
C15orf53	-4.10066	1.24515	0.131316	1
DDIT3	-2.50717	0.716462	0.131424	1
HERC3	-4.899	1.48391	0.131657	1
TMEM9	-3.54055	1.10591	0.131495	1
AKTIP	-0.762817	0.418849	0.131232	1
COQ10B	-1.13969	0.421816	0.131536	1
LARP7	0.141788	0.3029	0.131501	1
ZDHHC14	-4.60525	1.07438	0.13199	1
NHP2	1.26283	0.243576	0.132135	1
NUDT3	-2.84634	0.789476	0.132423	1
MED7	-1.6667	0.533778	0.132372	1
IER3	-2.58111	0.908823	0.132798	1
ALDH3A2	-3.5146	0.821908	0.132606	1
SNAPC1	-1.84274	0.55704	0.13314	1
SERPINI1	-5.08501	1.51771	0.133819	1
ABHD15	-5.36679	2.40893	0.134337	1
TIMM23	-1.77682	0.560324	0.133997	1
ERCC6	-6.12421	3.19118	0.134885	1
FAM43A	-6.51861	3.31537	0.134942	1
KCTD20	-2.47878	0.725483	0.134894	1
GLIPR1	-1.6711	0.602139	0.134736	1
CPNE3	-1.2643	0.502722	0.134915	1
ZBTB9	-5.26403	2.01087	0.13562	1
ADSL	0.42267	0.297057	0.13493	1
PFKFB2	-8.30826	3.44957	0.13608	1
OXSM	-2.85511	0.745467	0.135431	1
BRWD1	-2.27207	0.561518	0.136049	1
RNF25	-2.82872	0.7551	0.136464	1
RBPJ	-1.22965	0.489682	0.137276	1
TMEM55B	-2.20272	0.595526	0.137417	1
TMEM160	1.08752	0.238058	0.137634	1
RPUSD4	-3.001	0.925996	0.139057	1
ZNF561	-4.43841	1.27005	0.139277	1
SNRPA1	0.832202	0.256268	0.138772	1
RAB10	-0.871043	0.434354	0.139072	1
PTPRN2	-2.87668	0.705809	0.139236	1
RRP7A	-0.103641	0.319038	0.139153	1
PMCH	-6.004	1.94927	0.140701	1
BBX	-1.18409	0.45267	0.140111	1
ZNF720	-1.95904	0.57057	0.140377	1
FANCA	-4.32613	1.10503	0.140695	1
RSBN1L	-0.831813	0.395528	0.140825	1
TMEM147	-0.262872	0.332708	0.140965	1
NDUFAF2	-1.52211	0.48285	0.141379	1
AURKAIP1	1.4896	0.20276	0.141373	1
CMC1	-1.31276	0.455571	0.141972	1
ZFYVE27	-3.73568	0.978684	0.142329	1
CLPP	0.614218	0.279203	0.142224	1
MIDN	-2.35656	0.769222	0.143121	1
NTRK2	-6.02361	1.52086	0.143772	1
ZNF724P	-5.82979	1.78039	0.144071	1
PSMC4	1.08369	0.245853	0.143672	1
TEX30	-0.324002	0.370784	0.143836	1
KIAA1033	-2.01377	0.515471	0.144064	1
RP11-181E10.3	-6.41253	2.23388	0.145136	1
ORMDL2	0.35006	0.27725	0.144695	1
NXT1	-0.82774	0.38074	0.144959	1
SLC6A6	-3.41084	0.90253	0.145222	1
CTD-2325M2.1	-5.26767	2.07016	0.146331	1
IKBIP	-0.797359	0.409823	0.145514	1
FAM185A	-4.90284	1.51794	0.14598	1
TFPT	-0.204611	0.33665	0.145449	1
NAA25	-3.1902	0.82029	0.145828	1
PCNA	1.28728	0.269578	0.1457	1
BCAS3	-5.3498	2.09248	0.146649	1
CDCA4	-2.30253	0.571359	0.146596	1
MTCH2	0.331412	0.264604	0.146803	1
LSM6	0.289972	0.268424	0.146983	1
PDS5A	-1.99632	0.512949	0.147257	1
RFC2	-1.45098	0.438155	0.147637	1
ARL1	-0.958283	0.384923	0.147907	1
B3GALNT1	-3.70798	0.889507	0.148252	1
C4orf46	-3.55492	0.849437	0.148714	1
CENPB	-4.1687	1.39152	0.149017	1
DMWD	-5.73521	3.09215	0.149501	1
JUND	-1.60686	0.488092	0.148719	1
C2orf69	-4.19492	1.09187	0.149199	1
CKLF	1.67115	0.222983	0.149682	1
TMEM175	-3.79815	1.02588	0.15014	1
EBNA1BP2	-0.0719902	0.318513	0.149834	1
SLC29A1	-5.15332	1.34052	0.151344	1
NPC1	-5.61223	2.04748	0.152051	1
RP11-680A11.5	-6.63119	2.73382	0.15259	1
ITGAL	-1.93119	0.574849	0.151934	1
AHSA2	-4.3852	1.29794	0.152539	1
GS1-251I9.4	-1.23982	0.408364	0.152066	1
C14orf142	-1.45642	0.449977	0.152242	1
RPL18A	5.0911	0.0956513	0.152224	1
EVI2A	-0.468486	0.354081	0.152916	1
SNHG9	-2.50399	0.621864	0.153132	1
HELLS	-2.27035	0.519331	0.153253	1
CLIP4	-4.78602	1.61589	0.153999	1
TMEM140	-2.98884	0.815769	0.153682	1
RP13-270P17.1	-5.4119	2.17969	0.154554	1
HDHD3	-3.14654	0.818297	0.154105	1
FAM24B	-4.40626	1.14354	0.154623	1
DEAF1	-3.1195	0.885213	0.154545	1
SNRNP25	-0.584145	0.366563	0.154313	1
BCL9	-5.29607	2.3644	0.155198	1
ACTG1	5.12751	0.122106	0.154426	1
MT-ND1	3.38709	0.120683	0.154424	1
SEC14L2	-4.30213	1.31402	0.155262	1
MCOLN3	-5.91695	2.00869	0.155659	1
GNAS	0.161648	0.293911	0.155144	1
LYL1	-4.8953	1.27041	0.156046	1
DEDD	-2.67335	0.693298	0.155927	1
PTPN11	-2.48575	0.653467	0.155994	1
MPP1	-2.08029	0.595887	0.156091	1
KMT2C	-3.56335	1.13708	0.156595	1
IL17RB	-3.10337	0.926016	0.156392	1
AP006222.2	-2.78951	0.868575	0.156888	1
FAM86A	-3.26377	0.809701	0.157084	1
FSCN1	-6.15329	2.86449	0.157938	1
CCDC85B	0.815219	0.254754	0.156932	1
CYP7B1	-9.37799	23.2195	0.158365	1
AMOTL1	-7.49391	23.5661	0.158382	1
SIRT4	-7.9944	23.7708	0.158385	1
ZNF205-AS1	-8.25529	23.8138	0.158399	1
AP4B1-AS1	-6.99829	24.0928	0.158407	1
BTBD1	-3.03831	0.759577	0.157548	1
MIR503HG	-10.0581	23.4231	0.158417	1
LCTL	-8.36164	23.4985	0.158482	1
FAM218A	-8.30246	24.0251	0.158507	1
RP11-586D19.1	-7.71391	23.3958	0.158543	1
RP11-560J1.2	-8.26819	23.3731	0.158789	1
RP11-131L12.2	-8.63505	24.149	0.158954	1
ARID1A	-2.46909	0.61946	0.157835	1
PMF1	0.369502	0.302363	0.15802	1
RP11-1391J7.1	-7.18237	3.17402	0.158932	1
HSP90AB1	2.96026	0.228385	0.158163	1
ZNF706	1.34462	0.212458	0.158097	1
RP11-165P7.1	-6.70229	23.2893	0.159596	1
ZNF713	-8.84792	22.8177	0.15976	1
MAP3K1	-3.72646	1.10431	0.159039	1
PHF19	0.691082	0.235258	0.1585	1
TESPA1	-1.13255	0.391561	0.158892	1
PI4KA	-3.98722	1.16969	0.159496	1
ATAD3A	-2.57292	0.584947	0.159142	1
TMEM186	-2.74681	0.749441	0.159396	1
GPR125	-8.75451	22.7049	0.160312	1
DPF3	-8.42509	23.6843	0.160369	1
IMP4	-0.476164	0.34661	0.15923	1
CLDND2	-5.2802	1.65454	0.160054	1
REST	-0.758553	0.396544	0.159841	1
NEXN	-5.88166	24.4193	0.161077	1
CD9	-2.05864	0.705189	0.160174	1
RP11-520A21.1	-10.0969	23.3878	0.161212	1
GPR61	-8.41956	23.9392	0.161307	1
LRFN3	-6.29178	23.6715	0.161345	1
CLSPN	-1.72881	0.475425	0.160403	1
DCUN1D5	-0.741798	0.387162	0.160503	1
MBD5	-6.19468	2.98578	0.161696	1
FSD1L	-4.76872	1.39674	0.16214	1
ABI3	0.00780372	0.361185	0.161724	1
TATDN2	-4.57908	1.1439	0.162017	1
AC097713.4	-7.27156	24.301	0.162811	1
SRRT	-1.57717	0.471371	0.162021	1
ITGA10	-6.85763	23.799	0.16318	1
TTYH3	-5.67423	1.59118	0.162635	1
IL3	-7.84838	23.0991	0.163347	1
ZNF768	-7.23772	23.0973	0.163441	1
AGPAT9	-2.7037	0.712518	0.162828	1
XCL2	-7.79804	23.0919	0.163726	1
PUS10	-4.22417	1.23174	0.163761	1
ZNF384	-5.44676	1.95095	0.163944	1
LRP5L	-7.28016	23.8375	0.164908	1
CXorf56	-3.41913	0.902359	0.164215	1
ZNF486	-6.18242	2.52504	0.164906	1
MYL5	-4.22353	1.25086	0.164591	1
PPAP2A	-1.79162	0.574377	0.164354	1
PSMD12	-0.246979	0.316909	0.164379	1
SNRPD3	0.792154	0.236031	0.164327	1
NFE2L3	-2.04697	0.527823	0.164887	1
ANP32A	1.26703	0.210032	0.164683	1
ZBTB43	-2.97358	0.664317	0.16494	1
LL22NC03-2H8.5	-6.12851	2.88522	0.165893	1
SRM	0.197187	0.341697	0.165044	1
LTC4S	-9.03048	24.1356	0.166257	1
LIX1L	-1.94353	0.518976	0.165228	1
RGPD8	-10.3521	23.179	0.166309	1
CTD-2203K17.1	-8.01688	24.0302	0.166849	1
FUCA1	-3.58467	0.984523	0.166109	1
ZNF823	-5.88756	3.11511	0.166779	1
CBX2	-6.60266	2.60059	0.16679	1
PRR7	-4.96618	1.25566	0.166557	1
TRAM2-AS1	-8.77233	23.2679	0.167258	1
MTMR4	-2.94232	0.820763	0.166867	1
CYBA	3.47772	0.115506	0.166386	1
UBE2E3	-0.924648	0.346355	0.167165	1
DNAH14	-8.83437	23.1983	0.168389	1
RP11-798M19.3	-8.28456	24.1523	0.168478	1
MAPKAPK2	-3.32858	0.905608	0.167791	1
GIMAP2	-0.979091	0.441532	0.167475	1
CD81	-3.72713	1.12009	0.168187	1
ZNF185	-9.61158	23.7315	0.169367	1
MZF1	-3.8629	0.883407	0.168608	1
CCDC168	-10.2703	23.2382	0.169507	1
CHORDC1	-1.02268	0.408903	0.168564	1
IL1RN	-7.35977	24.1795	0.169827	1
CREM	1.11627	0.28953	0.168734	1
CXCL13	-8.42459	23.6246	0.170028	1
AC124890.1	-8.46888	24.1483	0.170131	1
RP11-72M17.1	-6.51296	1.95779	0.169804	1
BOLA3	0.521452	0.256894	0.168991	1
PIP5K1C	-5.78631	2.59718	0.169832	1
AGAP8	-8.44468	23.821	0.170295	1
LINC00657	-1.84454	0.517439	0.169826	1
LINC00685	-3.84418	0.958301	0.170015	1
MRPL46	-1.00454	0.384238	0.170118	1
ZNF419	-4.96695	1.36525	0.17057	1
TESC	-1.49926	0.501515	0.170355	1
XKR8	-3.65408	0.989759	0.17056	1
UGGT1	-3.70119	0.948742	0.170624	1
POLR3G	-7.00406	3.55814	0.171322	1
TMEM223	-0.697668	0.373524	0.170499	1
VPS16	-2.28121	0.525828	0.170865	1
MYADM	-3.32029	1.01133	0.17154	1
TYMP	0.0546891	0.333584	0.171162	1
MTRNR2L8	-3.73177	1.09285	0.171894	1
POLM	-4.13852	0.939134	0.171785	1
ATP5F1	2.32142	0.165684	0.171558	1
FAAH	-8.09379	23.1436	0.173046	1
MRPL12	0.12758	0.279816	0.172053	1
NR4A2	-6.8647	24.2565	0.174325	1
PHF5A	-0.101996	0.281949	0.17309	1
RNF167	0.179824	0.288194	0.173339	1
LA16c-431H6.6	-5.40514	1.53226	0.174053	1
POC5	-3.41008	0.859876	0.173914	1
RP11-314A20.2	-6.99193	3.32028	0.174607	1
XYLT2	-6.23085	2.95972	0.174679	1
ZNF644	-2.11627	0.532593	0.173817	1
AC099850.1	-7.76084	24.3482	0.174853	1
RP11-867G23.8	-7.70388	23.9228	0.17487	1
KCTD13	-3.71188	0.937604	0.174246	1
SSBP1	1.87091	0.160115	0.173861	1
NUP133	-4.1931	1.06816	0.174666	1
TIMM17B	-0.597296	0.349371	0.174943	1
EGR4	-9.42753	23.3705	0.176242	1
GTF3C6	1.61713	0.178625	0.175227	1
UBL4A	-1.20017	0.399585	0.175826	1
ZNF581	-1.88939	0.566939	0.176163	1
ATP6V1A	-3.66225	0.89016	0.17648	1
CARS2	-3.07854	0.67176	0.176527	1
TFAM	-0.902365	0.393695	0.176707	1
BDP1	-0.894657	0.387229	0.177058	1
ZNF771	-4.07235	1.05784	0.177265	1
PAK4	-4.74083	1.46554	0.177672	1
DLEC1	-8.90879	23.8493	0.178364	1
RP11-403I13.4	-7.49572	24.1018	0.178553	1
GTF2H1	-1.9242	0.514432	0.177829	1
TXNL1	0.460366	0.259026	0.17793	1
MDH1	1.91658	0.168448	0.178055	1
RAB8B	-1.45022	0.468796	0.178286	1
GADD45GIP1	1.03677	0.211837	0.178458	1
PA2G4	2.01315	0.193805	0.17867	1
MRPL44	-0.985066	0.357666	0.178597	1
CDV3	-0.717532	0.318835	0.178711	1
RAPGEF2	-5.97137	1.93114	0.17991	1
TFB1M	-2.10461	0.575104	0.179648	1
IDH3A	-1.89733	0.456793	0.179657	1
UBE2V1	-3.92785	0.869934	0.180104	1
ZNF675	-4.21672	1.024	0.180447	1
C9orf16	1.04615	0.209687	0.180339	1
BATF	-0.694921	0.374852	0.180639	1
CDC27	-1.57824	0.467108	0.181359	1
ZBTB6	-5.56819	2.51969	0.182462	1
TRIM65	-4.18555	1.01087	0.181996	1
SKIL	-2.96532	0.701557	0.181969	1
PSMG3	-0.873526	0.356596	0.181889	1
CDK16	-3.92209	1.0073	0.182847	1
AC132192.1	-6.6025	2.25524	0.18331	1
C21orf58	-4.65932	1.06742	0.183341	1
NIM1K	-8.7457	23.9492	0.184425	1
CLTC	-2.11158	0.548566	0.183618	1
LYRM2	-0.896346	0.392666	0.183669	1
BAZ1A	0.0688157	0.297224	0.183402	1
ACSL1	-6.50422	1.7634	0.184707	1
CLIC4	-5.24447	1.17408	0.184444	1
DONSON	-3.31494	0.72597	0.184647	1
SAP30	-4.2731	0.83706	0.184737	1
CBLB	-2.86725	0.65925	0.184908	1
HS3ST3B1	-3.91861	0.888465	0.185042	1
RP5-864K19.4	-6.32841	23.5269	0.186194	1
TRIM24	-4.28742	1.02375	0.185397	1
CCBL2	-1.83559	0.545506	0.185757	1
GOLGA1	-4.98597	1.56567	0.186219	1
TGFBR3	-4.24461	1.04809	0.186185	1
PSD4	-2.6963	0.675864	0.185963	1
PGAP3	-5.88471	2.19278	0.186822	1
MORN3	-5.35579	2.21764	0.186838	1
TRIM54	-7.61469	2.37967	0.187017	1
LAMTOR3	-1.8856	0.510056	0.186452	1
NAALADL1	-3.18851	0.893748	0.187207	1
RANGRF	-0.258493	0.299493	0.186838	1
CLTA	1.17669	0.185644	0.186567	1
PITPNA-AS1	-2.6952	0.595964	0.187161	1
GKAP1	-6.04733	2.42344	0.188045	1
SKI	-3.89849	1.06858	0.187748	1
LYAR	-0.717327	0.384498	0.187555	1
TRIM11	-2.71789	0.58098	0.187827	1
EPM2AIP1	-2.9159	0.715208	0.188209	1
TTTY14	-8.74032	23.5816	0.189656	1
HLA-DQA1	-4.90263	1.16881	0.189105	1
MED14-AS1	-5.62024	2.47154	0.1897	1
RP11-973H7.4	-6.02823	2.25489	0.18966	1
ZNF529	-5.12061	1.4397	0.189523	1
BRF1	-4.02393	0.977108	0.189752	1
RP11-38M8.1	-9.0584	23.5796	0.190626	1
RP6-109B7.3	-1.94216	0.556095	0.189664	1
STK35	-5.50845	1.48802	0.190072	1
PDS5B	-2.68291	0.566752	0.189691	1
MAFG	-3.21916	0.828383	0.189923	1
AKAP10	-3.64372	0.951501	0.190169	1
C12orf44	-1.13777	0.378336	0.189781	1
TTC21B	-5.73544	2.48721	0.191115	1
ELK3	-2.65801	0.610924	0.190995	1
SUGP2	-3.53381	1.0514	0.191146	1
B4GALT7	-2.92388	0.688092	0.191382	1
EMG1	-0.499347	0.313547	0.191425	1
PDSS1	-3.37273	0.806282	0.192397	1
PROSER1	-3.7774	0.978336	0.192806	1
RAP2A	-5.68862	1.69543	0.193318	1
DCTN6	-0.791234	0.372386	0.193046	1
PSMC3	1.16497	0.205187	0.192985	1
EME2	-7.05961	2.33015	0.194029	1
TMOD3	-0.721768	0.326655	0.193154	1
WDR74	-1.17962	0.435065	0.194177	1
ARHGAP31	-8.2864	3.70161	0.195393	1
NHP2L1	1.43241	0.196796	0.194421	1
CNIH4	-0.507002	0.315493	0.194698	1
ZYX	-0.878152	0.393465	0.19489	1
NOC3L	-1.856	0.503882	0.194966	1
RP6-99M1.2	-5.09245	1.80009	0.195604	1
LINC00884	-7.15822	3.95275	0.196153	1
NUF2	0.049347	0.343667	0.195204	1
IKZF5	-4.14005	1.17193	0.196064	1
BTBD11	-5.80166	2.05429	0.196263	1
CAMLG	-0.482756	0.329984	0.195623	1
RAD51C	-0.594865	0.327526	0.195812	1
ARIH2OS	-4.13509	1.01475	0.196368	1
TCEB1	1.76263	0.190347	0.196133	1
CBL	-3.38037	0.813585	0.197139	1
ZXDA	-6.51205	3.64671	0.19783	1
ASF1B	-1.58944	0.404093	0.197171	1
FKBP11	-0.499526	0.328761	0.197275	1
CD84	-3.78594	0.930822	0.197793	1
ATF5	-3.32951	0.786989	0.197627	1
PPP5C	-2.07614	0.525809	0.198046	1
GSPT2	-2.78843	0.611547	0.198179	1
MARS2	-4.83622	1.78007	0.19915	1
TIAL1	-0.825254	0.356143	0.198865	1
FANCI	-2.04498	0.446516	0.199051	1
CCDC84	-2.81563	0.568588	0.199135	1
RNF19B	-3.7957	1.05587	0.200047	1
ABCB10	-5.24965	1.66009	0.200177	1
PRPF39	-3.64856	1.03723	0.200483	1
AIP	0.666127	0.229325	0.199971	1
TOB2	-3.07154	0.711689	0.200374	1
RIF1	-2.26573	0.517068	0.200267	1
RALGAPA2	-4.52262	1.44461	0.20098	1
TPD52	-2.43521	0.556214	0.200769	1
ZNF740	-5.34089	1.66011	0.201191	1
HLA-B	5.5962	0.0880859	0.200712	1
FIS1	0.304523	0.259364	0.200755	1
SRSF3	2.2726	0.15725	0.200919	1
MCOLN1	-3.71927	0.832709	0.201547	1
RELL2	-3.72299	1.04597	0.201962	1
CENPO	-5.07069	1.2584	0.202048	1
GPN1	-0.604373	0.314255	0.201837	1
C3orf14	-3.01896	0.636284	0.202706	1
RP11-685N3.1	-9.07813	23.5007	0.203619	1
ZNF594	-6.17359	1.37786	0.203062	1
LAT	1.9645	0.162128	0.202452	1
POLR2H	-0.0207683	0.272642	0.202815	1
ITPR3	-5.53908	2.21436	0.203875	1
DMD	-4.93831	1.06793	0.204039	1
ARIH1	-4.12721	0.943706	0.203925	1
NAA38	0.574671	0.233939	0.203722	1
AMMECR1L	-5.10159	2.11544	0.204877	1
CFLAR	-0.451495	0.288724	0.204016	1
FNTB	-6.07916	2.2083	0.204957	1
SAMM50	-0.464593	0.287102	0.204364	1
ZHX1-C8ORF76	-4.69908	1.348	0.20563	1
RARS	-0.513962	0.314075	0.205287	1
LSM3	1.63679	0.177977	0.205337	1
ABHD4	-5.45786	1.74117	0.206276	1
IGLL1	-7.21095	23.9297	0.207018	1
SDF2L1	1.28698	0.220877	0.20622	1
KBTBD2	-4.17274	0.955314	0.206771	1
ERLIN1	-4.77441	1.30114	0.2072	1
MRPL37	-0.0622521	0.26072	0.20673	1
NDE1	-2.54544	0.606889	0.207187	1
VKORC1L1	-3.78779	0.794902	0.20751	1
MPDU1	-0.497204	0.318011	0.20719	1
ID2	2.05009	0.256583	0.207298	1
THRA	-7.34582	2.1081	0.208047	1
RPL11	4.95602	0.0726524	0.207807	1
GNLY	-1.61046	0.783352	0.208223	1
IFNG	-3.91745	1.24524	0.208309	1
CAMKK2	-3.78477	0.898704	0.20865	1
IFI27	-3.33399	0.982829	0.209197	1
NT5DC3	-7.05368	2.0532	0.21002	1
PXMP2	-2.0624	0.468856	0.209474	1
CDK4	-0.862701	0.349442	0.209524	1
GCLM	-1.27401	0.352493	0.209744	1
SERTAD2	-4.11049	0.836321	0.210319	1
SLC17A9	-5.57929	1.6381	0.210816	1
DLAT	-3.01759	0.634041	0.210825	1
SUV420H1	-2.87136	0.691275	0.211022	1
ZNF541	-6.80749	3.69981	0.212028	1
ZNF234	-5.16341	1.54458	0.21197	1
TBC1D10A	-1.68144	0.445612	0.211568	1
PPA1	1.33132	0.216119	0.211642	1
FAM216A	-3.72473	0.877243	0.212079	1
SRCAP	-3.83067	0.858259	0.212405	1
ALOX5AP	1.47576	0.286939	0.212467	1
MAPKBP1	-5.74485	3.34253	0.213525	1
ZNF93	-4.93999	1.47824	0.213264	1
MT-CO2	5.87362	0.0833437	0.212777	1
ACTR10	-0.277709	0.274564	0.212763	1
KPNB1	-0.000595441	0.250295	0.212718	1
PCAT6	-7.0546	3.2006	0.213933	1
NDUFB10	1.31743	0.176176	0.213325	1
TIMM10B	-1.90004	0.528995	0.213896	1
DPH6	-3.55731	0.790767	0.214081	1
SEC61B	2.95206	0.124009	0.213697	1
TST	-4.09317	0.914213	0.214293	1
MED28	-0.314034	0.288486	0.214003	1
NME3	-1.30152	0.388787	0.214354	1
IFFO2	-5.58549	2.26758	0.215343	1
ZFAND5	-1.44325	0.448064	0.215401	1
CENPJ	-3.8469	0.833046	0.215457	1
ANKRD39	-0.821726	0.334632	0.215252	1
IRF7	-0.28277	0.313453	0.215402	1
FEM1C	-5.76129	1.36787	0.216057	1
GBGT1	-7.7401	23.85	0.216878	1
NAA15	-1.12484	0.359351	0.215772	1
DDX19A	-2.88202	0.653163	0.216074	1
ZNF576	-2.88367	0.641842	0.216153	1
HCST	1.29862	0.21431	0.216139	1
PGLS	0.251717	0.245753	0.216557	1
ARHGAP1	-2.68608	0.593491	0.216998	1
AHCYL2	-6.98348	3.12467	0.217786	1
HIST1H2BK	-0.871392	0.417191	0.217129	1
CARD11	-3.13106	0.68325	0.217211	1
C1orf159	-5.01226	1.51828	0.218048	1
TMED10	0.361744	0.238485	0.217672	1
RGS1	-0.390377	0.422619	0.218119	1
RAB33A	-1.25111	0.380753	0.218282	1
SUFU	-5.20428	1.30806	0.219014	1
BEX2	-4.46113	1.23476	0.219095	1
C7orf49	-2.0558	0.438084	0.218788	1
ARL4A	-1.86785	0.511759	0.218938	1
HIST1H4H	-4.85849	1.21131	0.219655	1
KLHL23	-7.67622	2.02154	0.21982	1
AIM2	-5.96823	1.19309	0.220206	1
ARFRP1	-1.72215	0.440723	0.219879	1
SRF	-3.99993	1.03536	0.22019	1
HLA-A	5.80342	0.0760815	0.220663	1
PSMD11	0.69132	0.210817	0.221101	1
HSPB1	-1.08107	0.338331	0.221158	1
RPS2	5.67052	0.0812906	0.221777	1
SF3B5	1.37026	0.18185	0.221641	1
BCL3	-2.31469	0.542602	0.221856	1
C17orf96	-6.14408	1.90868	0.222742	1
FARSA	-0.473195	0.287085	0.221943	1
CD274	-5.22564	1.31578	0.222624	1
CHMP2B	-1.20155	0.345696	0.222114	1
NAA35	-2.38596	0.511251	0.222305	1
DDX52	-1.23245	0.384292	0.222848	1
CCDC142	-5.31793	1.49865	0.223318	1
CD96	0.466794	0.277945	0.223542	1
DDX31	-4.71446	1.27486	0.223963	1
OAZ1	3.6851	0.0789831	0.223532	1
IMPA2	-4.96433	1.16495	0.225114	1
MCM3	-0.890243	0.304661	0.224619	1
MBP	-0.571568	0.33194	0.225233	1
ZNF14	-4.69883	1.33694	0.225841	1
FAM173A	-4.74234	0.915875	0.225721	1
RNF38	-4.62814	1.26136	0.226334	1
CHCHD10	-0.348233	0.329094	0.225831	1
TCEB3	-1.64187	0.376735	0.22571	1
TSPYL2	-4.37794	0.929821	0.226544	1
TMEM229B	-5.17502	1.90796	0.227152	1
BORA	-2.58392	0.574406	0.226895	1
RELB	-1.16955	0.360482	0.226894	1
GRAMD1B	-4.55208	0.94195	0.227558	1
YEATS4	-0.695158	0.304106	0.227586	1
MPZL2	-3.62996	1.01634	0.227827	1
RNF207	-6.06071	1.51978	0.228032	1
TSEN54	-1.88694	0.467959	0.227708	1
TARBP2	-2.3788	0.515587	0.227769	1
VPRBP	-3.69709	0.787164	0.228327	1
PHB	0.986799	0.208354	0.227997	1
RP11-318E3.9	-5.39616	1.88042	0.228856	1
BCS1L	-2.47546	0.549189	0.228294	1
RPS4X	5.04404	0.0699781	0.227989	1
TADA2B	-5.12867	1.23238	0.228526	1
RNF7	0.769491	0.205994	0.228282	1
PPP6C	-0.792233	0.298078	0.228554	1
HECA	-4.11783	0.928431	0.229218	1
YWHAG	-1.94268	0.428705	0.228957	1
HINT2	0.526612	0.207675	0.229069	1
AMIGO2	-5.07655	1.91629	0.229998	1
SGTB	-2.99405	0.576227	0.229595	1
RP11-408A13.4	-7.63749	2.89102	0.230498	1
HMGA1	-0.683503	0.31701	0.229791	1
MRPS33	0.687584	0.223827	0.229882	1
DAP3	-0.189229	0.267883	0.229988	1
RP11-538P18.2	-5.22402	1.47456	0.230794	1
RP11-166P13.4	-6.65578	1.50843	0.23069	1
CKS1B	0.580578	0.261178	0.230138	1
NPAT	-3.29029	0.648032	0.230413	1
CSNK1A1	0.15723	0.243535	0.230551	1
EPS8L1	-6.64687	1.90026	0.231482	1
AC159540.1	-4.44574	1.15668	0.231378	1
PLCL1	-7.08054	2.99259	0.231916	1
TYW3	-1.21074	0.389942	0.231568	1
HSPA8	3.48745	0.128489	0.23154	1
C1orf109	-3.57406	0.82981	0.232213	1
EIF4A1	3.5402	0.103203	0.231443	1
DNAJA1	1.55552	0.19241	0.232459	1
LGALS8	-1.72088	0.402697	0.232639	1
NDUFV2	2.0796	0.162717	0.232981	1
RTKN2	-2.17043	0.641596	0.233495	1
PSMD1	-0.0114081	0.255159	0.23316	1
PMS1	-3.69009	0.777703	0.233694	1
TRMT112	1.72911	0.158034	0.233343	1
RGS10	1.70476	0.16954	0.233365	1
CYFIP1	-6.28955	2.0214	0.235205	1
AURKB	-1.08573	0.344907	0.234959	1
BRD7	-1.55633	0.373516	0.235191	1
ENO2	-2.99667	0.58383	0.236066	1
SLC39A4	-2.763	0.631332	0.236041	1
IKZF3	-7.56366	2.80579	0.23681	1
ZFP91	-3.49777	0.768538	0.236219	1
SMIM4	-1.4509	0.370232	0.236358	1
CDK2AP2	1.76683	0.177554	0.23638	1
GNG8	-2.61468	0.6085	0.236571	1
RAB22A	-1.58557	0.399543	0.23645	1
RNF168	-2.90626	0.639911	0.237413	1
PRPF3	-2.68471	0.575037	0.237606	1
ULK4	-4.48029	1.19991	0.238588	1
TNFSF13B	-2.56641	0.681615	0.23843	1
USP6	-8.60974	2.86368	0.239261	1
AREL1	-5.15805	1.06825	0.239058	1
RPL12	4.47241	0.0913631	0.238852	1
HIST1H4I	-5.01613	1.23682	0.239629	1
KCNAB3	-7.33637	2.75265	0.240048	1
TOMM40L	-4.11371	1.09102	0.239853	1
KDM7A	-3.95769	0.860721	0.240445	1
ZNF2	-5.76664	2.76878	0.241009	1
OAT	-1.81443	0.437557	0.240415	1
OIP5	-2.95061	0.587524	0.240648	1
ING1	-3.80134	0.748476	0.240642	1
TBC1D19	-4.77962	1.19402	0.241097	1
DOT1L	-5.49889	1.92375	0.241475	1
ADRBK2	-3.32793	0.634483	0.241019	1
MORF4L1	1.83153	0.141937	0.240995	1
SGK223	-5.88423	2.97078	0.242294	1
AC007365.3	-7.05537	2.72234	0.242237	1
ECHDC2	-2.78733	0.613546	0.241665	1
HIP1R	-5.35646	1.27404	0.241992	1
IL9R	-1.94251	0.47913	0.242477	1
KIAA1731	-4.10418	0.787701	0.243286	1
MKKS	-1.13385	0.317138	0.243293	1
CS	-2.40126	0.488103	0.243817	1
IFI44L	-2.78274	0.943025	0.244634	1
PGM1	-1.72484	0.482504	0.24441	1
PEA15	-2.99903	0.552127	0.244628	1
CHKB	-3.93233	0.771797	0.24517	1
ANAPC15	0.453189	0.233044	0.245159	1
LAG3	-2.12689	0.562419	0.245778	1
ZNF45	-6.06915	1.7688	0.24635	1
GMDS	-2.75997	0.545331	0.245938	1
RP3-402G11.26	-6.85659	2.8575	0.247109	1
RP4-635E18.8	-5.82559	1.99215	0.247336	1
FAM210B	-6.33165	2.05959	0.247722	1
HSPB11	0.818376	0.202456	0.247186	1
HNRNPL	-2.31302	0.501956	0.247266	1
CNOT6	-4.28699	1.01741	0.247726	1
RP11-7O11.3	-9.1099	2.77087	0.248243	1
PIGM	-4.17713	0.854151	0.248127	1
IPO11	-5.94573	2.74807	0.248688	1
POLE2	-3.99039	0.754954	0.248179	1
GBF1	-3.77116	0.837614	0.248299	1
ERICH2	-8.59217	1.77178	0.248648	1
SIK1	-7.01236	3.07623	0.249533	1
CAMTA1	-0.377053	0.2574	0.249301	1
NAP1L5	-3.95648	0.866278	0.250096	1
ELOVL1	-1.19455	0.366462	0.250072	1
NDUFB6	0.627505	0.198336	0.250255	1
COIL	-1.79595	0.480871	0.250817	1
DNAJC2	-0.774873	0.284179	0.250574	1
MYB	-3.84522	0.784425	0.251557	1
GLIPR2	-0.813626	0.337317	0.251418	1
TAF4B	-6.02072	1.49508	0.251897	1
SERP1	1.312	0.168628	0.25236	1
ZNF525	-5.33986	1.7841	0.253675	1
MTIF3	-0.280886	0.268309	0.253095	1
TMBIM1	-1.58592	0.401174	0.253097	1
STK40	-3.06762	0.635408	0.253651	1
PDCD7	-1.46406	0.370491	0.253668	1
SPC25	-2.28906	0.458051	0.253784	1
RP11-504P24.8	-7.09154	2.80135	0.254664	1
DARS	0.397386	0.219368	0.253801	1
H2AFZ	3.54108	0.137938	0.254096	1
CCNJ	-6.72519	2.55292	0.255105	1
RP11-553A21.3	-7.60816	1.77993	0.254888	1
MED26	-4.45266	0.912719	0.255242	1
MRPL11	0.32785	0.231773	0.255063	1
CALD1	-5.65112	2.59879	0.256222	1
SON	1.36573	0.188916	0.255613	1
KCNK6	-2.95601	0.720684	0.256265	1
C2orf44	-5.40377	1.79599	0.256591	1
RP11-727F15.11	-5.64277	2.70705	0.257153	1
PAXIP1	-5.21775	1.15941	0.256858	1
VRK2	-2.79552	0.633927	0.257003	1
DLL3	-8.12399	2.51804	0.257675	1
AGGF1	-1.77861	0.441351	0.257095	1
LINC00959	-9.5129	2.53109	0.257818	1
WEE1	-4.67776	0.913217	0.25741	1
C2orf74	-6.45492	3.1236	0.258231	1
ST20	-2.08434	0.43258	0.257302	1
TXNDC12	0.34966	0.216704	0.257348	1
HMSD	-5.99299	1.10937	0.258186	1
ORC4	-2.117	0.469093	0.257848	1
RP11-796G6.2	-5.06874	1.74157	0.259265	1
CTD-2006H14.2	-7.28889	2.50353	0.259493	1
ATG4D	-3.07833	0.718493	0.25905	1
ZNF34	-6.29804	2.53478	0.259552	1
DSN1	-2.59228	0.487655	0.259163	1
CCL5	-1.75543	0.483773	0.259198	1
DYNC1LI1	-1.61698	0.407983	0.259334	1
PSMG3-AS1	-4.61454	1.16626	0.259918	1
ZNF121	-3.94646	0.968819	0.260046	1
NIN	-2.71903	0.601892	0.260219	1
ABHD5	-3.07231	0.605938	0.260315	1
CMC2	-1.26268	0.312901	0.260206	1
ACTR5	-4.26356	0.903474	0.261074	1
NCSTN	-2.19138	0.442411	0.260983	1
TOP1MT	-6.07737	1.40281	0.261751	1
CAPN10	-4.03609	0.840307	0.26153	1
CCNI	1.61149	0.136623	0.261694	1
FAM45A	-0.766478	0.279623	0.262226	1
ZNF764	-4.77906	1.05495	0.263056	1
RQCD1	-1.8292	0.357583	0.26282	1
LAIR2	-5.21689	1.38887	0.263726	1
POPDC2	-6.51754	2.45512	0.264078	1
HNRNPD	0.857633	0.190111	0.263582	1
ECT2	-3.57143	0.864055	0.264044	1
TRIM16L	-5.84046	1.78744	0.264431	1
HN1	2.11518	0.149923	0.263682	1
STK24-AS1	-8.71984	2.58291	0.26464	1
POLR2G	0.626416	0.204405	0.263931	1
PDCL3	-0.23579	0.258505	0.264159	1
MSANTD2	-5.02031	1.30851	0.265188	1
THOP1	-2.99866	0.483735	0.264953	1
PLEKHA5	-6.45231	2.35085	0.265943	1
EDARADD	-5.54106	1.72385	0.267023	1
RPE	-3.10204	0.555098	0.266842	1
SNAPC3	-2.4128	0.465158	0.266944	1
HMMR	-0.29637	0.326413	0.267031	1
SH2D4A	-5.75877	1.04604	0.267779	1
COMMD8	-0.112578	0.252266	0.268079	1
GOLT1B	-1.0567	0.295626	0.268288	1
APPBP2	-2.52959	0.509122	0.268759	1
CCDC112	-5.72026	2.03292	0.269412	1
CKAP4	-4.48573	0.799711	0.269622	1
RAC1	1.53317	0.156855	0.269505	1
IFNGR1	-1.79948	0.430455	0.270042	1
JADE2	-3.9647	0.813496	0.270374	1
ZNF574	-4.07079	0.7851	0.270409	1
RAB11B-AS1	-3.31684	0.680284	0.270483	1
SLC25A22	-2.90651	0.618545	0.2704	1
CHD3	-2.18134	0.417299	0.270758	1
ZNF174	-3.85255	0.801032	0.270722	1
PIK3CA	-4.46809	1.01787	0.271016	1
SLC38A1	-0.731922	0.298911	0.271093	1
TBC1D10B	-4.02299	0.829826	0.271605	1
NDUFB3	1.92286	0.138499	0.271773	1
MXRA7	-5.48802	2.71609	0.273379	1
MAPK9	-4.08213	0.673474	0.272808	1
ZNF43	-4.21197	0.956613	0.27322	1
MSRB1	-1.24792	0.362083	0.272852	1
TRIP13	-2.11046	0.390556	0.273019	1
FASTKD3	-2.75858	0.56747	0.273006	1
SCLY	-4.27051	0.829558	0.273262	1
DYNLT3	-2.03323	0.466218	0.273449	1
FRAT1	-6.43575	1.37698	0.273879	1
CDC25C	-4.44314	0.892734	0.274619	1
ZNF280C	-6.74591	2.35615	0.2754	1
QSER1	-5.70194	1.31748	0.275332	1
MPG	-0.338829	0.260393	0.274931	1
RP11-390E23.6	-5.46079	2.38401	0.27578	1
MRPL21	0.25088	0.221316	0.275024	1
ZNF490	-6.44592	2.43901	0.275885	1
ARG2	-4.67626	1.03056	0.275905	1
LPAR6	0.286649	0.269107	0.275571	1
MTX2	-2.13774	0.391317	0.27569	1
RUFY1	-2.27455	0.497427	0.275838	1
ZNF273	-5.12327	1.302	0.276408	1
ZNF550	-5.26755	1.30371	0.276555	1
AAR2	-2.38468	0.481977	0.27633	1
TMEM128	-1.73585	0.371663	0.276231	1
ZNF397	-3.99657	0.935327	0.277216	1
TNPO1	-1.84899	0.391045	0.27711	1
NBPF1	-6.32018	2.40142	0.278282	1
USP18	-2.16173	0.48894	0.277727	1
TIMM8B	0.970057	0.18568	0.278006	1
PKIG	-7.02054	3.14002	0.279105	1
MAGOHB	-0.362647	0.25079	0.279327	1
SLC52A2	-1.00382	0.307067	0.279466	1
AIMP2	-0.503695	0.280523	0.279462	1
KIF1C	-4.61454	1.01574	0.280069	1
PDE12	-3.24345	0.62993	0.280962	1
CEP135	-2.6401	0.47414	0.281092	1
COPA	-1.88864	0.374883	0.281153	1
SCAF1	-3.51529	0.711627	0.281871	1
SEPT1	1.5818	0.14818	0.281555	1
ADO	-4.1149	0.838393	0.282175	1
ZNF775	-3.16272	0.739164	0.282313	1
RP11-611L7.1	-6.63221	2.18747	0.282636	1
TFRC	-2.50283	0.405945	0.281972	1
XPO5	-4.62223	0.981516	0.282391	1
RNASEH2C	0.605751	0.185117	0.282459	1
TMEM154	-3.7995	0.738333	0.283488	1
USP1	-0.930125	0.266486	0.283433	1
ZNF766	-2.49539	0.513369	0.283793	1
MED31	-1.46972	0.32883	0.283716	1
XXbac-BPG181B23.7	-6.42615	2.23251	0.284837	1
MADCAM1	-8.03273	2.25675	0.284711	1
NSUN3	-3.32056	0.643975	0.284444	1
KANSL3	-4.36428	0.990842	0.284541	1
GALR2	-8.07331	2.25799	0.285222	1
TSPAN13	-7.00101	2.1243	0.285475	1
PPIL3	-0.727162	0.291026	0.284868	1
ALG10	-4.7192	0.993492	0.285319	1
SLBP	0.0556945	0.227523	0.285262	1
C1orf122	-1.08602	0.322524	0.285517	1
FAM174A	-3.28006	0.622757	0.285806	1
LINC00116	-0.985952	0.308153	0.285582	1
PEX19	-1.97491	0.453062	0.286148	1
HOMEZ	-4.03791	0.651387	0.286499	1
TMEM67	-6.00819	1.61592	0.287094	1
VAT1	-5.52044	1.20458	0.287085	1
MRFAP1	-0.206154	0.230623	0.286668	1
SEC13	0.038806	0.223123	0.286927	1
GAD1	-6.90972	1.34316	0.287293	1
LINC01003	-3.29586	0.621284	0.287404	1
BAG2	-1.86077	0.347026	0.287675	1
MYH9	-0.567629	0.284317	0.287795	1
HGSNAT	-4.20113	1.27676	0.288367	1
PXN	-2.15225	0.452419	0.288036	1
HIST1H3C	-6.27508	1.53799	0.288471	1
C11orf63	-7.08869	2.67345	0.288968	1
FUOM	-2.2277	0.485148	0.288303	1
TFAP4	-4.94765	2.12642	0.289294	1
SSH1	-6.09337	2.19407	0.289374	1
LANCL2	-4.7218	1.07663	0.289143	1
ZNF358	-6.92989	2.25173	0.289426	1
KLC2	-3.16035	0.578127	0.289332	1
DDX26B	-5.20981	1.30524	0.289761	1
RALBP1	-0.619461	0.275429	0.289378	1
SPECC1L	-5.94472	2.1183	0.290283	1
TSC2	-3.88306	0.846841	0.28982	1
CCNT1	-4.08206	0.924859	0.290068	1
PPM1F	-5.18236	1.05308	0.290117	1
ATG2B	-5.91306	1.61532	0.290343	1
NOTCH1	-4.87992	1.12411	0.290289	1
MLLT10	-2.80241	0.542931	0.290054	1
KIAA0753	-6.48846	2.85493	0.290843	1
C22orf15	-6.67451	2.20365	0.290625	1
ARMCX3	-1.83936	0.379482	0.290336	1
GATC	-4.01915	0.69941	0.290835	1
MAP1LC3A	-4.22511	0.667653	0.290749	1
BLVRA	-1.3202	0.332816	0.290874	1
RNF19A	-2.54441	0.477654	0.291103	1
UBE3D	-5.04407	1.49372	0.291612	1
VDAC2	1.208	0.160038	0.29111	1
NUP37	-0.503901	0.260032	0.291763	1
TMTC4	-4.13689	0.956955	0.292164	1
TBX21	-5.55269	1.21983	0.292346	1
TRIM66	-5.55486	1.29419	0.292778	1
FAM117B	-6.76853	1.72959	0.293073	1
NDUFAF4	-1.12105	0.308201	0.292758	1
AP1S3	-5.50312	1.57373	0.294104	1
ST3GAL1	-1.76667	0.365315	0.293767	1
MPPE1	-2.58619	0.480779	0.293929	1
UNC119B	-5.60764	2.15124	0.295435	1
HS1BP3	-3.79685	0.769483	0.295051	1
ASB7	-3.94122	0.733736	0.295071	1
INPP5K	-1.94758	0.3848	0.295458	1
DBI	2.51197	0.114086	0.29533	1
PRPF19	-0.847989	0.273734	0.295985	1
SNAPC2	-1.92444	0.446811	0.296185	1
SLC38A2	-2.64302	0.423725	0.296164	1
MRPS5	-0.176062	0.237868	0.296133	1
GHDC	-4.20347	0.926169	0.296607	1
GMEB1	-3.19886	0.565639	0.296467	1
CASP10	-2.32328	0.512274	0.296491	1
ZC3H10	-5.81612	1.58129	0.297184	1
SAE1	-0.303683	0.261995	0.296898	1
RP11-267N12.3	-6.08315	1.48906	0.297407	1
PHF13	-6.11744	1.11161	0.297148	1
CCS	-1.90678	0.377952	0.29695	1
TOP1	-0.135842	0.242899	0.296953	1
TUBGCP4	-3.58489	0.672353	0.297248	1
UBE2M	-2.33575	0.412984	0.29719	1
DNLZ	-6.01165	2.15659	0.297836	1
NBL1	-3.15684	0.509395	0.297624	1
RHEBL1	-4.21455	0.679197	0.297946	1
PIF1	-4.54929	0.795978	0.297986	1
BTBD7	-3.74878	0.756894	0.298203	1
KIAA1919	-5.38462	1.43541	0.298658	1
DBR1	-3.32024	0.572021	0.298352	1
ORAI1	-0.701951	0.284008	0.298285	1
RANGAP1	-2.47127	0.516853	0.298984	1
BUD31	0.502476	0.189647	0.298821	1
INPP1	-3.47196	0.642742	0.299469	1
NCOA7	-2.9884	0.547631	0.299373	1
WDR77	-0.647248	0.27294	0.299455	1
RP11-85F14.5	-3.36781	0.539557	0.299611	1
PLCB2	-3.76814	0.70296	0.300348	1
LONP1	-3.81211	0.67109	0.300359	1
SETD1B	-4.77201	1.14108	0.300595	1
ZNF691	-4.50145	0.918469	0.300733	1
PCBD1	-1.24525	0.311547	0.300606	1
FYB	0.849944	0.190956	0.300514	1
GNPDA2	-2.86293	0.462741	0.30083	1
GRINA	-3.22877	0.541857	0.300838	1
DHX9	-1.75883	0.352213	0.301099	1
SLC30A7	-2.89836	0.515782	0.301228	1
NDUFAF7	-3.25209	0.548986	0.30142	1
ATP1B1	-4.97014	1.4032	0.302236	1
EXOSC5	-1.98634	0.41394	0.30183	1
ZNF330	-1.31638	0.318444	0.302385	1
ZBTB32	-2.76769	0.530879	0.302678	1
LINC00910	-5.14911	1.18654	0.30297	1
PPP3CC	-1.76222	0.352036	0.302725	1
JADE1	-4.47858	0.864073	0.303155	1
MAP7	-5.69501	1.45604	0.303501	1
ZC2HC1C	-6.58341	1.45193	0.304236	1
HLF	-7.87641	2.06068	0.304583	1
AC093673.5	-3.28156	0.647833	0.304216	1
SNRPE	1.95065	0.127301	0.303997	1
AC009948.5	-4.2368	0.774959	0.304556	1
LAGE3	0.567731	0.191195	0.304188	1
GCNT1	-5.36202	0.889339	0.304554	1
SPTLC1	-2.96836	0.567834	0.304741	1
C16orf59	-5.39069	0.907478	0.304753	1
ZBTB3	-5.44924	1.21116	0.304943	1
ST3GAL4	-5.2034	0.91629	0.305105	1
NEDD9	-3.36147	0.60672	0.304936	1
DNAJA3	-2.31811	0.484428	0.305258	1
ARHGAP21	-6.76112	1.19869	0.305671	1
TSPAN4	-4.20928	0.723538	0.30575	1
PPIF	-1.16627	0.309085	0.305954	1
DDX18	0.514574	0.199248	0.305849	1
PAPD7	-6.20644	2.15239	0.307229	1
TCEA3	-4.94645	1.09666	0.307159	1
GNAQ	-3.38472	0.559841	0.306947	1
ADARB2	-7.04939	2.41987	0.307522	1
HGS	-2.57516	0.449275	0.306914	1
PRRG4	-7.54937	1.4806	0.307231	1
EEF1A1	5.60996	0.0497199	0.306824	1
MSH2	-2.75836	0.389846	0.30682	1
SASH1	-7.15897	2.08045	0.30747	1
POU2F2	-1.81416	0.433854	0.307556	1
AHDC1	-4.95058	1.00367	0.307803	1
EML5	-8.80175	2.08617	0.308355	1
PCMT1	1.06836	0.154734	0.307777	1
FDPS	0.928991	0.157851	0.307902	1
WHSC1L1	0.626578	0.18105	0.308245	1
LARP1	-2.28322	0.486043	0.308497	1
ACVR1C	-6.581	1.62173	0.308921	1
KRCC1	-0.366851	0.242552	0.308684	1
SKA1	-3.08082	0.52692	0.308799	1
TMPO-AS1	-4.73132	0.82421	0.30921	1
TP53BP2	-4.89471	1.15973	0.31097	1
CNIH1	-0.909757	0.285789	0.310988	1
ATG12	-0.766254	0.271787	0.311428	1
RP11-294J22.6	-3.75138	0.662404	0.311714	1
ICA1L	-5.95049	1.66698	0.311916	1
ANAPC1	-3.87272	0.704659	0.311818	1
ADCK5	-4.34728	0.925179	0.312062	1
TCEAL4	-5.23846	0.92168	0.31213	1
BMPR1A	-7.93015	2.00911	0.312879	1
RP11-295P9.3	-7.25155	1.949	0.313002	1
MMAA	-4.29259	1.04266	0.312806	1
TFEB	-5.25974	1.05168	0.31285	1
SUZ12	-2.00143	0.371058	0.312808	1
IL6ST	-3.06201	0.56151	0.313327	1
RHOF	0.15483	0.20479	0.313421	1
VMA21	-0.731524	0.280356	0.313588	1
ZUFSP	-2.70995	0.477044	0.313916	1
FAM120A	-1.28607	0.327216	0.313824	1
LINC01137	-3.96045	0.73079	0.314548	1
CTPS1	-2.34388	0.410728	0.314429	1
DYNC1LI2	-2.51225	0.444184	0.314427	1
SLC27A4	-4.09618	0.896633	0.314684	1
DNAJB4	-4.93152	0.873542	0.315105	1
AVPI1	-6.69969	2.02869	0.315519	1
RP11-391M1.4	-6.49985	1.48076	0.315634	1
NRDE2	-3.45093	0.570964	0.315374	1
CCDC144A	-5.86545	1.12455	0.315605	1
NDEL1	-2.79734	0.505906	0.315631	1
FAM105B	-2.77059	0.446956	0.315751	1
C19orf53	1.61235	0.147764	0.316009	1
MTX3	-5.59373	1.50596	0.316786	1
HOPX	-1.03946	0.38687	0.31648	1
TMEM141	-0.641071	0.260345	0.317412	1
TRIM13	-2.65431	0.532918	0.317833	1
MBOAT7	-2.20693	0.370125	0.318002	1
C2orf27A	-5.37526	1.50678	0.318812	1
PLA2G15	-4.45819	0.864626	0.318521	1
C12orf57	0.934057	0.176005	0.318292	1
MFAP3	-5.20267	1.14921	0.318767	1
ZFP36	-1.06337	0.318463	0.318495	1
MFSD12	-4.29867	0.865267	0.31884	1
TVP23C	-6.21719	1.41503	0.319211	1
ANKRD2	-9.48133	23.0313	0.319773	1
MTRNR2L6	-11.3755	22.1697	0.319773	1
LRRC6	-8.16843	22.5365	0.319773	1
RP11-343H5.6	-9.41219	22.53	0.319773	1
PIK3R2	-8.64526	22.7765	0.319773	1
HECTD2	-9.29489	23.6058	0.319773	1
AURKC	-8.50045	22.435	0.319773	1
HCN3	-9.315	22.435	0.319773	1
RP11-277P12.20	-9.04364	22.7407	0.319773	1
RP4-597N16.4	-8.97288	23.3608	0.319773	1
PACSIN3	-7.08119	22.393	0.319773	1
RP11-474G23.2	-8.1662	23.435	0.319773	1
LIMS3-1	-9.9746	23.19	0.319773	1
FCGBP	-8.35357	23.435	0.319773	1
RP11-31F15.2	-9.84231	23.2751	0.319773	1
LRRC48	-8.68059	22.566	0.319773	1
GUCY1B3	-11.7527	21.861	0.319773	1
RP11-709A23.1	-11.7527	21.861	0.319773	1
SULT2B1	-8.76799	22.53	0.319773	1
DNHD1	-7.2313	22.435	0.319773	1
CTD-2035E11.5	-8.4624	22.5365	0.319773	1
SYNGR4	-9.84231	23.2751	0.319773	1
RP11-196G11.2	-8.85852	22.6971	0.319773	1
RP11-95O2.5	-11.2093	22.3016	0.319773	1
AC093159.1	-9.15722	22.5496	0.319773	1
KCNC4	-9.84231	23.2751	0.319773	1
ZCCHC24	-8.41245	22.5365	0.319773	1
RP11-432J24.3	-9.36039	23.568	0.319773	1
SLC6A9	-9.3001	23.058	0.319773	1
RP11-90D4.3	-10.9127	22.53	0.319773	1
SLC46A1	-8.64682	22.7407	0.319773	1
CTD-3203P2.1	-9.42796	22.8248	0.319773	1
BCL2L2	-10.1185	22.4576	0.319773	1
RP11-61L19.2	-9.47513	23.5007	0.319773	1
RP11-87C12.2	-7.84201	21.853	0.319773	1
RP5-1112D6.7	-8.60968	22.53	0.319773	1
RP11-388M20.6	-10.3905	22.9095	0.319773	1
SCNN1B	-10.9127	22.53	0.319773	1
CALHM3	-10.0787	22.435	0.319773	1
RP11-334G22.1	-11.7527	21.861	0.319773	1
RP11-346I3.4	-8.52194	22.53	0.319773	1
AC005624.2	-8.47808	23.4509	0.319773	1
EVI5L	-7.43356	22.3016	0.319773	1
DGKG	-8.47293	22.3016	0.319773	1
FN3K	-7.76196	23.6058	0.319773	1
AC069363.1	-9.57042	22.53	0.319773	1
LRRC32	-7.63921	23.19	0.319773	1
ZFYVE9	-9.48088	21.861	0.319773	1
ABCA3	-8.03593	22.393	0.319773	1
RP11-265P11.2	-10.4266	22.3016	0.319773	1
MAP3K10	-7.18317	22.3016	0.319773	1
POTEF	-10.2369	21.861	0.319773	1
KRBOX1-1	-9.61852	22.3016	0.319773	1
C9orf117	-10.8648	22.566	0.319773	1
MANSC1	-7.67438	23.2347	0.319773	1
RP1-90J4.1	-11.092	22.393	0.319773	1
CD160	-9.69296	22.7407	0.319773	1
KB-1410C5.5	-11.2093	22.3016	0.319773	1
CTC-360G5.9	-8.92738	23.19	0.319773	1
HLA-DQB2	-9.58466	23.435	0.319773	1
AP001437.1	-7.60903	22.435	0.319773	1
UNC45B	-8.90336	23.2751	0.319773	1
CA5A	-9.90558	23.2347	0.319773	1
CLDN7	-9.12794	22.435	0.319773	1
RP11-373D23.3	-8.28343	22.6971	0.319773	1
CRTAM	-7.93967	22.7407	0.319773	1
RAD21-AS1	-7.95233	22.4576	0.319773	1
C1QTNF9B-AS1	-8.18163	22.6971	0.319773	1
LRRC26	-9.89439	23.2418	0.319773	1
ZSCAN20	-8.46795	23.435	0.319773	1
RP11-365H22.2	-8.69612	22.747	0.319773	1
AL031663.2	-7.93437	23.2347	0.319773	1
HIST1H3B	-8.13411	22.5496	0.319773	1
ATP6V1G3	-9.34844	22.4576	0.319773	1
HIST1H3I	-8.29956	21.861	0.319773	1
AKR1CL1	-10.1741	23.058	0.319773	1
AC073072.5	-8.43072	23.568	0.319773	1
CTD-2086O20.3	-7.13083	22.1697	0.319773	1
RP11-1277A3.1	-9.84719	22.1697	0.319773	1
ALG9-1	-9.47513	23.5007	0.319773	1
CTB-11I22.1	-11.0374	22.435	0.319773	1
UXT-AS1	-10.9127	22.53	0.319773	1
LHX1	-7.51986	23.568	0.319773	1
RP11-46F15.2	-8.69228	22.3016	0.319773	1
ATP8A2	-6.67388	22.1697	0.319773	1
RP11-161H23.5	-9.23118	22.53	0.319773	1
HOXB5	-11.3755	22.1697	0.319773	1
RP11-154J22.1	-10.1052	22.4576	0.319773	1
HOXB3	-7.55174	22.53	0.319773	1
CARNS1	-8.20234	22.566	0.319773	1
RP11-114O18.1	-8.20708	23.0313	0.319773	1
GAS7	-11.008	22.4576	0.319773	1
MBOAT2	-7.68181	22.1697	0.319773	1
FOXO4	-7.21388	22.8248	0.319773	1
RP11-2E17.2	-10.1741	23.058	0.319773	1
RP11-367N14.2	-8.99177	22.5365	0.319773	1
SERHL2	-8.01869	22.435	0.319773	1
CTA-126B4.7	-8.84261	22.747	0.319773	1
CES3	-8.89073	22.7407	0.319773	1
RP11-669E14.6	-10.8648	22.566	0.319773	1
RP11-195B17.1	-9.70551	22.5365	0.319773	1
KCNH3	-9.46952	22.5365	0.319773	1
RP11-463O12.3	-9.55835	23.4509	0.319773	1
RP4-777D9.2	-8.55183	21.861	0.319773	1
AC005304.1	-9.60754	22.1697	0.319773	1
SULT1A3	-5.98395	23.6361	0.319773	1
WASF3-AS1	-9.54748	21.853	0.319773	1
CTD-2659N19.10	-7.91848	22.393	0.319773	1
NHS	-7.92224	21.861	0.319773	1
RP11-213H15.4	-9.55835	23.4509	0.319773	1
LINC00894	-9.96119	23.1987	0.319773	1
RP4-622L5.7	-9.17221	22.1697	0.319773	1
FGF16	-10.6192	22.747	0.319773	1
RP3-402G11.27	-8.79543	22.566	0.319773	1
AC005262.2	-9.32996	23.5856	0.319773	1
RP11-932O9.7	-9.14028	23.2751	0.319773	1
CTD-2021H9.3	-9.47513	23.5007	0.319773	1
RALGPS1	-7.64899	22.7407	0.319773	1
GPR3	-11.092	22.393	0.319773	1
GPR89B	-8.29565	23.058	0.319773	1
SPAG6	-7.78666	21.861	0.319773	1
RP11-571I18.4	-9.05713	23.0326	0.319773	1
AL031666.2	-10.9755	22.4824	0.319773	1
TFEC	-9.46177	22.9789	0.319773	1
ANKRD23	-8.30924	23.0326	0.319773	1
MCF2L2	-7.55643	22.9284	0.319773	1
RP11-531F16.4	-9.11386	23.0686	0.319773	1
PRRT2	-8.01231	22.7864	0.319773	1
USP12-AS2	-9.98767	22.2041	0.319773	1
ZNF683	-9.72447	22.5438	0.319773	1
CEL	-8.89845	23.0914	0.319773	1
ADIRF	-7.74747	24.3681	0.319773	1
RP11-138E2.1	-7.84828	21.9289	0.319773	1
GPR12	-11.7828	21.8358	0.319773	1
LINC00865	-8.07168	22.9789	0.319773	1
C5orf17	-9.05252	23.1129	0.319773	1
CDO1	-7.37888	23.6084	0.319773	1
CPT1C	-12.1124	21.5554	0.319773	1
RP11-406H21.2	-8.97008	22.3038	0.319773	1
DPY19L1	-8.41153	22.3474	0.319773	1
PLCH1	-9.61053	22.9789	0.319773	1
ZNF70	-9.4209	22.9427	0.319773	1
LHFP	-11.3027	22.2278	0.319773	1
RP11-214O1.2	-10.1073	22.2041	0.319773	1
NAMPTL	-9.35313	22.8691	0.319773	1
ZRSR1	-10.0615	21.5554	0.319773	1
TMCC1-AS1	-8.51537	23.0326	0.319773	1
CHMP4C	-11.9537	21.6915	0.319773	1
RUFY3	-7.40765	21.8487	0.319773	1
RP11-700J17.2	-8.56618	23.3871	0.319773	1
RP5-933K21.3	-8.84001	23.0443	0.319773	1
CXCL3	-12.1124	21.5554	0.319773	1
KCNQ3	-9.52245	22.9789	0.319773	1
HS3ST3A1	-11.0389	22.4339	0.319773	1
RNF175	-11.7674	21.8487	0.319773	1
RP11-46H11.12	-7.00702	22.4893	0.319773	1
RP11-849F2.9	-11.0593	22.4182	0.319773	1
RP11-379F4.4	-9.93144	23.218	0.319773	1
HOXD-AS1	-12.1124	21.5554	0.319773	1
ACKR3	-9.12357	23.7023	0.319773	1
BCAS1	-9.07639	22.7864	0.319773	1
RP11-180M15.4	-10.5678	22.784	0.319773	1
RP11-216B9.6	-8.17915	23.0961	0.319773	1
PAQR7	-9.46554	21.9289	0.319773	1
CTD-2568A17.1	-9.77765	21.9289	0.319773	1
RP11-242D8.1	-8.52687	23.0686	0.319773	1
RP3-466P17.1	-9.29534	22.9988	0.319773	1
ETV5	-9.22429	21.8358	0.319773	1
ZNF503	-11.7828	21.8358	0.319773	1
FAM230C	-10.5645	22.7864	0.319773	1
RP11-599B13.7	-8.49905	22.2278	0.319773	1
CTC-487M23.5	-9.1499	21.9289	0.319773	1
RP11-464F9.22	-9.18795	23.0443	0.319773	1
AC084149.1	-10.8794	22.5551	0.319773	1
ZNF676	-10.4637	22.8581	0.319773	1
LINC00640	-10.062	21.8358	0.319773	1
MILR1	-9.22542	22.5438	0.319773	1
RIMKLA	-8.53286	22.9284	0.319773	1
NR1I3	-9.83684	23.2786	0.319773	1
RP11-950C14.3	-7.43963	22.3216	0.319773	1
SNX7	-12.1124	21.5554	0.319773	1
CMTM1	-9.2812	23.0914	0.319773	1
RP11-245P10.6	-11.1377	22.3575	0.319773	1
AQP11	-9.28881	22.7864	0.319773	1
ME3	-8.76837	21.5554	0.319773	1
C11orf85	-8.86933	22.3038	0.319773	1
AC074138.3	-6.27334	22.8691	0.319773	1
LINC01134	-10.22	23.0269	0.319773	1
LINC00846	-10.164	23.0648	0.319773	1
RP3-327A19.5	-8.9248	23.3607	0.319773	1
KDM4D	-6.59609	22.9789	0.319773	1
RP11-178C3.2	-9.997	22.3474	0.319773	1
CTD-2031P19.3	-7.07444	22.8302	0.319773	1
CTD-2310F14.1	-10.2039	23.0379	0.319773	1
C1orf106	-11.9537	21.6915	0.319773	1
RP3-406P24.3	-11.671	21.9289	0.319773	1
NCAM2	-10.1674	23.0625	0.319773	1
ZNF624	-8.13541	23.0326	0.319773	1
RP11-666A8.8	-9.09413	22.2041	0.319773	1
AC108868.6	-8.59968	22.9427	0.319773	1
SCML2	-8.37848	23.0686	0.319773	1
RP3-510O8.4	-9.934	23.2164	0.319773	1
C19orf77	-10.8944	22.5438	0.319773	1
MYO1D	-10.2614	22.9988	0.319773	1
GJC1	-11.3027	22.2278	0.319773	1
RP11-571M6.17	-8.9507	23.0326	0.319773	1
MCF2	-9.4038	22.9789	0.319773	1
AC002398.11	-11.1377	22.3575	0.319773	1
KLHL34	-7.9866	22.9427	0.319773	1
THSD1	-7.45697	21.6915	0.319773	1
SSC5D	-10.8944	22.5438	0.319773	1
CCDC176	-7.49942	23.0648	0.319773	1
HCG15	-11.7828	21.8358	0.319773	1
OR2B6	-7.558	22.9427	0.319773	1
RP11-159D12.5	-8.04764	21.8358	0.319773	1
CTD-2540F13.2	-7.61911	23.0914	0.319773	1
RP11-513M16.7	-8.2421	23.7023	0.319773	1
GHRLOS	-7.03833	23.3963	0.319773	1
CTD-2017C7.2	-10.4637	22.8581	0.319773	1
PRRT3-AS1	-8.21157	21.6915	0.319773	1
RP11-218F10.3	-7.76409	21.5554	0.319773	1
TRIM58	-8.60677	22.9212	0.319773	1
GS1-393G12.14	-11.1507	22.3474	0.319773	1
GRASP	-7.34293	21.8487	0.319773	1
RP11-121M22.1	-9.03308	22.8691	0.319773	1
RRAD	-8.98764	23.0914	0.319773	1
RP11-890B15.3	-7.77009	22.4182	0.319773	1
RP13-216E22.4	-11.1838	22.3216	0.319773	1
CCND2-AS1	-7.11534	23.0326	0.319773	1
CTXN1	-10.3428	22.9427	0.319773	1
LINC00565	-8.62041	23.0648	0.319773	1
ZNF284	-7.24376	22.9778	0.319773	1
RP11-641A6.2	-10.2039	23.0379	0.319773	1
PAK3	-8.2997	21.5554	0.319773	1
PPARG	-9.64675	22.9789	0.319773	1
HIST1H2AL	-7.41918	22.9988	0.319773	1
ZNF571	-7.2512	22.4893	0.319773	1
VASH1	-8.93238	22.7864	0.319773	1
RP11-64D24.4	-10.3428	22.9427	0.319773	1
MID2	-8.37818	22.3575	0.319773	1
RP5-943J3.2	-7.7357	22.9427	0.319773	1
TOM1L1	-8.84857	22.9284	0.319773	1
MORN1	-7.2948	21.6915	0.319773	1
WBP5	-7.47935	23.0853	0.319773	1
AP001432.14	-8.73509	22.5438	0.319773	1
AP001412.1	-7.67221	21.6915	0.319773	1
CCRN4L	-7.94554	23.11	0.319773	1
RP11-110I1.13	-8.42433	22.2041	0.319773	1
RAB26	-11.9537	21.6915	0.319773	1
CLMP	-9.77618	22.3216	0.319773	1
RP3-406P24.4	-12.1124	21.5554	0.319773	1
CTD-2192J16.26	-10.5022	22.8309	0.319773	1
OMG	-10.0553	21.6915	0.319773	1
AQP10	-8.73235	23.3501	0.319773	1
CATSPER3	-7.78953	23.0914	0.319773	1
IFITM10	-9.10173	23.0853	0.319773	1
RP11-82L2.1	-8.48598	22.9427	0.319773	1
RTKN	-8.10657	23.2786	0.319773	1
HEXA-AS1	-8.66078	22.9789	0.319773	1
RP4-794H19.4	-8.00226	23.3501	0.319773	1
CADM2	-9.27965	22.9284	0.319773	1
RP5-1050D4.5	-8.45418	22.4893	0.319773	1
CNFN	-8.17125	22.9778	0.319773	1
HMGN3-AS1	-7.75434	23.0362	0.319773	1
RP5-1050D4.2	-10.1944	23.0443	0.319773	1
SMARCD3	-8.36066	22.3038	0.319773	1
RP11-245J9.4	-9.37784	22.9988	0.319773	1
ZNF772	-8.19578	22.8149	0.319773	1
AC099552.4	-8.68158	22.4182	0.319773	1
KIAA1467	-8.2487	23.0961	0.319773	1
CTA-204B4.2	-7.47699	21.5554	0.319773	1
RP11-430G17.3	-9.36219	23.2164	0.319773	1
CCDC11	-8.57367	23.0269	0.319773	1
RP4-771M4.3	-10.1123	22.3216	0.319773	1
B3GNT3	-9.1413	23.0914	0.319773	1
ENPP3	-9.723	23.3501	0.319773	1
CDH13	-8.93989	23.3871	0.319773	1
AC022182.1	-9.4039	23.0326	0.319773	1
PDE4C	-10.22	23.0269	0.319773	1
RP11-176N18.2	-10.1813	23.0531	0.319773	1
PFN4	-10.9755	22.4824	0.319773	1
NPIPB11	-9.07959	23.0686	0.319773	1
DSE	-8.2979	21.5554	0.319773	1
RP3-462E2.5	-8.79495	23.2468	0.319773	1
RFPL3S	-10.5031	22.8302	0.319773	1
RP11-108P20.1	-7.58264	21.9289	0.319773	1
RP11-348N5.7	-11.7674	21.8487	0.319773	1
RP11-845C23.3	-12.1124	21.5554	0.319773	1
SLC16A10	-8.50569	21.6915	0.319773	1
ACCS	-8.51243	21.8358	0.319773	1
SLC23A1	-10.2039	23.0379	0.319773	1
VPS9D1-AS1	-8.27436	22.3575	0.319773	1
SCGB1B2P	-9.46673	23.0326	0.319773	1
CYP2D6	-10.6722	21.8358	0.319773	1
CD14	-10.2039	23.0379	0.319773	1
FAM9B	-10.0162	21.8358	0.319773	1
CLIC2	-8.73194	22.3474	0.319773	1
RSPH9	-10.1172	23.0961	0.319773	1
KIF27	-6.64219	23.2379	0.319773	1
DLK2	-9.45308	22.7864	0.319773	1
C11orf95	-10.5022	22.8309	0.319773	1
RP11-285A1.1	-9.53771	22.2278	0.319773	1
CRIP3	-8.44915	23.0961	0.319773	1
RP13-131K19.7	-8.56716	21.8358	0.319773	1
RP11-362A1.1	-11.3324	22.2041	0.319773	1
RP11-761I4.3	-8.49562	21.8358	0.319773	1
RP13-131K19.2	-8.84608	23.0625	0.319773	1
PLCB3	-7.72337	22.8302	0.319773	1
GUCA1B	-10.2039	23.0379	0.319773	1
STS	-8.23604	22.9789	0.319773	1
RCAN2	-8.04008	21.5554	0.319773	1
RP11-686O6.1	-8.85241	23.0443	0.319773	1
GTF2IRD1	-8.56576	22.784	0.319773	1
IL17A	-8.0246	22.8581	0.319773	1
MYO18A	-6.89431	23.0648	0.319773	1
RAB25	-9.87175	23.2563	0.319773	1
SEZ6	-8.72543	22.4824	0.319773	1
AC007250.4	-11.1507	22.3474	0.319773	1
C19orf35	-9.38079	22.8149	0.319773	1
TDRD12	-6.92336	22.2041	0.319773	1
AC005306.3	-8.47273	22.5438	0.319773	1
RP5-1050E16.2	-8.54616	23.0326	0.319773	1
RP11-737O24.1	-8.1701	22.9212	0.319773	1
ACY1	-8.62459	21.6915	0.319773	1
TMEM30B	-9.75457	22.3216	0.319773	1
RP11-745C15.2	-10.8471	22.5793	0.319773	1
KIAA1161	-8.53591	23.3673	0.319773	1
RUNDC3B	-7.80049	23.4792	0.319773	1
RP11-37N22.1	-8.73248	23.3673	0.319773	1
ZFR2	-8.09593	22.4446	0.319773	1
ZNF610	-8.08757	22.5793	0.319773	1
AC133528.2	-9.58757	22.7502	0.319773	1
WDR11-AS1	-10.6147	22.7502	0.319773	1
ST5	-8.32199	23.4792	0.319773	1
AC098820.4	-7.73444	23.3673	0.319773	1
RP11-768F21.1	-8.5439	23.6906	0.319773	1
TMED6	-9.25839	22.7502	0.319773	1
CTD-2267D19.6	-9.7673	22.7502	0.319773	1
CTA-384D8.36	-7.58804	23.6835	0.319773	1
RP11-382J12.1	-7.23363	22.4446	0.319773	1
[truncated: 19,802 more rows]

## Sheet: Cluster 4
Gene Name	logMeanExp	logFC	pvals	padj
RPS20	3.94051	0.519974	6.29426e-44	1.37221e-39
RPS12	4.76889	0.467736	1.43216e-34	1.56113e-30
RPL28	4.69735	0.419356	2.30346e-33	1.67393e-29
RPS16	4.12712	0.44572	6.25198e-32	2.88503e-28
RPS11	3.47783	0.552626	6.61674e-32	2.88503e-28
RPLP2	4.47667	0.375855	6.7618e-28	2.10591e-24
PPIA	3.07089	0.626008	1.24029e-27	3.37994e-24
RPL29	3.83992	0.445991	2.7272e-26	6.60618e-23
RPL9	3.95073	0.382212	1.83195e-24	3.63076e-21
RPL37A	3.61721	0.434735	5.65965e-23	9.49123e-20
RPL23	3.00719	0.479219	5.23919e-23	9.49123e-20
RPL37	3.64708	0.398272	1.57159e-20	2.4473e-17
RPS5	3.75672	0.378369	4.51763e-20	6.56592e-17
RPS24	4.02955	0.323129	6.94794e-20	9.46701e-17
RPS23	4.5829	0.332416	2.87193e-19	3.68299e-16
FOS	-1.84993	3.17877	2.63983e-18	3.02899e-15
RPL27	3.65634	0.361141	1.9803e-18	2.39847e-15
RPS27A	4.93464	0.266341	2.96252e-18	3.22929e-15
HSP90AA1	3.72945	0.465602	7.02604e-18	7.29403e-15
MT-ND6	-0.528055	1.14847	1.26514e-17	1.16664e-14
RPL7A	3.62553	0.403443	1.02251e-17	1.01326e-14
RPL24	3.5158	0.323233	1.46402e-17	1.27669e-14
GNB2L1	3.87975	0.307067	2.12282e-17	1.77998e-14
RPL13	5.03324	0.294257	4.88881e-17	3.80646e-14
FAU	3.99829	0.26874	4.63155e-17	3.73972e-14
RPS7	3.92094	0.33533	5.73068e-17	4.30809e-14
EEF1B2	2.57429	0.566726	2.66595e-16	1.93735e-13
FABP5	-0.279729	1.15484	3.63758e-16	2.55816e-13
GAPDH	5.50809	0.309781	5.21062e-16	3.44232e-13
RPS9	4.13803	0.275717	6.92544e-16	4.44063e-13
RPL19	4.42871	0.299805	1.27113e-15	7.9177e-13
UBE2S	0.82842	0.981843	1.44855e-15	8.63898e-13
HIST1H4C	2.90561	1.17038	2.10674e-15	1.20866e-12
TPT1	4.70205	0.313461	1.46618e-15	8.63898e-13
RPS8	4.23569	0.316749	2.56418e-15	1.43338e-12
BIRC3	0.575305	0.876556	6.40021e-15	3.4032e-12
PSMA7	3.08413	0.355009	1.67975e-14	8.55168e-12
FBL	0.000241959	0.817563	1.99154e-14	9.86761e-12
RPL27A	4.6857	0.28365	1.68672e-14	8.55168e-12
RPL12	4.14512	0.305633	2.40013e-14	1.16278e-11
UBA52	3.80634	0.263864	3.55133e-13	1.54845e-10
MRPS6	1.32144	0.604569	4.20243e-13	1.79642e-10
RPL22L1	0.363078	0.813717	4.85856e-13	2.03695e-10
RPS25	4.15252	0.243487	5.53547e-13	2.27696e-10
RRM2	1.12383	1.09355	1.17939e-12	4.6749e-10
RPL23A	4.61185	0.249255	1.12215e-12	4.53038e-10
RPL13A	5.19809	0.243343	1.40102e-12	5.26613e-10
RPL18	4.09887	0.24884	1.85047e-12	6.83765e-10
FOSB	-2.88776	2.29106	3.50122e-12	1.24876e-09
RPS15A	4.83753	0.249919	3.94696e-12	1.36584e-09
NACA	3.50612	0.263593	4.86014e-12	1.65556e-09
RPL5	3.38958	0.322278	6.44154e-12	2.12776e-09
HNRNPAB	-0.0345342	0.786559	8.42909e-12	2.74273e-09
UBE2C	0.518129	1.1209	1.27592e-11	3.91778e-09
RPS15	4.65858	0.201326	1.16845e-11	3.74608e-09
GSTP1	2.33202	0.508325	1.22685e-11	3.87632e-09
RPL38	2.8975	0.317329	1.26897e-11	3.91778e-09
CKS1B	0.609833	0.874357	2.32966e-11	7.05403e-09
AURKB	-0.715911	1.15671	2.52433e-11	7.53877e-09
PPP1R14B	-1.76001	1.16077	3.21686e-11	9.35077e-09
RPS2	5.33142	0.288261	3.85009e-11	1.10442e-08
RPSA	3.95356	0.282824	4.61803e-11	1.29074e-08
RPS18	5.13024	0.263672	5.78805e-11	1.59728e-08
GMNN	-0.266557	0.819816	6.64363e-11	1.78812e-08
HSPE1	1.41891	0.565641	6.45684e-11	1.75957e-08
RPL35	3.92073	0.261408	7.0727e-11	1.85773e-08
NAP1L1	1.73522	0.455019	1.33724e-10	3.47062e-08
NPM3	-2.38962	1.38334	1.75708e-10	4.5066e-08
RPL18A	4.56941	0.243388	1.89373e-10	4.8006e-08
NASP	0.476094	0.659774	2.07528e-10	5.14126e-08
RPL30	3.79717	0.234223	2.04415e-10	5.12237e-08
DRG1	-0.635347	0.779779	2.37019e-10	5.61658e-08
SRSF11	0.880209	0.526935	2.27255e-10	5.50487e-08
RPLP1	5.5118	0.195447	2.34875e-10	5.61658e-08
KIAA0101	0.89303	0.823377	2.8112e-10	6.59e-08
PSMB5	0.8898	0.508902	4.14498e-10	9.51207e-08
BATF3	-1.44105	1.35255	7.87401e-10	1.73395e-07
ATP5B	2.3508	0.336046	6.63953e-10	1.5078e-07
CCND2	1.85361	0.503489	6.98899e-10	1.57079e-07
RPL32	4.44153	0.229979	7.51128e-10	1.67095e-07
RAN	2.87051	0.393777	8.52495e-10	1.84012e-07
PA2G4	2.1657	0.387646	8.26458e-10	1.80176e-07
RPL14	3.88197	0.224546	1.40792e-09	3.00922e-07
CDK1	0.0452031	0.953978	1.62694e-09	3.44358e-07
SNRPA1	0.520573	0.581349	1.69411e-09	3.55127e-07
SUZ12	-1.70179	0.972668	2.02089e-09	4.11751e-07
GADD45GIP1	0.856025	0.512289	1.94532e-09	4.02324e-07
RPL10A	3.92412	0.246979	1.95616e-09	4.02324e-07
RPL26	4.1443	0.239915	2.08169e-09	4.20212e-07
RPS3	5.02165	0.185432	2.21485e-09	4.42991e-07
RPL35A	3.92179	0.216788	2.2808e-09	4.52035e-07
UBE2T	-0.106702	0.728718	3.0191e-09	5.87672e-07
RPL39	4.25974	0.211173	3.1029e-09	5.9864e-07
POLR3K	-0.0685911	0.636332	3.4636e-09	6.56609e-07
HNRNPD	0.711877	0.526185	3.54941e-09	6.67075e-07
DDX21	-0.19706	0.688483	3.86947e-09	7.19286e-07
H2AFZ	3.25989	0.512453	3.94644e-09	7.22994e-07
BTG2	-0.1978	0.80233	4.55101e-09	8.19972e-07
MRPL17	-1.02351	0.781028	6.1452e-09	1.08042e-06
RPS4X	4.85846	0.232588	6.63279e-09	1.14933e-06
TUBB4B	2.03973	0.530311	7.36152e-09	1.26369e-06
GPI	-0.727987	0.715952	8.08417e-09	1.36622e-06
RPL22	2.97933	0.287322	7.96268e-09	1.35621e-06
NME1	0.465579	0.591461	9.02806e-09	1.51401e-06
CXCR4	1.99843	0.565294	9.72924e-09	1.61914e-06
HINT1	4.01791	0.212144	9.91728e-09	1.63793e-06
COX4I1	3.10442	0.228437	1.01942e-08	1.671e-06
TUBA1B	4.53729	0.57921	1.35863e-08	2.16201e-06
CFL1	4.8699	0.174941	1.49304e-08	2.35867e-06
MYBL2	-2.68789	1.25801	1.80986e-08	2.77865e-06
GPX4	1.07912	0.483905	1.73255e-08	2.69796e-06
PAICS	-1.41726	0.908065	1.87757e-08	2.86244e-06
RPL8	4.20816	0.205497	1.79707e-08	2.77857e-06
ATP5G3	2.28693	0.323769	2.38017e-08	3.60348e-06
HSP90AB1	2.60721	0.417542	2.55312e-08	3.83866e-06
MZT2B	1.83388	0.380954	2.8129e-08	4.20027e-06
NUCKS1	0.981208	0.529112	3.93208e-08	5.76479e-06
TUBA1C	0.559161	0.599747	4.49899e-08	6.53883e-06
ZNF706	1.07642	0.444623	4.60064e-08	6.64228e-06
SOCS1	1.59948	0.484292	4.85491e-08	6.91777e-06
ATP5D	1.60793	0.358145	4.75445e-08	6.8192e-06
GZMB	3.15818	0.861948	5.02483e-08	7.1134e-06
MKI67	0.449986	0.748051	5.42398e-08	7.58001e-06
RPL4	3.4082	0.245462	5.3182e-08	7.48013e-06
CD74	3.66655	0.444803	5.81631e-08	8.02541e-06
DTYMK	-0.216937	0.663889	6.07281e-08	8.32663e-06
SLC25A3	2.21221	0.295926	6.40043e-08	8.72099e-06
AURKA	-0.813014	0.833041	6.70009e-08	9.07259e-06
GADD45G	0.298463	0.716625	7.68037e-08	1.02724e-05
H3F3A	3.49531	0.205656	1.02037e-07	1.33414e-05
H2AFX	-0.890815	0.754392	1.07461e-07	1.3945e-05
CHORDC1	-0.690338	0.668108	1.44891e-07	1.8581e-05
LARP1	-2.16491	1.01079	1.52109e-07	1.93925e-05
PARP14	-0.602804	0.692685	1.58959e-07	2.00315e-05
PRDX1	3.62487	0.248902	1.57938e-07	2.00186e-05
NHP2L1	1.52043	0.354877	1.63248e-07	2.04539e-05
YY1	-0.258033	0.570561	1.67651e-07	2.07668e-05
PPIH	-0.483956	0.611776	1.99022e-07	2.41455e-05
MT-ND2	3.85987	0.249388	1.96008e-07	2.40066e-05
COX5A	2.29578	0.294828	1.99719e-07	2.41455e-05
UBB	3.50957	0.222711	2.00465e-07	2.41455e-05
RPL11	4.62514	0.159076	2.04104e-07	2.44487e-05
STRA13	-0.0329332	0.552538	2.40997e-07	2.83999e-05
CDC34	-3.01867	1.37981	2.65322e-07	3.0932e-05
ORC6	-1.59357	0.846599	3.03445e-07	3.46356e-05
SMAP2	-0.0902017	0.557914	3.07994e-07	3.49718e-05
SOD1	2.50299	0.277986	3.0256e-07	3.46356e-05
HMGA1	-0.343865	0.697276	3.28521e-07	3.6918e-05
COX8A	2.58502	0.262407	3.13765e-07	3.54424e-05
FAM111A	-1.23424	0.7862	3.3578e-07	3.75402e-05
FADD	-1.24518	0.732683	3.59174e-07	3.99508e-05
SNRPF	1.33591	0.390296	3.77054e-07	4.17267e-05
HIST1H1C	-0.317828	0.673622	4.19437e-07	4.54932e-05
TYMS	0.906329	0.654531	4.15869e-07	4.53318e-05
GTSE1	-1.37576	0.895386	4.68464e-07	5.03102e-05
CKS2	0.724082	0.58585	4.65049e-07	5.01908e-05
CDK4	-0.656365	0.658025	4.92797e-07	5.2664e-05
CHCHD2	3.53998	0.224412	4.98657e-07	5.29686e-05
KLF2	0.395706	0.580276	5.23534e-07	5.5138e-05
BARD1	-2.05792	0.970347	5.35307e-07	5.61069e-05
RPL36	3.75756	0.214457	5.42341e-07	5.65721e-05
SNRPG	2.59742	0.283734	5.67291e-07	5.88929e-05
TPI1	3.26611	0.257006	5.80132e-07	5.99406e-05
EIF3K	2.25044	0.286906	6.10792e-07	6.28107e-05
LRR1	-0.975771	0.672682	6.3186e-07	6.437e-05
CENPW	-0.148609	0.647707	6.50897e-07	6.56954e-05
SIVA1	0.73997	0.464276	7.23674e-07	7.27043e-05
CTD-2020K17.1	-2.59603	1.23524	7.73877e-07	7.66877e-05
MRPL12	-0.152283	0.540195	7.45351e-07	7.41982e-05
KMT2A	-1.29749	0.727591	8.6415e-07	8.44813e-05
SMC4	1.15436	0.507227	8.82941e-07	8.55511e-05
CENPN	-1.17292	0.701638	9.14084e-07	8.81767e-05
RPL6	3.94216	0.201952	9.33823e-07	8.96841e-05
TOP2A	-0.226759	0.784025	9.692e-07	9.26734e-05
PSMB6	2.24461	0.271621	1.02507e-06	9.71632e-05
CYCS	1.89615	0.31836	1.12991e-06	0.000106518
PRELID1	2.59684	0.261817	1.13842e-06	0.000106518
ANKRD39	0.218328	0.491026	1.21571e-06	0.000112304
RPS19BP1	0.819219	0.39274	1.21029e-06	0.000112279
PSMB3	2.68991	0.242797	1.31585e-06	0.000121042
ASF1B	-1.02205	0.709623	1.76526e-06	0.00015708
HSPH1	-0.369147	0.573207	1.93332e-06	0.000169271
PKM	3.91338	0.233563	1.92361e-06	0.000169099
TAF1D	-0.774096	0.641323	2.2442e-06	0.000193456
RFC4	-0.692782	0.600562	2.23791e-06	0.000193456
OSM	1.49497	0.516773	2.24506e-06	0.000193456
CENPM	-0.301533	0.607789	2.39424e-06	0.000204693
NDUFA6	1.44808	0.317721	2.5217e-06	0.000213913
HSPA1B	-3.44049	1.63962	2.73827e-06	0.000231384
NUDT1	0.676938	0.459298	3.29427e-06	0.000274116
C12orf65	-1.25674	0.733048	3.73013e-06	0.000303435
SRSF2	1.66474	0.341973	3.63865e-06	0.000298219
HLA-C	4.73369	0.17067	3.82633e-06	0.000310103
NDUFS6	1.5107	0.304161	3.84728e-06	0.000310647
SLA	-0.31607	0.596033	4.03033e-06	0.000321877
PSMB4	0.788894	0.384138	4.01322e-06	0.000321877
MT-ND3	3.07743	0.247198	4.03065e-06	0.000321877
PPP1R35	-1.23425	0.66693	4.51712e-06	0.0003581
RAD51C	-0.520057	0.549691	4.55114e-06	0.000359491
PSME2	3.14772	0.253365	4.67486e-06	0.000367598
TUBB	3.59329	0.423554	4.6875e-06	0.000367598
RGCC	-1.09163	0.69443	4.98895e-06	0.000388443
TM2D3	-1.39211	0.707066	5.5435e-06	0.000427045
ANAPC11	0.91421	0.38061	5.75692e-06	0.000440374
TXNL4A	-0.100165	0.470707	5.96627e-06	0.00045441
ZWINT	0.0628415	0.592754	5.98209e-06	0.00045441
TUBA4A	2.37009	0.355906	6.00459e-06	0.000454535
BRI3	-1.56076	0.770892	6.25475e-06	0.000471833
SCO2	-1.22331	0.653997	6.41504e-06	0.000482256
MRPS25	-1.59006	0.672184	6.48116e-06	0.000483889
YWHAB	2.43863	0.239387	6.47707e-06	0.000483889
RSBN1L	-0.626294	0.559418	6.62836e-06	0.00049319
TK1	0.269181	0.603643	6.92014e-06	0.000512271
GSTO1	1.57485	0.353106	6.93179e-06	0.000512271
PGP	-1.04796	0.627809	7.26247e-06	0.000533094
USP34	-1.7587	0.801079	7.36342e-06	0.000538691
MT-ATP6	4.3168	0.195125	7.50742e-06	0.000547389
PPIB	2.56975	0.257491	7.97224e-06	0.000577418
SERBP1	1.7438	0.31083	8.63902e-06	0.00062364
CXorf21	-2.62719	1.04402	9.03295e-06	0.000647787
IL5	-3.94582	2.76614	9.6913e-06	0.000688209
BATF	0.311186	0.521101	9.13261e-06	0.000652787
DHFR	-0.363063	0.552116	9.64242e-06	0.000686975
C9orf40	-3.02246	1.13811	1.00182e-05	0.000704538
RANBP1	1.69967	0.371934	9.75527e-06	0.000690502
FIS1	0.487948	0.390836	9.85134e-06	0.000695045
PDCD7	-1.5274	0.70794	1.05206e-05	0.000737488
POLR1D	0.119488	0.433223	1.06438e-05	0.000743734
MXD3	-2.83832	1.06562	1.09083e-05	0.000754957
SLTM	0.5093	0.388967	1.07287e-05	0.000747276
DNAJA1	1.91094	0.293124	1.08367e-05	0.000752392
SSSCA1	-0.396392	0.48408	1.15702e-05	0.000785801
RRP36	-1.79061	0.72574	1.18257e-05	0.000798177
RPS29	4.24291	0.165376	1.19061e-05	0.000801127
SUGT1	0.0320974	0.433251	1.24897e-05	0.000832083
SKA2	-0.0589065	0.449663	1.25188e-05	0.000832083
SNRPE	1.52031	0.3265	1.26556e-05	0.000838618
PTMA	4.61224	0.266755	1.29024e-05	0.000852378
POLR2E	0.471576	0.390819	1.29427e-05	0.000852456
TIMM13	0.379996	0.418611	1.33334e-05	0.000872916
DIAPH3	-3.04458	0.967823	1.35543e-05	0.000884723
RBM25	0.517558	0.38404	1.37371e-05	0.000893975
U2AF1	1.85043	0.271651	1.42292e-05	0.000923247
SNRPD3	0.568293	0.369493	1.46115e-05	0.000939662
HAUS8	-2.21438	0.784191	1.50124e-05	0.000962604
SNRPD1	1.55112	0.338899	1.59011e-05	0.00101067
CDCA3	-1.56802	0.791549	1.68934e-05	0.00106443
MELK	-2.33682	0.858962	1.82945e-05	0.00113997
NETO2	-2.3263	0.891111	1.83611e-05	0.00114043
RPL21	4.83685	0.14948	1.7827e-05	0.0011168
SETD1B	-4.08969	1.9013	1.9963e-05	0.00122596
CLSPN	-0.386701	0.590181	1.96066e-05	0.00120747
BRCA1	-2.72618	0.93656	2.01908e-05	0.00123646
CDC45	-1.73572	0.723892	2.29433e-05	0.00138173
BTG3	0.0135195	0.448077	2.44792e-05	0.00145414
PRMT1	0.74118	0.39386	2.49671e-05	0.00147509
IL2RA	2.15356	0.420618	2.604e-05	0.00153432
TEX30	0.145255	0.425273	2.70267e-05	0.00157965
UQCRH	2.40242	0.230845	2.81609e-05	0.00163281
RPA3	1.00642	0.353026	2.84767e-05	0.00164674
TACC1	-0.960819	0.567068	2.91641e-05	0.00168203
PHF19	-0.0733742	0.473741	3.03221e-05	0.00173961
PCNA	1.49068	0.447461	3.05602e-05	0.00174867
MRP63	0.74519	0.348712	3.17052e-05	0.00180944
HLA-DPA1	1.1406	0.514594	3.37645e-05	0.00191195
NDUFA4	2.97241	0.187824	3.38847e-05	0.00191378
SNRPB	2.17455	0.259306	3.44308e-05	0.0019396
HLA-DQA1	-0.0231536	0.708021	3.48885e-05	0.001953
RPS21	2.8016	0.232754	3.45205e-05	0.00193964
LPIN2	-1.72563	0.738376	3.51675e-05	0.00195583
COA4	-0.421429	0.447239	3.49377e-05	0.001953
DCTPP1	0.0641711	0.428696	3.5027e-05	0.001953
UBE2M	-1.74923	0.749288	3.7397e-05	0.00205301
EMG1	-0.714533	0.50103	3.72529e-05	0.00205089
GLRX5	-0.660085	0.502422	3.76383e-05	0.00205301
C1orf35	-1.23763	0.605624	3.77934e-05	0.00205301
SRM	0.186769	0.468987	3.91385e-05	0.00210681
MRPL4	-0.494886	0.489184	3.89564e-05	0.0021022
CLK1	-1.61412	0.6944	3.95409e-05	0.00212323
PSMD1	0.280085	0.389908	4.12517e-05	0.00219885
ZEB1	-1.81161	0.710356	4.171e-05	0.00221786
ATAD2	-1.20288	0.62615	4.35688e-05	0.00228878
NDUFS5	2.08657	0.233542	4.3332e-05	0.00228184
NUSAP1	0.100174	0.557619	4.53632e-05	0.00237731
CCDC34	-2.40232	0.821903	4.59511e-05	0.00240235
PURA	-1.83037	0.700167	4.84785e-05	0.00252238
RP11-214O1.3	-4.60065	1.8581	5.05059e-05	0.00261539
FDPS	0.874952	0.324736	4.95553e-05	0.00257227
POP7	-0.338417	0.428161	5.41593e-05	0.00278474
ATP6V1E1	0.575193	0.350681	5.41483e-05	0.00278474
RCCD1	-3.51827	1.08412	5.60411e-05	0.00286125
PIF1	-3.4002	1.18591	5.58465e-05	0.002858
POLE4	0.0537143	0.423505	5.50255e-05	0.00282262
BANP	-2.96646	1.05453	5.78359e-05	0.00293228
MIF	0.220241	0.398399	5.70107e-05	0.00289718
ANP32B	1.74843	0.330431	5.98917e-05	0.00302946
BRD2	-0.59302	0.494664	6.05383e-05	0.00305508
MAT2A	-1.77627	0.653448	6.08285e-05	0.00306036
PFDN2	0.855685	0.322856	6.09237e-05	0.00306036
PRDX4	-0.324674	0.482217	6.18673e-05	0.00310062
EED	-0.436624	0.510882	6.32214e-05	0.00315398
COX17	1.54925	0.273994	6.46382e-05	0.0032173
RBM8A	1.94002	0.258967	6.80086e-05	0.00336967
FANCA	-2.98949	0.926935	7.2013e-05	0.00355193
C4orf32	-2.46076	0.9713	7.2543e-05	0.00355396
APOLD1	-2.94021	1.04412	7.41397e-05	0.00361593
EXOSC8	-0.114246	0.420003	7.35806e-05	0.00359671
CHD4	-0.997816	0.52714	7.84564e-05	0.00379252
NDUFAF4	-1.48801	0.61314	7.96585e-05	0.00384211
KIF5C	-2.88171	1.00787	8.08901e-05	0.00388433
IKBIP	-1.202	0.560979	8.06019e-05	0.00387903
AHCYL1	-2.20906	0.800022	8.38441e-05	0.00399607
TRAF1	-1.12586	0.600324	8.39503e-05	0.00399607
DYNLRB1	1.25639	0.289622	8.36431e-05	0.00399607
CDKN1B	-1.56331	0.651161	8.91837e-05	0.00420066
MFAP1	-0.822983	0.524148	8.93496e-05	0.00420066
ECI1	-2.48973	0.858968	9.07641e-05	0.00423715
TMEM160	0.716893	0.331345	8.96229e-05	0.00420066
SQRDL	1.10509	0.295466	8.95175e-05	0.00420066
COPRS	-2.02622	0.67124	9.67748e-05	0.00446989
MT-ND4	4.70611	0.15513	9.57614e-05	0.00443247
CENPV	-4.5856	1.66465	0.000103858	0.00475675
MT-ND1	3.44716	0.183294	0.000103366	0.00474587
PDE7A	-2.28497	0.883316	0.000106725	0.00485742
CCNA2	-1.08413	0.622632	0.000108433	0.0049249
PHB2	0.140484	0.367164	0.000111204	0.00504023
SEPW1	0.453445	0.372474	0.000116882	0.00528663
ATAD5	-1.83256	0.639656	0.000118124	0.00533042
KPNA2	0.678529	0.436375	0.00011834	0.00533042
CCL1	-3.62317	1.66211	0.0001263	0.00563081
RPL15	4.58238	0.134234	0.000124663	0.00558065
SRSF3	2.21401	0.239124	0.00012622	0.00563081
PTRH2	-2.47813	0.819273	0.000129686	0.00575823
PRPF40A	0.546051	0.339648	0.000129245	0.00575033
CD48	1.78357	0.325224	0.000130669	0.00578777
SAMD9L	0.624045	0.386118	0.000139029	0.00609852
CHAC2	-1.73246	0.650962	0.000146431	0.00638469
RNASEH2C	0.689252	0.338175	0.00014888	0.00645276
TRMT6	-0.946937	0.535352	0.000149737	0.006477
FAM136A	-0.984163	0.49474	0.000150219	0.00648389
MRPL14	0.145863	0.365669	0.000150491	0.00648389
PKMYT1	-2.18185	0.736361	0.000151504	0.00651465
PNP	-0.699901	0.490358	0.000155735	0.00668343
HSPA1A	0.0043062	0.417589	0.000159607	0.00682272
RPS3A	4.36109	0.139213	0.000161797	0.00688931
TRAPPC4	0.302385	0.353594	0.000162476	0.00690477
GINS2	-0.609938	0.532042	0.000166116	0.00703205
PSMB9	2.53794	0.209881	0.000170775	0.00720129
DUSP1	-2.31151	1.04826	0.000177889	0.00745798
NFAT5	-3.11562	1.02665	0.000179737	0.007521
PBK	-1.35717	0.635331	0.00018414	0.00767579
HLA-DRA	1.94111	0.505537	0.000184968	0.00769561
RSRC2	0.0670504	0.391415	0.000186925	0.00774742
ASPM	-1.44856	0.663965	0.000188466	0.00778172
RPLP0	4.06094	0.147278	0.000187281	0.00774745
TAGLN2	1.79057	0.276715	0.000189967	0.00782886
HSPD1	1.09666	0.353757	0.000194341	0.00799401
DUT	1.60029	0.393595	0.000201346	0.00823553
LRRFIP1	1.77447	0.251599	0.000200882	0.00823202
TNFRSF12A	-4.42418	1.71962	0.000207162	0.00841031
CCT3	1.15382	0.275063	0.0002023	0.00825907
PPIF	-0.433496	0.464037	0.000205983	0.00839371
CALM3	2.10545	0.252336	0.000206668	0.00840591
NDUFB10	1.38025	0.252218	0.000213786	0.00864701
AC010642.1	-0.772714	0.479592	0.000214965	0.00866255
ARID1A	-2.27677	0.744597	0.000218355	0.00878295
IL13	1.1505	0.833239	0.000220896	0.00886877
EIF1AX	0.0849323	0.403833	0.000224597	0.00898428
COX6C	2.92138	0.153776	0.000221515	0.00887729
GLA	-1.46721	0.532881	0.000227067	0.00904989
MRPL20	1.17025	0.271615	0.000226333	0.00903717
GPN3	-1.62608	0.562564	0.00023139	0.00920535
TOMM40	-0.498528	0.431606	0.000237183	0.00941862
TTF2	-2.45509	0.784011	0.000239965	0.00949453
HIST1H1D	-1.96656	0.711023	0.000245128	0.00961159
CXCL10	-4.68041	25.3467	0.000258119	0.0100308
RPS14	4.89407	0.128985	0.000242615	0.0095506
LDHB	3.08729	0.16418	0.000244307	0.00959666
AIP	0.67873	0.315403	0.000248751	0.00971866
RPS28	4.23862	0.135033	0.000247198	0.00967533
IER3	-2.40198	0.975426	0.000254253	0.00991587
DESI1	0.0764894	0.384613	0.000257977	0.0100308
SLC25A1	-2.75906	0.971471	0.000263804	0.0102153
NOP56	0.220595	0.386609	0.000260141	0.0100913
CHCHD4	-2.54404	0.75169	0.000265521	0.0102454
CS	-2.50337	0.748271	0.000267085	0.0102875
HIST1H1B	-3.63201	1.01045	0.000271154	0.0104258
CCL3	1.19136	0.740657	0.000273339	0.0104913
SPC25	-1.36611	0.61398	0.000283718	0.0108325
JUND	-0.919671	0.491089	0.000286229	0.0109092
CHCHD10	-0.813291	0.48595	0.000291875	0.011105
PDXK	-1.07924	0.493987	0.000294449	0.0111446
SLC25A19	-2.81858	0.787136	0.000304714	0.0114932
CD81	-3.02946	0.920002	0.000311068	0.0117126
PARK7	2.57789	0.178219	0.00031693	0.0118922
MRPL55	-0.415142	0.40827	0.000319344	0.0119622
SNRNP200	-1.63445	0.595146	0.000322221	0.0120493
CHEK1	-1.48555	0.567143	0.000339067	0.0126143
CDC37	1.40144	0.248871	0.000335789	0.0125137
UXT	1.04198	0.276656	0.000348799	0.0129543
ENDOG	-3.12477	0.922402	0.000354411	0.0131403
MTDH	1.44163	0.261063	0.000359589	0.0132871
NAA10	0.000390004	0.376926	0.000363991	0.0134043
IFNG	-0.10227	0.73936	0.000369392	0.0135574
PLK1	-1.23639	0.688792	0.000366278	0.0134658
ZBED2	-2.34954	0.900593	0.000378256	0.0138362
MTPN	-0.387547	0.419906	0.000380359	0.0138898
C19orf43	2.02015	0.201537	0.000381581	0.0139111
C19orf48	-1.74689	0.619925	0.000387782	0.0141012
PRKCA	-1.57162	0.606517	0.0003921	0.0141996
MAD2L1	-0.228703	0.454857	0.000389817	0.0141404
BAZ1A	0.285543	0.336896	0.000392792	0.0142011
ADRM1	1.5409	0.236227	0.000401408	0.0144646
KIF4A	-3.26739	0.862939	0.000406947	0.0146159
MYL6B	-0.830037	0.447747	0.000431948	0.0154123
PRC1	-1.35688	0.588141	0.000434833	0.0154898
HLA-B	5.75154	0.135795	0.000438063	0.0155795
UBE4A	-2.55984	0.822467	0.00044281	0.0157226
CDCA7	-2.2046	0.677942	0.000447041	0.0157957
SDHB	0.283688	0.325536	0.000467235	0.0164294
PRKCDBP	-2.61968	0.814238	0.000474143	0.0166186
CENPA	-1.655	0.66868	0.000480595	0.0167908
GNAQ	-3.1846	0.920747	0.000485053	0.0168924
HLA-DRB5	-1.72646	0.794201	0.000500043	0.0173231
RAC1	1.53283	0.236845	0.000500965	0.0173231
CCT5	1.169	0.280403	0.00050247	0.0173328
POLR3D	-2.58343	0.765458	0.000506296	0.0173823
ATP5L	3.59529	0.112267	0.000500427	0.0173231
DNMT1	0.1546	0.381643	0.000505786	0.0173823
AK2	-0.706119	0.423368	0.000507438	0.0173941
CSNK1G2	-2.53527	0.747512	0.000512389	0.0175327
SSR4	2.29334	0.191143	0.00051309	0.0175327
MT2A	-0.644327	0.559562	0.000521949	0.0177429
ATP5G1	0.675124	0.29888	0.000523079	0.0177429
CKAP2L	-1.61842	0.610616	0.000532015	0.0179543
RPL10	5.97672	0.104064	0.000536151	0.0180659
SSBP1	1.62042	0.2239	0.000538421	0.0181144
UFD1L	1.05629	0.258498	0.000542974	0.0182394
PSMG3	-0.968057	0.459235	0.000547677	0.0183691
NOP16	-1.39444	0.562129	0.000553441	0.0185339
NDUFS3	0.313253	0.315672	0.000556514	0.0186082
LPXN	0.858785	0.320971	0.000558808	0.0186278
KIF5B	0.859332	0.284687	0.000567929	0.018888
RALA	-0.514949	0.398338	0.000570264	0.0189229
RPS19	5.39682	0.132738	0.000568347	0.018888
ECT2	-3.32226	0.910053	0.000587323	0.0193793
SLC25A5	2.21059	0.246069	0.000600105	0.0197329
SMC2	0.107833	0.393784	0.000604068	0.0198333
CDKN1A	-0.31816	0.4791	0.000616323	0.0201749
LUC7L	-2.08296	0.633511	0.000619313	0.0202423
LDHA	3.29054	0.184348	0.000637256	0.0207665
C1QBP	0.961495	0.319537	0.000642361	0.0209017
RPL7L1	-0.299162	0.388382	0.000659305	0.0213892
XRCC2	-4.41011	1.20763	0.000667449	0.0214934
HLA-DRB1	1.83921	0.471906	0.000666681	0.0214934
PTPN7	0.649379	0.302485	0.000666122	0.0214934
MRPS16	-0.159449	0.361207	0.00068942	0.0220382
CDKN3	-0.343561	0.477978	0.00070628	0.0224783
TOB2	-2.60459	0.84233	0.000720413	0.022743
NFKBIA	1.69974	0.300747	0.000713963	0.0226714
CENPP	-3.06336	0.84456	0.000720994	0.022743
EDF1	2.35365	0.174543	0.000714428	0.0226714
GGH	-0.798502	0.482859	0.000720156	0.022743
NSA2	0.0441353	0.345584	0.000717637	0.0227401
SUPT4H1	0.952858	0.283389	0.000730273	0.0229075
BRI3BP	-2.15119	0.60675	0.000733353	0.022971
TRIM46	-4.89367	2.03878	0.000759737	0.0236615
NCAPD3	-2.09742	0.606152	0.000744591	0.0232562
NDUFA2	0.843089	0.273258	0.000742576	0.0232265
ATP1B3	1.13839	0.264169	0.000772866	0.0240018
GNAI2	0.69111	0.296529	0.000774938	0.0240319
DBI	2.35898	0.188973	0.000780933	0.0241834
STOML2	0.456264	0.297763	0.000797733	0.0246337
RPS13	4.12538	0.134077	0.000800334	0.024679
EEF1A1	5.40776	0.104501	0.000810168	0.024923
CSE1L	-1.96666	0.559159	0.000827243	0.0253653
EXOSC3	-0.431387	0.388106	0.000839156	0.0256225
RFC1	-0.767125	0.405992	0.000842282	0.0256394
PRPF4B	-0.821155	0.431241	0.000843237	0.0256394
HAPLN3	-0.505773	0.419483	0.000845477	0.0256717
NAA38	0.49119	0.298311	0.000857043	0.0259505
ATMIN	-3.45821	1.10879	0.000878964	0.0264673
HN1	2.43061	0.208609	0.000872184	0.0263112
E2F1	-1.2286	0.504635	0.000887912	0.026663
CEP152	-2.68632	0.701192	0.000900763	0.0269779
FANCD2	-3.12907	0.747801	0.000944162	0.0281563
LSM10	-0.119576	0.341519	0.000945387	0.0281563
HLA-DQA2	-3.54049	1.61457	0.000968785	0.0287353
TXNDC17	1.14325	0.252192	0.000957111	0.0284665
GSPT1	-0.368355	0.366301	0.000972816	0.0288157
GANAB	-1.97574	0.566752	0.000987204	0.0291232
POLR2H	-0.236201	0.349391	0.000994604	0.0292623
CTC-459F4.3	-4.00269	1.33993	0.00101324	0.0296905
FAH	-1.86035	0.552324	0.00100623	0.0295246
COX20	-0.229053	0.366781	0.00102046	0.0298618
RPS6	4.73153	0.124781	0.00104627	0.0305352
UBN1	-1.43738	0.505008	0.00105927	0.0308733
PRRC2C	1.19445	0.243134	0.00107037	0.0311136
KIAA1524	-1.78241	0.556013	0.0010903	0.0316085
ALYREF	-2.31538	0.607858	0.00110237	0.0319161
IPO7	-2.97623	0.816464	0.00111786	0.0323215
SNRNP70	0.322917	0.311979	0.00112532	0.0324606
RABL6	-0.943511	0.416788	0.00112565	0.0324606
ATP5O	2.2265	0.173315	0.00113322	0.0326359
RNASEK	-3.34702	1.07555	0.00117146	0.033604
CCT2	0.607289	0.296236	0.00116372	0.0334699
MB21D1	-0.644424	0.385854	0.00119406	0.0342073
NCAPH	-2.16758	0.616059	0.00120502	0.0343975
SASS6	-2.26783	0.610386	0.00120543	0.0343975
NTMT1	-1.34439	0.44717	0.00123849	0.0351294
SF3B14	1.38883	0.22113	0.00123754	0.0351294
RBFA	-3.07489	0.77208	0.00124972	0.0353261
TUBG1	-0.848607	0.436575	0.00125074	0.0353261
DEK	1.18024	0.29873	0.00125094	0.0353261
ALDOA	3.14544	0.154496	0.00126654	0.0356743
ATF4	-0.270094	0.400224	0.00126826	0.0356766
UNKL	-3.337	0.850174	0.00129682	0.0362588
UQCRC1	0.360178	0.293768	0.00129489	0.0362588
LSM3	1.28412	0.247491	0.00129646	0.0362588
LAMTOR5	1.84488	0.182332	0.00129727	0.0362588
AHCY	-1.90608	0.565749	0.00131914	0.0366819
MCM7	0.151891	0.411502	0.00131213	0.0366263
CALM2	2.76095	0.175193	0.00131546	0.0366263
ASXL1	-1.94128	0.538916	0.00132823	0.0368877
PDAP1	0.337709	0.296799	0.00133367	0.0369664
WDR4	-3.39972	0.83341	0.00134116	0.037105
POC1A	-2.66376	0.686283	0.00135922	0.0375038
TGS1	-1.29798	0.492879	0.00135748	0.0375038
FAM58A	-1.19694	0.465314	0.00136884	0.0376319
TPGS2	-0.375577	0.357993	0.00139101	0.0381931
RSBN1	-1.78214	0.580109	0.00141053	0.0385834
RBMX2	-1.12352	0.459898	0.00140957	0.0385834
EXOSC4	-1.56226	0.485734	0.00142819	0.0389687
SNAPC1	-2.20814	0.593679	0.00143393	0.0390689
TRIP11	-1.61063	0.507647	0.00143545	0.0390689
METAP2	0.10481	0.321143	0.00143742	0.0390737
VMP1	0.741084	0.277225	0.00144001	0.0390955
CCNI	1.41505	0.233583	0.00145165	0.0393623
C4orf46	-2.36155	0.591563	0.00148672	0.0402635
PSMA5	1.85691	0.19685	0.00152899	0.0412035
TAF10	-1.46963	0.505678	0.00155154	0.041708
HIST1H2AM	-4.13049	1.11085	0.00156924	0.0419766
LAPTM4B	-2.24421	0.607998	0.00156146	0.0418713
NUDC	0.904181	0.265111	0.00155717	0.0418078
CENPH	-1.69755	0.498154	0.00157388	0.0420493
COA1	-1.52825	0.471111	0.00158547	0.0422038
ZCRB1	0.306067	0.289538	0.00158046	0.0421734
ARL3	-0.184167	0.349759	0.00159658	0.0423959
JUNB	1.87059	0.244441	0.001596	0.0423959
CBL	-3.29298	0.876871	0.00160969	0.0426607
NPM1	3.36813	0.155012	0.00161047	0.0426607
CTDNEP1	-1.15478	0.445376	0.00164553	0.0434838
NDUFB11	1.9048	0.19033	0.00165443	0.0436662
HJURP	-2.2081	0.640724	0.0016834	0.0443235
RAB27A	-0.342586	0.365068	0.00168123	0.0443198
FBXO48	-3.72527	1.16242	0.00170202	0.0447597
TPX2	-1.0633	0.500288	0.0017083	0.0448708
BCL3	-1.87905	0.562214	0.00172079	0.0450901
ATG4D	-2.22753	0.604294	0.00173218	0.0452797
SNRNP25	-0.516561	0.363519	0.00172914	0.0452544
FLNA	1.18514	0.28711	0.00177261	0.0461704
ZNFX1	-1.71179	0.587316	0.00178563	0.046454
TCOF1	-2.74367	0.670056	0.00181397	0.047079
MED21	-1.92809	0.582616	0.00181826	0.0471342
MFHAS1	-2.29667	0.646613	0.00185775	0.0479867
TMEM126A	-0.220193	0.328212	0.00185178	0.0478894
BAZ1B	-0.352477	0.354708	0.00186554	0.0480896
PSMA3	1.90761	0.193091	0.00186614	0.0480896
EMC9	-1.5983	0.473658	0.00187705	0.0483135
HAUS6	-2.31365	0.60181	0.00189559	0.0486759
AHCTF1	-3.50126	0.883604	0.00193966	0.049574
NDC80	-0.995674	0.451172	0.00193272	0.0495127
CHCHD1	0.0786434	0.300447	0.00193826	0.049574
MRPL27	0.505064	0.279214	0.00196517	0.050167
TRIM14	-2.26486	0.657153	0.00199187	0.0504827
NDUFV1	-0.105763	0.306711	0.0019848	0.0504379
NCL	1.4466	0.26215	0.00199606	0.0504827
SLC43A3	-2.52481	0.651624	0.0020271	0.051149
TAF11	-1.02095	0.422515	0.00204393	0.0515142
HLA-DPB1	0.444772	0.411958	0.00205249	0.0516702
SRPK1	-0.631765	0.361623	0.00207183	0.0520368
NCAPG	-2.02278	0.567214	0.00208307	0.052259
BYSL	-1.85392	0.570003	0.00211813	0.0530774
TRIM28	-2.26323	0.603555	0.00216147	0.0540393
CEACAM1	-1.21192	0.648744	0.00217496	0.054311
RBX1	2.3043	0.149369	0.00217775	0.054311
PYCR1	-4.2224	1.0613	0.00220563	0.0547664
FOXM1	-2.94509	0.748496	0.00225302	0.0555547
TFRC	-1.86158	0.526239	0.00227185	0.0557756
PARVB	-2.76124	0.627989	0.00230429	0.0563814
TTL	-4.41712	1.13719	0.00233909	0.05685
GIMAP7	1.3171	0.333473	0.00233231	0.056812
SLC7A1	-4.13695	1.13337	0.00235428	0.0569701
TTC9C	-1.61205	0.51539	0.00234601	0.0568915
PSMD11	0.979338	0.238838	0.00233874	0.05685
CBX8	-5.24213	2.09603	0.00238923	0.0575553
TERF2IP	1.04119	0.234685	0.0023571	0.0569701
PPIL4	-1.53463	0.496939	0.00238775	0.0575553
BRD7	-1.1164	0.399635	0.00239565	0.0576464
ARG2	-4.60366	1.32775	0.00242299	0.0581758
CAND1	-1.83851	0.509793	0.00240034	0.0576955
GOSR1	-1.46341	0.465947	0.00242852	0.0582443
CPM	-6.62375	2.50327	0.00248142	0.0592621
SLC19A1	-3.64255	0.887768	0.0024808	0.0592621
SPATS2	-2.96133	0.747662	0.00248182	0.0592621
C11orf24	-2.85309	0.746703	0.00248652	0.0592676
TMEM70	-0.618665	0.350604	0.00249057	0.059276
MRPS34	0.559449	0.269939	0.00251521	0.05958
HLA-F	0.32788	0.316344	0.002517	0.05958
MPHOSPH8	0.143256	0.289755	0.00253304	0.0598946
C14orf182	-4.30018	1.24346	0.00259803	0.0610341
SUB1	3.58853	0.119835	0.00258358	0.0609522
PSMD7	1.67542	0.204695	0.00258723	0.0609522
NDUFA9	0.587385	0.254598	0.00259288	0.0609788
RAD51D	-3.53131	0.810692	0.00262947	0.06164
DUS1L	-2.75083	0.650547	0.00263925	0.0617365
SPATS2L	-0.462669	0.366479	0.00263595	0.0617254
DDX46	0.659783	0.255173	0.00265034	0.0619293
IGSF9B	-4.54018	1.61052	0.00270427	0.0627189
SH2D1A	0.209168	0.312571	0.00267052	0.0622675
SUCLG1	0.340652	0.280309	0.00268008	0.0624236
SHCBP1	-1.94074	0.529475	0.00268902	0.062565
CDC25A	-5.21443	1.41048	0.00272708	0.0630468
ATPIF1	1.596	0.201414	0.0027025	0.0627189
FAM161A	-5.11449	1.44631	0.00274201	0.0631241
HEBP2	-0.087117	0.32011	0.00271959	0.0629402
CDK6	-1.04173	0.404032	0.00273557	0.0630553
GOPC	-1.56805	0.499744	0.00278037	0.0638724
SELPLG	0.885702	0.272274	0.00279266	0.0640872
MND1	-2.96915	0.699805	0.00280897	0.0641239
NDUFB4	1.76596	0.189326	0.00280763	0.0641239
UCK2	-3.26977	0.718278	0.00284292	0.0646283
ARL6IP4	1.54323	0.19674	0.00286503	0.0649643
GNB1	-0.451516	0.338049	0.00287518	0.0649643
EIF4B	-1.14568	0.431316	0.00288421	0.0650918
C16orf52	-4.32222	1.33695	0.00291507	0.0654197
MT1X	-0.575685	0.37018	0.00289257	0.0651563
PAPD5	-3.63985	1.05328	0.00291854	0.0654197
FAM101B	-0.978222	0.415031	0.00291708	0.0654197
EAF1	-3.79445	1.1281	0.00294588	0.0657355
GNB2	1.20524	0.228949	0.00291975	0.0654197
HNRNPUL2	-2.14745	0.569435	0.00294891	0.0657355
MIR155HG	-3.37476	0.875711	0.00296403	0.0659685
DHCR24	-4.59085	1.17651	0.00298446	0.0661222
MYBL1	-2.36021	0.74617	0.00298268	0.0661222
DNAJC9	0.262154	0.322119	0.00298171	0.0661222
MAGOHB	-0.659031	0.356043	0.00304842	0.0674022
KCNK6	-2.81153	0.733235	0.00310338	0.0681296
CNIH4	-0.000405764	0.296904	0.00309101	0.067999
SNHG8	-1.17778	0.423356	0.0031032	0.0681296
HNRNPA3	2.02112	0.18843	0.00310632	0.0681296
HIST2H2AA3	-4.79693	1.64726	0.00318162	0.0695713
NFKBIE	-1.81591	0.497823	0.00328798	0.0716812
PLEKHO1	-0.511923	0.376072	0.00331692	0.0722398
LMNB2	-2.76343	0.646596	0.00339795	0.0737102
TOMM7	2.07682	0.164939	0.0034147	0.0739264
HIPK2	-3.1821	0.859898	0.00346041	0.0747011
ARPC3	3.46754	0.0988722	0.00347095	0.0748469
MYL6	5.09013	0.0957154	0.00347602	0.0748821
KBTBD7	-4.00232	1.03312	0.00350803	0.075497
PUSL1	-2.31375	0.58674	0.00356001	0.0763388
KCTD20	-2.41184	0.604324	0.00359568	0.0768524
FANCE	-5.30095	1.46855	0.00362862	0.0773291
HMGB1	3.66675	0.184928	0.00364514	0.0774538
PTP4A2	1.05341	0.234346	0.00364187	0.0774538
KIAA1731	-3.25417	0.750636	0.00366301	0.0777578
ACAT2	-0.197186	0.324078	0.0036959	0.0782274
ISG20L2	-2.12961	0.553487	0.00371507	0.0784049
LSMD1	0.653739	0.25377	0.00374613	0.0788203
PSMD8	2.1368	0.16458	0.00374407	0.0788203
HIST1H1E	-2.77735	0.654483	0.00375799	0.0789286
WHSC1L1	0.867538	0.231677	0.00374922	0.0788203
SET	0.884758	0.263457	0.00380331	0.0796504
RPL7	4.71164	0.100604	0.00380284	0.0796504
FBXO5	-1.35795	0.488067	0.00390545	0.0810112
TCF3	-4.43312	1.15331	0.00392881	0.081341
IRF1	1.06409	0.285989	0.00395771	0.0817948
GSK3A	-2.46839	0.677835	0.00398312	0.0820757
PON2	-4.44039	1.12135	0.00403044	0.0827379
MT-CO3	5.6943	0.112319	0.00401394	0.0826326
MRPL15	-0.487401	0.321757	0.00402784	0.0827379
NUP210	-2.62199	0.656338	0.00404227	0.0829028
NABP1	-2.64792	0.814936	0.00408096	0.0833042
MIIP	0.641129	0.312921	0.00406713	0.0832029
LYAR	-0.278784	0.359042	0.00414961	0.0843897
TAF9	0.690779	0.230243	0.00414344	0.0843427
NUFIP2	-2.74671	0.700352	0.00417121	0.0847498
ZNF282	-4.17808	1.02058	0.00418674	0.0848281
STX16	-2.72545	0.699365	0.00418181	0.0848145
SEC11A	1.16051	0.201345	0.00418217	0.0848145
C19orf53	1.502	0.184888	0.00419315	0.0848792
POLB	-3.16537	0.760771	0.00427549	0.0862258
CALD1	-3.24063	1.24168	0.00430433	0.0866471
TSC2	-3.61748	0.910481	0.0043444	0.087373
DDX39A	1.21098	0.252178	0.00435151	0.0874354
HTRA2	-0.977478	0.378949	0.00436963	0.0877186
UBE2K	0.0143274	0.28763	0.00439447	0.088136
EFHD2	0.0563364	0.295988	0.00442607	0.0886881
GLRX2	-1.11024	0.37752	0.00443022	0.0886898
TMEM11	-1.03498	0.364008	0.00445171	0.0889567
SNHG7	-1.38334	0.442203	0.00449476	0.0896526
MZT2A	1.32841	0.213939	0.00450349	0.0897036
ELP5	-0.791277	0.345437	0.00450555	0.0897036
CISD1	-0.240054	0.322534	0.0045189	0.0898873
ZMIZ2	-3.96046	1.00515	0.00458211	0.0907135
AC017002.1	0.312698	0.393966	0.00459854	0.0907265
LCP2	-0.659999	0.358534	0.00459811	0.0907265
NELFE	-0.166658	0.296257	0.00461152	0.0908846
FAM89B	-0.926567	0.383311	0.0046694	0.0915126
FEN1	-0.0112533	0.353473	0.00467154	0.0915126
NEDD8	2.29017	0.147405	0.00468928	0.0917693
IDS	-0.748444	0.3649	0.00474728	0.0926549
ANKRD9	-5.65622	1.9083	0.00485339	0.0943038
BAG2	-1.43407	0.417948	0.00480827	0.0936244
TMEM261	-0.424328	0.326029	0.00486719	0.0944877
HBB	-7.78784	23.3168	0.00500368	0.0966211
ITGAE	-0.610481	0.346297	0.00489916	0.0950236
LDLR	-3.84441	0.957681	0.00496055	0.0961289
TBC1D10B	-3.34708	0.825913	0.00498878	0.0965043
WDR82	-1.78697	0.475458	0.00498299	0.096478
RIF1	-2.1026	0.524542	0.0050531	0.097489
SAP30	-3.03573	0.656338	0.00507738	0.0978474
YIPF6	-1.26688	0.436465	0.00508065	0.0978474
POLR1C	-3.01625	0.696965	0.00511159	0.0979404
CCR7	-1.29366	0.613914	0.00510654	0.0979404
SPATA33	-2.80795	0.631895	0.00511727	0.0979404
PTTG1	1.28985	0.309947	0.00511294	0.0979404
NOL7	0.549953	0.248216	0.00512142	0.0979404
OIP5	-2.94199	0.643763	0.00516468	0.0985752
HNRNPA2B1	3.1175	0.157089	0.00530625	0.10068
PRADC1	-2.45965	0.546543	0.00533148	0.100983
BAD	-0.170583	0.302681	0.00538361	0.101794
ATP5G2	2.29727	0.151262	0.00545914	0.102865
RRP9	-2.04215	0.509189	0.00556212	0.104444
MTFR2	-2.7972	0.584048	0.0056374	0.105494
NDUFB9	1.66908	0.185149	0.00567877	0.106177
TWISTNB	-1.09917	0.364385	0.00570118	0.106414
AUNIP	-4.97253	1.17181	0.00573324	0.106738
CCNYL1	-5.18821	1.81418	0.00578641	0.107544
ELOVL1	-1.14595	0.388581	0.00577488	0.107422
SGOL1	-1.23674	0.415157	0.00586194	0.108595
PTGER4	-2.46714	0.589627	0.00590296	0.10874
CENPE	-1.26095	0.48354	0.00590055	0.10874
SYNCRIP	-0.16089	0.29357	0.00589448	0.10874
GNA15	0.695511	0.25915	0.00590559	0.10874
RPE	-2.81036	0.60831	0.00594272	0.109158
ADRBK1	-1.94527	0.497223	0.0060814	0.111225
NUF2	-0.89125	0.422896	0.00610677	0.111319
DIEXF	-4.06571	0.94523	0.00623558	0.113018
C16orf59	-4.09694	0.843557	0.00623642	0.113018
MEA1	-0.391761	0.315238	0.00622179	0.11294
C10orf128	-2.65534	0.659399	0.00633586	0.114439
SUV39H1	-3.35627	0.760291	0.00634526	0.114514
CENPO	-4.18595	0.919697	0.00637818	0.114944
AIMP2	-1.44779	0.424458	0.00640288	0.115268
EIF4A1	3.24472	0.133453	0.00642016	0.11547
GNB1L	-2.87373	0.645034	0.00646375	0.115885
SAMD4B	-3.52182	0.869729	0.00648077	0.115999
DLEU1	-3.5092	0.813219	0.00647959	0.115999
TRERF1	-5.05786	1.4684	0.00650292	0.1163
LINC01059	-6.46687	2.51395	0.00658449	0.117278
RFWD3	-3.36649	0.756069	0.00652689	0.116633
SOS2	-5.11308	1.32072	0.00663863	0.117761
CHTOP	-0.497193	0.3102	0.00661934	0.117761
IMP4	-0.817466	0.359386	0.00663492	0.117761
COQ3	-3.20579	0.719505	0.00665955	0.117941
PSMG1	-0.614665	0.325558	0.00663667	0.117761
CTC1	-5.3433	1.51454	0.00669361	0.11825
ZNF593	-0.398485	0.319916	0.00664609	0.117798
UPF1	-3.89776	0.908964	0.0066987	0.11825
HEXB	-0.494486	0.316568	0.00668669	0.11825
BOLA3	0.010129	0.275484	0.0066945	0.11825
C14orf166	1.49094	0.171553	0.00672657	0.118552
RP3-402G11.26	-6.41927	2.79326	0.00684649	0.119792
MYO19	-3.5944	0.798582	0.00677942	0.119192
LRRFIP2	-1.5749	0.417412	0.00676995	0.119122
CDYL2	-4.4896	1.14186	0.00681819	0.119681
CD320	-0.337626	0.316494	0.00679371	0.119347
LIF	-3.81057	0.899622	0.00685601	0.119862
DNAJB2	-2.63261	0.633805	0.00683501	0.119723
MRPL34	0.35543	0.247967	0.00683135	0.119723
POLR3G	-5.93429	1.55642	0.00689139	0.120191
NDC1	-3.85978	0.839183	0.00687887	0.120165
TMEM186	-3.14159	0.717667	0.00694917	0.120958
IMPDH2	-0.928133	0.369082	0.00694703	0.120958
LSM2	0.761257	0.248677	0.00695202	0.120958
ZNF236	-3.77637	0.945086	0.00698803	0.121295
DDX18	0.150419	0.27421	0.00700088	0.121421
DDX55	-2.25023	0.516625	0.0070357	0.121928
TOMM5	-1.06808	0.371102	0.00705945	0.122242
RMND5A	-3.46167	0.775401	0.00712286	0.123047
CTCF	-1.38228	0.410123	0.00711319	0.122977
SMC3	0.747184	0.237414	0.0072217	0.124262
IMPAD1	-2.76091	0.648642	0.00735958	0.126435
MSANTD2	-4.85686	1.17789	0.00739314	0.126872
SERTAD3	-2.73776	0.696081	0.00739663	0.126872
MTHFD1L	-3.73277	0.746058	0.0074951	0.128057
AHI1	-1.83674	0.450982	0.00748281	0.127947
ZCCHC2	-3.9206	0.911488	0.00754027	0.128627
FAM83D	-4.20114	0.918957	0.00757831	0.129175
C21orf58	-3.5347	0.680586	0.00774296	0.131505
SLC29A1	-3.86148	0.767186	0.00777867	0.131868
SPC24	-3.41635	0.695616	0.00782235	0.132506
WBP4	-0.892777	0.35417	0.00785909	0.132922
DPP8	-2.30365	0.543864	0.0078861	0.133275
E2F2	-1.74306	0.449923	0.00790283	0.133454
WHSC1	-2.22239	0.507826	0.00795824	0.134182
NLE1	-4.39796	0.906331	0.00800578	0.134775
GARS	-0.403044	0.296432	0.00798946	0.134604
PRR11	-3.17493	0.684253	0.00802685	0.13482
UQCC2	0.276229	0.250691	0.00801386	0.134807
SIKE1	-1.52792	0.429523	0.00802889	0.13482
EIF3I	1.49226	0.182631	0.00803317	0.13482
SRA1	0.247471	0.256108	0.00805682	0.135019
PHF14	-0.934999	0.329868	0.0080574	0.135019
GBP4	-0.616231	0.367877	0.0081242	0.135721
POLR1B	-5.04422	1.21247	0.00818902	0.136526
MPHOSPH9	-2.91957	0.648229	0.00817475	0.136461
GON4L	-1.47456	0.434207	0.0081912	0.136526
SRR	-3.73531	0.75206	0.0082738	0.137692
AIF1	-4.2926	1.00572	0.00834017	0.138585
TXLNG	-2.94346	0.651913	0.00836081	0.138629
ORAI1	0.105548	0.280899	0.00836188	0.138629
UQCRQ	2.00442	0.154174	0.00837242	0.138698
UBXN4	1.21677	0.198031	0.00841007	0.139216
COX18	-3.85215	0.861077	0.00846264	0.139768
MRPS2	-1.13273	0.360297	0.00843862	0.139583
NIFK	-0.442512	0.308747	0.00845877	0.139768
SPDL1	-2.44264	0.546642	0.00849062	0.140124
CHAF1A	-1.44745	0.413548	0.00852609	0.140603
CLCN5	-6.50525	2.70579	0.00872383	0.143214
TMEM97	-3.3107	0.662257	0.00869633	0.142978
ANKRD52	-4.01456	0.835593	0.0087197	0.143214
ZNF33A	-2.2379	0.508569	0.00873761	0.143251
ZFYVE21	-2.43056	0.571027	0.00874299	0.143251
UTP11L	-0.62789	0.294564	0.00881046	0.143956
DYNLT1	0.959153	0.216442	0.00881524	0.143956
RBBP8	-2.3586	0.515881	0.00891062	0.145353
RANGAP1	-2.79963	0.607597	0.00891942	0.145353
CCNF	-3.6149	0.83692	0.00900264	0.146309
IL23A	-1.16054	0.456056	0.00902942	0.146357
ENKD1	-5.92161	1.69673	0.00910945	0.146781
TRMU	-2.10502	0.468237	0.00904023	0.146423
ANKRD46	-3.86974	1.0127	0.00910204	0.14677
CASC7	-2.68165	0.60366	0.00909795	0.14677
MAFG	-1.98169	0.471108	0.00909638	0.14677
CTSZ	-2.3207	0.507931	0.00912019	0.146846
C9orf69	-3.22369	0.766934	0.00915364	0.147276
POLR3H	-2.58904	0.54723	0.00919954	0.147687
RUVBL2	-0.689242	0.321463	0.00925182	0.148417
CDCA8	-2.02161	0.511724	0.00931573	0.149333
CACUL1	-2.62473	0.618785	0.00937745	0.14977
CDKN2AIPNL	-1.5786	0.379145	0.00939461	0.14977
THAP6	-3.07464	0.678766	0.00941101	0.149868
PTPLAD1	-1.05226	0.353033	0.0093971	0.14977
RAPGEF1	-2.60643	0.600624	0.00951393	0.151286
AC009948.5	-3.4636	0.68515	0.00956305	0.151735
ZFAS1	0.356562	0.256124	0.00964945	0.152995
SCAMP3	-0.606404	0.314135	0.00966471	0.153125
TIMM10	-0.214331	0.286983	0.00980567	0.154796
ESCO2	-2.51293	0.539483	0.00990552	0.156146
RCC1	-2.69525	0.540786	0.00994246	0.156615
PHB	0.666307	0.223757	0.0100579	0.157863
SLC16A13	-5.08205	1.34189	0.0101307	0.158549
SAPCD2	-5.30714	1.43913	0.0101917	0.159389
ACOT7	-0.603749	0.317206	0.0102265	0.159476
COQ4	-1.55445	0.407308	0.0102436	0.159629
MFSD2A	-5.8891	1.43513	0.0103506	0.160837
DCBLD2	-7.35205	3.92806	0.0105296	0.16246
E2F8	-4.12007	0.892698	0.0104073	0.161487
NENF	-0.0989074	0.284346	0.0104453	0.161668
PSMA4	2.43687	0.138935	0.010456	0.161668
MBNL3	-6.27523	2.40316	0.0106154	0.163207
C2CD2L	-4.53272	1.25814	0.0105833	0.163058
MRPL18	0.384269	0.222399	0.0106085	0.163207
CFLAR	0.345173	0.24944	0.0106694	0.163921
MAML1	-3.83253	0.854764	0.0106988	0.164141
B3GALT6	-3.82812	0.814165	0.0107302	0.164398
ZNF292	-1.57205	0.419013	0.0107457	0.164398
ATP6V0B	1.74212	0.163206	0.0107454	0.164398
BTBD6	-4.8326	1.01968	0.0108108	0.164815
MALSU1	-0.862136	0.325491	0.0108066	0.164815
HMSD	-4.11847	0.882129	0.0109169	0.165774
NOP14	-2.28185	0.481264	0.0108957	0.165646
APOBEC3B	-3.24198	0.617795	0.0109193	0.165774
EZH2	-0.788724	0.348762	0.0109378	0.165939
FBXW7	-2.90682	0.626355	0.0109874	0.166344
AIMP1	0.552302	0.217518	0.0109549	0.166083
EIF5B	0.586638	0.240584	0.0109844	0.166344
ZFP91	-2.77476	0.59847	0.0110166	0.166552
PMF1	0.677643	0.230168	0.0110317	0.166552
COX7B	2.31906	0.125399	0.0110296	0.166552
HIRIP3	-1.04529	0.360137	0.0111071	0.167574
BRD4	-1.47971	0.38616	0.0111677	0.168024
PRR4	-1.76416	0.434159	0.01123	0.168728
RP11-284N8.3	-3.95507	0.908438	0.0114254	0.17084
LYRM4	-1.26057	0.371079	0.0114007	0.170705
APOA1BP	-0.408133	0.296856	0.0114219	0.17084
TOMM20	-0.208185	0.282179	0.0114569	0.171076
PSMC2	1.28395	0.185249	0.0115049	0.171675
CCT6A	1.03796	0.204037	0.0115204	0.171756
C12orf73	-2.45917	0.578703	0.0116503	0.17321
C9orf89	0.74953	0.224193	0.0116978	0.173486
SSRP1	-0.133351	0.271373	0.0117621	0.174083
TRMT10C	-1.04926	0.344959	0.0118362	0.174825
SNRPD2	2.05653	0.152616	0.0118774	0.175083
ATP5J	2.17281	0.142459	0.0119849	0.176185
DYNC1LI2	-1.86269	0.439629	0.0120066	0.176386
CACNB1	-6.37437	2.91869	0.0121542	0.177745
DNAJC18	-3.24577	0.670594	0.0121562	0.177745
HECTD3	-4.1332	1.0005	0.0122201	0.178201
ZNF780B	-5.27844	1.50291	0.0123286	0.179184
APPL1	-1.3389	0.365899	0.0123865	0.179785
CCDC144A	-4.99875	1.35629	0.0124715	0.180419
CEP72	-5.08708	1.18208	0.0124658	0.180419
DCAF15	-2.5787	0.5131	0.0124223	0.180185
CCL4	-0.0144812	0.677819	0.0124982	0.180565
S1PR1	-1.30183	0.398232	0.0124951	0.180565
MAP2K2	-0.991667	0.341643	0.0125645	0.181403
TIMM8A	-2.94664	0.615947	0.0125764	0.181455
PI4KA	-3.73391	0.782607	0.0126093	0.181578
CIRH1A	-2.11776	0.467242	0.0126043	0.181578
RHOG	1.20871	0.185395	0.0126995	0.182747
MLXIP	-3.89392	0.905949	0.0129025	0.184571
SLC25A6	2.52775	0.144061	0.0128595	0.184077
DUSP4	-0.956971	0.36681	0.0130136	0.18531
BTF3	3.42846	0.105083	0.0129988	0.18531
SLFN11	-4.19247	0.881012	0.0131145	0.186392
GTF2E2	-0.822663	0.321752	0.0130966	0.186371
NFATC2	-2.00674	0.454705	0.0131225	0.186392
VPS29	1.34822	0.179881	0.0131238	0.186392
PTOV1	-1.6204	0.404687	0.0131792	0.187057
TMEM201	-6.2845	1.83864	0.0132884	0.188361
CHRNA5	-6.17857	1.60449	0.0133276	0.18855
TMPO-AS1	-4.37517	0.825514	0.0133186	0.188544
YRDC	-2.00201	0.433993	0.0133902	0.18919
ZNF436	-7.40636	23.3857	0.0136123	0.19146
TXN	4.72391	0.0980935	0.0134261	0.189574
PTDSS1	-0.861443	0.322676	0.0134633	0.189731
PSMD6	1.03579	0.205532	0.0134521	0.189724
KIF2C	-2.07092	0.462318	0.0134947	0.190051
ZNF557	-3.66457	0.818332	0.0137013	0.192345
SAP30L	-4.29204	0.990239	0.0137343	0.192677
SECISBP2	-1.80785	0.434755	0.0136764	0.192237
PPM1K	-0.46206	0.328195	0.0137017	0.192345
EBNA1BP2	-0.7461	0.306755	0.0137829	0.192944
SGOL2	-1.18233	0.375196	0.0137886	0.192944
CLPP	0.448699	0.217034	0.0138158	0.192952
OAZ1	3.65274	0.0865122	0.0138059	0.192952
LONP1	-3.22595	0.633286	0.0138533	0.193228
AKR1A1	0.272911	0.223827	0.0140456	0.195286
UBE2R2	-1.82923	0.406208	0.014064	0.195335
CMSS1	-1.88607	0.418962	0.0140671	0.195335
CLK3	-1.44371	0.412566	0.0140968	0.195623
CTC-444N24.11	-4.75874	1.18209	0.0142411	0.196782
BTN3A1	-3.52681	0.814542	0.0143753	0.19815
FUOM	-2.71722	0.563583	0.0144058	0.198203
CLUH	-5.21154	1.41032	0.0145465	0.199452
NME2	-3.89212	0.780936	0.0145316	0.199452
KIF22	-0.870661	0.341268	0.0145076	0.19942
PEX26	-3.22869	0.756012	0.0146883	0.200344
SKA1	-2.95552	0.563745	0.0146596	0.200247
NFE2L2	-0.547626	0.29781	0.014657	0.200247
SEPN1	-7.05276	2.9692	0.0148251	0.201623
TMEM104	-4.37558	1.07909	0.0148116	0.201566
TSPAN3	-4.15213	0.835825	0.0148488	0.20178
TFPT	-0.286593	0.279527	0.0149061	0.202148
SYNC	-3.60546	0.789946	0.0149504	0.202569
PPIG	0.605766	0.202408	0.01491	0.202148
GTPBP6	-1.41189	0.384364	0.0149886	0.202961
SNAPC5	-1.31066	0.34169	0.0151635	0.204947
UBE2Z	-1.67141	0.415793	0.0151812	0.205002
PTBP3	-1.42158	0.392796	0.0152052	0.205002
CYC1	1.00815	0.191996	0.0152015	0.205002
RAD1	-1.78791	0.384691	0.0153448	0.206757
ACBD3	-2.4802	0.50737	0.015394	0.207152
NEFH	-5.01546	1.08358	0.0154553	0.20745
SNHG12	-3.79312	0.916942	0.0154629	0.20745
DNAJA3	-2.63125	0.50746	0.0154338	0.207316
PIM3	-0.0783375	0.288492	0.015492	0.207585
CCDC174	-1.56412	0.409483	0.0155122	0.207728
MRPL40	-0.841178	0.296275	0.0155407	0.207854
PECR	-2.59484	0.520097	0.0155795	0.20799
IFI27L2	1.05305	0.200028	0.015572	0.20799
MLKL	-2.9522	0.633621	0.0156704	0.208769
CLTA	1.48444	0.163582	0.01576	0.20972
ACSS2	-4.13512	1.0475	0.0158244	0.210359
POLR2F	0.325673	0.210198	0.0159654	0.211776
HYLS1	-2.18167	0.449539	0.0159881	0.211776
NUDT21	-0.127941	0.261624	0.0159893	0.211776
SERP1	1.35261	0.176255	0.0159749	0.211776
MTRNR2L8	-2.9017	0.62651	0.0160984	0.212962
CMTM7	-0.449232	0.280424	0.0160922	0.212962
EEF1E1	-0.477629	0.270398	0.016135	0.213317
RRP12	-6.15037	1.96491	0.0163145	0.214808
SLC25A26	-1.77031	0.404642	0.01635	0.214857
TRIM56	-3.3999	0.726366	0.0163845	0.21518
FAM216A	-4.7903	0.959047	0.0164052	0.215192
UBE2L3	2.2211	0.130785	0.0164031	0.215192
SIAH2	-1.29158	0.373847	0.0164615	0.215801
GRK4	-4.96985	1.31798	0.0165397	0.216277
YTHDF3	-3.31321	0.695338	0.016519	0.216277
TRIM24	-4.04901	0.876276	0.0165474	0.216277
CLEC2D	0.488926	0.229271	0.0165239	0.216277
SREK1	-0.824704	0.294651	0.0165362	0.216277
NEIL3	-3.55457	0.732546	0.0167105	0.217706
CHD3	-2.35375	0.492243	0.0167216	0.217706
REEP5	2.12306	0.147839	0.0167458	0.217792
MRFAP1	-0.101325	0.255566	0.01683	0.218529
AKT2	-2.63055	0.515899	0.0168876	0.218733
GCSH	-3.24941	0.568697	0.0168996	0.218733
TRAPPC3	0.29578	0.219044	0.0169575	0.21927
UBR4	-2.7412	0.555064	0.0170382	0.219863
DFFA	-1.31567	0.338122	0.0170439	0.219863
C22orf29	-4.79151	1.35951	0.0171619	0.220605
TOP1	-0.188392	0.264847	0.0171544	0.220605
CCDC86	-3.34343	0.614199	0.0172033	0.220846
NEAT1	2.8114	0.240192	0.017211	0.220846
BCCIP	-1.26391	0.337189	0.0173365	0.222195
PQBP1	-0.255497	0.258459	0.017413	0.222782
DNAJB4	-4.36309	1.03999	0.0175138	0.223677
CSNK2B	1.11139	0.176007	0.0174436	0.222913
POM121	-3.27677	0.647616	0.0176603	0.224544
SF3B2	1.04116	0.183782	0.0176587	0.224544
TMEM223	-1.09233	0.327185	0.0176899	0.224742
C14orf80	-1.87403	0.397412	0.0177222	0.224891
PAFAH1B2	-2.15808	0.477472	0.0177952	0.225685
MPZL1	-3.10291	0.596253	0.0179371	0.226956
ANAPC1	-4.05731	0.744877	0.0179874	0.227461
AGFG1	-3.72271	0.762655	0.0180229	0.227647
TPRN	-7.58723	2.73951	0.0182334	0.228978
MRPS26	-1.23498	0.350756	0.0181073	0.228315
ARHGAP11B	-2.01997	0.44295	0.0181431	0.228632
RP11-126K1.6	-5.37813	1.62685	0.0182982	0.229231
COX7C	2.93057	0.105008	0.0181713	0.228726
TNFRSF9	-4.7292	1.10816	0.0182678	0.229231
TRAP1	-2.1025	0.423193	0.0182985	0.229231
HLA-A	5.83591	0.0919021	0.0183429	0.229561
SBF1	-3.33894	0.721863	0.018483	0.230784
RC3H2	-3.49043	0.730766	0.0185258	0.231054
IRF4	-2.36258	0.513128	0.0187117	0.232574
RPL41	5.82456	0.0562648	0.0186628	0.232179
CLPTM1L	-2.69438	0.48824	0.0187742	0.232994
MRPS36	0.395165	0.210218	0.0187776	0.232994
C8orf76	-1.49073	0.348303	0.0188124	0.23316
TALDO1	2.30205	0.138762	0.0188775	0.233701
THUMPD1	-1.54037	0.393032	0.0189083	0.233805
SLC7A5	-3.45241	0.664971	0.0190348	0.234982
SRCAP	-3.46961	0.762934	0.0191295	0.23575
TNFRSF14	-0.172488	0.2769	0.0191149	0.23575
RPL36AL	3.44776	0.0892396	0.019121	0.23575
KIF23	-2.26802	0.47424	0.0192647	0.237005
UNK	-3.12853	0.601755	0.0193038	0.237094
RAD51	-1.53388	0.37538	0.0193343	0.237335
HCFC1	-2.74446	0.519609	0.0193773	0.237704
KLHL23	-6.15499	1.91064	0.0194913	0.238196
PHPT1	1.27825	0.187871	0.0193861	0.237704
CAMK1	-2.4903	0.493327	0.0194593	0.238196
PCYT1A	-0.87742	0.330777	0.0194746	0.238196
TGIF1	-3.70296	0.812824	0.0196756	0.240037
NDUFV3	-1.8207	0.380847	0.0196418	0.239894
C14orf142	-1.75302	0.383954	0.0196624	0.240011
CCNB1	-0.0537329	0.369642	0.0196875	0.240049
ELL2	-3.39659	0.647932	0.0197165	0.240134
ZNF511	-0.66027	0.280858	0.0197592	0.240385
C1orf43	0.520401	0.199966	0.0198184	0.240971
TIGD3	-8.15287	3.76479	0.0200396	0.242444
SERTAD2	-3.46925	0.62057	0.0199704	0.242218
APEX1	-0.215034	0.263216	0.0199765	0.242218
BCL2L12	-0.666836	0.28716	0.0200024	0.24231
CCDC150	-5.57432	1.28755	0.0202392	0.244181
PXMP2	-1.93427	0.403604	0.0201966	0.243937
IKZF4	-3.06345	0.617977	0.0202645	0.244251
MRPS18C	0.751586	0.187748	0.0202383	0.244181
POLR2I	0.209222	0.224531	0.0202674	0.244251
MRPL51	1.81451	0.14122	0.0202987	0.244493
CELF1	-1.65007	0.411244	0.0203816	0.245355
GEMIN2	-2.89141	0.546804	0.0204294	0.245795
PRKRIP1	-2.39191	0.478079	0.020466	0.245963
ATIC	-0.969057	0.30793	0.020472	0.245963
RPP30	-0.737777	0.283109	0.0205977	0.247003
GPR160	-6.41598	1.92509	0.0207744	0.248574
SF3B5	1.20509	0.167826	0.0206926	0.247761
SNX27	-3.18883	0.658094	0.0208571	0.249316
SLMO2	-0.277137	0.243648	0.0208592	0.249316
CDC20	-0.340643	0.385878	0.0209198	0.24963
SPSB3	-0.838265	0.301098	0.0209527	0.249886
BCAT1	-5.4669	1.25404	0.0212284	0.252344
TERF1	-0.161162	0.23257	0.0211841	0.251955
CREB1	-1.36402	0.36564	0.0213598	0.253153
MED28	-0.511234	0.26378	0.0213555	0.253153
YWHAZ	1.7073	0.161392	0.0213661	0.253153
PSMC3IP	-3.2571	0.61425	0.0214475	0.25398
PFAS	-5.92307	1.23201	0.0214777	0.254199
SMCO4	0.117306	0.259733	0.0215167	0.254522
TNK2	-3.76432	0.780085	0.0215546	0.254833
EGR1	-3.95596	1.18459	0.0216354	0.255115
PDE4B	-1.65704	0.436022	0.0216369	0.255115
KMT2D	-4.28158	1.08876	0.0217373	0.255745
MAF1	0.0267382	0.231279	0.0217736	0.256034
EIF4EBP1	-1.4693	0.358672	0.0218093	0.256315
CTH	-6.86628	2.34317	0.0219623	0.257558
CCT7	0.94558	0.181353	0.021861	0.256784
PDCD5	1.02946	0.186093	0.0221172	0.258957
SUDS3	-1.71282	0.382486	0.0221891	0.259519
MAN1A1	-4.46132	0.957017	0.022328	0.261004
FBXO2	-4.37368	1.42456	0.0224081	0.26166
GNL3	-0.703551	0.288008	0.0224374	0.261861
GNE	-5.21247	1.28316	0.0225115	0.262425
FUNDC2	-0.683154	0.283913	0.0224776	0.262191
C11orf54	-2.59653	0.560601	0.0225555	0.262657
UBAC1	-2.61074	0.508907	0.0226711	0.263742
YWHAE	1.09911	0.172091	0.0227577	0.264608
MTF2	-0.605801	0.261488	0.0228734	0.265812
PKP4	-5.58433	1.33424	0.023077	0.267749
LIMD1	-5.01019	1.3899	0.023182	0.268397
KRIT1	-2.42146	0.495537	0.0231523	0.268337
HAGH	-0.0623782	0.237518	0.023139	0.268326
KIAA0907	-2.31359	0.456668	0.0233576	0.270143
EIF2S2	1.64625	0.15277	0.0234355	0.2709
NPEPPS	-2.35652	0.460001	0.023543	0.271855
POGZ	-2.96191	0.61143	0.0235821	0.272161
NKAP	-0.977764	0.293281	0.0236248	0.27251
RP11-489E7.4	-4.98457	1.25122	0.0237215	0.273438
RAD23A	0.897581	0.185426	0.0237903	0.273984
ZNF587	-4.50212	1.00661	0.023994	0.275354
SLC16A1	-2.47289	0.443963	0.0239517	0.275261
SSB	0.670074	0.202695	0.0239758	0.275354
CDKN2D	-0.801586	0.323687	0.0239976	0.275354
TRIM68	-5.29253	1.47642	0.0242326	0.276739
NT5C3B	-1.89991	0.393332	0.0241307	0.276155
C12orf45	-2.68304	0.503753	0.0241677	0.276433
KIF14	-3.25091	0.603092	0.0241941	0.276589
PSIP1	0.287836	0.225363	0.0242162	0.276696
SURF6	-3.47255	0.669951	0.0242783	0.276821
SCLY	-4.37154	0.926721	0.0243334	0.276875
VRK1	-0.450969	0.259814	0.0243012	0.276821
LEPROTL1	0.615926	0.194792	0.0243689	0.277134
RUNX3	-0.0415345	0.247165	0.0244232	0.277607
C18orf56	-3.96156	0.71452	0.0245367	0.278752
CLDN5	-6.75759	4.16786	0.0250421	0.282839
PGAM5	-4.49623	0.855153	0.0249191	0.28236
POLQ	-4.59555	0.85825	0.025025	0.282825
CCDC9	-4.14096	0.826494	0.0250159	0.282825
TIMM50	-1.12905	0.308956	0.0251265	0.2832
HCFC1R1	-1.55817	0.356934	0.0251617	0.283342
MBD2	-2.6064	0.482233	0.0253302	0.284066
TKT	0.72961	0.196095	0.0253258	0.284066
CTD-2116N20.1	-8.86402	22.1921	0.0256333	0.285555
WDR12	-2.50337	0.466581	0.0255828	0.285445
UMPS	-1.46335	0.337894	0.0255921	0.285445
EMC8	-1.26938	0.323341	0.025763	0.286707
ASAH2B	-6.72838	2.06438	0.0260595	0.289121
MYEOV2	1.26957	0.160695	0.0260392	0.289043
KIAA0040	-1.76809	0.405781	0.0260896	0.289205
INO80B	-3.05517	0.588525	0.0261716	0.289923
NOL8	-1.38331	0.332908	0.026236	0.290341
CENPF	-0.250971	0.339773	0.0262764	0.29064
NIFK-AS1	-3.18233	0.612636	0.0263797	0.291009
CLTC	-1.76743	0.368585	0.0263846	0.291009
MRPL11	-0.118321	0.225809	0.0263898	0.291009
NOP10	2.16574	0.122243	0.0263834	0.291009
RACGAP1	-2.1557	0.448444	0.0264271	0.291168
STK39	-4.07409	0.757726	0.026482	0.291582
DCAF10	-2.84374	0.585693	0.0265708	0.291866
DCUN1D2	-6.69132	2.21848	0.0267054	0.292378
MAP1LC3A	-1.48339	0.386025	0.0265746	0.291866
SLC39A14	-5.81019	1.52911	0.0267145	0.292378
RMI1	-3.67855	0.623153	0.0266352	0.291942
SH3GLB1	0.654148	0.18722	0.0266189	0.291911
RITA1	-2.68228	0.48394	0.0267468	0.292378
BACE2	-6.73155	2.18714	0.0268679	0.292573
MTG1	-3.84926	0.723701	0.0268008	0.2924
ZNF200	-3.60954	0.705661	0.0268334	0.2924
PDDC1	-3.6571	0.683278	0.0269034	0.292573
HIST1H2BH	-4.97062	1.11371	0.0269559	0.29264
MYO1C	-3.05935	0.607732	0.0269208	0.292573
DUOX1	-4.87181	1.19968	0.0269824	0.29264
MDH2	1.09696	0.166551	0.0269009	0.292573
DGKA	-1.89855	0.423743	0.0269424	0.29264
PLK3	-1.76008	0.412302	0.0269758	0.29264
SUPT6H	-2.39856	0.491694	0.0271429	0.293841
FBXO22	-1.84082	0.387465	0.0271506	0.293841
FKBP11	0.393067	0.254931	0.0271588	0.293841
NAB1	-4.75727	0.981122	0.0273084	0.295313
ANKS1A	-5.6218	1.45615	0.0273669	0.295505
SYS1	-2.37569	0.477327	0.0273665	0.295505
QKI	-3.5704	0.676848	0.0273926	0.295637
LINC00665	-7.42072	3.55022	0.0276172	0.297472
CARHSP1	1.48208	0.191284	0.027414	0.295721
CD3EAP	-3.80131	0.780645	0.0278909	0.299975
SEC61B	2.68787	0.111476	0.027863	0.299823
C19orf40	-3.75667	0.642864	0.0279398	0.300353
FAM178A	-2.95431	0.540753	0.0280872	0.30151
RPAP3	-1.99139	0.388625	0.028104	0.30151
IFI16	1.69088	0.161611	0.0281166	0.30151
CWC27	-0.797183	0.270811	0.028153	0.301607
GTF3A	1.58468	0.159449	0.0281533	0.301607
IFI27L1	-1.03957	0.296597	0.0282657	0.30193
AKR1B1	-0.0496951	0.224373	0.0283922	0.302531
HIST1H1A	-4.92457	1.00543	0.0286001	0.303855
TXNL1	0.24818	0.207241	0.0285639	0.303855
MBLAC2	-6.07383	1.69254	0.0288559	0.305828
ZNF710	-6.35499	2.45798	0.0289695	0.306584
MBNL1	-0.825451	0.29246	0.0289939	0.306647
LINC00969	-1.83939	0.385507	0.0290288	0.306647
WNK1	-1.02461	0.308752	0.0290317	0.306647
ROMO1	0.582376	0.189137	0.0292035	0.307717
USP12	-3.43708	0.661765	0.0292754	0.308028
CREBBP	-2.93161	0.56381	0.0292456	0.308011
EMD	-0.981762	0.280902	0.029266	0.308028
NOP9	-4.80886	1.24828	0.0293531	0.308398
CEP350	-1.78974	0.379725	0.0293003	0.308141
FANCB	-3.95183	0.672978	0.0293277	0.30828
MRPL37	-0.133851	0.228977	0.0293777	0.308509
GTF3C6	1.73783	0.135496	0.0294278	0.308737
ZNF639	-3.53608	0.677955	0.0295498	0.30957
RP11-192H23.6	-5.11192	1.06581	0.0297528	0.311099
IQGAP1	0.130455	0.21732	0.0297678	0.311107
TMED1	-1.84403	0.394449	0.0298065	0.311361
CTD-2006H14.2	-8.32018	22.6852	0.0300861	0.313082
CCDC137	-2.01304	0.398902	0.0301243	0.313181
GUCD1	-2.86951	0.518796	0.03026	0.314441
SBF2-AS1	-6.32261	1.91687	0.0304344	0.315624
LCMT2	-5.07432	1.12799	0.0304339	0.315624
RP11-640M9.1	-3.76336	0.811086	0.0304921	0.3158
MIS18A	-2.25364	0.395068	0.0304462	0.315624
ACOT13	-1.29911	0.311369	0.030488	0.3158
TST	-4.04311	0.705154	0.0305596	0.316048
DUSP6	-0.579899	0.29976	0.0307672	0.317593
FPGS	-2.21283	0.403568	0.0308461	0.317957
ERF	-4.70822	0.988464	0.0309323	0.31805
TCEB1	1.64712	0.143619	0.0308754	0.317957
MAD2L1BP	-1.18406	0.309844	0.0309432	0.31805
SNHG15	-1.51246	0.33524	0.0309955	0.318292
RP11-773D16.1	-3.51863	0.715438	0.0310934	0.318882
MRPL28	0.487107	0.193097	0.0312041	0.319243
HMHB1	-8.86227	22.0579	0.0315102	0.320707
PDPK1	-2.40079	0.454151	0.0312842	0.319301
EIF5	0.925495	0.176686	0.031457	0.320465
ZNF684	-3.88706	0.722899	0.0315622	0.321086
WDR90	-6.62994	1.47841	0.031685	0.322035
TCEAL3	-4.52005	1.2505	0.0318183	0.322337
CENPU	-1.13956	0.298214	0.0317187	0.322077
KIAA1109	-3.50648	0.675268	0.031785	0.322337
HS3ST3B1	-3.54501	0.671426	0.0317924	0.322337
GINS4	-3.42678	0.560609	0.0317793	0.322337
SRPRB	-1.0426	0.289336	0.0318065	0.322337
ANP32A	1.63281	0.152174	0.0319099	0.322917
SNRNP27	-0.357476	0.242865	0.0319347	0.322917
SUSD3	-0.305958	0.27183	0.0320303	0.323733
SFT2D2	-2.26885	0.434171	0.0321988	0.325135
KIF20B	-0.140926	0.266577	0.0322779	0.325305
HCCS	-1.40638	0.307759	0.0323166	0.325305
LRRC42	-2.12899	0.386585	0.0323179	0.325305
MOGS	-2.6786	0.490144	0.0324232	0.325591
RP11-395G23.3	-5.35672	1.96869	0.0326383	0.326548
POLD2	-0.937734	0.287498	0.03251	0.326246
PRDX2	2.25449	0.12795	0.0325183	0.326246
HIST1H2AL	-6.48969	1.48208	0.0325865	0.326548
CRK	-3.14408	0.576938	0.032625	0.326548
HDGF	-0.962006	0.281783	0.032629	0.326548
TCP1	0.865107	0.181804	0.0326209	0.326548
FUT11	-3.81042	0.701634	0.0327504	0.327124
TCEB2	2.59361	0.103618	0.0327923	0.327188
C17orf89	-0.207136	0.236955	0.0328465	0.327578
DNAJB1	-1.26169	0.307646	0.0329847	0.328413
BPTF	-0.986253	0.299048	0.033	0.328413
EEF1D	2.91289	0.101779	0.0330055	0.328413
CCDC51	-2.70205	0.461526	0.0331038	0.328893
UBE2G2	-1.91119	0.373873	0.0331196	0.328893
AC004951.6	-3.82359	0.705426	0.033184	0.329077
RPAIN	-0.449746	0.236053	0.0333518	0.330502
MRPS12	0.16927	0.211056	0.0334421	0.330963
PGLS	-0.246229	0.226531	0.033434	0.330963
B4GALT3	-0.782581	0.281951	0.0334439	0.330963
ZNF594	-7.34678	4.01597	0.0337209	0.332024
GIMAP1	-1.01918	0.331944	0.0335517	0.331277
SMC1A	-0.611509	0.26555	0.0335855	0.331434
PRR14L	-2.99006	0.560034	0.0337145	0.332024
POLE	-4.65697	0.957583	0.0339195	0.333099
NXT1	-0.858802	0.273653	0.0339483	0.333232
NOD1	-6.3397	2.088	0.0342063	0.334859
ACER3	-3.32268	0.597278	0.0341524	0.334583
ASNA1	0.426578	0.181406	0.0341164	0.33443
FARSA	-0.672741	0.250919	0.0341627	0.334583
ALDH5A1	-7.39205	2.98015	0.0344874	0.335941
LZIC	-1.63437	0.356937	0.0343727	0.335644
ARPC4	1.35712	0.152683	0.0343788	0.335644
MAN2A2	-3.688	0.708501	0.0344918	0.335941
RPP38	-1.76746	0.362269	0.0345017	0.335941
PPRC1	-4.95166	1.09426	0.0346477	0.336911
DHX30	-1.57608	0.333254	0.0346469	0.336911
NBPF15	-7.01125	2.73027	0.0348849	0.338916
NUP62	-0.835467	0.277741	0.0349072	0.338981
CD99L2	-4.59895	1.09691	0.035113	0.340524
ZNF862	-6.50123	1.98768	0.0352961	0.341692
IPO9	-2.44788	0.446311	0.0351953	0.341019
DYNLL2	-2.59683	0.438902	0.0352236	0.341142
ZNF2	-5.74552	1.58226	0.0353644	0.342049
ZC3H12D	-4.45651	0.892225	0.0353566	0.342049
IL15RA	-2.65603	0.452828	0.0354443	0.342586
BDP1	-0.585032	0.265211	0.0354812	0.342586
LUC7L3	0.293713	0.208419	0.0354827	0.342586
IGLL1	-7.04735	3.80762	0.0357805	0.34409
SMCR5	-5.68129	1.37516	0.0358547	0.344196
ISOC2	-1.25109	0.302539	0.0358097	0.344192
MESDC2	0.751623	0.170926	0.035823	0.344192
FAM110C	-5.88389	1.59282	0.0360641	0.345446
FAM3C	-0.948151	0.285953	0.03598	0.345246
HYAL2	-3.59874	0.629925	0.036031	0.345432
HAUS4	-4.02278	0.662289	0.036107	0.345582
COIL	-1.78725	0.341853	0.0361101	0.345582
EIF3A	1.03451	0.178841	0.036284	0.346638
VDAC2	1.14419	0.154126	0.036425	0.347528
CCDC93	-2.71761	0.450299	0.0364925	0.347867
RP11-416N2.4	-8.87315	22.1295	0.0368479	0.349726
FANCI	-2.41286	0.410631	0.0366095	0.348686
ADAR	-0.415576	0.248436	0.0366264	0.348686
INPP1	-2.93339	0.541221	0.036695	0.348731
RASSF2	-2.41891	0.464553	0.036689	0.348731
TSR3	-0.989095	0.278615	0.0368188	0.349602
SLC19A2	-6.1513	1.61685	0.0371096	0.35114
YKT6	-1.76674	0.393267	0.0369914	0.350657
TRAPPC12-AS1	-8.59452	3.99758	0.0372741	0.352238
YDJC	-1.43703	0.323792	0.0370698	0.350916
NSUN5	-1.3875	0.314824	0.03715	0.351369
NAT9	-3.29707	0.597847	0.0376694	0.35505
SIK3	-4.51998	1.00941	0.0377627	0.355616
SMG5	-4.75711	0.953573	0.0377861	0.355616
SNX24	-3.80241	0.704355	0.0377781	0.355616
SLC25A45	-3.22423	0.557299	0.0377947	0.355616
RP5-1158E12.3	-5.96105	1.72456	0.0383379	0.359177
GPATCH4	-1.26181	0.306822	0.0382255	0.359049
SON	1.43407	0.1502	0.0383202	0.359166
PHLPP1	-6.61621	1.49876	0.0385499	0.360543
RGS1	1.05446	0.31942	0.0384882	0.360275
JAGN1	-0.335102	0.230812	0.0387158	0.361584
MRPS33	0.0963611	0.197536	0.0387441	0.361584
PTPN18	-1.27889	0.314316	0.0389252	0.362963
PPAN	-1.74776	0.337843	0.0390102	0.3636
PLEKHA3	-1.47915	0.322015	0.0391377	0.364478
DEF8	-1.54638	0.361531	0.039369	0.366091
HIGD2A	1.4219	0.147107	0.0393565	0.366091
MYCBP2	-0.921996	0.277415	0.0393872	0.366091
PSMC3	1.39733	0.147284	0.0393851	0.366091
PNO1	-1.83829	0.330226	0.0394882	0.366645
LINC00649	-2.17927	0.405087	0.0395679	0.367072
DNASE1	-4.11147	0.76517	0.0396608	0.367465
GRPEL1	-0.593909	0.24823	0.039654	0.367465
YIF1B	-0.960773	0.273002	0.0396989	0.367662
TMEM65	-4.16759	0.768922	0.0398102	0.368379
RGS19	0.837575	0.179065	0.0401536	0.3714
RNASEH1	-1.23042	0.285726	0.0402265	0.371729
PSMB1	2.64053	0.101636	0.0403024	0.371987
SLIRP	0.898192	0.163056	0.0403919	0.372655
NCBP2	-0.997953	0.272422	0.0404335	0.372881
ZNF346	-3.68513	0.656748	0.0405067	0.37324
PIN1	0.824997	0.163807	0.0404946	0.37324
HIRA	-4.59056	0.811197	0.0406061	0.373525
DUSP18	-3.13661	0.584938	0.0407112	0.374176
SRRM2	0.44214	0.197051	0.0407507	0.374381
LTV1	-1.41861	0.302665	0.0407974	0.374652
RP11-445H22.3	-5.55459	1.50403	0.0409023	0.375458
C17orf67	-4.68418	0.936806	0.0410261	0.375838
PSME1	2.74953	0.100753	0.0409457	0.37557
LA16c-431H6.6	-5.07897	1.11407	0.0410963	0.376287
EXOSC9	-1.02193	0.276423	0.04123	0.377353
WEE1	-3.43231	0.596187	0.0415723	0.379848
BLOC1S5	-2.93453	0.518726	0.0416465	0.380207
KLHL20	-2.72796	0.478098	0.0416739	0.380298
ATP5E	3.55988	0.0793027	0.041611	0.380043
ZNF22	-1.02719	0.277098	0.0418399	0.381175
LTBP3	-3.65037	0.76641	0.0419277	0.381815
SLC7A11	-4.83588	0.89697	0.0420332	0.382297
NOL11	-1.61333	0.316176	0.0419778	0.382112
SIRT7	-1.19366	0.307217	0.0420119	0.382263
UBL7-AS1	-3.35032	0.553924	0.0420758	0.382468
STMN1	2.71231	0.249928	0.0420871	0.382468
PHF5A	-0.160835	0.204198	0.0421555	0.382891
NOC3L	-2.24935	0.392136	0.0422172	0.383172
SHFM1	1.97983	0.119402	0.0423129	0.383561
SMIM13	-3.01718	0.484592	0.0423512	0.383749
DCTN2	0.309316	0.184836	0.0424659	0.384468
C11orf68	-3.52719	0.641152	0.0425496	0.385066
AASDH	-3.2408	0.613056	0.0426615	0.385758
ATRN	-6.38089	2.43863	0.0428807	0.386777
BIVM	-3.23707	0.535661	0.0427332	0.386087
C14orf64	-3.21679	0.660689	0.0427908	0.386446
LINC00685	-3.46695	0.67135	0.0428685	0.386777
GEMIN6	-1.84918	0.333695	0.0429531	0.386912
SLC10A3	-1.96421	0.383375	0.043011	0.387153
ZNF764	-4.02282	0.750757	0.0431485	0.388069
IL26	-0.576509	0.38166	0.0433461	0.389686
SLAIN1	-4.31404	0.769092	0.0436038	0.391357
DGCR14	-2.40352	0.426336	0.0436317	0.391446
KNSTRN	-1.68829	0.375346	0.04369	0.391808
RBM17	0.380099	0.187043	0.0438455	0.393016
DMD	-3.66195	0.636118	0.0439778	0.393903
HIST1H2AJ	-5.2181	0.836178	0.0440327	0.394071
GPX1	0.810882	0.193937	0.0441327	0.39448
CSTF2	-1.69657	0.335678	0.0442074	0.394824
TNFSF14	-2.15234	0.462929	0.0442672	0.395196
NAB2	-6.2823	1.19462	0.044356	0.395503
DOCK7	-6.7018	1.92826	0.0444402	0.39593
STIM2	-2.20738	0.418434	0.0443787	0.395544
DYNLL1	3.05956	0.107515	0.0443039	0.395304
TECPR2	-5.21679	1.13253	0.0446547	0.397192
MRPL23	1.10536	0.15489	0.0446347	0.397176
DONSON	-2.33639	0.403088	0.044738	0.397367
XRCC5	1.69333	0.134646	0.0447916	0.397367
MYL12B	3.13952	0.0776424	0.0447588	0.397367
PPP2R1A	0.262959	0.185255	0.0447895	0.397367
CCT8	1.56851	0.135813	0.044802	0.397367
ENY2	1.05616	0.154898	0.0453235	0.400851
NUP205	-4.18124	0.676801	0.045384	0.401061
EBI3	-6.10139	1.41243	0.0456021	0.402498
SERTAD1	-1.99766	0.406329	0.0455182	0.40192
USP9Y	-5.3442	1.23546	0.0459733	0.404791
MAST2	-5.32502	1.1013	0.0461503	0.405768
DGCR8	-4.3323	0.697299	0.0462078	0.405872
VDAC1	0.90862	0.162783	0.0461773	0.405768
NR3C2	-8.36262	21.9228	0.0465841	0.407536
ZEB2	-3.992	0.712384	0.0463067	0.406251
ARHGAP21	-5.50039	1.23513	0.0465018	0.407306
FNIP2	-3.89135	0.711838	0.0465414	0.407489
CHD6	-2.53533	0.441065	0.0465756	0.407536
CHD8	-2.28151	0.418944	0.0466363	0.407829
ZSCAN20	-8.48058	21.8163	0.047178	0.409646
HN1L	-2.38273	0.391562	0.0468773	0.408365
HDAC8	-2.47062	0.415351	0.0468857	0.408365
ARHGEF2	-2.09315	0.377665	0.0469434	0.408365
MAPK12	-8.41907	21.8699	0.0473007	0.409695
PLEKHM2	-4.29081	0.809757	0.0471823	0.409646
CDC25C	-4.20876	0.680781	0.0472462	0.409669
SLC27A5	-3.61644	0.60885	0.0472592	0.409669
STX2	-3.35901	0.545359	0.0472823	0.409695
CDCA4	-1.0152	0.2716	0.0472381	0.409669
EMC2	-1.26831	0.299526	0.0475805	0.411628
MBD3	-4.13662	0.740429	0.0476959	0.412136
ALG3	-1.09087	0.268424	0.04785	0.413304
LMNA	1.13238	0.234979	0.0478817	0.413414
BST2	2.18826	0.136086	0.04798	0.414098
RAB1B	-1.14204	0.271612	0.0480842	0.414464
ARMC1	-1.60959	0.310694	0.0481483	0.41473
CDK5	-1.98668	0.361951	0.0482035	0.414878
FAM168B	-3.1323	0.50239	0.0482278	0.414923
MIR142	0.944938	0.191795	0.0483035	0.415247
C11orf57	-2.58813	0.403403	0.0487023	0.417939
FAM217B	-2.97844	0.462873	0.0487913	0.418449
CTA-250D10.23	-9.72904	22.34	0.0492496	0.420687
DHTKD1	-3.51912	0.614215	0.0489613	0.419413
MEPCE	-4.02352	0.7655	0.0490364	0.419813
HOOK2	-3.805	0.753688	0.0491066	0.419997
CNNM3	-5.59718	1.17513	0.0491484	0.420025
FH	-0.944838	0.259517	0.0491324	0.420025
AP4B1	-2.90061	0.466549	0.0493442	0.421038
IER5	-2.08041	0.383695	0.0494436	0.421293
ATXN2	-2.7511	0.468278	0.0494441	0.421293
ARL8A	-2.19358	0.38336	0.0494632	0.421293
SVIP	-0.459188	0.236744	0.0495128	0.421293
SH2D3C	-2.54479	0.433027	0.0495524	0.421293
FRMD4A	-7.68469	21.8247	0.0498568	0.423113
PPA1	1.01835	0.16877	0.0495361	0.421293
MYPOP	-2.6814	0.462075	0.0498591	0.423113
HAUS2	-2.06679	0.355254	0.0499606	0.423645
AP001412.1	-8.89925	22.051	0.0504071	0.426141
PWWP2A	-3.04252	0.560168	0.0501313	0.424597
RP11-45M22.5	-9.36176	21.9988	0.050777	0.426586
GFER	-1.28406	0.282311	0.0504817	0.426157
NIPA1	-2.45327	0.444527	0.0505325	0.426173
HCG27	-7.59142	2.79398	0.0507203	0.426586
SNRPB2	1.76055	0.126582	0.0505109	0.426157
ELAVL1	-0.11125	0.202413	0.0507178	0.426586
HERC3	-4.25174	0.730876	0.051015	0.427926
FANCG	-2.57856	0.375384	0.0509895	0.427876
KRR1	-0.657463	0.238544	0.0511317	0.428565
U73166.2	-7.379	2.71239	0.0514213	0.429351
C12orf10	-0.954532	0.258479	0.0512446	0.428696
CEP97	-3.7971	0.60306	0.0514456	0.429389
TP53RK	-1.67108	0.309208	0.0514759	0.429478
POMP	2.65739	0.0960506	0.051415	0.429351
NHP2	0.578399	0.187496	0.0517048	0.431058
PSMB7	1.47886	0.129207	0.0517654	0.431398
CCNE2	-2.26058	0.384228	0.0519617	0.432869
ZC3H10	-5.43639	1.14932	0.0520756	0.433652
PKIA	-3.62168	0.583557	0.0521913	0.434118
INPP4A	-1.46034	0.347549	0.0522273	0.434251
EPOR	-4.03818	0.644434	0.0524104	0.435441
WDR26	-2.74504	0.462344	0.0524666	0.435743
CD40LG	2.21535	0.203227	0.0525152	0.43598
TMEM216	-2.90687	0.468494	0.0526179	0.436313
PSMC4	1.08486	0.143969	0.0526225	0.436313
RNF213	2.60853	0.127678	0.052653	0.436313
SEC11C	1.90729	0.14395	0.0526619	0.436313
C11orf82	-4.71201	0.714458	0.0527293	0.436593
RNF4	-1.89186	0.341353	0.0528187	0.437134
HS6ST1	-6.62422	1.62565	0.053042	0.438517
LINC00176	-3.18587	0.546127	0.0533103	0.439804
DNAJA2	-0.495683	0.224782	0.0535224	0.4409
TIMM17A	0.101822	0.185852	0.0535325	0.4409
TSTD3	-5.49996	1.22236	0.0537107	0.4417
LMOD3	-3.70803	0.770187	0.0536984	0.4417
MRPL41	1.24438	0.141672	0.0537379	0.441757
S100PBP	-2.90593	0.457184	0.0538355	0.442059
CMC2	-0.678361	0.222403	0.0539341	0.4423
HSPB11	0.993656	0.155613	0.0541087	0.443301
C16orf13	-0.398192	0.211042	0.0541898	0.443632
FAM45A	-0.270851	0.217771	0.0542662	0.444091
FAM89A	-4.88019	0.949121	0.0543855	0.444733
PRMT10	-2.24182	0.425203	0.0547978	0.447433
TXNDC16	-5.39022	1.20762	0.0549476	0.448189
RP11-545E17.3	-2.04014	0.387159	0.0548959	0.448066
TLCD1	-5.98593	1.38258	0.055015	0.448367
LENG8-AS1	-6.3704	1.63116	0.0551459	0.448661
ID1	-9.09313	3.187	0.0552575	0.449168
TRIM13	-2.16638	0.411856	0.0550484	0.448471
LRBA	-2.62866	0.447861	0.0551464	0.448661
TRIM27	-1.37741	0.290155	0.055154	0.448661
SLC7A6	-3.33287	0.550651	0.0553212	0.449433
MED1	-3.19263	0.548215	0.0553629	0.449522
CAPN10-AS1	-5.12971	1.03393	0.0555944	0.450628
ZNF142	-5.48822	1.1197	0.0556025	0.450628
TEFM	-2.29712	0.402507	0.0555897	0.450628
RP11-334C17.5	-6.08881	1.56074	0.0557683	0.451235
HDGFRP3	-1.04855	0.266665	0.0557742	0.451235
AC016629.8	-5.25062	1.09197	0.0558557	0.451385
HNRNPUL1	0.0576709	0.198387	0.0557809	0.451235
SCAMP4	-2.2252	0.401423	0.0558615	0.451385
SPAG4	-6.97896	1.55406	0.0560265	0.452487
SIRT1	-4.56236	0.794123	0.0560395	0.452487
TAF15	-1.00891	0.271785	0.0562006	0.453314
SECISBP2L	-1.5614	0.316601	0.056225	0.453314
ZNF175	-7.58968	22.0749	0.0566268	0.455207
GLS	-2.51026	0.416052	0.056514	0.454635
RRP7A	-0.339956	0.217829	0.0565137	0.454635
FANK1	-8.70222	22.7224	0.0568559	0.455704
SMIM7	-0.407184	0.213697	0.0565433	0.454704
TTK	-3.091	0.467987	0.0566876	0.455359
TIMM9	-1.72139	0.304777	0.0566784	0.455359
ZNF445	-5.62228	1.16902	0.0568448	0.455704
CPSF7	-2.86251	0.435948	0.0568253	0.455704
MRPS15	0.468587	0.173569	0.0568215	0.455704
TOMM22	0.571765	0.170046	0.0568529	0.455704
PABPN1	-1.49703	0.296157	0.0570021	0.456708
MOB3C	-3.3689	0.629025	0.0571884	0.457829
RGMB	-7.09728	3.38415	0.0575918	0.458736
CACYBP	1.84786	0.139131	0.0573042	0.458175
NSMCE4A	-0.889988	0.239903	0.0573536	0.458175
COMMD4	-0.216712	0.20205	0.0573727	0.458175
SNUPN	-1.65703	0.307241	0.0574374	0.458175
SAT1	1.40322	0.17609	0.0574297	0.458175
GINS3	-4.29737	0.657393	0.0574807	0.458229
BIRC5	-0.0216729	0.275843	0.0576447	0.458989
SLC16A4	-4.92259	0.952089	0.0577696	0.459077
CEP44	-3.54251	0.582384	0.0578474	0.459077
BBS7	-3.15843	0.503411	0.057841	0.459077
SZT2	-4.63326	0.87951	0.0578663	0.459077
CDT1	-1.46008	0.302444	0.0578582	0.459077
ATAT1	-4.30367	0.772317	0.0580544	0.460101
RFFL	-3.34799	0.592321	0.0581806	0.460442
CAD	-4.86354	0.774377	0.0581802	0.460442
KIF15	-3.43272	0.496938	0.0581862	0.460442
FAM65A	-4.76114	0.934809	0.0584986	0.462549
NME4	-4.28487	0.774969	0.0585162	0.462549
SHMT2	-1.26869	0.269638	0.0587503	0.463446
DCUN1D4	-3.98302	0.632998	0.0590412	0.465014
CNTLN	-6.59388	1.4102	0.0592706	0.465548
ZNF398	-5.02297	0.962475	0.059289	0.465548
GPN1	-0.624915	0.229769	0.0592623	0.465548
OTUD4	-2.98468	0.495977	0.0593666	0.465893
METTL17	-2.25809	0.377244	0.0594011	0.465996
OTUD7B	-4.8271	0.888106	0.0595051	0.466644
BTBD2	-6.15189	1.27839	0.0596625	0.467453
EDEM3	-3.61559	0.585341	0.059757	0.467453
RAD21	0.915452	0.17337	0.0597229	0.467453
MTRF1L	-1.88434	0.333007	0.0597583	0.467453
RAB33A	-0.933568	0.247998	0.0598219	0.467531
HNRNPU-AS1	-4.41152	0.836523	0.0599372	0.468013
RPL26L1	-0.131314	0.191963	0.0600126	0.468434
HIATL1	-2.67938	0.400046	0.0600654	0.468678
SENP7	-3.7214	0.639005	0.0601806	0.469408
C4BPB	-2.12989	0.449616	0.0603019	0.469851
THOC2	-0.751881	0.234991	0.0603681	0.470198
CNTRL	-1.09149	0.262603	0.0604989	0.470584
KHDRBS1	0.657219	0.158123	0.0605209	0.470584
ITGAL	-1.29772	0.286901	0.0607359	0.471883
COX7A2	3.25733	0.0712201	0.0608729	0.472354
PDPR	-5.93103	1.28983	0.0610203	0.472913
KCTD10	-3.1509	0.533806	0.0610903	0.472969
CDC27	-1.20966	0.273441	0.0611574	0.473302
RP11-532M24.1	-9.74577	22.3636	0.0615431	0.475612
YIF1A	-0.252558	0.201819	0.0614432	0.475345
AC007131.1	-10.2417	22.5012	0.0617898	0.476842
NDUFV2	3.08829	0.110441	0.0615256	0.475612
MIR210HG	-7.72095	22.5355	0.0619475	0.477721
KLC2	-2.69529	0.417342	0.061673	0.476423
PXMP4	-2.75248	0.428511	0.0617136	0.476423
SPEN	-2.17104	0.378673	0.0620572	0.478397
ITPKB	-4.7381	0.79276	0.062208	0.478883
PLEKHJ1	-0.44392	0.204513	0.0623098	0.479381
FAM96B	1.57282	0.124057	0.0623167	0.479381
NABP2	-0.63377	0.225848	0.0624932	0.480438
CTPS1	-2.04742	0.331673	0.062763	0.481455
DACT3	-8.07374	2.65804	0.0630483	0.482809
PAK4	-4.07406	0.718333	0.062916	0.482289
SHPRH	-2.35116	0.375031	0.0629543	0.482414
CERS6	-4.58271	0.752704	0.0630502	0.482809
SNX5	-0.346168	0.209013	0.0631247	0.483209
RP11-398K22.12	-5.38109	1.10865	0.0634725	0.484511
DEPDC4	-7.49927	3.61646	0.0637459	0.485748
ERP29	1.19981	0.143208	0.0634619	0.484511
RERE	-3.64197	0.549487	0.0635437	0.484885
RINL	-2.42481	0.392679	0.0636634	0.485595
C2orf47	-1.87124	0.318824	0.0637896	0.485911
PMM1	-1.45178	0.289531	0.0638428	0.486146
EPRS	-0.570301	0.228592	0.0638662	0.486155
WDR34	-1.7277	0.304386	0.0639198	0.486393
LIMK2	-3.40747	0.53485	0.064159	0.487873
B3GAT3	-0.703946	0.238756	0.0642842	0.488313
PER2	-6.30802	1.24292	0.0644022	0.488634
KEAP1	-0.956911	0.250562	0.0643452	0.488607
MPND	-3.88415	0.590786	0.0644187	0.488634
EXO1	-4.5505	0.624456	0.0644358	0.488634
ADD1	-1.64812	0.306315	0.0644384	0.488634
ARIH1	-3.83288	0.577636	0.0646049	0.489594
CD2AP	-3.0433	0.507428	0.06461	0.489594
RDH10	-1.75836	0.341959	0.0647891	0.49044
CBR1	-0.436473	0.215469	0.0648559	0.490775
MRPL36	-0.0964871	0.20162	0.0649926	0.491469
MKL2	-6.1977	1.58684	0.0651793	0.492319
SMARCA4	-1.64353	0.306995	0.0650457	0.491699
RP11-661A12.14	-7.7478	2.25563	0.0656772	0.494586
QTRTD1	-3.078	0.488069	0.0655637	0.494073
ATP5J2	2.34455	0.0901715	0.0656764	0.494586
RABL2A	-5.12402	0.929853	0.0660986	0.496731
GMPR	-7.68529	1.93733	0.0663022	0.497538
EIF4E3	-2.69076	0.433134	0.0662598	0.497538
HPDL	-5.91816	1.0437	0.0663184	0.497538
ANKRD16	-6.01381	1.26505	0.0664187	0.498106
FSD1	-4.39578	0.728666	0.066486	0.498336
C12orf44	-0.885408	0.22927	0.0665636	0.498336
GAD1	-6.00343	1.1627	0.0666791	0.49878
MARS	-1.83142	0.306465	0.0666055	0.498478
UNC5CL	-8.51766	22.4778	0.066954	0.499033
AP001816.1	-4.06841	0.730723	0.0667145	0.49878
ATF3	-5.13747	1.23316	0.0668497	0.498829
ZNF782	-6.43574	1.4559	0.0668583	0.498829
OXLD1	-1.32486	0.290071	0.0667622	0.498829
NOLC1	-1.62213	0.289633	0.0668041	0.498829
AVIL	-6.68981	1.74146	0.0670937	0.499674
SLC25A20	-1.99828	0.350418	0.0669544	0.499033
RHEBL1	-2.58011	0.397418	0.0670616	0.499661
BCKDK	-1.50299	0.283883	0.0671875	0.500087
KIF3B	-3.63724	0.570844	0.0672395	0.500133
CTBP1	-1.80413	0.300574	0.0674241	0.501164
KCTD7	-4.1636	0.706141	0.067586	0.501983
C9orf16	1.17625	0.135813	0.0675732	0.501983
MTF1	-3.40577	0.593067	0.067729	0.502402
TRPS1	-5.44508	1.2978	0.0678811	0.503116
NR1D1	-4.61044	1.06575	0.0678973	0.503116
PKN2	-3.18411	0.512157	0.0679175	0.503116
C11orf48	0.806077	0.141472	0.067906	0.503116
ST8SIA4	-1.78037	0.303256	0.0681101	0.504194
GLB1L3	-5.71278	1.25932	0.0684533	0.505706
TRAIP	-4.43342	0.620658	0.0684759	0.505706
MRPL32	-0.324164	0.1934	0.0684537	0.505706
TAF4	-5.5194	0.977363	0.0685435	0.505863
CDC37L1	-2.53673	0.452678	0.068526	0.505863
H2AFV	1.74249	0.151041	0.0687547	0.506563
GNS	-5.00378	0.904475	0.0688678	0.506817
ZNF771	-4.08902	0.73711	0.0688821	0.506817
HMGA1P4	-5.68905	1.33768	0.0690802	0.507097
DKC1	-0.898543	0.235003	0.0690471	0.507097
ZNF12	-3.84818	0.617139	0.0692641	0.507913
GTF2H5	0.623147	0.15525	0.0693626	0.508465
SERINC2	-8.06771	3.05311	0.0696572	0.509764
TTC9	-4.19118	0.733308	0.0696631	0.509764
KANSL2	-2.88417	0.451103	0.0698408	0.510628
BORA	-3.03148	0.482921	0.0698685	0.510628
SLC38A1	-0.775744	0.221268	0.0700845	0.511521
ZNF644	-1.76081	0.328621	0.0701633	0.511618
APRT	1.49523	0.137391	0.0701682	0.511618
PRIM1	-1.73985	0.287032	0.0703779	0.512633
C1orf122	-0.661516	0.224358	0.0704546	0.51302
CDCA2	-2.48863	0.3876	0.0706051	0.513772
NDUFS8	0.947891	0.138347	0.0705847	0.513772
FOXRED2	-6.43015	1.34262	0.0707	0.514291
EGFL7	-7.99962	2.38963	0.0709291	0.515442
GSG2	-5.56454	0.979138	0.0707456	0.514451
DPYSL2	-3.49557	0.525343	0.0707701	0.514458
FARSB	-1.26648	0.257862	0.0710344	0.516035
UBE2Q1	-2.07182	0.324396	0.0713401	0.517911
NUDT5	0.925782	0.146731	0.0713849	0.518007
CCDC107	0.863367	0.16114	0.071401	0.518007
AURKAIP1	1.60556	0.121078	0.0714625	0.518282
RP11-803D5.4	-2.54111	0.417025	0.0716237	0.518959
FANCC	-6.28216	1.19828	0.0716731	0.518959
CHPT1	-2.08909	0.340039	0.0716988	0.518959
JADE1	-3.1654	0.458628	0.0719452	0.519708
AP2S1	1.37841	0.124619	0.0719984	0.519919
PHF23	-1.00265	0.270168	0.0721096	0.52055
TMEM208	0.629562	0.156798	0.0722525	0.521064
G2E3	-2.44555	0.387376	0.0723113	0.521315
USP1	-0.0549835	0.194775	0.072355	0.521458
C20orf27	-1.82337	0.303586	0.0724979	0.522316
ADAT1	-4.03984	0.629431	0.0725914	0.522644
CCDC25	-0.562125	0.212583	0.0726848	0.522918
RIC8B	-4.50602	0.695085	0.0727335	0.522918
SARNP	-2.90186	0.427048	0.0727189	0.522918
PTGES2	-1.13038	0.25746	0.0727494	0.522918
RLTPR	-4.71467	0.681859	0.0730859	0.524645
ANKRD13D	-2.08939	0.334383	0.0731583	0.524893
PGD	-1.20777	0.254362	0.0731687	0.524893
PVR	-6.87258	1.90991	0.0734899	0.526627
CAPNS1	-0.15371	0.183976	0.0734302	0.526423
NUDT2	-1.00983	0.236215	0.0735311	0.526627
TRPM7	-3.56337	0.601127	0.0737661	0.52786
MSRB1	-1.03577	0.245908	0.0737762	0.52786
YLPM1	-3.08341	0.456753	0.0738349	0.527936
XRN2	0.142903	0.178816	0.0738001	0.52786
OPA3	-3.00108	0.465466	0.0739453	0.528205
RAD18	-2.92095	0.437107	0.0740587	0.528841
POLA1	-4.35374	0.623942	0.074332	0.530272
RBBP6	-1.22207	0.258841	0.0743267	0.530272
ATG14	-4.60378	0.83859	0.0745038	0.531315
TNFRSF8	-3.7462	0.543875	0.0745727	0.531468
ICT1	-0.809213	0.221049	0.0746062	0.531533
DNAL1	-3.8079	0.582937	0.0746768	0.531688
TMEM245	-2.92788	0.431135	0.0746724	0.531688
ELMO1	-2.0212	0.323702	0.0749829	0.533693
SLC35G1	-4.48756	0.816569	0.0751716	0.534349
CEP89	-3.23698	0.509243	0.0751877	0.534349
DHPS	-0.626027	0.216355	0.0751976	0.534349
CCHCR1	-3.34656	0.465558	0.0753064	0.534948
LRWD1	-2.11655	0.323445	0.0754635	0.535889
LIAS	-3.35553	0.474404	0.0755381	0.535992
H2AFJ	-0.376738	0.219895	0.0755517	0.535992
HSPBP1	-1.48774	0.263152	0.0756924	0.536815
ING1	-3.0385	0.417254	0.0757698	0.537046
TUSC2	-1.0059	0.242445	0.0757742	0.537046
GTF2F2	-1.62972	0.285128	0.0758845	0.537653
METTL3	-1.97655	0.319061	0.0759918	0.538056
EPDR1	-8.59806	2.7886	0.0762277	0.539209
SPAG9	-2.41696	0.36811	0.0760154	0.538056
HK2	-6.85511	1.56849	0.076385	0.539971
PAPD7	-5.9625	1.18229	0.0764485	0.540244
NDE1	-2.46636	0.404353	0.0766404	0.540771
CYFIP1	-4.74349	0.818556	0.0767571	0.540771
SOD2	-1.30803	0.263567	0.0767475	0.540771
CTNNAL1	-2.26776	0.343187	0.0767594	0.540771
SUMO3	0.790926	0.149879	0.07677	0.540771
AMMECR1L	-5.38631	1.04849	0.0769874	0.54177
HOXB2	-1.1699	0.286789	0.0769474	0.541663
TRAPPC10	-2.19759	0.343097	0.0771973	0.542499
SCO1	-2.46697	0.389275	0.0772688	0.542499
C2orf48	-5.31845	0.840308	0.077332	0.542499
DSCC1	-2.64974	0.38729	0.0776401	0.544255
PRMT5	-2.39231	0.346197	0.0777745	0.544847
ZNF827	-6.70358	1.59862	0.0781128	0.546689
YAF2	-0.820966	0.232096	0.077983	0.545956
RPS10	1.89815	0.109632	0.0781748	0.546772
S100A13	-5.21312	0.917515	0.0784595	0.54806
RPUSD3	-1.31258	0.259783	0.0784073	0.547942
TRMT61A	-3.66072	0.486063	0.0784174	0.547942
TSPAN2	-4.35711	0.655053	0.0784927	0.548116
ACOXL	-8.57322	2.61163	0.0787733	0.54902
SAMD1	-4.91451	0.672456	0.0785567	0.548388
USP7	-2.63968	0.384226	0.0786264	0.548523
XPOT	-3.79963	0.574609	0.0787055	0.548899
ZNF224	-2.89864	0.490504	0.0789733	0.549639
MEF2A	-2.78899	0.464353	0.0790639	0.549991
UBL4A	-1.38926	0.270792	0.0796261	0.55302
ZUFSP	-2.59947	0.389624	0.0796261	0.55302
NDN	-5.04636	0.925044	0.0799041	0.554068
LARP4B	-3.58434	0.523883	0.0799593	0.554275
ZNF614	-5.51846	1.15942	0.0801431	0.555196
ZMYM4	-3.70088	0.600102	0.0804372	0.556525
TMCC1-AS1	-8.23385	2.74555	0.0806406	0.557225
CLPB	-3.80118	0.554539	0.0804874	0.556696
SLC25A11	0.155142	0.166735	0.0805537	0.556916
RAB32	-8.64594	2.47886	0.0810198	0.558253
AIFM2	-2.36649	0.319067	0.0807817	0.557817
DTL	-3.03689	0.402583	0.0809307	0.557886
BLK	-5.81995	1.36696	0.0812241	0.558778
SLC16A10	-7.97329	1.76533	0.0812043	0.558778
SAC3D1	-1.17873	0.270635	0.0817242	0.561686
EBPL	-1.32285	0.259011	0.081842	0.562319
NME6	-2.17435	0.31919	0.0819323	0.56267
OST4	2.81644	0.0810055	0.0819706	0.56267
MYL9	-6.0398	1.52873	0.0822813	0.563775
ZMIZ1	-4.5802	0.75639	0.0822511	0.563775
MTG2	-3.0544	0.449767	0.0823126	0.563775
MIS12	-2.53127	0.357796	0.0823721	0.563945
MRPL33	0.561175	0.156137	0.082416	0.563952
STOML1	-4.79768	0.755267	0.0826247	0.564671
MZT1	-0.522537	0.208925	0.0825714	0.564484
C6orf226	-2.41665	0.404734	0.0826543	0.564697
GNA13	-2.96987	0.415181	0.0827082	0.564887
NR3C1	-1.90762	0.328972	0.0827691	0.565118
STIL	-4.78781	0.712683	0.0829603	0.5659
LUZP1	-2.21113	0.348331	0.0829958	0.565966
SMPD4	-3.38649	0.433877	0.0831688	0.566082
ITGB1BP1	0.658792	0.154418	0.0831318	0.566082
RP11-214K3.24	-8.52559	3.58136	0.0835145	0.566082
EDC3	-3.43323	0.45247	0.0832333	0.566082
ALDH8A1	-9.37142	22.4417	0.0835762	0.566082
ID3	-5.54437	1.22415	0.0833422	0.566082
PFDN6	-0.372707	0.188034	0.0832237	0.566082
SLC39A10	-3.12824	0.488189	0.0833403	0.566082
ZHX2	-5.92511	1.40882	0.0835371	0.566082
FAM111B	-2.05546	0.359274	0.0834849	0.566082
TRAF2	-1.97457	0.305417	0.0835062	0.566082
CCDC18	-2.79643	0.368397	0.0835188	0.566082
RP13-516M14.1	-8.63723	21.6891	0.0839072	0.56651
C3orf35	-9.34966	21.8642	0.0839748	0.566577
AHSA2	-4.20831	0.715449	0.0837145	0.566086
SH3BP2	-2.46575	0.353776	0.0837099	0.566086
SYCE3	-9.21635	21.4194	0.0843179	0.567175
RP5-968P14.2	-10.1329	21.1191	0.0844302	0.56758
IFRD2	-1.80488	0.286278	0.0841686	0.566837
INCENP	-3.65768	0.485522	0.0843048	0.567175
CENPI	-5.23311	0.816561	0.0844929	0.567827
RANBP2	-2.55218	0.374423	0.0845723	0.56783
CTA-373H7.7	-9.63097	21.2038	0.0849854	0.568159
RP11-319G6.1	-7.9859	21.3989	0.0850958	0.568643
ADCY1	-9.7994	21.1464	0.0851361	0.568643
KLHL18	-3.11582	0.427594	0.0848975	0.568159
C16orf80	-0.602905	0.193906	0.0849034	0.568159
ZNF589	-4.62156	0.81623	0.0849794	0.568159
ATP2B4	-1.95005	0.32497	0.0849577	0.568159
FYB	0.412034	0.186156	0.0849603	0.568159
HIST2H3D	-12.1957	21.2763	0.0856431	0.570457
ZBTB7A	-1.88497	0.309397	0.0853704	0.569511
DMWD	-3.56052	0.485994	0.0855681	0.570189
DHX40	-3.89468	0.580323	0.0855767	0.570189
XXbac-B444P24.14	-7.79923	21.5851	0.0859728	0.571779
RP11-146F11.1	-6.66872	1.75445	0.0860758	0.572116
PLEKHO2	-3.52315	0.592238	0.0859509	0.571779
MCAM	-8.04636	21.2233	0.0862897	0.572169
AP000318.2	-9.98851	21.353	0.0862902	0.572169
KB-1732A1.1	-7.36196	2.11432	0.0861549	0.572169
FAM98A	-2.67526	0.381664	0.0860555	0.572116
VIL1	-9.29453	21.8805	0.0865893	0.57222
RP11-700J17.2	-9.71551	21.4049	0.0866106	0.57222
FXR2	-3.98259	0.650605	0.0863463	0.572169
FAM127B	-3.00319	0.454677	0.0864178	0.57222
MAN1A2	-1.59903	0.293364	0.0863934	0.57222
RP11-611L7.1	-6.34085	1.58403	0.0866867	0.57222
PTEN	-2.34243	0.33009	0.0865454	0.57222
HAUS1	-0.389064	0.193621	0.0865386	0.57222
DENND2C	-9.09766	21.9983	0.0869474	0.572498
SNRPA	-0.469742	0.192277	0.0866979	0.57222
CTD-2256P15.4	-9.23928	21.421	0.0871272	0.572594
PSRC1	-4.67137	0.722961	0.0868494	0.572498
AGPAT5	-3.56456	0.476372	0.0869137	0.572498
RGS10	0.933972	0.139534	0.0869316	0.572498
PPP2R2B	-5.22119	1.2487	0.0871146	0.572594
MED31	-1.36431	0.26307	0.0869845	0.572569
FAM71F2	-11.5182	21.5202	0.0873898	0.572834
SHPK-1	-6.06791	1.29934	0.0871983	0.572594
TPR	0.779556	0.147828	0.087198	0.572594
PSD4	-2.70402	0.410376	0.0873282	0.572834
UBE2A	0.756133	0.141063	0.0872876	0.572834
ZNF510	-5.59452	1.28235	0.0874801	0.572834
CERK	-2.57988	0.387513	0.0873514	0.572834
CEP55	-1.86447	0.292812	0.0874344	0.572834
U47924.31	-8.02806	3.07519	0.087789	0.573418
MRPL21	-0.0747608	0.175977	0.0874906	0.572834
TMEM177	-3.57914	0.540324	0.0875539	0.572858
ZNF500	-5.28868	0.920301	0.0877699	0.573418
METTL2B	-2.64772	0.38741	0.0877973	0.573418
TUBGCP4	-3.47517	0.513663	0.0881775	0.574782
NT5DC2	-5.42963	0.800273	0.0881459	0.574782
CTD-2086O20.3	-7.82148	2.60511	0.0884617	0.575332
CPOX	-1.15564	0.252664	0.0884437	0.575332
ZC3H7B	-4.40906	0.685942	0.0885654	0.575332
RP11-72M17.1	-6.0508	1.63802	0.0889737	0.5761
MAPKAPK2	-3.05802	0.423821	0.0887493	0.575669
SYT5	-8.4259	21.6556	0.0891729	0.5761
ZNF649	-5.2415	1.04462	0.0890121	0.5761
CIAO1	-1.39453	0.258323	0.0889746	0.5761
CDK13	-3.51772	0.522774	0.0891044	0.5761
ZNF738	-4.31714	0.586016	0.0892968	0.576335
SSNA1	0.81135	0.134904	0.0892679	0.576335
COX6B1	2.48864	0.0803911	0.0893013	0.576335
HLA-DMB	-3.11467	0.465713	0.0894646	0.576894
RP11-179B2.2	-6.1647	1.55049	0.0898296	0.577692
CCDC43	-1.92438	0.30462	0.089712	0.577413
SCARB2	-3.1329	0.452336	0.0897929	0.577626
NF1	-4.21205	0.683116	0.0899883	0.577867
SEMA4D	-2.18302	0.332329	0.0899642	0.577867
DOCK2	-1.76147	0.283011	0.0900159	0.577867
BCL7C	-1.20068	0.236687	0.0902522	0.578764
CDCA5	-2.00551	0.302906	0.0902618	0.578764
DOCK5	-9.1801	22.0917	0.0906525	0.579726
CNEP1R1	-3.24607	0.485498	0.0904134	0.579055
MAP3K9	-6.84695	1.39685	0.0906194	0.579726
ELP6	-0.930099	0.21447	0.0905814	0.579726
CREG1	-1.95744	0.334569	0.090657	0.579726
HERC1	-3.28402	0.49666	0.0907487	0.58001
IKZF1	0.0319863	0.177876	0.0908098	0.58006
FAM189B	-4.13112	0.579848	0.0908993	0.580122
ZNF714	-3.77674	0.545616	0.09093	0.580148
NDUFS4	0.0481616	0.169828	0.0911102	0.580628
IRF2BP1	-4.53294	0.788822	0.0914325	0.581991
MMACHC	-7.67244	3.13421	0.0916871	0.582421
NSD1	-0.758705	0.214382	0.0914596	0.581994
C7orf25	-7.53072	1.81492	0.0916669	0.582421
MRPL22	0.438293	0.146501	0.0916498	0.582421
MRPS11	-0.143814	0.175607	0.0916545	0.582421
MST4	-3.20986	0.445354	0.0919176	0.583013
SUPT16H	-0.158635	0.185889	0.0920274	0.583054
GDF11	-7.19454	1.98647	0.0922978	0.583749
RALGAPB	-4.19092	0.650687	0.0922532	0.583637
GPR180	-3.13049	0.454906	0.0923994	0.583986
RAB35	-1.67445	0.28297	0.0923869	0.583986
SMYD5	-6.12762	1.1934	0.0924586	0.584089
TRNAU1AP	-0.775881	0.202196	0.0924999	0.58418
RRP8	-2.45827	0.348346	0.0930244	0.586134
UQCRFS1	1.31094	0.110792	0.0931663	0.58652
IFFO1	-3.85354	0.588387	0.093328	0.586978
ZNF69	-7.15675	2.20096	0.0934879	0.587287
PAGR1	-8.2577	22.5897	0.093657	0.587474
C19orf60	0.415879	0.152752	0.0933655	0.586978
TNS3	-10.681	22.223	0.0938817	0.587653
LRRC7	-7.00409	1.4594	0.0936947	0.587474
SIN3B	-3.53942	0.515458	0.0937248	0.587474
PEMT	-3.65495	0.491947	0.0936845	0.587474
ZNF689	-3.92749	0.53272	0.0937263	0.587474
NBAS	-2.60319	0.483957	0.0937489	0.587474
UBE2D2	1.64152	0.103534	0.0939662	0.587653
MOK	-7.95149	2.08119	0.0941225	0.588447
CTDSPL	-8.72648	2.22977	0.0942863	0.588641
RP11-94L15.2	-2.34287	0.420418	0.0941472	0.588447
ZFYVE20	-3.77488	0.558536	0.0941914	0.588452
FAM184B	-5.11646	0.915176	0.0942461	0.588559
C1orf21	-4.74626	0.769837	0.0944354	0.589235
HMBS	-1.89018	0.278483	0.0944016	0.589193
ZNF830	-1.64631	0.281045	0.0944947	0.58937
LAGE3	0.22609	0.162483	0.0946163	0.58937
TES	-0.919653	0.22439	0.0946193	0.58937
CNOT11	-2.35568	0.326637	0.0948962	0.590417
SAMD15	-8.59441	22.082	0.0953391	0.591825
GOT2	-1.79818	0.283169	0.0950589	0.590606
SLC25A44	-3.92546	0.623079	0.0952183	0.591243
AC104532.4	-7.49167	3.21684	0.0955613	0.592192
GPATCH11	-2.80152	0.411003	0.0955556	0.592192
CCDC28B	-2.76062	0.39644	0.0956684	0.592519
DERL1	0.0608687	0.165176	0.0958226	0.593306
ZNF222	-4.78627	0.864899	0.0963486	0.595717
DNAJC9-AS1	-7.43523	1.79999	0.0964285	0.595848
FTSJ2	-1.6846	0.265315	0.0963252	0.595717
ZNF451	-2.70957	0.393158	0.096539	0.596217
AC005306.3	-7.57777	21.4754	0.0969846	0.596839
SLC2A14	-6.30934	1.40077	0.0967971	0.596784
ELMOD3	-2.59531	0.391097	0.0967557	0.596742
SNX8	-2.55622	0.351307	0.0967609	0.596742
CRYBG3-1	-6.66927	1.64318	0.0969744	0.596839
RP11-620J15.3	-1.98266	0.300285	0.0968572	0.596784
MYB	-3.69489	0.468304	0.0969956	0.596839
TMEM150B	-8.15614	3.32982	0.0972722	0.597866
TWSG1	-3.83992	0.59356	0.0976024	0.598822
HIST1H4H	-4.80825	0.777009	0.0976184	0.598822
RELT	-3.83859	0.555426	0.0976043	0.598822
MTERFD1	-2.51125	0.340287	0.0976718	0.598822
RP11-573G6.8	-8.1712	21.999	0.0981056	0.599575
GAA	-5.00134	0.938711	0.0978844	0.598822
RPGRIP1L	-5.64334	0.924685	0.0978808	0.598822
ZFYVE26	-5.81939	1.29242	0.0979493	0.598825
GTF2IRD1	-7.69556	21.8023	0.0983808	0.600448
SUGP2	-3.16413	0.425059	0.0981368	0.599575
DDX24	0.654096	0.146433	0.0984545	0.600669
DNAJC21	-1.56992	0.260916	0.0985462	0.600953
C1orf228	-6.60082	1.08031	0.0987143	0.601636
HMMR	-1.15541	0.292833	0.0986815	0.60161
S100A2	-4.98542	0.740803	0.0988339	0.601697
EXOSC5	-2.41936	0.322629	0.0990162	0.601958
OTUD1	-4.57657	0.683266	0.0991494	0.601958
BANF1	0.716704	0.143638	0.0990923	0.601958
NT5M	-7.76867	2.97408	0.0994493	0.602415
ARSK	-4.34393	0.684483	0.0992345	0.601958
DGCR6L	-0.68804	0.196413	0.0991743	0.601958
VTI1A	-2.54538	0.381472	0.0992357	0.601958
UPB1	-10.5433	22.2395	0.0996337	0.602982
ZNF653	-6.01376	1.20957	0.0994769	0.602416
BOLA1	-2.15959	0.319354	0.0996434	0.602982
ABI3	0.323394	0.168956	0.0996852	0.602982
PIK3CD	-2.08857	0.318677	0.0997734	0.602982
HMGXB4	-1.08745	0.226868	0.0997917	0.602982
YWHAG	-1.95687	0.295147	0.0999166	0.603354
WDR62	-4.92217	0.667449	0.100121	0.603794
MSL3	-1.39499	0.270072	0.100148	0.603794
PPP1R16B	-3.5861	0.497756	0.100245	0.60388
ATAD3B	-2.50075	0.322753	0.100295	0.604012
FDX1L	-4.39608	0.597912	0.100479	0.604787
TMEM181	-3.41658	0.505149	0.100681	0.605336
POLE3	-0.607202	0.197295	0.100756	0.605619
ZFP82	-4.99613	0.89186	0.101015	0.606891
[truncated: 19,802 more rows]

## Sheet: Cluster 5
Gene Name	logMeanExp	logFC	pvals	padj
FOS	-1.43753	3.65614	4.79632e-31	5.22823e-27
PPIA	3.09145	0.59681	2.35561e-31	5.13546e-27
RPL28	5.09326	0.289379	4.57953e-29	3.32795e-25
TPT1	4.95229	0.316949	4.32978e-24	1.04882e-20
RPS12	5.31098	0.308981	3.47187e-24	9.46128e-21
RPS11	3.95834	0.330204	1.58609e-20	2.88153e-17
RPS16	4.58137	0.266541	1.85275e-19	3.10706e-16
HSP90AA1	3.17044	0.52891	8.77077e-17	1.06229e-13
RPS20	4.31641	0.270372	6.82503e-16	6.7633e-13
PSMA7	2.76685	0.360409	6.68788e-16	6.7633e-13
RPS24	4.64654	0.23813	1.73324e-14	1.64288e-11
SOCS1	1.82052	0.610079	2.76298e-14	2.31676e-11
CFL1	4.54535	0.246427	2.67751e-14	2.31676e-11
CXCR4	1.75346	0.674074	3.5579e-14	2.87281e-11
JUNB	1.48998	0.680134	4.45684e-14	3.47012e-11
PARP14	-0.649563	1.02273	7.00148e-14	5.08797e-11
MRPS6	1.30572	0.580098	5.65019e-14	4.24758e-11
HLA-B	5.55012	0.221882	2.01145e-13	1.37037e-10
RPL37A	3.79125	0.261543	4.11091e-13	2.63594e-10
DUSP1	-2.51663	2.23233	1.31617e-12	8.19821e-10
RPLP2	5.1358	0.174825	2.54228e-12	1.53956e-09
ATP5G3	2.2483	0.360155	5.80471e-12	3.33022e-09
FOSB	-2.3883	2.05106	5.22828e-11	2.59551e-08
RPL27	4.13098	0.215673	3.83889e-11	1.99266e-08
DYNLL1	2.69573	0.345555	8.23066e-11	3.9008e-08
BIRC3	0.479728	0.709545	9.5936e-11	4.35729e-08
RPS23	5.26813	0.192655	1.29023e-10	5.74047e-08
UBA52	4.16785	0.176945	1.65347e-10	7.20947e-08
RPL7A	4.19568	0.241037	1.72893e-10	7.39067e-08
SAT1	1.47672	0.640487	5.13492e-10	2.03539e-07
PRDX1	3.0347	0.30438	6.72726e-10	2.61895e-07
CDKN1A	-1.50573	1.14132	1.14313e-09	4.29678e-07
PSMB5	0.531769	0.558434	1.30297e-09	4.73081e-07
CLK1	-1.64061	1.05718	1.66643e-09	5.67653e-07
UBE2S	-0.239672	0.849497	1.65918e-09	5.67653e-07
CD74	2.8883	0.412505	1.70542e-09	5.71997e-07
CCL3	-1.9752	1.53427	2.29614e-09	7.38856e-07
BTG2	-0.979912	0.917952	5.82724e-09	1.81485e-06
EGR1	-3.30252	2.73411	1.15916e-08	3.32512e-06
EXOSC3	-0.848514	0.726895	1.00325e-08	2.99572e-06
RPL37	4.19646	0.186373	1.01685e-08	2.99572e-06
GMNN	-0.732567	0.736314	1.81215e-08	5.00085e-06
RPL22L1	-0.0886765	0.698922	2.17051e-08	5.91492e-06
RPL24	3.98904	0.190744	2.97883e-08	7.71763e-06
RPL29	4.54676	0.185147	3.00903e-08	7.71763e-06
PHF19	-0.114595	0.628443	3.42639e-08	8.58607e-06
HIST1H4C	3.29523	0.806091	3.61248e-08	8.94951e-06
RPL9	4.5077	0.177258	4.05537e-08	9.82042e-06
UBE2C	0.70874	0.898424	6.01758e-08	1.35247e-05
RAN	2.68415	0.331102	5.8877e-08	1.35113e-05
DNAJA1	1.40535	0.422804	7.01389e-08	1.54454e-05
CKS2	0.44689	0.661784	7.90653e-08	1.7237e-05
MRPS16	-0.0857345	0.541935	8.49641e-08	1.81598e-05
RPSA	4.35716	0.18309	8.70799e-08	1.84314e-05
C12orf65	-0.856592	0.776854	9.40613e-08	1.95298e-05
FAU	4.50573	0.137004	1.13577e-07	2.33594e-05
RPS19BP1	0.596374	0.445488	1.59421e-07	3.10315e-05
NUCKS1	0.838542	0.505825	1.95032e-07	3.69729e-05
GAPDH	5.06689	0.209932	1.93662e-07	3.69729e-05
H3F3A	3.28838	0.227971	2.09815e-07	3.92937e-05
SERTAD1	-2.40539	1.15479	2.27389e-07	4.10953e-05
SNRPG	2.49183	0.292221	2.28087e-07	4.10953e-05
POLR3K	-0.250888	0.568725	2.73288e-07	4.84386e-05
RRM2	0.604428	0.798781	3.17111e-07	5.48678e-05
DTYMK	-0.411864	0.627912	3.85758e-07	6.57025e-05
H2AFZ	2.94078	0.480369	4.00558e-07	6.76943e-05
SMC4	0.695123	0.61093	4.8695e-07	7.98196e-05
GIMAP7	2.65295	0.364288	5.32211e-07	8.59461e-05
MT-ND3	3.25322	0.217855	6.87516e-07	0.000107831
SRSF11	0.616719	0.45077	7.23819e-07	0.000111796
TRAF1	-1.88937	0.905559	7.83483e-07	0.000118616
AURKB	-0.795552	0.83189	7.9223e-07	0.000119113
TEX30	-0.404613	0.596071	8.04389e-07	0.000119296
CDK1	0.0329307	0.745019	9.27343e-07	0.000135685
EEF1B2	3.22149	0.243337	8.98152e-07	0.000132301
RPL38	3.24509	0.205174	1.12417e-06	0.000160183
RBM8A	1.50048	0.357269	1.35525e-06	0.000185823
FABP5	-0.915448	0.729581	1.47275e-06	0.000198194
SNRPB	1.78226	0.352091	1.43005e-06	0.000194853
RSBN1L	-0.72289	0.617677	1.57366e-06	0.000209191
PRMT1	0.738665	0.425039	1.71795e-06	0.000221237
PSMA3	1.74553	0.304437	1.70931e-06	0.000221237
SNRPD1	1.55362	0.360105	1.84227e-06	0.000233508
COX17	1.04104	0.390374	1.85567e-06	0.000233846
RPL30	4.47067	0.163976	2.10721e-06	0.000261019
LSM2	0.879371	0.402528	2.34203e-06	0.000286846
PKM	2.86635	0.297488	2.35601e-06	0.000286946
TTC9C	-1.84569	0.867678	2.54935e-06	0.000302056
WBP4	-1.45512	0.741239	2.60206e-06	0.000304987
CCT2	0.551392	0.431899	2.59836e-06	0.000304987
CENPM	-0.427464	0.653135	2.66797e-06	0.000309385
SLA	-1.92961	0.908498	3.18674e-06	0.000361845
GTSE1	-1.60059	0.846941	3.24179e-06	0.000366188
UBE2T	-0.309461	0.602553	3.64377e-06	0.000401201
BARD1	-2.21832	0.8408	3.95392e-06	0.00042673
MT2A	2.01193	0.486664	4.10046e-06	0.000440365
HINT1	4.02652	0.138361	4.6003e-06	0.000484648
RPL23	3.22937	0.22759	5.07292e-06	0.000524129
NUDT1	0.245103	0.480359	5.40252e-06	0.000550375
HLA-A	5.8278	0.151793	5.4435e-06	0.000551971
HSPH1	-1.00851	0.670446	5.85293e-06	0.000588017
CNIH4	-0.620799	0.547528	6.35708e-06	0.000632834
TK1	-0.217827	0.659152	6.73061e-06	0.000660964
CDK4	-0.341369	0.535113	7.43773e-06	0.000720666
SIVA1	0.855972	0.433942	8.08596e-06	0.000773167
CCND2	0.903267	0.401713	9.01913e-06	0.000843889
ZNF706	0.916831	0.340509	9.82756e-06	0.000907841
RPL19	5.1197	0.122909	1.00285e-05	0.00091862
PFN1	5.46929	0.153025	1.01607e-05	0.000926834
RPS8	5.03552	0.15225	1.03551e-05	0.000940632
POLR2H	-0.240127	0.486028	1.08201e-05	0.000970736
CKS1B	0.512711	0.56664	1.09405e-05	0.000971916
GSTP1	2.16975	0.301045	1.13624e-05	0.0010002
FAM45A	-0.542931	0.514413	1.13779e-05	0.0010002
GOLT1B	-1.25946	0.622533	1.14557e-05	0.001003
FBXO5	-1.56577	0.748402	1.53974e-05	0.00129606
DUSP2	-1.33084	0.969733	1.59172e-05	0.00132953
PA2G4	1.9403	0.294979	1.67007e-05	0.00137393
SUMO2	2.69191	0.194724	1.67852e-05	0.0013757
CD3D	3.74916	0.159987	1.74476e-05	0.00141931
TOP1	-0.429328	0.51235	1.85198e-05	0.00149537
TUBA1B	4.46068	0.4604	1.98972e-05	0.00158104
PPIH	-0.346677	0.491528	2.00815e-05	0.00158622
CENPW	-0.430812	0.580749	2.07006e-05	0.00162922
TUBB4B	1.53908	0.469301	2.5194e-05	0.00194083
ZWINT	-0.295645	0.581186	2.70015e-05	0.00204395
FADD	-1.51087	0.711199	2.77216e-05	0.002084
ASF1B	-1.16141	0.632379	2.82101e-05	0.00211343
ABI3	-0.052053	0.455661	3.2252e-05	0.00235307
UBB	3.29706	0.195859	3.23246e-05	0.00235307
TYMS	0.90108	0.566111	3.36727e-05	0.0024153
NUSAP1	0.0604072	0.622223	3.39859e-05	0.00242133
SUZ12	-1.66576	0.66406	3.42061e-05	0.00242302
IER2	1.91217	0.315606	3.42319e-05	0.00242302
SAMD9L	0.262476	0.456884	3.61888e-05	0.00255324
YY1	-0.311947	0.472848	3.7302e-05	0.00259815
KIAA0101	0.7286	0.552655	3.89226e-05	0.0027024
PSMA4	2.31642	0.217402	4.05717e-05	0.00280795
RBX1	2.21926	0.220356	4.20972e-05	0.00288604
MT-ND1	3.58712	0.172479	4.46339e-05	0.00303135
GPX4	1.71049	0.30916	5.43614e-05	0.00355896
PRC1	-1.97147	0.724361	5.80153e-05	0.00374199
NASP	0.339113	0.436081	5.98138e-05	0.0038353
MKI67	0.322698	0.598055	6.09062e-05	0.00387119
TOP2A	-0.0710149	0.658822	6.23186e-05	0.00393799
PSME2	3.47338	0.193101	6.46955e-05	0.00406463
SYNGR2	-0.506809	0.497322	7.06046e-05	0.00434586
RAC1	1.22976	0.298044	7.04387e-05	0.00434586
RPS7	4.29852	0.144713	7.07664e-05	0.00434586
CXorf21	-2.93411	0.995299	7.61509e-05	0.00462442
SGOL1	-1.39876	0.642469	8.25601e-05	0.00490434
MAFG	-3.2171	1.14111	8.47061e-05	0.00497725
EIF5	0.683146	0.344232	9.40516e-05	0.00541008
TMSB10	6.49659	0.125444	9.57686e-05	0.00547992
SUB1	2.92533	0.196757	0.000102999	0.0058476
IL13	-2.15315	1.11228	0.000112303	0.00626169
POLR2K	0.627183	0.312804	0.000114428	0.00636388
CRIP1	-0.623029	0.50813	0.000119577	0.00654999
BTG3	-0.897385	0.563615	0.000120236	0.00656959
CHCHD2	3.46916	0.155186	0.000124434	0.00673147
HSPE1	1.54597	0.320651	0.000127483	0.00686236
MCL1	-0.495388	0.458683	0.000134966	0.00719411
TRNAU1AP	-1.06447	0.529264	0.000142055	0.00751686
BATF	-0.137751	0.506791	0.000146839	0.00773245
LPXN	0.277902	0.381069	0.000148374	0.00777575
AC016629.8	-4.8048	2.25972	0.000156592	0.00801376
MYBL2	-2.91609	0.833202	0.000155157	0.00799661
STRA13	-0.169892	0.424889	0.000154592	0.0079864
OSM	0.505366	0.508851	0.000155835	0.00801264
GGT1	-2.90239	0.846083	0.00015992	0.00816489
SMC2	-0.133838	0.447735	0.000160924	0.00819696
GIMAP1	-0.0736011	0.441333	0.000166521	0.00836512
FDPS	0.638104	0.32658	0.00016653	0.00836512
E2F8	-4.44851	1.33342	0.000172047	0.00856348
HAUS8	-2.44839	0.739864	0.000170429	0.00850233
RPL6	4.36455	0.14115	0.000179472	0.00885217
NDUFS8	0.755364	0.295042	0.00018249	0.00898075
MIS12	-2.79134	0.869704	0.000186508	0.00913723
RPS5	4.41324	0.118084	0.000192124	0.00932927
MYL6	4.48846	0.115964	0.00019214	0.00932927
DDX39A	0.897334	0.336334	0.000199789	0.00958947
SPC25	-1.10088	0.618252	0.000211678	0.0100104
USP18	-1.34627	0.647429	0.000215118	0.0101291
CENPF	-0.176579	0.616379	0.000218237	0.0102098
SREK1	-0.925473	0.485568	0.000219441	0.0102223
HSP90AB1	2.55385	0.25935	0.000219077	0.0102223
ENY2	0.89394	0.287967	0.000226543	0.0105082
MAD2L1BP	-1.61829	0.579571	0.000233307	0.0105745
RAB11A	0.763038	0.299302	0.000232062	0.010562
ASPM	-1.74193	0.707533	0.000238066	0.0107455
RAB7L1	-1.25201	0.579951	0.000238924	0.010762
NDUFA4	2.84076	0.152651	0.000237657	0.0107455
NACA	3.86095	0.126846	0.000250588	0.0112409
MT-ND6	-0.928913	0.507554	0.000253397	0.0113435
PSMD1	-0.303567	0.421355	0.00026348	0.0117145
ITGAE	-0.754109	0.46763	0.000263833	0.0117145
EMC8	-1.42252	0.537967	0.000275104	0.0121901
CCL1	-4.56035	2.24388	0.000286067	0.0125737
CDCA4	-1.24719	0.510951	0.000288074	0.012611
KMT2A	-1.57407	0.580513	0.000300631	0.0130559
GADD45G	-2.35078	0.788808	0.000311313	0.0133865
ATP5J	2.15228	0.188848	0.000320875	0.0137165
NUF2	-1.56934	0.609215	0.000334023	0.0141674
EXOSC9	-1.22102	0.488592	0.000334948	0.014179
NCAPH	-2.5608	0.715672	0.000339443	0.0143137
EIF1AY	1.28121	0.381301	0.000340251	0.0143201
TUBA1C	0.441897	0.389918	0.000345778	0.0144967
GGH	-1.40551	0.554124	0.000349845	0.0146111
LRR1	-1.25579	0.520297	0.000352259	0.0146837
ZNF714	-3.77517	1.13188	0.000361277	0.0149453
KRCC1	-0.629665	0.430281	0.000359128	0.0148877
STMN1	2.81327	0.456926	0.00038266	0.0157657
DEK	1.07208	0.362168	0.000383277	0.0157657
NUDT21	-0.333213	0.398905	0.000398701	0.0162249
HMMR	-1.46652	0.624967	0.000399228	0.0162249
SNRPF	1.52181	0.256109	0.000398108	0.0162249
DYNLT1	0.883543	0.312868	0.00040114	0.0162249
ARFRP1	-1.6539	0.599046	0.000404414	0.0162969
AURKA	-1.89587	0.651195	0.00042168	0.016899
PTMA	5.08101	0.178968	0.000425801	0.017028
RPS27A	5.49757	0.101362	0.000453784	0.0178251
SDF2L1	0.989168	0.303379	0.000473706	0.0184416
TMEM106C	-0.535675	0.456835	0.000488808	0.0188277
TXN	4.147	0.158119	0.00049638	0.0189852
NXT1	-0.660233	0.419314	0.000499248	0.0190615
RTF1	0.329642	0.331764	0.000505841	0.019127
CASC5	-2.49297	0.69875	0.000535727	0.0200284
GOPC	-1.57805	0.577328	0.00054121	0.020147
HMGB3	-1.45254	0.562402	0.000555236	0.0205862
HSPA8	3.56286	0.156824	0.000557761	0.0206447
FBL	0.677016	0.305063	0.000574624	0.0211611
RPL36AL	3.65736	0.123157	0.000581156	0.0213296
UBE2L3	1.72454	0.21358	0.00059183	0.0215123
NDUFA9	0.46594	0.290017	0.000591369	0.0215123
MRPS11	-0.324959	0.372847	0.000593925	0.0215123
TPR	1.06167	0.297049	0.000604635	0.0218239
RPS25	4.88506	0.102123	0.000621699	0.0222922
MCM7	-0.196976	0.459744	0.000625033	0.02233
BRI3	-1.14411	0.538908	0.000636291	0.0225191
CCT6A	0.802114	0.29458	0.000638067	0.0225454
PSMC3IP	-3.69074	0.97081	0.000660788	0.0231605
MT-ND2	4.06601	0.13409	0.000654388	0.0230621
MANF	1.44938	0.263928	0.000654808	0.0230621
CDCA3	-1.80146	0.65814	0.000665575	0.0232642
CALM1	3.38468	0.154997	0.000686153	0.0237442
ATAD2	-1.46768	0.527773	0.000689877	0.0237599
USP1	-0.277076	0.397744	0.000688535	0.0237599
KIAA1279	-3.25992	0.859219	0.000696603	0.023916
RRP8	-2.3438	0.693912	0.000714935	0.0243536
RPL11	5.23318	0.0943195	0.000723013	0.0245904
E2F2	-3.15523	0.819075	0.000731122	0.0247503
YWHAB	2.18545	0.199763	0.000737614	0.0249313
ORC6	-2.08577	0.585434	0.000763732	0.025655
LGALS9	-0.866855	0.476185	0.000807507	0.0267139
HLA-C	4.7286	0.110203	0.000820742	0.0269473
CISD2	0.353707	0.306369	0.000828993	0.0271365
TSFM	-1.14228	0.466182	0.000841554	0.0274241
DHFR	-0.764183	0.452631	0.000881645	0.0283074
TUBG1	-1.24447	0.46706	0.000919622	0.0293109
CLSPN	-0.828748	0.481768	0.000924862	0.0293478
KPNA6	-2.11679	0.666788	0.000940561	0.0296317
SRSF2	1.5357	0.262484	0.000940331	0.0296317
RGCC	-0.551504	0.43342	0.000949385	0.0298236
PHLDA1	-3.14356	0.905252	0.000983643	0.0305476
ATP1B3	0.609593	0.292272	0.000977241	0.0304407
REST	-0.646737	0.40403	0.000999338	0.0309908
COX8A	2.20004	0.197373	0.00101367	0.0313462
RAD51	-1.88012	0.533673	0.00103692	0.0318832
CHORDC1	-1.42823	0.523217	0.00104127	0.0318832
LY6E	3.00456	0.176013	0.00104076	0.0318832
RDX	-1.11837	0.441829	0.00104841	0.0320119
LDHA	2.90791	0.192699	0.00106376	0.0323897
DCTPP1	-0.0421414	0.364288	0.00114593	0.034129
H2AFX	-1.15241	0.493184	0.00118045	0.034965
IPO7	-2.6427	0.798736	0.00123258	0.0359243
NAGK	-0.753602	0.417878	0.00122624	0.0358355
NDUFS6	1.33007	0.235158	0.00124083	0.0360204
C1orf112	-3.32494	0.78361	0.00125971	0.0363746
VMP1	0.307673	0.321692	0.00127996	0.0368132
PLEKHF1	-0.832617	0.424808	0.0012892	0.0370302
DSCC1	-2.70878	0.661536	0.00131494	0.0375802
COX20	-0.823234	0.399251	0.00133059	0.0378372
PTPLAD1	-1.3901	0.497859	0.00133422	0.0378372
HSPA1B	-4.79233	1.5525	0.00137181	0.0386892
PRKCA	-1.3551	0.503737	0.00135959	0.0383942
CD2	2.57205	0.190489	0.00138696	0.0389152
PSMD7	1.23296	0.235122	0.00141963	0.0396278
RPE	-2.96811	0.823536	0.00147334	0.0408719
ARID4A	-1.37476	0.492273	0.0014731	0.0408719
KIAA1524	-2.25142	0.555818	0.00149977	0.0413879
SMARCA4	-1.68053	0.527023	0.00151098	0.0415766
TOMM20	-0.113259	0.343408	0.00151384	0.0415766
NFATC2	-2.71151	0.768579	0.00156079	0.0426711
SNRPD3	0.514401	0.27729	0.00156935	0.0427669
RPL18	4.778	0.0940796	0.00158764	0.0430499
PSMC2	0.735233	0.262546	0.00161714	0.0434712
RPS15A	5.38327	0.0939326	0.00161913	0.0434712
PSMB4	0.475662	0.293927	0.0016413	0.0439583
SNAPC3	-2.52978	0.729392	0.00167602	0.0446134
RSRC2	-0.217905	0.370275	0.0016837	0.0447044
PTPN7	-0.106283	0.319134	0.00167804	0.0446134
MAD2L1	-0.357718	0.391627	0.00171727	0.0453247
U2AF1	1.84689	0.213141	0.00173009	0.0455756
KIF5B	0.226395	0.306789	0.00174676	0.0459361
MRFAP1	-0.202856	0.351121	0.00176149	0.046212
HSPB11	0.933172	0.266134	0.00181493	0.0475567
ZFAND3	-2.76676	0.755276	0.0018598	0.048326
CARHSP1	0.8692	0.296757	0.00185838	0.048326
RPLP1	6.16933	0.0699764	0.00185053	0.0483116
MRPL12	-0.104004	0.341573	0.00186695	0.0484541
KIF20B	-0.639179	0.422917	0.00186939	0.0484596
EIF1B	-0.898006	0.416753	0.00187629	0.0485807
SRSF3	2.09074	0.207585	0.00189584	0.0488574
CD82	0.304951	0.307266	0.00191206	0.0490988
TAGLN2	1.45742	0.234068	0.00190674	0.0490199
NDUFV2	1.91337	0.194664	0.00192858	0.0494064
COPRS	-2.30913	0.605386	0.00201386	0.0510196
UBE2A	0.11176	0.29987	0.00202393	0.0510196
C11orf48	0.867882	0.240077	0.00205151	0.0516456
ANP32B	1.96716	0.22703	0.00207338	0.0520766
RALA	-0.331067	0.348442	0.00212753	0.0531908
CDKN3	-0.693771	0.496558	0.00215925	0.0536759
CENPU	-1.34054	0.47301	0.00215828	0.0536759
CSF2	-5.13749	1.75815	0.00226098	0.0555187
RFX5	-2.71954	0.711187	0.00224694	0.0554762
RIOK1	-1.51645	0.474691	0.0022532	0.0555187
LRRC8B	-4.2345	1.25194	0.00227707	0.0557154
KPNB1	-0.14685	0.32271	0.00225855	0.0555187
CS	-2.5059	0.687038	0.00227985	0.0557208
MRPL23	1.00896	0.243846	0.00227328	0.0557154
TXNL4A	-0.379755	0.354694	0.00227515	0.0557154
RANBP1	1.70862	0.260466	0.00230815	0.0560973
DDX21	-0.152347	0.343018	0.00231252	0.0560973
GANAB	-1.89234	0.564184	0.00234478	0.0566097
RBM25	0.261003	0.300252	0.00236093	0.0568736
TMEM201	-6.17127	2.25469	0.00243295	0.0582721
PSMB2	1.63848	0.210806	0.00240367	0.0576657
ICOS	-1.45841	0.534243	0.00243502	0.0582721
PPIB	2.48038	0.181889	0.00247265	0.0591077
PKMYT1	-2.49271	0.60436	0.00250239	0.0596878
NAA38	0.522634	0.26327	0.00249506	0.0595782
PCNA	1.7959	0.337055	0.00251481	0.0599183
ADPRHL2	-1.62069	0.479117	0.0025446	0.0604961
HMGA1	0.117821	0.350594	0.0025916	0.0614126
MRPL36	-0.204921	0.314913	0.00261124	0.06161
ATF5	-3.40364	0.885881	0.00266255	0.0623754
NUDC	0.810387	0.248993	0.00266861	0.0624188
AURKAIP1	1.17172	0.215072	0.00267129	0.0624188
MRPL17	-0.921068	0.420252	0.00268752	0.062731
DNAJB1	-1.32722	0.466473	0.00277014	0.0644524
CCNE1	-2.02171	0.529104	0.00277632	0.0644747
APITD1	-2.80294	0.632594	0.00281435	0.0649954
ERCC4	-2.61051	0.669654	0.0028656	0.065861
POP7	-0.487265	0.335651	0.00285462	0.0657859
TTC7A	-3.26565	0.755287	0.00287231	0.065861
CTNNAL1	-2.32219	0.582486	0.00287298	0.065861
TNFRSF4	0.376653	0.403782	0.00287027	0.065861
STX11	-2.46113	0.58891	0.00291106	0.0665095
RRP36	-2.26138	0.557235	0.00291607	0.0665095
CEP55	-2.66244	0.614945	0.00293278	0.066671
IFIH1	-1.91633	0.558746	0.00294859	0.0668213
BCL2L12	-1.16568	0.404541	0.00294813	0.0668213
MRPS18C	0.615215	0.253721	0.0029813	0.0674926
GADD45GIP1	0.935658	0.236929	0.00298604	0.0675297
RTP4	-1.1934	0.498998	0.00302438	0.0681846
IKZF4	-3.44014	0.826643	0.003095	0.0688815
WDR33	-0.751933	0.35999	0.0030964	0.0688815
SYS1	-2.44735	0.657416	0.00322777	0.0711512
LINS	-1.79458	0.564425	0.00326235	0.0714798
TCEB2	2.41642	0.148749	0.00328643	0.0717911
GNG8	-1.89287	0.631194	0.00331439	0.0721128
SOD1	2.41702	0.159912	0.00330842	0.0721128
DLGAP5	-2.05296	0.613329	0.00333144	0.0724116
SNX10	-0.845488	0.375782	0.00335546	0.0727589
KNSTRN	-2.41781	0.602632	0.00338414	0.0731196
PSMB1	2.44917	0.135853	0.00339941	0.0731836
TNFSF14	-2.79307	0.79771	0.0034441	0.073854
BAZ1A	0.148365	0.315617	0.00350379	0.074815
TTI2	-3.12365	0.814869	0.00354751	0.075453
PDXK	-1.3732	0.435467	0.00365858	0.0773625
TUBB	3.69983	0.281265	0.00373579	0.0785381
PFDN2	0.740004	0.250025	0.00374882	0.0786526
TIPIN	-1.81085	0.477382	0.00380706	0.0793477
PGAM5	-4.35381	1.23686	0.00386111	0.0801677
CHTOP	-0.738668	0.366661	0.00392669	0.0812785
RPL35	4.42323	0.0878722	0.00392964	0.0812785
GABARAPL2	0.866864	0.225705	0.00395913	0.0816586
POLR2A	-2.12886	0.547523	0.00400964	0.0824662
CCAR1	-0.656593	0.370949	0.00405415	0.0832246
RANGAP1	-3.20992	0.718506	0.00407229	0.0834398
SURF2	-1.47741	0.451335	0.0040693	0.0834398
LRRFIP1	0.989177	0.235009	0.00408468	0.0834583
MLLT4	-3.1056	0.700998	0.00410887	0.0835989
SMC3	0.521392	0.279518	0.00409964	0.0835292
NDUFS3	0.277636	0.265428	0.00413374	0.0835989
CCDC34	-1.92887	0.51644	0.0041582	0.0839379
LCP2	-0.516576	0.370361	0.0041875	0.0844512
DBI	1.94362	0.171863	0.00419563	0.0845369
PHB2	0.224068	0.276094	0.00433641	0.0863362
CDCA5	-2.26672	0.527404	0.00436146	0.0865378
DNMT1	-0.0053851	0.313519	0.00435301	0.0865086
ERI1	-2.86891	0.617381	0.00437632	0.0865772
MRPL20	1.08501	0.223003	0.0043898	0.0867653
MEF2BNB	-1.99475	0.503684	0.00441761	0.0871435
ATAD5	-2.09037	0.506953	0.00442093	0.0871435
IL4I1	-4.83658	1.35199	0.00449947	0.0883424
G2E3	-2.74852	0.644892	0.00449758	0.0883424
TRAF4	-2.26378	0.608996	0.00452546	0.0883933
HLA-DRB1	-2.1523	0.646596	0.00453045	0.0883933
SVIP	-0.311833	0.326029	0.00459556	0.089294
SDC4	-4.72223	1.15193	0.00465906	0.0900463
FEN1	-0.17759	0.369427	0.00463239	0.0897695
ISG20L2	-2.10372	0.536147	0.00480298	0.0924181
DYNC1LI2	-2.31108	0.594577	0.00483641	0.0926899
EZH2	-1.0622	0.389449	0.00484275	0.0926925
PSRC1	-5.07169	1.19832	0.00489901	0.0934412
ANP32A	0.885396	0.23594	0.0050227	0.0954419
HIST1H2AM	-4.01553	0.893429	0.0050985	0.0966208
CMTM6	0.179136	0.28541	0.0051056	0.0966208
SH2B3	-3.93903	0.986017	0.00516913	0.0976536
CDC25A	-5.845	1.64469	0.00520076	0.098166
GARS	-0.612514	0.347709	0.00521743	0.0982256
RBBP8	-2.56327	0.544784	0.00524776	0.0986262
CKAP2L	-1.97253	0.495989	0.00533751	0.0998825
CENPA	-1.82622	0.535819	0.0053772	0.100453
HNRNPAB	-0.316064	0.329897	0.00538907	0.100588
LIMD2	3.0885	0.1318	0.00545539	0.101306
RPL10A	4.60473	0.0952793	0.00544795	0.101254
OAS1	0.00715459	0.348464	0.00548383	0.101661
PSMB3	2.39832	0.151347	0.00552795	0.102131
SLC43A3	-3.30277	0.659605	0.00564667	0.103835
RNASEH2A	-0.942019	0.386284	0.00574474	0.104989
NABP1	-2.78847	0.777221	0.00578202	0.105484
SEPW1	0.133458	0.284301	0.00577765	0.105484
RPL5	3.8534	0.122572	0.0058281	0.106236
MIR181A1HG	-2.98991	0.72316	0.00591111	0.10748
MED31	-1.6664	0.449976	0.00591091	0.10748
IKBIP	-1.23228	0.399215	0.00601447	0.108724
BCL2A1	-3.43867	1.01474	0.00605106	0.109295
FAM78A	-2.79605	0.707793	0.00605827	0.109335
LRIF1	-1.87701	0.516845	0.00606491	0.109364
RPL27A	5.39597	0.080483	0.00609137	0.10966
ZNRD1	-0.13885	0.297686	0.00610728	0.109765
FOXM1	-3.56895	0.7312	0.00625734	0.111542
CDCA8	-2.46359	0.538213	0.00624311	0.111471
SERTAD3	-3.19801	0.833173	0.00628887	0.111921
MRPL22	0.237444	0.256266	0.00633715	0.112628
FLNA	-0.185642	0.291579	0.00635313	0.112789
TCF3	-4.26871	1.10697	0.00644625	0.113911
H2AFV	1.59458	0.228491	0.00648038	0.114134
ACTR1A	-1.04599	0.375532	0.00653703	0.11448
GNLY	-1.99151	0.750894	0.00654293	0.11448
NHP2L1	1.65452	0.173934	0.00659123	0.115141
CENPP	-3.11868	0.665397	0.00662659	0.115563
IL15RA	-3.15489	0.82081	0.00664191	0.115563
GLRX2	-1.40225	0.404863	0.00665548	0.115675
LARP4B	-4.04136	1.09199	0.00672406	0.11662
MED21	-2.53949	0.598755	0.00679465	0.117099
HNRNPA2B1	2.78491	0.164911	0.00687473	0.118385
TNFRSF9	-5.97144	2.20777	0.00701553	0.120052
EFHD2	-1.39696	0.409019	0.00699902	0.119863
TMEM170A	-1.78286	0.494492	0.00708507	0.120818
CHST12	-0.686635	0.341515	0.00711445	0.120984
PTTG1	0.210091	0.350041	0.00715501	0.121485
SLC31A1	-4.26243	1.08024	0.00722138	0.122326
ZNF136	-3.9223	1.03188	0.00722082	0.122326
ST3GAL4	-4.62664	1.04608	0.00723598	0.122383
PSMD11	0.362488	0.24511	0.0072283	0.122348
ERGIC2	-0.459814	0.315456	0.00726181	0.122725
HIST1H2AJ	-5.68402	1.41818	0.0073305	0.123312
MTCH2	0.256429	0.250312	0.00730145	0.12318
CDK2AP2	1.08592	0.224309	0.00732381	0.123295
EXOSC4	-1.65327	0.46453	0.00743332	0.124753
SKA1	-3.5604	0.664035	0.00753724	0.125684
CDC20	-1.1286	0.491392	0.00754136	0.125684
HELZ2	-3.61864	0.912625	0.00764983	0.126728
RFC3	-2.62756	0.524042	0.00762323	0.12657
COX14	0.643144	0.242288	0.00763449	0.12657
GBP4	0.312303	0.297767	0.00778128	0.128373
RHEBL1	-3.88893	0.782642	0.00795157	0.130242
FAM89B	-1.77163	0.447592	0.0080185	0.131043
NOL7	0.542156	0.234269	0.0080143	0.131043
DHX9	-1.83989	0.454824	0.00809013	0.132114
VPS29	1.15016	0.198908	0.00818955	0.133538
CBR3	-1.0975	0.36991	0.00820831	0.133744
FBXL4	-4.18558	1.11405	0.00831324	0.13505
KIAA1147	-4.23944	1.12062	0.00844996	0.137033
MAL	2.11724	0.186534	0.00841537	0.136607
MEA1	-0.568396	0.30937	0.00850606	0.137517
MT1F	-1.47203	0.492445	0.00866005	0.139231
IZUMO4	-3.46341	0.854052	0.00872967	0.14004
MRPL27	0.188645	0.264639	0.00879024	0.140676
MXD3	-2.51493	0.55983	0.0088509	0.141361
GGCX	-2.45882	0.530182	0.00897786	0.142866
RPL22	3.50896	0.104379	0.00900845	0.143248
POLB	-3.32835	0.743092	0.009056	0.143643
ZNF207	0.131291	0.24449	0.00906324	0.143643
MFAP1	-1.12903	0.374629	0.00909331	0.143793
ZNF574	-3.80777	1.16672	0.0091528	0.144303
KMT2C	-2.52778	0.587546	0.00912751	0.14409
CHCHD1	-0.00491192	0.273312	0.00921211	0.144909
KIF15	-3.10317	0.5977	0.00930614	0.145749
FAM111B	-2.36285	0.523597	0.00929503	0.14568
MIR155HG	-4.19042	1.17463	0.00942512	0.147295
TGS1	-1.18825	0.373981	0.0094525	0.147531
AC017002.1	-2.3336	0.633569	0.00950251	0.147933
HIPK1	-3.41178	0.745234	0.00959257	0.149057
GLA	-2.02618	0.464104	0.00965612	0.149595
GNA15	-0.663856	0.323262	0.00969318	0.149873
ATOX1	0.406158	0.251407	0.00971294	0.149966
SLC25A3	1.84364	0.16252	0.00978319	0.150944
DNAJC9	-0.0317503	0.296435	0.00979429	0.151008
TSEN34	-2.15733	0.534984	0.00993837	0.152367
SLFN11	-4.67797	1.02523	0.0100384	0.153159
CTCF	-1.48924	0.380037	0.0100392	0.153159
RSBN1	-1.86775	0.477397	0.0100535	0.15327
C2orf69	-3.508	0.823307	0.0100863	0.153457
RPL23A	5.34223	0.0719652	0.010147	0.153942
CLTC	-2.21689	0.503479	0.0104297	0.157145
RCE1	-2.45868	0.565961	0.0104344	0.157145
TRAPPC4	-0.0113013	0.254738	0.0104446	0.157145
CALM2	2.6827	0.158394	0.0105777	0.157868
RDH13	-4.042	0.888644	0.0106358	0.158276
ALYREF	-2.74123	0.512709	0.0106186	0.158234
PRR11	-3.7169	0.737851	0.0107264	0.159078
RPA3	0.878855	0.238032	0.010742	0.159202
CDC45	-1.97005	0.432332	0.010843	0.160155
C5orf51	-3.43109	0.810215	0.0108749	0.160409
GNG5	1.2844	0.180401	0.0109	0.160669
ZFP36	-0.502212	0.35836	0.0109251	0.160932
PTGIR	0.0527009	0.326106	0.0109522	0.161113
PPP1R14B	-1.29691	0.407184	0.0110306	0.162048
PUS3	-2.4901	0.582217	0.0110642	0.162322
CCNA2	-1.40994	0.425853	0.0110589	0.162322
GCLM	-1.20257	0.365264	0.0111865	0.163478
DESI1	-0.805836	0.335514	0.0112155	0.163478
HN1L	-2.62242	0.529702	0.0113469	0.164806
ATP2B1	-2.15163	0.479108	0.0114124	0.165467
NFKBIB	-1.82869	0.428993	0.0115407	0.166435
BRI3BP	-2.77243	0.529696	0.0115431	0.166435
DNPH1	1.37379	0.190511	0.0115349	0.166435
MRPL51	1.62197	0.177227	0.0116325	0.167244
RAD51C	-0.531584	0.30897	0.0116339	0.167244
MRPL32	-0.231296	0.274728	0.0116903	0.167671
EIF2B2	-1.60324	0.399486	0.0117646	0.168405
PSMC3	0.93093	0.223453	0.0118039	0.168746
PUSL1	-2.39956	0.523876	0.0119183	0.169824
TMEM97	-3.18024	0.658083	0.0119774	0.170247
SIT1	1.44163	0.199093	0.0121115	0.171568
PSMB6	1.84398	0.157581	0.0122367	0.172892
MID1IP1	-1.70206	0.438494	0.0122925	0.173455
ZNF526	-4.24023	0.995144	0.0123898	0.174068
UBE2M	-2.5706	0.537222	0.0126506	0.176227
PARK7	2.32181	0.134911	0.0126491	0.176227
MUM1	-2.74898	0.579574	0.0127078	0.176911
RASSF7	-1.46558	0.396997	0.0127476	0.177239
SS18L2	0.247464	0.244286	0.0128474	0.178512
IER5	-2.34519	0.560845	0.0132034	0.182645
CDC26	0.0314978	0.251932	0.0132267	0.182851
ADRM1	0.968759	0.197075	0.0133149	0.18373
FKBPL	-4.0605	0.946871	0.0136919	0.187263
FAM133B	-0.630852	0.308427	0.0136768	0.187174
BUD13	-2.98918	0.590205	0.0137247	0.187594
IFNG	-4.24721	1.21814	0.013961	0.189364
RPS9	4.73917	0.0690782	0.0139031	0.188967
C1orf35	-1.38164	0.382324	0.0140705	0.190529
EMG1	-0.573308	0.297119	0.0141806	0.191194
DUT	1.71484	0.25931	0.0142741	0.192027
VKORC1L1	-3.56407	0.674722	0.014343	0.192663
CSNK2B	1.12716	0.184828	0.0145808	0.194657
HILPDA	-3.95616	0.893838	0.0146513	0.19524
CYB5A	-0.563496	0.29429	0.0146847	0.195566
CD28	-1.66044	0.442619	0.0147445	0.195883
CENPO	-4.81681	0.909666	0.0147795	0.19598
RFC5	-2.40156	0.450562	0.0147762	0.19598
UTP23	-2.11785	0.487053	0.0147934	0.19598
TRAF2	-2.08437	0.459618	0.0147967	0.19598
ANLN	-4.69632	0.951789	0.0148695	0.196472
CCL4	-3.09277	0.859688	0.0148998	0.19651
FAM91A1	-3.41506	0.694119	0.0148897	0.196495
C9orf69	-3.08743	0.633695	0.0148868	0.196495
NSL1	-0.621846	0.282232	0.0150805	0.198533
NDUFB11	1.90833	0.13839	0.0151038	0.19872
TIMM17A	-0.256936	0.264845	0.0151383	0.199053
YRDC	-2.39443	0.495227	0.0151772	0.199325
MGST3	0.647324	0.208531	0.015381	0.201203
ATPIF1	1.75577	0.158908	0.0156182	0.203522
RBM7	-1.90045	0.453286	0.0156505	0.203699
DNAJC2	-1.24896	0.354305	0.0156335	0.203599
GZMB	1.14652	0.339173	0.0157802	0.204776
TNFRSF1A	-2.78299	0.611017	0.0158486	0.205003
CNOT2	-1.15172	0.341625	0.0159343	0.205014
CHAMP1	-3.48443	0.713931	0.0159779	0.205144
RNF213	1.29431	0.208635	0.0159324	0.205014
RHEB	0.535681	0.22456	0.0159975	0.205274
NAA50	-1.68409	0.394482	0.016044	0.205629
MRPL50	-0.740739	0.30355	0.0161951	0.206431
EIF2AK2	-0.865318	0.342607	0.0162649	0.207
NEIL3	-3.60588	0.661631	0.0163509	0.207247
SREK1IP1	-0.757436	0.306934	0.0163214	0.207247
RPS29	4.8344	0.0724488	0.0163272	0.207247
TTF1	-1.17856	0.332681	0.0164378	0.208057
ACAT2	-0.335244	0.283675	0.0164962	0.208122
PBK	-2.01849	0.458834	0.0165744	0.208811
E2F3	-2.59794	0.548404	0.0166334	0.209126
MLX	-0.979875	0.310865	0.016829	0.210274
IL4	-6.45685	1.96428	0.0169363	0.211114
GLRX5	-0.856991	0.309326	0.016997	0.211382
PAFAH1B3	-1.35337	0.377896	0.017081	0.212118
RHOG	0.814982	0.195239	0.0170854	0.212118
LYSMD2	-1.17934	0.34295	0.0172294	0.213395
OASL	-1.98516	0.528052	0.0173047	0.21352
NME1	0.713966	0.233672	0.0172792	0.21352
NOP16	-1.01851	0.363959	0.0173494	0.213812
CALR	1.52293	0.19219	0.017399	0.214164
KPNA2	0.374252	0.306429	0.0176785	0.216158
HIST1H1C	-0.844152	0.334411	0.0176987	0.216162
UBQLN1	-1.29211	0.34736	0.0178474	0.217228
ORAI1	-0.373209	0.283535	0.017942	0.218156
SCO2	-1.12215	0.359167	0.0181983	0.22029
GPR19	-5.86917	1.40686	0.0183401	0.220875
PNKD	-0.26399	0.253852	0.0182441	0.220721
OAS3	-2.45613	0.488524	0.0182888	0.220875
SGOL2	-1.43975	0.38492	0.0184087	0.221118
IL2RA	1.26365	0.260065	0.0184247	0.22116
ZNF691	-4.4841	1.16222	0.0185302	0.22221
PRKCDBP	-4.75113	0.921516	0.0185882	0.222538
LIN7C	-3.47594	0.753298	0.0186068	0.222567
TUBGCP4	-3.7233	0.710055	0.0186212	0.222567
PECR	-2.14728	0.444027	0.0188124	0.224114
EMC6	0.12635	0.225692	0.0188048	0.224114
LAP3	0.069846	0.243843	0.0188721	0.224703
VKORC1	-0.479905	0.277629	0.0189263	0.225225
CYB5B	-0.331734	0.258042	0.0191101	0.22667
ZBTB32	-3.26506	0.650934	0.0191786	0.226875
TAF5	-3.90126	0.731753	0.0193126	0.227649
MOGS	-2.64583	0.612773	0.0193432	0.227661
RAD1	-2.05567	0.40573	0.0193284	0.227649
C14orf80	-2.34919	0.423567	0.0194177	0.228199
SIKE1	-1.84604	0.428871	0.0194563	0.228199
UPF1	-4.18709	0.947577	0.0195444	0.22871
MBD2	-3.30623	0.635934	0.0196321	0.229
RBMX2	-1.03688	0.338447	0.0197295	0.229961
NFE2L2	-0.553203	0.292	0.0198985	0.230897
PLK1	-1.75619	0.467051	0.0199114	0.230897
ARL4D	-4.76158	0.989181	0.0201791	0.233445
OSBPL11	-4.42171	0.933034	0.020206	0.233445
FBXO8	-3.16063	0.66922	0.0201992	0.233445
NDUFAF3	1.05103	0.174445	0.0201955	0.233445
HIST1H2AL	-6.71589	2.08568	0.0204772	0.235577
ACP2	-2.42841	0.497746	0.0203802	0.23496
RNF111	-4.23429	0.848431	0.0204185	0.235276
IL6ST	-2.82673	0.610598	0.0204878	0.235577
EED	-1.30227	0.337296	0.0208214	0.238081
LIX1L	-1.79393	0.403657	0.0208514	0.23825
EXOSC8	-0.0738448	0.250753	0.0210522	0.239795
IL27RA	0.00641888	0.231532	0.0210909	0.240106
POLR2G	0.488856	0.209164	0.0211024	0.240111
CEND1	-7.01165	1.98472	0.0212753	0.241213
NCAPG2	-3.31521	0.565183	0.0212888	0.241225
TUBA4A	2.11399	0.183138	0.0212625	0.241213
NELFB	-2.94211	0.537944	0.0213993	0.241954
ANKRD32	-2.45984	0.447559	0.0214988	0.242596
SNRNP70	0.0214402	0.235541	0.0215742	0.243185
TNRC6A	-2.65689	0.535776	0.02167	0.24377
RBM18	-2.00123	0.421789	0.0216976	0.243956
IFI27	-3.39491	1.30245	0.0218409	0.245061
CTDSP2	-2.5174	0.509992	0.021992	0.246129
NCKIPSD	-4.46432	0.855137	0.0220441	0.246129
FAM104A	-0.870394	0.299073	0.0219994	0.246129
DNAJC15	0.14063	0.240246	0.0220148	0.246129
WDR81	-4.66092	1.37322	0.0221542	0.246912
WDR89	-3.33347	0.692476	0.0221506	0.246912
CBX5	-0.821762	0.2854	0.0221644	0.246912
CLN8	-3.30586	0.676829	0.02227	0.247835
ATP5D	1.90529	0.141993	0.0225241	0.249897
BRD2	-0.774816	0.310352	0.0226669	0.250843
PHPT1	1.92473	0.158995	0.0226893	0.250863
AHCTF1	-3.71785	0.677945	0.0228899	0.252669
TCEB1	1.23544	0.16655	0.0230418	0.253704
SLC30A6	-3.89545	0.85462	0.0231558	0.254364
HIST1H1A	-5.55366	1.14913	0.0231635	0.254364
RP11-94L15.2	-3.97064	0.947146	0.0232479	0.254738
NUDT8	-2.86114	0.574769	0.0232405	0.254738
XPO5	-4.20793	0.962666	0.0233262	0.254738
CENPE	-1.81291	0.419629	0.0232932	0.254738
SLTM	0.125464	0.228257	0.0233302	0.254738
RPL7L1	-0.297315	0.266934	0.0234267	0.255278
ATP6V1E1	0.143404	0.225534	0.0234178	0.255278
METTL17	-2.1127	0.450492	0.0235873	0.256084
LYAR	-0.937156	0.322457	0.0235658	0.25602
METTL18	-2.13581	0.471905	0.0236874	0.25692
GON4L	-1.6175	0.366189	0.0237336	0.257165
CEBPG	-1.88794	0.383897	0.0238201	0.257718
SERTAD2	-3.88842	0.707373	0.0239648	0.258745
SEC61B	2.92434	0.0952983	0.0239994	0.258874
FBXL19	-5.86837	1.55429	0.0241405	0.259895
SNAPC5	-1.19328	0.330846	0.0240618	0.259176
PGP	-1.21786	0.315077	0.0242417	0.26079
RABIF	-0.89723	0.290973	0.0242843	0.260927
HMGN2	3.02749	0.199061	0.0243516	0.261259
HSBP1	0.360152	0.205705	0.0243755	0.261264
MARCH9	-4.04989	0.962752	0.0245006	0.262033
DPH3	-1.66696	0.363331	0.0244682	0.261871
NDFIP2	0.829005	0.220029	0.0245217	0.262048
CDCA2	-2.61691	0.447145	0.0245455	0.262055
POC1A	-2.87718	0.467107	0.0245936	0.26244
IL5	-5.70525	1.51693	0.0247486	0.263628
ATP6V0B	1.15291	0.15968	0.0247834	0.26382
NDUFS5	2.13151	0.117141	0.024856	0.264463
GNB2	0.634301	0.198815	0.0248943	0.264742
CD109	-5.36221	1.00583	0.0251376	0.266385
YWHAH	0.382135	0.215345	0.0250807	0.266204
COX5A	2.14748	0.13527	0.0252004	0.266696
VTI1B	-0.531295	0.262674	0.0252537	0.267001
PHF14	-0.80733	0.300703	0.0253191	0.267433
GLRX	1.13093	0.181788	0.0253344	0.267465
DCLRE1B	-5.04539	0.928015	0.0254573	0.268022
PSMG1	-0.438092	0.260729	0.0254687	0.268022
BRCA2	-3.1094	0.495788	0.0254855	0.268022
SRA1	-0.0871516	0.230433	0.0254594	0.268022
ZNF268	-4.448	0.850962	0.025533	0.268273
NDC80	-1.21354	0.342624	0.025534	0.268273
PTS	-1.694	0.352412	0.0257464	0.269754
MSL1	-3.22742	0.65319	0.0258029	0.269996
CHMP2B	-0.698358	0.286965	0.0258008	0.269996
SNRPA1	0.255802	0.227051	0.0258393	0.270179
ZBED2	-3.79223	0.78109	0.0260667	0.271993
SAP30	-3.67614	0.644651	0.0261283	0.272157
GNB1	-1.05575	0.302524	0.0262335	0.272944
NME6	-2.13968	0.418785	0.0262494	0.272944
RP11-500C11.3	-3.39303	0.604964	0.0262977	0.273008
BAK1	-1.12848	0.320837	0.0264025	0.273965
CTC1	-5.04042	1.21018	0.0265062	0.274649
PGD	-1.14175	0.310596	0.0264982	0.274649
MRPL37	-0.169513	0.232212	0.0266396	0.275769
BIRC5	-0.498274	0.352105	0.0268413	0.27717
CCNE2	-3.06209	0.518925	0.0270955	0.279031
FITM2	-5.76815	1.58968	0.0272273	0.279522
FAM111A	-1.08494	0.32096	0.0272073	0.279522
CELF1	-1.82687	0.39802	0.0272557	0.279522
AGFG2	-4.04162	0.67906	0.0272927	0.279609
PSMA5	1.70335	0.139979	0.0273386	0.279816
CACYBP	1.32132	0.172412	0.0275476	0.2812
NAP1L1	1.88517	0.154199	0.0276568	0.281797
S1PR1	-1.60063	0.370987	0.0279209	0.283646
CBL	-3.56688	0.683279	0.0280551	0.284611
IL3	-7.58833	3.60231	0.0282282	0.285511
TGIF1	-3.58011	0.864946	0.0281225	0.284955
PEAK1	-5.70008	1.50304	0.0283183	0.285649
TMEM60	-1.12431	0.327683	0.0282355	0.285511
MED13	-3.58319	0.690998	0.0283277	0.285649
C19orf43	1.80811	0.143818	0.0283052	0.285649
ANKRD54	-2.7931	0.504699	0.0283893	0.285873
MTPN	-0.698398	0.269856	0.0283693	0.285803
SLC25A10-1	-3.67943	0.620439	0.0285291	0.286019
AC010642.1	-1.27266	0.33211	0.0287197	0.287211
DIAPH3	-3.31486	0.551568	0.0290137	0.288271
C4orf32	-3.0202	0.601964	0.0290652	0.288285
TANK	0.301488	0.229697	0.0290361	0.288271
C12orf75	1.54917	0.18062	0.0290374	0.288271
LPIN2	-0.696702	0.313354	0.0290999	0.288308
EIF1AD	-2.97769	0.530513	0.0291767	0.288585
PRDM1	-2.24808	0.483733	0.0292254	0.288585
DHX36	-0.300452	0.252899	0.0292126	0.288585
AHSA1	-0.27385	0.240929	0.0293389	0.2888
BRIX1	-0.477467	0.25382	0.0294464	0.289104
UBE2K	-0.379396	0.234796	0.0295405	0.289235
HMSD	-6.95041	1.4096	0.0297448	0.290531
CD83	-4.07476	0.782802	0.0299066	0.291589
COX7A2	3.1169	0.0784619	0.0299643	0.29176
DDA1	-0.655436	0.266157	0.030118	0.292441
TYW5	-3.57591	0.63009	0.0303504	0.29312
STARD10	-3.93234	0.752716	0.0303957	0.293211
KLF13	-1.67477	0.380804	0.0304783	0.293358
CYP2J2	-6.31094	2.48415	0.0306994	0.294447
AHI1	-1.60668	0.359547	0.0306667	0.294393
RACGAP1	-2.58224	0.4399	0.0306857	0.294445
C19orf47	-4.85836	0.898868	0.0307818	0.29458
INPP4A	-1.94421	0.424525	0.0307527	0.294569
COX4I1	3.28808	0.0753506	0.0307226	0.294526
ALMS1	-5.50821	1.2167	0.0310014	0.295227
NUP62	-1.28952	0.308063	0.0309007	0.294772
CYBA	3.39962	0.0845766	0.0309828	0.295216
TROAP	-2.72685	0.472386	0.0310609	0.295444
MBNL1	-0.614027	0.268808	0.0311213	0.295582
TPX2	-1.55185	0.366563	0.0312339	0.296314
ACOT13	-1.41661	0.32426	0.0317241	0.299921
SRSF1	-0.729622	0.255802	0.0317616	0.300073
YWHAG	-2.34572	0.44883	0.0317953	0.300073
NUP85	-2.40914	0.428143	0.031966	0.300956
IFITM1	-1.21152	0.387919	0.0319992	0.300956
SAP30L	-4.48093	0.944938	0.0320614	0.30115
EIF4E	-0.18194	0.225582	0.0323353	0.30255
KIFC1	-1.75875	0.350043	0.0324138	0.302764
NDUFAF5	-3.28479	0.612404	0.0325937	0.303665
HIRIP3	-1.09788	0.290526	0.0325767	0.303665
C19orf57	-6.54068	1.25872	0.0326812	0.303984
WDR34	-1.84781	0.365073	0.0326366	0.303804
PPAN	-1.82978	0.407062	0.0329333	0.305177
RARG	-2.39362	0.431014	0.032952	0.305177
C3orf14	-3.11267	0.537021	0.0330717	0.305766
MIR146A	-6.11839	1.77944	0.0334146	0.307242
NAA10	-0.111305	0.222674	0.0333482	0.307195
CCDC43	-2.15004	0.414528	0.0333864	0.307242
MTERFD1	-2.29532	0.443135	0.0336786	0.308758
WDR5	-2.87369	0.486463	0.0337186	0.308865
DHCR24	-4.658	0.860612	0.0338224	0.309426
PNP	-1.3644	0.318853	0.0338404	0.309461
DNAJB9	-0.585205	0.299213	0.0344426	0.313521
PRPF40A	0.438641	0.196445	0.0344421	0.313521
NDUFAF4	-1.27989	0.321058	0.0345244	0.314135
USP22	-2.87921	0.540011	0.0346134	0.314813
MTF1	-3.59037	0.700768	0.0349602	0.317305
PIGB	-3.82087	0.665454	0.0349897	0.317441
PPM1F	-5.02183	1.06392	0.0351907	0.318205
PEX11B	-1.98857	0.429838	0.0351415	0.318205
FUNDC2	-0.63745	0.266574	0.0351105	0.318139
KRR1	-0.817061	0.278432	0.0353428	0.319316
DLEU1	-2.6792	0.506443	0.035415	0.319703
ATP5B	2.10675	0.129676	0.0354729	0.319828
MZT1	-1.00384	0.281087	0.035501	0.319949
TRIM46	-4.99283	1.26898	0.0357866	0.321858
APOBEC3F	-2.99206	0.555602	0.0358494	0.322157
GVQW1	-7.25209	2.2148	0.0360949	0.323696
FAM69A	-3.39902	0.616141	0.036056	0.32348
TMX3	-2.41118	0.437765	0.0362059	0.324366
SECISBP2	-1.71466	0.361637	0.0365468	0.326338
TRIM14	-2.16196	0.417978	0.0366605	0.32702
COX7B	2.27958	0.109788	0.0367534	0.32758
SUV39H2	-3.62593	0.55609	0.0368192	0.327868
SAC3D1	-0.986781	0.307296	0.0368896	0.328258
RP11-214O1.3	-4.57544	0.964855	0.0373338	0.330309
ARID1A	-2.16969	0.431251	0.0373056	0.330309
FOXP1	-0.435706	0.25678	0.037315	0.330309
C15orf57	-1.72345	0.359919	0.0375167	0.331033
PSMD12	-0.621375	0.244994	0.0375292	0.331033
TNFAIP8L2	-0.821888	0.284599	0.0375734	0.331233
NUP205	-4.11318	0.7209	0.0376856	0.331685
HNRNPD	0.654321	0.186034	0.037666	0.331685
SRPRB	-1.02899	0.294935	0.0376776	0.331685
VANGL1	-3.33664	0.573268	0.0377352	0.331981
FIGNL1	-3.88799	0.631268	0.0380821	0.33423
PLAGL2	-5.00713	1.2089	0.0382824	0.335448
HIST1H3B	-6.32398	1.43294	0.0383122	0.335574
COA4	-0.405635	0.235241	0.0382621	0.335405
ZNF346	-4.04131	0.771916	0.0383907	0.335935
GPR63	-6.6545	2.31046	0.0386219	0.337203
ITGB1BP1	-0.0185148	0.215674	0.0386147	0.337203
MBD4	-0.911884	0.272794	0.0387674	0.337662
CKAP2	-1.69854	0.344341	0.0389906	0.338794
FAM96B	1.2508	0.151438	0.0389734	0.338794
EXOC8	-4.81931	1.1703	0.0397386	0.343423
MYO1C	-4.34963	0.759893	0.0397593	0.343423
PSMG3	-1.13302	0.288895	0.0397225	0.343423
CPOX	-1.72913	0.344704	0.039827	0.343596
KIF4A	-3.59519	0.537049	0.0400071	0.344708
TPI1	3.06991	0.125623	0.0400191	0.344708
RP5-1092A3.4	-6.48753	2.62708	0.0402094	0.345748
CYC1	0.995006	0.164674	0.0403174	0.346456
CFLAR	-0.413909	0.247796	0.0405125	0.347722
TBCC	-0.787634	0.288008	0.0406002	0.3482
NAB2	-6.94151	1.70967	0.040842	0.349861
TAF5L	-5.19334	1.13859	0.0412198	0.352128
PPP1R16B	-4.56128	0.878404	0.0412415	0.352176
C9orf40	-3.33264	0.502508	0.0415043	0.354282
FASTKD3	-2.86472	0.464851	0.0415839	0.354583
UPF3B	-1.22992	0.290215	0.0415884	0.354583
PMS2	-3.05467	0.545114	0.0417445	0.355693
FAM177A1	-0.133127	0.22491	0.0418435	0.35634
ARFGEF2	-4.29927	0.799354	0.0420162	0.357391
PIAS4	-3.55998	0.656211	0.0420589	0.357476
CENPL	-3.17337	0.468242	0.0420588	0.357476
STX12	-2.6643	0.443622	0.0421629	0.358081
BRD7	-1.4009	0.311711	0.0422888	0.358634
BST2	1.57513	0.156573	0.0422723	0.358634
MCM8	-4.73932	0.7559	0.0425108	0.359764
CYTIP	1.76129	0.145196	0.0425847	0.36012
GFER	-1.35164	0.306532	0.0426879	0.360573
DRG1	-0.78422	0.265346	0.042677	0.360573
GNPNAT1	-2.7465	0.450045	0.0431233	0.363516
CDKN1B	-1.89925	0.358407	0.0433822	0.364883
CIAO1	-1.70952	0.340142	0.0434739	0.365286
TMEM160	0.738385	0.164828	0.0436741	0.366066
APOL6	-1.28246	0.327082	0.0441083	0.369138
IDS	-0.971805	0.299937	0.0443002	0.370176
MELK	-2.56955	0.397423	0.0443328	0.370307
ZNF567	-3.03257	0.557876	0.0444213	0.37062
CEP350	-1.8226	0.350845	0.0443969	0.370558
RFC4	-0.955107	0.2774	0.0447605	0.372452
HMGB1	3.55443	0.137198	0.0448931	0.373413
TONSL	-6.27398	1.36731	0.0451127	0.374239
KLHL28	-2.86298	0.531172	0.0450391	0.373914
RAB14	-0.855436	0.261929	0.0450172	0.373914
METTL12	-2.82942	0.557451	0.045348	0.375906
C4BPB	-3.91573	0.786051	0.045402	0.375924
ZC3HC1	-2.60701	0.435803	0.0454583	0.376248
POLR2E	0.4037	0.18509	0.0454974	0.376428
IGLL5	-7.95813	23.7858	0.0457903	0.377991
BUB3	1.02127	0.16892	0.0455259	0.376521
EEF1E1	-0.262555	0.221227	0.045849	0.378204
ILKAP	-1.28287	0.29469	0.04606	0.378943
E2F6	-3.61476	0.627702	0.0462212	0.379282
AP4M1	-3.76725	0.683078	0.046468	0.380282
TRIM21	-1.98987	0.388035	0.046438	0.380282
PRRC2A	-3.06203	0.509184	0.046469	0.380282
PPIF	-1.33508	0.293917	0.0464478	0.380282
ID3	-3.74205	0.695755	0.0466421	0.38091
RHBDD3	-2.69869	0.473429	0.0467605	0.381327
PPRC1	-4.73677	0.977117	0.0468842	0.381797
SRM	0.271773	0.207206	0.0469158	0.381797
CXCL10	-7.00226	3.98112	0.0472608	0.382558
BAD	-0.862304	0.25819	0.0470923	0.382414
RNASEH2C	0.662106	0.180487	0.047106	0.382414
ZNF823	-5.54517	1.20005	0.0472363	0.382558
TNF	-2.44257	0.449809	0.0476772	0.384166
ACACA	-5.0802	0.910828	0.0478569	0.384166
SQRDL	0.884425	0.157442	0.0477877	0.384166
SUSD3	0.0161137	0.222264	0.0479161	0.384207
NSD1	-1.01904	0.261146	0.0479296	0.384207
TTF2	-2.25322	0.359459	0.0480456	0.384466
SETD1B	-4.2731	0.802878	0.0481787	0.3846
RELB	-1.00583	0.282988	0.0485354	0.386458
SS18L1	-5.4047	1.0665	0.0488398	0.387308
IRF7	-0.210305	0.237456	0.0488448	0.387308
MT-CO3	5.87805	0.0558396	0.0491067	0.388593
RP11-546J1.1	-7.12748	2.26489	0.0493412	0.389167
KCTD20	-2.80979	0.460891	0.0492645	0.388995
ZNF517	-6.17214	1.38608	0.0496137	0.390197
C6orf136	-2.86144	0.450616	0.0495994	0.390197
HIST1H3F	-7.64457	1.72786	0.0498672	0.390775
CHMP5	0.408549	0.183621	0.0498654	0.390775
EIF4E2	-0.139699	0.211692	0.0498842	0.390775
CPEB4	-4.26189	0.799938	0.0500354	0.391397
NCAPD3	-2.26762	0.368025	0.0501963	0.392092
LUC7L3	0.248359	0.198904	0.0504375	0.392849
METTL3	-1.9395	0.34318	0.0505274	0.392849
MLF2	0.297768	0.186571	0.0505112	0.392849
MTBP	-5.50588	1.01874	0.050622	0.393089
ZNF830	-1.63737	0.341725	0.0505817	0.393089
HECTD3	-4.34478	0.846764	0.0506771	0.393311
ZNF595	-6.35373	1.86833	0.0507681	0.393453
NDUFA2	0.87128	0.15959	0.0507861	0.393453
CHD1	-1.30963	0.289819	0.0508939	0.393453
TTC9	-3.9742	0.700299	0.0510887	0.394539
NOP56	0.178843	0.203524	0.0512511	0.395373
ATP5O	2.28963	0.106667	0.0512756	0.395423
ARL13B	-3.35399	0.534862	0.0513296	0.395458
TSG101	-0.216	0.210686	0.0512961	0.39544
FANCG	-2.76666	0.39923	0.0514126	0.395779
PPP4R2	-0.47034	0.22	0.0515546	0.396732
CAND1	-1.92474	0.354459	0.0516397	0.397107
TOPBP1	-2.55867	0.409992	0.052046	0.399105
FAM83G	-8.00797	22.5201	0.052362	0.400682
GTPBP2	-5.76944	1.26795	0.0524312	0.400895
COX7C	3.20688	0.0775276	0.0523832	0.400704
EIF5B	0.557745	0.180294	0.0526363	0.401935
ZNF230	-4.58879	0.881396	0.0527881	0.402648
STX6	-3.3062	0.552288	0.0532413	0.404571
DCP1A	-1.79305	0.33358	0.0532991	0.404647
HYLS1	-2.47567	0.43865	0.0533441	0.404647
VTI1A	-2.93848	0.496334	0.0534519	0.404761
EVI2B	-0.518286	0.249519	0.0534262	0.404761
IFI44L	-1.25222	0.418189	0.0535288	0.405076
FLT3LG	0.705287	0.177105	0.0535458	0.405076
STRIP2	-5.49904	1.24169	0.0539199	0.406857
SPATS2	-2.95032	0.455569	0.053934	0.406857
PHF23	-1.3861	0.318005	0.0541197	0.407227
NDUFC2	1.80697	0.115882	0.0544499	0.408768
RP11-294J22.6	-4.0784	0.696058	0.0545343	0.409144
MRPS9	-1.3027	0.285718	0.0545376	0.409144
CCDC127	-2.64903	0.436657	0.0545675	0.40917
SLC35E1	-2.96097	0.503973	0.0546489	0.409275
SRRT	-1.71878	0.306711	0.0546219	0.409273
C16orf72	-4.51261	0.890437	0.0546946	0.40936
CYP1B1	-3.43589	0.715278	0.0546993	0.40936
TRIM37	-3.94586	0.649192	0.0547476	0.409452
KIF22	-0.80561	0.259762	0.0551267	0.411562
GZMA	2.64903	0.260783	0.055143	0.411562
KCMF1	-2.07375	0.365551	0.0551788	0.411688
CEP152	-2.60305	0.386547	0.0554428	0.412529
MT1X	0.289273	0.204155	0.0555741	0.413082
NCAPH2	-1.76106	0.297633	0.0557177	0.413868
C7orf43	-4.65272	0.862907	0.0559628	0.414973
TRIM16	-3.55777	0.574021	0.0559249	0.414959
CLIP4	-3.88653	0.698057	0.0559808	0.414973
SNX22	-6.91616	2.15702	0.0562231	0.415703
LSM10	-0.28374	0.222311	0.0564058	0.416425
IL17F	-4.85185	1.56883	0.056736	0.417731
PTPRCAP	3.21703	0.0845421	0.0566288	0.417223
NPW	-8.25287	3.25243	0.0570109	0.418432
HS6ST1	-6.50356	1.64426	0.0570441	0.418432
GNA13	-3.24432	0.567351	0.0570548	0.418432
RAB33A	-1.15935	0.277824	0.0570808	0.418432
SFPQ	0.366142	0.186886	0.0570747	0.418432
ITSN1	-6.86381	3.32194	0.0574046	0.419677
GUCD1	-2.80354	0.454811	0.0572278	0.418947
ESRRA	-3.77024	0.705073	0.0573148	0.419354
MTCH1	-0.31128	0.210773	0.0575156	0.420114
ZC3H10	-5.3515	1.1248	0.0580982	0.423046
TP73	-9.08222	2.37008	0.0582027	0.423524
IFI35	0.878791	0.169531	0.0580257	0.422659
GNAQ	-3.02563	0.473786	0.0581603	0.423357
RXRA	-6.13002	1.48518	0.058622	0.425156
PRRG4	-6.41087	1.31296	0.0589261	0.426793
ABCG2	-3.73008	0.498314	0.0590837	0.427367
TMX1	-0.6476	0.221481	0.0591391	0.427484
CTD-2086O20.3	-8.18686	3.02724	0.0593967	0.427893
INO80D	-3.45146	0.594587	0.0592298	0.427885
TAF1A	-5.2053	0.879687	0.0593304	0.427893
ECT2	-4.39673	0.621446	0.0593955	0.427893
POU2F2	-1.60743	0.36829	0.0593846	0.427893
UTP11L	-0.702439	0.230541	0.0594313	0.427893
SPTAN1	-2.36627	0.426692	0.059508	0.428304
TXNDC17	0.699955	0.164751	0.059609	0.428607
LUZP1	-2.63114	0.459216	0.0597482	0.429183
RP6-65G23.3	-6.35958	1.24144	0.0598589	0.429695
TBC1D10B	-3.62188	0.568214	0.0600585	0.43061
EMR1	-4.87237	1.10209	0.060645	0.432861
NOP10	2.14577	0.097924	0.060617	0.432861
SHCBP1	-2.55146	0.365132	0.0606772	0.432861
AP4E1	-5.44624	1.25093	0.0608031	0.433334
C11orf54	-2.53953	0.440519	0.060801	0.433334
C6orf62	-2.10017	0.384834	0.0609698	0.434052
ZWILCH	-2.24512	0.336763	0.0610861	0.434559
LRP8	-4.83738	0.803667	0.0612129	0.435116
DUSP6	-2.16788	0.376368	0.0611787	0.435015
HMOX1	-3.15649	0.651018	0.0615743	0.436831
BRD4	-1.57593	0.314386	0.0620217	0.439433
HIST1H2BC	-5.27419	0.863229	0.0620923	0.439652
CCNB1	-0.906664	0.338792	0.0623132	0.440135
TIMM13	0.669341	0.169398	0.062301	0.440135
HIST1H4I	-7.26659	2.46604	0.0629784	0.443186
KLHL2	-4.17083	0.706856	0.062877	0.442902
RSF1	-0.692389	0.240081	0.0629709	0.443186
TTK	-3.31277	0.448964	0.063199	0.444309
KIF14	-3.8834	0.522066	0.0633692	0.44475
ANKRD55	-3.10393	0.584165	0.0638727	0.44631
IL20RB	-8.6104	4.66034	0.064193	0.447974
NPEPPS	-2.56813	0.404449	0.0640959	0.447583
MAML1	-3.89478	0.629968	0.0642307	0.448094
GPR157	-6.04387	1.47496	0.0645226	0.449267
STIL	-4.84283	0.656317	0.0644304	0.448913
PGRMC1	-1.98375	0.318958	0.0644704	0.449047
CMSS1	-1.52082	0.295612	0.064666	0.450122
MKLN1	-3.04384	0.511456	0.0649014	0.450897
THEM6	-3.04808	0.519083	0.0650739	0.451275
SLCO4A1	-2.35876	0.374573	0.0650413	0.451275
FAM209B	-6.60443	1.68325	0.065253	0.451713
GTF2B	-0.51818	0.22317	0.0652675	0.451713
ZNF318	-5.28408	1.06817	0.0659198	0.455111
ARL4A	-1.99365	0.350246	0.0658626	0.454965
PARD6A	-2.49225	0.393325	0.0659254	0.455111
TMEM18	-1.55832	0.297508	0.0660586	0.455597
RASGRP1	-0.444788	0.219666	0.06605	0.455597
SPATS2L	-1.56015	0.345536	0.066176	0.456263
AIP	0.625564	0.160593	0.0662278	0.456475
STK39	-4.51819	0.744673	0.0664213	0.457664
FBXO48	-4.47247	0.709672	0.0665041	0.45809
GJB2	-6.45105	1.58725	0.0667882	0.459332
ZNF189	-5.39199	1.13321	0.0667897	0.459332
TAF1D	-0.30702	0.225061	0.0666815	0.458878
CEBPD	-6.73319	1.66687	0.0669292	0.460146
UGCG	-2.75178	0.481422	0.0672102	0.461692
FBXO45	-4.33946	0.717042	0.067361	0.461809
MRPL41	0.918486	0.157827	0.0673639	0.461809
RP6-91H8.3	-7.29864	2.1678	0.0678501	0.463554
SPIN4	-6.91355	1.61541	0.0678773	0.463594
LIF	-4.15198	0.720421	0.067836	0.463554
PRPF38A	-0.416142	0.203665	0.0677816	0.463554
ANKRD39	-0.816909	0.234403	0.0677954	0.463554
PSMB9	2.95614	0.0935533	0.0679366	0.463854
METTL4	-3.26844	0.518537	0.0680269	0.464325
NR3C1	-1.84032	0.332242	0.0682072	0.465265
IDE	-4.16119	0.717796	0.0683696	0.466226
OIP5	-3.07152	0.417565	0.0684454	0.466436
RGS19	0.448161	0.178625	0.0684533	0.466436
NCL	1.4974	0.149433	0.0684645	0.466436
RAD54B	-5.54659	0.932831	0.0686058	0.466777
CDC73	-1.21285	0.265362	0.0685438	0.46668
CCNB2	-1.25175	0.311297	0.0685645	0.46668
IKBKE	-0.655714	0.235265	0.0686496	0.466777
PRELID1	2.08483	0.109373	0.0686232	0.466777
MED12	-4.15216	0.677529	0.0690077	0.46838
GPN3	-1.62628	0.287133	0.069196	0.469074
DMPK	-8.10116	3.84103	0.0695788	0.470738
KIAA1407	-4.89314	0.895177	0.0694796	0.470411
DCPS	-0.660078	0.233343	0.0694406	0.470294
SLC25A28	-3.85615	0.675081	0.0697425	0.471021
UXT	1.48682	0.129278	0.0696756	0.470984
FARSA	-0.626824	0.222287	0.0697153	0.470984
GNB2L1	4.50513	0.0575744	0.0699471	0.471432
ZNF354C	-7.23712	1.71066	0.0702953	0.472548
EMC7	0.446924	0.160473	0.0702299	0.472427
PEX3	-3.04292	0.480472	0.070474	0.473322
SAR1B	-0.773002	0.224808	0.0704582	0.473322
CCM2	0.0533297	0.190393	0.0706121	0.474104
C12orf44	-1.18897	0.248154	0.0707381	0.474657
ZNF43	-4.3415	0.729653	0.0709623	0.475869
PPM1D	-3.77014	0.561823	0.0710063	0.476018
SUV39H1	-3.64365	0.512662	0.0712862	0.477446
NEK2	-3.27727	0.487157	0.0714632	0.478051
MEPCE	-3.91884	0.650224	0.0715249	0.47817
HAPLN3	0.172184	0.186563	0.0716199	0.478512
AF129408.17	-8.27391	3.86423	0.0718968	0.479597
DGCR8	-4.57301	0.780689	0.0717737	0.479246
PAICS	-0.937168	0.241325	0.0718145	0.479372
HOMER2	-4.07404	0.767336	0.0719143	0.479597
PRPF38B	0.418159	0.179544	0.0720348	0.480107
C12orf73	-2.72466	0.426495	0.0729175	0.484479
PARPBP	-3.26136	0.437718	0.0729648	0.484479
TRIM47	-2.36724	0.383302	0.0730685	0.484479
SLC39A1	-1.49601	0.285357	0.0730621	0.484479
YWHAQ	0.672382	0.161846	0.0730491	0.484479
ZNF195	-2.95403	0.451014	0.0731927	0.484552
UQCC2	0.325828	0.168651	0.0732578	0.484552
CCDC107	0.273577	0.170785	0.0732599	0.484552
ATP5E	3.56198	0.0623638	0.0732795	0.484552
SPP1	-4.3435	0.994812	0.0736597	0.486034
TRAPPC2L	0.312614	0.167812	0.0735861	0.4859
WDR82	-1.79033	0.318049	0.0736219	0.485931
SLAMF1	-1.01278	0.272996	0.07386	0.48706
ASF1A	-0.34298	0.198967	0.0738862	0.487086
EME1	-5.32862	0.750931	0.0742731	0.48899
CMTM8	-2.25619	0.457568	0.0743036	0.48899
CLECL1	-6.76392	1.73724	0.0747719	0.491143
EIF1AX	-0.0416429	0.193394	0.0746569	0.490828
NUDT5	0.625031	0.147784	0.0746789	0.490828
RPL13A	5.84244	0.060046	0.0749552	0.491902
RPL39L	-1.75345	0.29939	0.0753193	0.493845
DEPDC1	-3.63722	0.47099	0.0755428	0.49427
ATRNL1	-7.21303	1.38339	0.0758049	0.495093
[truncated: 20,669 more rows]

## Sheet: Cluster 6
Gene Name	logMeanExp	logFC	pvals	padj
[truncated: 21,801 more rows]

[truncated: 4 more sheets: Cluster 7, Cluster 8, Cluster 9, Cluster 10]
