# Supplementary material for: Single-cell transcriptome analysis of CAR T-cell products reveals subpopulations, stimulation, and exhaustion signatures
Source: Oncoimmunology. 2021 Jan 6;10(1):1866287. doi: 10.1080/2162402X.2020.1866287 (PMC7801130; doi:10.1080/2162402X.2020.1866287)
Supplement: Supplemental Material [file KONI_A_1866287_SM5833.zip › supplementary table/Wang_Suppl Table 6_Resubmission.xlsx]

## Sheet: Sheet1
Gene Name	logMeanExp	logFC	pvals	padj
ZBED2	1.3682	4.2407	0	0
FABP5	2.1089	3.01873	0	0
HSP90AB1	3.95305	1.82635	0	0
NPM1	4.32755	1.28533	0	0
NME1	2.21484	1.89728	0	0
HSPD1	2.51623	2.00154	0	0
HSPE1	2.87106	1.72388	0	0
SRM	1.87942	2.08187	0	0
IL2RA	3.2237	2.2013	0	0
RAN	3.67064	1.16536	0	0
PKM	4.08665	1.09964	0	0
DUSP4	1.31989	2.28813	0	0
SERBP1	2.58771	1.29541	0	0
TOMM40	0.783541	1.80571	0	0
MRTO4	0.182971	2.17397	0	0
MIR155HG	-0.141425	3.5701	1.97193e-287	1.38678e-284
SLIRP	1.75474	1.38572	1.12514e-301	8.76043e-299
PGAM1	2.07203	1.34834	7.71965e-296	5.80331e-293
C1QBP	2.1688	1.42123	1.70125e-284	1.09085e-281
RANBP1	2.68846	1.25245	1.07278e-276	6.15466e-274
NCL	2.58218	1.50773	3.56005e-281	2.21751e-278
NPM3	-0.00802636	2.19563	3.22979e-277	1.90304e-274
TPI1	3.81459	0.892299	1.90532e-265	9.88998e-263
MRPL12	1.14555	1.5706	1.35902e-274	7.40701e-272
TIMM13	1.48428	1.39842	1.28349e-263	6.35939e-261
EIF4A1	3.83296	0.811629	3.03696e-257	1.4713e-254
YBX1	3.77437	0.831799	5.08427e-256	2.40961e-253
RPL23	3.75295	0.814942	4.5506e-255	2.06683e-252
GAPDH	5.88521	0.62768	5.84768e-252	2.49971e-249
DDX21	1.13839	1.63728	7.51121e-255	3.34187e-252
HSP90AA1	4.26516	1.04328	1.31756e-251	5.52387e-249
PAICS	0.340116	1.822	4.26422e-253	1.85929e-250
LDHA	3.75357	0.943699	1.53892e-248	5.99106e-246
EED	0.788291	1.88661	5.80307e-249	2.38703e-246
NOP16	0.34205	1.86928	1.34355e-248	5.32557e-246
RPL5	4.15347	0.757798	1.35427e-247	5.09042e-245
NHP2	1.67834	1.29464	2.07134e-248	7.92232e-246
EBNA1BP2	0.451856	1.69685	7.63467e-249	3.08228e-246
CYCS	2.48356	1.12837	1.82665e-247	6.74964e-245
SNRPD1	2.47011	1.11668	2.34212e-244	8.37059e-242
LMNA	1.42075	2.17189	1.24965e-234	4.25683e-232
ODC1	-0.221125	2.19957	3.16853e-230	1.031e-227
CMSS1	-0.156521	2.01736	6.59789e-230	2.08465e-227
RPL37A	4.29758	0.629827	1.66591e-230	5.5028e-228
LYAR	0.429777	1.74767	3.95521e-230	1.26805e-227
AHI1	0.421539	2.0281	1.93875e-224	5.95306e-222
PRMT1	1.81487	1.17369	2.8092e-216	8.16577e-214
GPATCH4	0.174829	1.7308	1.6425e-215	4.7116e-213
PFDN2	1.64108	1.0963	2.66286e-213	7.53936e-211
SNRPE	2.37039	0.974564	1.62967e-209	4.49728e-207
SYNCRIP	0.846993	1.39358	7.86957e-211	2.19955e-208
CCT6A	1.68204	1.15454	5.2531e-208	1.41386e-205
GNL3	0.511531	1.54679	4.55985e-208	1.24262e-205
BATF	1.54204	1.66776	2.6839e-205	7.04961e-203
DKC1	0.330082	1.6173	1.7843e-205	4.74383e-203
SNHG15	0.0558939	1.8355	1.61598e-200	4.14471e-198
NOLC1	-0.199145	1.82904	1.04228e-199	2.61181e-197
HNRNPAB	0.958814	1.42297	6.71346e-200	1.70186e-197
PPA1	1.93109	1.16611	2.49605e-199	6.18367e-197
RSL1D1	1.39286	1.18033	3.31236e-196	8.11378e-194
FKBP4	-0.272643	1.85574	9.54323e-195	2.26143e-192
RPL22L1	1.32864	1.44531	3.01123e-194	7.0589e-192
CCT4	1.56955	1.09604	7.74333e-193	1.75846e-190
MRPL4	0.552034	1.39968	7.61419e-193	1.74734e-190
RBM8A	2.39149	0.89313	3.03127e-190	6.67522e-188
SET	1.81652	1.17443	2.76727e-190	6.15604e-188
CCT5	1.80985	1.07761	1.21634e-189	2.65174e-187
DCTPP1	1.08692	1.30982	2.15604e-189	4.60823e-187
PRKCDBP	-0.323196	3.18771	3.59204e-179	6.69317e-177
SMS	0.305399	1.56955	8.55792e-187	1.79395e-184
TNIP3	-0.928829	3.76538	3.50991e-176	6.22111e-174
TCP1	1.35754	1.17984	6.76187e-185	1.39071e-182
CCT3	1.73664	1.01846	1.79179e-183	3.65074e-181
IFRD2	-0.514893	1.82676	9.89457e-183	1.979e-180
PARK7	3.00885	0.687553	6.2747e-182	1.22138e-179
CCT2	1.48424	1.16337	1.99449e-183	4.02609e-181
PPP1R14B	0.00107758	1.62182	1.48851e-182	2.95009e-180
C17orf89	0.829474	1.27073	3.79095e-182	7.44563e-180
TRAP1	-0.5195	1.81405	1.03412e-179	1.94352e-177
PHB	1.52728	1.05178	2.07764e-178	3.80626e-176
MRPL3	0.597498	1.33029	1.40785e-178	2.60106e-176
BRIX1	0.591415	1.33906	8.05207e-177	1.45485e-174
PHB2	1.0452	1.15406	4.39892e-176	7.73395e-174
POLD2	0.147427	1.47205	5.0967e-176	8.88905e-174
CAMK1	-0.64142	2.01494	3.96151e-173	6.69496e-171
EEF1E1	0.596697	1.30373	1.00848e-174	1.74491e-172
IMPDH2	0.37299	1.50189	3.8314e-173	6.52565e-171
SNRPF	2.13734	0.883171	2.83874e-171	4.76056e-169
PDCD5	1.53149	1.06859	1.45095e-170	2.41468e-168
EIF1AX	0.892356	1.27578	1.41064e-166	2.31228e-164
CCT7	1.3846	1.02474	2.22492e-165	3.61982e-163
ATP5G3	2.91971	0.690093	1.20076e-164	1.92484e-162
ILF2	1.71722	0.974438	5.47118e-165	8.83536e-163
NUDC	1.51056	1.00945	4.31284e-164	6.81335e-162
IMP4	0.215589	1.3666	3.46907e-164	5.52037e-162
CSF2	1.288	3.33444	7.02754e-157	1.01462e-154
GTPBP4	0.268667	1.36303	6.87511e-162	1.0706e-159
SLC3A2	1.091	1.30029	8.56873e-162	1.32487e-159
BATF3	0.400877	2.12572	6.31394e-159	9.62588e-157
RPL6	4.52616	0.525508	9.16806e-158	1.35968e-155
NOP58	0.8435	1.19362	3.04978e-159	4.68227e-157
DCAF13	0.202133	1.30972	1.12437e-158	1.70225e-156
NOP56	1.02314	1.20894	2.15217e-158	3.23582e-156
MYC	0.0514225	2.14999	1.81841e-155	2.59106e-153
PRDX4	0.231966	1.38766	4.84956e-158	7.24146e-156
CACYBP	2.21096	0.956172	3.34693e-157	4.86442e-155
SLC27A2	-1.19487	2.34398	1.5744e-152	2.18621e-150
MTHFD2	0.590754	1.28029	2.21084e-153	3.10958e-151
RPS7	4.49	0.484442	1.80426e-152	2.48954e-150
EIF5A	2.05947	1.21876	2.02513e-150	2.75936e-148
RBM17	1.14293	1.08038	1.31546e-148	1.78126e-146
PYCR1	-1.77022	2.54432	1.34895e-145	1.74015e-143
WDR43	-0.363442	1.63499	4.65357e-148	6.18612e-146
PTMA	5.44376	0.684202	1.25289e-147	1.64543e-145
PSMB5	1.4092	0.942799	9.8198e-148	1.29746e-145
CHCHD2	3.99387	0.497015	1.61535e-145	2.07154e-143
TRAF1	0.0191757	1.56709	1.11524e-145	1.44723e-143
HSPA9	0.677822	1.14428	2.039e-145	2.59955e-143
PIM3	0.56667	1.58121	8.24725e-144	1.0393e-141
WDR74	-0.651286	1.65419	3.2218e-144	4.08364e-142
EIF5B	1.26572	1.01703	1.40787e-143	1.75388e-141
NHP2L1	2.09963	0.772772	8.18233e-143	1.01354e-140
KIAA0020	-0.37147	1.51046	4.00573e-142	4.93383e-140
RPL7A	4.37116	0.51305	1.1123e-141	1.34718e-139
CFLAR	0.80828	1.30333	7.09943e-142	8.64663e-140
SNRPA1	1.15482	1.04356	7.11495e-141	8.56978e-139
TMA16	-0.348391	1.45068	1.35755e-140	1.61727e-138
VDAC1	1.3989	0.968954	2.5093e-140	2.95704e-138
ZBTB32	-0.32978	1.90057	5.98006e-139	6.93464e-137
SNRPB	2.57812	0.746427	1.24911e-138	1.42575e-136
RRP1	-0.851103	1.70126	6.90225e-139	7.91979e-137
MRPS34	1.39978	0.959554	2.32059e-139	2.71996e-137
EIF5	1.42824	0.938881	6.71275e-139	7.74311e-137
SRSF2	2.1798	0.881379	1.33021e-137	1.49484e-135
GCSH	-1.18362	1.84217	2.06076e-136	2.30393e-134
TNFRSF9	-1.09165	3.43969	2.49036e-131	2.58535e-129
FAM195A	-1.24693	1.94281	2.65722e-135	2.94061e-133
TOMM22	1.1965	0.968463	4.50971e-135	4.96547e-133
MRPS26	0.0543143	1.30691	8.85571e-135	9.70168e-133
EIF2S1	0.678187	1.0623	2.122e-134	2.31309e-132
GADD45GIP1	1.63362	0.854793	8.13544e-134	8.73698e-132
FAM136A	0.0767028	1.27658	7.75222e-134	8.36665e-132
RPL8	4.74301	0.391387	3.22121e-133	3.44243e-131
PNO1	-0.702254	1.55313	1.93282e-132	2.03562e-130
CDK4	0.529172	1.23607	1.92363e-132	2.03562e-130
DCUN1D5	-0.120116	1.3402	2.06427e-131	2.15326e-129
NAA10	0.755645	1.04108	3.04829e-131	3.14957e-129
CD320	0.201145	1.26442	4.2798e-131	4.40113e-129
NAP1L1	2.33678	0.781042	8.08415e-130	8.23563e-128
EIF3J	0.687258	1.06761	1.86799e-129	1.88537e-127
RILPL2	-0.130932	1.51137	9.16388e-129	9.20654e-127
TSR1	-1.42413	1.94112	3.41345e-128	3.36727e-126
POLR3H	-1.14593	1.78193	3.57959e-128	3.51526e-126
RPL7L1	0.374923	1.146	1.69004e-128	1.67475e-126
PPAN	-0.63104	1.55126	1.29871e-127	1.26965e-125
ATP5G1	1.71979	0.831076	4.03059e-127	3.90538e-125
GRPEL1	0.142909	1.19759	6.09091e-127	5.87557e-125
C12orf45	-1.1631	1.74222	2.31468e-126	2.21326e-124
POLR3K	0.824506	1.04747	1.43892e-126	1.38193e-124
PHLDA2	-1.50427	2.91152	6.15224e-123	5.51955e-121
CCT8	2.05217	0.773192	9.2633e-126	8.7804e-124
TIMM17A	0.581047	1.05454	1.04432e-125	9.8559e-124
ALDOA	3.48361	0.520323	1.35799e-124	1.25447e-122
AK2	0.12818	1.18818	9.61922e-125	8.92378e-123
NOP14	-1.03566	1.74784	1.14574e-123	1.04076e-121
HNRNPDL	2.06629	0.783422	5.81077e-124	5.30045e-122
ATP1B3	1.32635	0.91546	5.01029e-124	4.58947e-122
MRPL17	-0.0144436	1.23737	4.20726e-124	3.87015e-122
RPL4	3.9972	0.459396	4.60119e-123	4.16226e-121
FAM173A	-1.83382	2.3438	9.84099e-122	8.65095e-120
NAMPT	-1.47987	2.06347	2.62123e-121	2.295e-119
PEBP1	1.48019	0.888885	1.73204e-122	1.54755e-120
NOL7	1.20405	0.898591	2.07144e-122	1.84324e-120
PGP	-0.0590647	1.26213	3.01436e-122	2.67138e-120
SLC25A3	2.43888	0.63803	2.87387e-121	2.50613e-119
PA2G4	2.52794	0.735613	5.00141e-121	4.30971e-119
GGCT	0.282299	1.13682	4.10382e-121	3.56444e-119
LTV1	-0.508224	1.40408	1.87293e-120	1.60755e-118
AIMP1	0.973352	0.941798	2.72509e-120	2.32979e-118
STOML2	1.11039	0.905205	8.21193e-120	6.9933e-118
HNRNPC	2.31472	0.724854	2.29227e-119	1.94451e-117
PHLDA1	0.474552	1.72477	8.70583e-119	7.35643e-117
SSRP1	0.48793	1.06154	1.00442e-118	8.45455e-117
POLR2H	0.680622	1.00537	1.0619e-118	8.904e-117
MRPS12	0.916547	0.925055	2.32882e-118	1.93781e-116
TUFM	1.37503	0.85299	2.7097e-118	2.24616e-116
ABCE1	-0.370654	1.38431	3.01991e-118	2.49383e-116
SIAH2	-0.457857	1.47438	7.6535e-118	6.29637e-116
CTPS1	-1.01602	1.56458	2.27473e-117	1.85042e-115
C19orf24	0.43005	1.06563	1.78582e-117	1.46363e-115
TNFRSF18	2.02268	1.28533	1.98745e-117	1.62279e-115
RBPJ	0.225351	1.29092	3.76291e-117	3.04963e-115
KPNB1	0.615721	1.05114	3.85325e-117	3.11129e-115
ATIC	-0.0395512	1.24108	1.11236e-116	8.94856e-115
GSPT1	0.184849	1.13597	1.34211e-115	1.07177e-113
RPL35	4.60404	0.389183	9.59048e-115	7.63073e-113
CENPV	-2.03722	2.39595	2.62271e-112	2.0133e-110
MRPL24	-0.150288	1.23849	5.24183e-114	4.15553e-112
PTGES3	1.72504	0.804676	8.72363e-114	6.89072e-112
TRAF4	-0.588756	1.64649	5.73953e-113	4.43715e-111
RDX	0.264087	1.18682	1.8265e-113	1.43236e-111
TIMM10	0.380351	1.08009	2.92282e-113	2.28388e-111
BZW1	1.15171	0.883184	7.35649e-113	5.6671e-111
IRF4	-1.1584	1.89366	8.63086e-112	6.55614e-110
SSBP1	2.10893	0.667227	7.49312e-112	5.7118e-110
BZW2	-0.588539	1.37898	1.15521e-111	8.74468e-110
RRS1	-0.87672	1.54471	1.43782e-110	1.07349e-108
RPS3A	4.96964	0.409856	5.57539e-110	4.12031e-108
NIFK	0.484158	1.06303	1.175e-110	8.80279e-109
EMG1	0.212472	1.09637	2.0309e-110	1.51112e-108
RPL7	5.15736	0.3761	4.65591e-110	3.4525e-108
RRP9	-0.880664	1.48864	6.90633e-110	5.05251e-108
EXOSC5	-0.917871	1.4708	5.83568e-110	4.2981e-108
HMGA1	0.7233	1.2282	8.23679e-110	6.0057e-108
YRDC	-0.970382	1.51725	1.42957e-109	1.03887e-107
DDX18	0.839576	0.934092	3.83016e-109	2.77413e-107
RPL9	4.59204	0.371951	8.39674e-109	6.0415e-107
SLC38A5	-0.813549	1.48264	9.41024e-109	6.74844e-107
MAGOHB	0.232827	1.09491	7.97771e-109	5.75901e-107
BCL2L1	-0.4915	1.45352	1.92487e-108	1.37138e-106
DDX56	-0.710153	1.34057	1.59488e-108	1.14e-106
NDUFAF4	-0.365955	1.26809	2.03807e-108	1.4473e-106
ATAD3A	-1.30503	1.63707	1.65267e-107	1.15852e-105
FAM60A	-0.474864	1.32078	9.67523e-108	6.80418e-106
FARSA	0.109259	1.08741	1.69268e-107	1.18276e-105
UTP11L	0.159779	1.05774	4.64244e-107	3.23354e-105
RPF2	-0.542157	1.32567	9.25535e-107	6.42599e-105
MRPS2	-0.707012	1.33647	1.77068e-106	1.22548e-104
RRP15	-0.958965	1.49693	8.70287e-106	5.96639e-104
COPRS	-0.95227	1.43761	8.69598e-106	5.96639e-104
ETF1	-0.473403	1.26786	8.74766e-106	5.9783e-104
MRPL15	0.217562	1.04445	1.42768e-105	9.69622e-104
SFXN1	0.167266	1.14317	1.81907e-105	1.2316e-103
RUVBL2	0.0241586	1.1067	6.33584e-105	4.2764e-103
RPL19	5.10586	0.35356	2.46193e-104	1.65656e-102
CDK6	0.0297311	1.20707	3.21133e-104	2.15416e-102
APRT	2.24645	0.685142	8.80299e-104	5.88693e-102
TIMM8B	1.31553	0.786534	1.18164e-103	7.87796e-102
SQLE	-0.683691	1.50728	2.6839e-103	1.77847e-101
MRPS23	0.339829	0.987968	2.64114e-103	1.75547e-101
ERCC1	-0.222169	1.15825	2.88993e-103	1.90919e-101
VDAC2	1.46098	0.739893	2.00803e-102	1.30289e-100
HSPA4	-0.673884	1.31093	1.45069e-102	9.44076e-101
GRSF1	0.0649174	1.13747	3.04884e-102	1.97234e-100
SSSCA1	0.4153	0.987517	3.29592e-102	2.12587e-100
EIF6	1.08206	0.839979	1.05996e-101	6.7965e-100
DNAJA1	2.08157	0.704029	2.16314e-101	1.37089e-99
RPS26	4.16468	0.501071	1.98846e-101	1.26756e-99
NDUFAB1	1.88113	0.667137	2.09532e-101	1.33178e-99
MRPS7	0.833139	0.860974	2.84084e-101	1.78998e-99
HSPA8	3.87746	0.550672	2.42068e-101	1.52966e-99
RABGGTB	-0.855648	1.40751	9.64884e-101	6.02735e-99
AK4	-2.63798	2.77043	8.21081e-99	4.98618e-97
CCDC124	0.236868	1.01463	8.33241e-101	5.23501e-99
AIMP2	-0.377477	1.22028	8.92143e-101	5.58897e-99
TRMT112	1.95895	0.680014	2.44444e-100	1.51827e-98
FBL	1.08224	0.867796	1.83024e-100	1.14003e-98
MRPL52	1.67642	0.733248	5.44555e-100	3.36313e-98
MRPS25	-0.476084	1.23057	4.29945e-100	2.66285e-98
RARS	-0.0527067	1.08914	8.70288e-100	5.35965e-98
PRMT5	-1.21412	1.52793	3.52506e-99	2.15871e-97
XRCC5	1.9828	0.692586	5.61875e-99	3.42163e-97
RPS6	5.32455	0.374965	1.21343e-98	7.328e-97
ESF1	-0.103079	1.1688	5.27115e-99	3.21894e-97
ADTRP	-1.19915	1.90713	3.26486e-98	1.95006e-96
YBX3	-1.06929	1.66789	2.72172e-98	1.63461e-96
EXOSC4	-0.527519	1.25672	2.04562e-98	1.23195e-96
MIF	1.24844	0.842475	3.42309e-98	2.03898e-96
CHCHD10	0.536243	1.07786	2.7431e-98	1.64292e-96
IER3	-0.542014	2.061	4.42217e-96	2.57775e-94
CCDC86	-1.66672	1.80848	4.26214e-97	2.51812e-95
RPIA	-0.264389	1.16206	1.86365e-97	1.10707e-95
PABPC4	-1.23061	1.54214	3.95729e-97	2.34437e-95
PMAIP1	-0.227639	1.43467	1.29251e-96	7.61569e-95
SEMA4A	-2.06205	2.64704	7.95352e-95	4.52728e-93
METTL1	-1.87192	1.93185	5.31699e-96	3.09109e-94
PFDN6	0.335882	0.965313	3.20911e-96	1.88576e-94
RPL36	4.35227	0.388873	5.95532e-96	3.45298e-94
GAR1	-0.5269	1.22985	1.57334e-95	9.07415e-94
MRPL36	0.564056	0.909862	2.51729e-95	1.44801e-93
C20orf27	-0.849731	1.37154	4.68267e-95	2.6865e-93
U2AF1	2.33017	0.612386	9.44051e-95	5.34578e-93
PDAP1	0.708683	0.862403	5.61775e-95	3.2145e-93
SNRPD3	1.21627	0.785299	6.45376e-95	3.6832e-93
GRWD1	-1.11495	1.41628	9.09429e-95	5.16314e-93
PES1	-1.06227	1.43942	6.85031e-94	3.85901e-92
RPL24	4.05805	0.346102	6.36939e-93	3.53331e-91
SUPT16H	0.460428	1.00529	5.09116e-93	2.83868e-91
TDG	0.0687215	1.06573	5.1281e-93	2.85198e-91
SLC25A19	-1.39878	1.56401	3.36327e-92	1.86098e-90
MRPL21	0.537523	0.905304	6.25854e-92	3.45424e-90
ANP32B	2.29625	0.692816	1.9802e-91	1.08741e-89
NDUFAF2	-0.757627	1.3072	1.40954e-91	7.75992e-90
WDR12	-1.21901	1.44652	2.87907e-91	1.5731e-89
DUSP2	-0.341288	1.72053	6.35111e-91	3.43574e-89
ZNF593	0.187724	1.05221	2.50306e-91	1.37108e-89
KCNN4	-0.833446	1.43185	5.51556e-91	2.99116e-89
DNAJC2	-0.377376	1.15329	3.75654e-91	2.0423e-89
UCK2	-2.01089	1.88389	2.11855e-90	1.13202e-88
STRAP	0.651058	0.868988	1.02096e-90	5.50937e-89
RPS5	4.4702	0.350838	2.02434e-90	1.08434e-88
FAH	-0.686979	1.2626	1.18025e-90	6.35322e-89
NASP	1.14558	0.899471	1.73896e-90	9.33769e-89
C16orf13	0.514019	0.921321	2.48471e-90	1.32443e-88
SLC7A5	-1.80599	1.95072	2.46199e-89	1.28714e-87
PPM1G	1.05638	0.829909	8.75903e-90	4.63485e-88
WDR46	-0.727851	1.25436	1.42184e-89	7.48733e-88
SRSF3	2.58827	0.568252	3.12389e-89	1.62539e-87
CDC123	1.06206	0.770754	3.91799e-89	2.03371e-87
OLA1	-0.0474935	1.0136	8.28073e-89	4.28808e-87
SNHG8	0.25701	1.04503	8.60195e-89	4.44386e-87
PSMA7	3.44976	0.396761	3.22654e-88	1.6551e-86
GEMIN6	-0.86148	1.27645	4.30776e-88	2.20454e-86
MTHFD1L	-2.30845	1.99036	2.25323e-87	1.14773e-85
SRSF7	2.25491	0.65973	2.96226e-87	1.50186e-85
ECHS1	0.312764	0.898167	1.93027e-87	9.85522e-86
HNRNPU	1.18167	0.791553	2.79863e-87	1.42221e-85
MRPL20	1.61894	0.644663	5.34456e-87	2.69714e-85
C19orf53	1.94453	0.583735	1.66581e-86	8.36784e-85
FARSB	-0.858436	1.26814	1.45708e-86	7.33622e-85
TIMM50	-0.389501	1.0747	2.20513e-86	1.10515e-84
STIP1	0.901915	0.825559	3.8433e-86	1.92174e-84
AHCY	-0.959901	1.30175	4.35915e-86	2.17469e-84
PSMB7	1.72987	0.611491	2.38547e-85	1.18464e-83
TFAM	-0.458215	1.11841	2.17392e-85	1.08205e-83
CD3EAP	-1.79528	1.82398	8.03304e-85	3.93547e-83
HNRNPA1	3.34102	0.481349	3.54317e-85	1.75158e-83
HDAC2	0.327058	0.942981	2.70536e-85	1.34045e-83
FUS	1.29991	0.791659	7.16906e-85	3.52011e-83
C14orf182	-2.33612	2.72247	2.52034e-83	1.21026e-81
PABPC1	2.11626	0.609468	1.37245e-84	6.70872e-83
EIF4G1	-0.375881	1.12369	2.66289e-84	1.29874e-82
LDHB	3.7417	0.38243	3.23714e-84	1.57178e-82
ISOC2	-0.339412	1.09117	3.04562e-84	1.48209e-82
RUVBL1	-0.213837	1.07871	3.38818e-84	1.64146e-82
MRP63	1.25928	0.701621	6.21051e-84	3.00212e-82
SLC43A3	-1.65735	1.78715	4.65867e-83	2.22727e-81
ZC3H15	1.00499	0.769871	1.78186e-83	8.59434e-82
CHAC2	-0.774293	1.22252	2.00919e-83	9.66939e-82
ATAD3B	-1.57831	1.55174	7.92138e-83	3.7624e-81
GPX1	1.3867	0.763685	5.19753e-83	2.47946e-81
HNRNPM	1.76579	0.639234	1.27724e-82	6.05327e-81
MT2A	2.9755	1.19386	7.48605e-83	3.56339e-81
RAD23A	1.19109	0.721019	2.09538e-82	9.8664e-81
ILF3	-0.19066	1.04363	2.56407e-82	1.20473e-80
PARVB	-1.44889	1.46747	4.98614e-82	2.33769e-80
AHSA1	0.304816	0.911512	5.25148e-82	2.45681e-80
PCBD1	-0.616249	1.17182	6.11097e-82	2.85279e-80
PMPCA	-0.884274	1.23768	1.04723e-81	4.87835e-80
ATP5B	2.48689	0.523982	3.30027e-81	1.53083e-79
POLR2F	0.806276	0.75541	2.56158e-81	1.19072e-79
RPL10A	4.54665	0.338569	1.25746e-80	5.75921e-79
GZMB	4.63622	1.59979	6.55368e-81	3.02705e-79
TOMM5	-0.389437	1.06888	5.2024e-81	2.40801e-79
IL13	2.62147	1.94077	2.07045e-80	9.46286e-79
SRRM1	1.24742	0.714412	8.20221e-81	3.78047e-79
EIF3B	-1.21261	1.35906	8.25345e-81	3.79606e-79
ITGAE	0.368718	0.9795	1.19721e-80	5.49481e-79
MRPL1	-0.277878	1.03802	2.2465e-80	1.0246e-78
SNRPG	2.9888	0.449506	1.11174e-79	5.01803e-78
TSR3	-0.374868	1.05807	4.56391e-80	2.0772e-78
CHORDC1	-0.220592	1.01952	7.80892e-80	3.53934e-78
FAM207A	-0.052817	0.95541	9.97603e-80	4.51219e-78
EIF4G2	0.669581	0.814673	1.45836e-79	6.56894e-78
EEF1B2	3.30416	0.484698	3.67725e-79	1.63275e-77
POP7	0.213197	0.880948	1.51445e-79	6.80754e-78
KRR1	-0.0384129	0.970441	1.63084e-79	7.31563e-78
RPL36A	1.92848	0.634728	3.27357e-79	1.45647e-77
GART	-0.811764	1.19144	2.18919e-79	9.78004e-78
AMICA1	0.619708	1.11777	2.34368e-79	1.04488e-77
DTYMK	0.492792	0.947658	1.01618e-78	4.47549e-77
ECE2	-1.74979	1.6153	3.19092e-78	1.39689e-76
RPS18	5.83863	0.357993	2.95547e-78	1.29642e-76
PDCD2L	-1.79602	1.64413	7.43852e-78	3.24334e-76
CCDC85B	1.42393	0.76054	5.00028e-78	2.18459e-76
METAP2	0.467761	0.848146	8.65751e-78	3.76731e-76
MRPL11	0.593936	0.800999	9.56028e-78	4.15187e-76
TRMT10C	-0.23122	1.02348	2.30746e-77	9.98112e-76
HNRNPH3	0.522951	0.848267	5.74402e-77	2.47481e-75
TNFAIP8	0.593814	0.98271	8.31216e-77	3.56719e-75
NAA15	-0.72331	1.1368	9.75542e-77	4.17835e-75
UQCRQ	2.442	0.493396	2.15226e-76	9.2003e-75
COX5A	2.59355	0.470372	6.04371e-76	2.5684e-74
ARL5A	0.202871	0.882379	3.69184e-76	1.57506e-74
PRDX1	3.92614	0.483953	4.70303e-76	2.00255e-74
HSPB1	-0.568022	1.23778	1.08884e-75	4.61825e-74
ENO1	4.86393	0.306487	2.69093e-75	1.13035e-73
FH	-0.440219	1.03331	1.93838e-75	8.18965e-74
BOLA3	0.675438	0.787849	2.37209e-75	9.98337e-74
SRPK1	-0.1853	0.97659	2.23246e-75	9.41391e-74
NSA2	0.605788	0.802943	5.12533e-75	2.1488e-73
CCL3	3.81987	2.05468	2.36652e-74	9.82979e-73
MAK16	-2.17627	1.85108	1.8831e-74	7.84959e-73
CCDC58	-1.45635	1.55284	1.50376e-74	6.2924e-73
RPS2	6.01926	0.34362	1.55431e-74	6.49147e-73
CCDC59	-0.146255	0.97142	2.36716e-74	9.82979e-73
GNG4	-3.03754	4.19687	5.03755e-72	1.98238e-70
RPL22	3.59463	0.358098	8.0488e-74	3.31705e-72
TXNL1	0.709001	0.766866	5.83509e-74	2.41387e-72
NIP7	-0.687798	1.13196	8.24182e-74	3.39019e-72
SOD1	2.79684	0.456414	1.21671e-73	4.96732e-72
CREM	1.51082	0.872083	9.30929e-74	3.82207e-72
UBE2M	-1.18561	1.27016	1.08145e-73	4.42338e-72
LYRM4	-0.571055	1.07747	9.95386e-74	4.07903e-72
HNRNPD	1.26659	0.708727	1.34926e-73	5.49819e-72
EXOSC8	0.564564	0.842109	1.93379e-73	7.8654e-72
DPH2	-1.72368	1.54684	4.36415e-73	1.76845e-71
RPL26L1	0.406698	0.80029	3.44925e-73	1.40032e-71
CLNS1A	0.417157	0.830286	4.52323e-73	1.82952e-71
EIF2S2	1.85164	0.587687	8.13482e-73	3.27209e-71
EIF3I	1.73685	0.585345	7.96692e-73	3.21048e-71
SHMT2	-0.459925	1.0378	8.30172e-73	3.33307e-71
TCEB1	1.8562	0.558522	1.56019e-72	6.22963e-71
TXNL4A	0.404244	0.811404	1.153e-72	4.62069e-71
SNRNP70	0.625711	0.776096	1.34271e-72	5.3711e-71
RP11-345J4.5	0.277254	0.84276	1.93403e-72	7.70819e-71
MRPL40	-0.082045	0.906472	1.9581e-72	7.78989e-71
BCCIP	-0.59708	1.0308	1.97669e-72	7.84953e-71
SLC25A33	-1.3495	1.3111	2.34352e-72	9.27241e-71
MDH2	1.44887	0.618873	2.94356e-72	1.16255e-70
TSFM	-0.444339	0.986169	2.03603e-72	8.07046e-71
RPL18A	5.24914	0.310796	3.81883e-72	1.5055e-70
MCM7	0.711462	0.991268	6.50766e-72	2.55628e-70
NACA	3.96518	0.313411	1.23239e-71	4.82356e-70
RPSA	4.42966	0.317045	3.64919e-71	1.42064e-69
CPM	-2.48387	3.19969	7.18602e-70	2.71042e-68
PMCH	-0.421784	2.83094	9.08735e-70	3.40987e-68
HSPH1	-0.0528216	0.931483	3.34071e-71	1.30521e-69
AMD1	-0.544413	1.04362	3.64092e-71	1.41996e-69
RPL29	4.55146	0.333637	4.49934e-71	1.74849e-69
SF3A3	-0.0875871	0.892475	4.6449e-71	1.80184e-69
EIF4E	0.387363	0.797922	4.77858e-71	1.8504e-69
NDUFS6	1.90661	0.531483	8.76527e-71	3.38815e-69
FAM216A	-2.3538	1.95431	2.0246e-70	7.79829e-69
RCC1	-1.5932	1.42425	1.93788e-70	7.47747e-69
LAIR2	-2.04347	2.86049	2.63226e-69	9.69357e-68
SRGN	3.44894	0.67996	3.67441e-70	1.40783e-68
JTB	1.82971	0.548191	4.03973e-70	1.54238e-68
SLC29A1	-2.22304	1.76427	9.665e-70	3.62039e-68
BANF1	1.17231	0.670098	4.98064e-70	1.89169e-68
CD70	0.694034	1.27081	5.62889e-70	2.13418e-68
TIMM8A	-1.53754	1.41238	5.99481e-70	2.26897e-68
SLC1A5	-0.305423	1.0287	4.89273e-70	1.86154e-68
ARL3	-0.383855	1.07755	7.0497e-70	2.66361e-68
C8orf33	-0.889928	1.18133	7.2425e-70	2.72701e-68
SRSF9	1.30457	0.632454	9.86735e-70	3.68985e-68
RPL21	5.30312	0.307012	1.36647e-69	5.08367e-68
SNRNP25	0.0627073	0.894584	8.55741e-70	3.21655e-68
LAG3	0.209046	1.39902	1.04956e-69	3.91806e-68
POLR2K	1.25572	0.652709	1.14354e-69	4.2616e-68
GPN3	-0.828718	1.09032	1.44751e-69	5.36687e-68
OAZ1	3.6598	0.321909	2.89457e-69	1.06416e-67
UMPS	-0.813249	1.08377	2.48592e-69	9.17014e-68
RPP40	-2.18335	1.77137	5.70885e-69	2.08823e-67
C19orf48	-0.620781	1.11966	3.97795e-69	1.45999e-67
RPL27	4.24001	0.316467	5.55504e-69	2.03539e-67
EMC6	0.655558	0.713206	6.7e-69	2.44259e-67
RPS16	4.70181	0.268066	7.7852e-69	2.82875e-67
TWISTNB	-0.378065	0.95697	7.02524e-69	2.55688e-67
USMG5	2.19351	0.485681	1.39191e-68	5.02402e-67
TBRG4	-0.84492	1.11006	1.1836e-68	4.27921e-67
DDX1	-0.196605	0.920229	2.381e-68	8.57985e-67
MRPS35	-0.289939	0.935813	9.0939e-68	3.27155e-66
RBFA	-1.78212	1.4646	1.91147e-67	6.83148e-66
GALE	-1.81911	1.44541	2.1476e-67	7.66282e-66
SCCPDH	-1.00857	1.19867	1.82967e-67	6.54987e-66
TAF9	1.05129	0.668396	2.95575e-67	1.05291e-65
ELAVL1	0.159844	0.827275	4.08097e-67	1.45137e-65
FUOM	-1.08887	1.24974	5.43092e-67	1.9252e-65
TIPIN	-0.684652	1.06126	7.49526e-67	2.65267e-65
TNFRSF8	-2.68703	2.63879	1.08783e-65	3.7704e-64
SEPT11	-0.473499	1.08893	1.26775e-66	4.47946e-65
DDX24	0.810063	0.717211	1.58897e-66	5.60537e-65
PSMB1	2.8926	0.376129	3.38115e-66	1.18509e-64
WDR18	-0.160933	0.909834	2.39885e-66	8.44867e-65
NOP2	-1.59456	1.40027	3.84737e-66	1.34633e-64
LUC7L3	0.69527	0.726238	7.16641e-66	2.49976e-64
FXN	-1.01963	1.1557	7.85222e-66	2.7346e-64
MRPL51	2.18172	0.479697	1.01646e-65	3.52863e-64
ALKBH2	-1.97904	1.59858	1.33211e-65	4.60243e-64
ALG3	-0.549378	0.996148	8.65221e-66	3.0084e-64
CD151	-1.33385	1.29729	1.3317e-65	4.60243e-64
UCHL5	-0.777379	1.05272	1.62282e-65	5.59795e-64
MAGOH	1.20746	0.613997	3.95015e-65	1.35618e-63
MRPL32	0.216842	0.802263	3.33512e-65	1.14864e-63
HNRNPA2B1	3.20967	0.436819	1.03849e-64	3.53199e-63
ST13	0.844092	0.6873	5.80202e-65	1.98883e-63
XRCC6	1.74521	0.556733	7.47115e-65	2.54896e-63
METTL5	0.322504	0.789321	7.12255e-65	2.43384e-63
FDX1	0.30493	0.815132	7.49538e-65	2.55323e-63
FAM162A	0.00850915	0.868051	1.08638e-64	3.68911e-63
CYC1	1.45069	0.605609	1.32728e-64	4.50018e-63
TMEM97	-1.94349	1.5008	2.21801e-64	7.49687e-63
RRP7A	0.328039	0.838075	2.0965e-64	7.09717e-63
TNFRSF4	2.13148	1.00467	2.32499e-64	7.84632e-63
PNN	0.484775	0.78903	3.11064e-64	1.04815e-62
PARL	-0.31504	0.905301	3.14666e-64	1.05865e-62
RRP1B	-1.0881	1.17819	4.65249e-64	1.56045e-62
PTPN7	1.00893	0.720115	4.67518e-64	1.56565e-62
DENR	-0.379479	0.944854	5.00026e-64	1.67194e-62
WDR4	-2.14977	1.55409	8.76587e-64	2.91763e-62
NABP2	-0.202542	0.883567	6.71765e-64	2.24275e-62
PDCD2	0.418539	0.771651	7.59428e-64	2.53154e-62
NDUFV2	2.70685	0.505563	1.62071e-63	5.3535e-62
RBMX	0.934798	0.68268	1.36556e-63	4.52442e-62
MRPL19	-0.217491	0.885411	1.24557e-63	4.13314e-62
SNRPC	1.18043	0.626176	1.5629e-63	5.17038e-62
EIF4EBP1	-0.510719	1.07424	1.79726e-63	5.92768e-62
GINS2	0.0913966	1.02562	2.41852e-63	7.96467e-62
NCBP2	-0.530304	0.972099	2.664e-63	8.75985e-62
NOL10	-1.54649	1.31289	3.3815e-63	1.11024e-61
CIRH1A	-1.24817	1.19026	4.64347e-63	1.52229e-61
BYSL	-1.10729	1.1599	4.83096e-63	1.58138e-61
LSM5	1.60634	0.603252	7.86713e-63	2.56608e-61
PSMA2-1	1.7765	0.531966	7.87444e-63	2.56608e-61
RPL37	4.24571	0.302705	9.32883e-63	3.03549e-61
LARS	-0.49346	0.976723	1.02866e-62	3.34213e-61
UQCC2	0.836324	0.691408	1.36307e-62	4.41551e-61
RPLP0	4.59904	0.287883	2.24643e-62	7.25545e-61
RFC3	-1.56522	1.34439	1.85093e-62	5.98697e-61
RPS13	4.74317	0.303021	2.89068e-62	9.32245e-61
LIF	-1.29799	1.74081	1.77632e-61	5.66992e-60
PSMC3	1.60329	0.585614	8.88887e-62	2.8582e-60
SRSF1	-0.112356	0.859157	7.2727e-62	2.34198e-60
LTA	0.52483	1.33099	1.7906e-61	5.70716e-60
PAK1IP1	-0.749366	1.0586	9.93605e-62	3.19022e-60
BCLAF1	0.284899	0.787733	1.1588e-61	3.70969e-60
LSM7	1.62978	0.553961	1.60841e-61	5.14149e-60
TIMM9	-0.655464	1.00929	2.64372e-61	8.40171e-60
PSMG1	0.0678287	0.827495	2.7247e-61	8.64647e-60
GOT2	-1.22884	1.13375	2.84008e-61	8.99951e-60
KNOP1	-1.06879	1.13874	3.90418e-61	1.23177e-59
TFRC	-1.07208	1.26409	7.10357e-61	2.2347e-59
LINC00116	-0.461343	0.926022	9.33942e-61	2.92962e-59
GTF3C6	1.83364	0.510508	1.26261e-60	3.93792e-59
SH2D1A	0.472745	0.823145	1.03777e-60	3.25063e-59
HNRNPH1	-0.18491	0.961208	1.06672e-60	3.33176e-59
NOC2L	-0.716139	0.988917	1.33595e-60	4.16073e-59
PINX1	-1.62427	1.29843	1.81384e-60	5.64103e-59
IARS	-1.63484	1.32806	2.53063e-60	7.85903e-59
PSMD14	1.11468	0.618651	3.07297e-60	9.51616e-59
PHF5A	0.204694	0.773606	2.62465e-60	8.13939e-59
MRPL47	0.647084	0.678618	3.11953e-60	9.64665e-59
ACP1	0.908069	0.646121	3.9395e-60	1.21478e-58
EXOSC3	0.00221121	0.81228	3.74995e-60	1.15797e-58
POLR2I	0.652792	0.703663	4.06059e-60	1.25035e-58
LRRC59	-0.0931068	0.839017	5.2398e-60	1.60891e-58
MPHOSPH10	-0.347475	0.912997	5.25919e-60	1.6126e-58
RBM25	0.901173	0.653027	7.30204e-60	2.2327e-58
NOB1	-0.0351099	0.834309	7.42848e-60	2.26818e-58
TMA7	3.06191	0.352595	1.11865e-59	3.4061e-58
HMBS	-1.00919	1.07664	8.08896e-60	2.4664e-58
ANP32E	1.34544	0.727584	1.4221e-59	4.312e-58
MAT2A	-0.810986	1.02688	1.83373e-59	5.55238e-58
PSMD7	1.80626	0.520544	2.47605e-59	7.47652e-58
HSPBP1	-0.83406	1.02313	1.95016e-59	5.89674e-58
EXOSC2	-1.59484	1.2892	2.94051e-59	8.86668e-58
C12orf73	-1.54698	1.37476	3.32321e-59	1.00068e-57
SOX4	-1.96728	2.35365	2.71434e-58	7.98587e-57
CNPY2	0.834653	0.639221	6.19031e-59	1.85888e-57
ELL2	-2.42189	1.82875	1.49464e-58	4.43328e-57
PNPT1	-1.85549	1.36002	8.74107e-59	2.61764e-57
NDUFAF6	-1.74358	1.31601	1.27451e-58	3.79584e-57
RPL15	5.03826	0.237375	1.65387e-58	4.89227e-57
GLRX5	-0.120301	0.829937	1.21686e-58	3.63409e-57
RTCB	-0.00477059	0.789961	1.35624e-58	4.03375e-57
MTHFD1	-0.80943	1.03343	1.57403e-58	4.66243e-57
MRPL13	0.986739	0.608092	2.03156e-58	6.00135e-57
GOLIM4	-2.71265	2.09362	5.16148e-58	1.51244e-56
NAA20	0.442327	0.696196	2.63428e-58	7.76079e-57
EIF3A	1.22907	0.663901	3.14402e-58	9.23758e-57
TAF1D	-0.0242135	0.832692	3.28437e-58	9.63694e-57
PSMD13	1.25487	0.58385	1.05096e-57	3.0672e-56
NT5DC2	-3.06611	2.14809	3.08574e-57	8.94578e-56
EIF3M	1.33524	0.587651	1.82863e-57	5.32968e-56
ERI3	-1.06528	1.06063	2.29714e-57	6.68624e-56
TUBA1B	4.91782	0.709458	4.05806e-57	1.17024e-55
SEPHS2	0.20132	0.79988	2.49469e-57	7.25156e-56
FAM3C	-0.651787	1.09403	2.68014e-57	7.78026e-56
TUBA1C	0.946308	0.744562	3.24304e-57	9.37687e-56
BMS1	-1.01966	1.06876	3.19571e-57	9.25227e-56
RPS23	5.27158	0.270148	3.73219e-57	1.07769e-55
PPIL1	-1.20792	1.11554	4.13429e-57	1.19064e-55
NUDT4	-1.32993	1.20047	4.88697e-57	1.40555e-55
EIF3D	1.063	0.617389	9.34258e-57	2.67997e-55
EBI3	-3.29405	3.23178	1.08516e-55	3.04083e-54
CBX3	1.03675	0.624221	1.47627e-56	4.21811e-55
MRPL55	0.235478	0.741863	1.36159e-56	3.90065e-55
PSMD1	0.521678	0.713967	1.43225e-56	4.09771e-55
IPO5	-1.87609	1.38284	2.96298e-56	8.4439e-55
TRMT1	-1.75613	1.35486	3.52626e-56	1.00099e-54
SRPRB	-0.549315	0.920347	2.83878e-56	8.10055e-55
WBSCR22	0.267408	0.727786	3.06115e-56	8.71228e-55
ABCF2	-1.42005	1.1599	4.67346e-56	1.3232e-54
POLR1C	-1.5923	1.30306	5.00514e-56	1.41527e-54
SMKR1	-2.98294	2.29869	1.62824e-55	4.5277e-54
DDX39A	1.54632	0.610199	8.9988e-56	2.52813e-54
EIF4H	0.134904	0.756168	7.65922e-56	2.16014e-54
RCL1	-2.18606	1.53352	1.10265e-55	3.08587e-54
MAP2K3	-0.566257	0.957378	1.06125e-55	2.97765e-54
UTP14A	-1.54656	1.23644	1.10714e-55	3.09446e-54
HDGF	-0.517291	0.924721	1.57417e-55	4.38294e-54
ARGLU1	0.440208	0.733726	1.7105e-55	4.75038e-54
PFKP	-0.422021	0.890614	1.93591e-55	5.36955e-54
GTF2A2	1.32313	0.563525	2.68775e-55	7.44543e-54
RPL38	3.36282	0.315767	3.11392e-55	8.60413e-54
MAD2L1	0.326553	0.847864	2.82835e-55	7.82498e-54
SFPQ	0.899507	0.669134	4.22241e-55	1.16375e-53
PSMC1	1.30217	0.553836	4.83708e-55	1.32984e-53
HNRNPA0	1.2923	0.594044	5.02445e-55	1.37957e-53
TCERG1	-0.741468	0.955503	5.47066e-55	1.5002e-53
MRPL37	0.371499	0.708902	8.49525e-55	2.32378e-53
NTMT1	-0.620663	0.919933	1.30176e-54	3.5519e-53
MT-ND5	1.88934	0.583519	1.38543e-54	3.77547e-53
SFXN4	-1.65432	1.26011	2.20145e-54	5.98428e-53
POLR2E	0.980581	0.605427	3.04166e-54	8.25793e-53
SEH1L	-2.13673	1.46438	4.45007e-54	1.20517e-52
NUP37	-0.399461	0.844725	4.39371e-54	1.19138e-52
NAE1	0.107064	0.743672	4.54691e-54	1.22987e-52
DTD1	-1.12586	1.05122	5.27925e-54	1.42618e-52
PTRH2	-1.52277	1.21484	7.06491e-54	1.90621e-52
TYW3	-0.72561	0.948988	7.29026e-54	1.96257e-52
NOC3L	-1.45067	1.19923	8.73239e-54	2.34741e-52
C11orf58	1.57876	0.506209	1.62108e-53	4.33635e-52
TIMM44	-1.33876	1.1411	1.61934e-53	4.33635e-52
DIEXF	-2.7043	1.81846	4.4594e-53	1.18416e-51
AURKAIP1	1.65878	0.492901	4.03715e-53	1.07465e-51
MRPS28	-0.624005	0.893582	3.27465e-53	8.72745e-52
PSMD4	1.57938	0.49218	4.26256e-53	1.13327e-51
ITPR1	-1.05644	1.35937	6.38766e-53	1.68797e-51
ARPC5L	1.15344	0.580405	6.19767e-53	1.63975e-51
EPRS	-0.0652059	0.801192	6.07845e-53	1.61016e-51
UBE2T	0.571046	0.820253	8.61236e-53	2.2731e-51
PIP5K1B	-3.49158	3.40102	6.27363e-52	1.62823e-50
BTG3	0.120224	0.834188	9.92505e-53	2.6164e-51
HNRNPR	1.08942	0.603095	1.71137e-52	4.50055e-51
RPL35A	4.44154	0.260353	1.95548e-52	5.12397e-51
CDV3	-0.356396	0.868397	1.70806e-52	4.49727e-51
C17orf96	-3.30146	2.54621	6.48796e-52	1.67986e-50
PRPF19	-0.617346	0.909013	1.78511e-52	4.68881e-51
HPDL	-3.26718	2.40181	6.34335e-52	1.64437e-50
GLRX3	0.640367	0.628897	2.74287e-52	7.17854e-51
STRA13	0.544653	0.731235	3.27171e-52	8.55234e-51
RNPS1	1.04398	0.575434	3.70271e-52	9.6443e-51
FASLG	-2.98731	2.79034	1.6971e-51	4.33747e-50
SPTSSA	-0.961319	0.972784	3.5067e-52	9.14926e-51
NOL11	-0.913068	0.976716	3.50846e-52	9.14926e-51
FEN1	0.479987	0.824497	3.93751e-52	1.02436e-50
DDX49	-0.882643	0.96331	6.17973e-52	1.60577e-50
ORC6	-0.799593	1.01327	6.57946e-52	1.70153e-50
PRKDC	-0.26389	0.843388	7.78198e-52	2.00775e-50
MRPS18B	0.0281222	0.76576	1.12881e-51	2.90546e-50
POLDIP2	-0.37106	0.827596	1.2511e-51	3.21263e-50
WDR77	-0.647727	0.912495	1.34047e-51	3.43806e-50
FAM86A	-2.21245	1.47696	1.98492e-51	5.06119e-50
MSH6	-1.72254	1.32708	2.04988e-51	5.22073e-50
GMPS	-0.383412	0.848748	1.85756e-51	4.74201e-50
HMGB1	3.96213	0.477914	4.60596e-51	1.16897e-49
LSM6	0.720698	0.610504	4.41607e-51	1.12339e-49
HDDC2	-0.0429625	0.767627	4.90608e-51	1.24369e-49
UBE2S	1.03415	0.809459	5.71994e-51	1.44496e-49
EZH2	-0.334119	0.907537	6.85506e-51	1.72971e-49
RPP30	-0.345321	0.83013	9.78959e-51	2.46447e-49
PSMD12	0.00700057	0.741938	1.33571e-50	3.35867e-49
HELLS	-0.548756	0.967089	1.52825e-50	3.834e-49
RPS9	4.69694	0.222806	2.14696e-50	5.37931e-49
RSL24D1	0.871741	0.616892	2.14916e-50	5.37931e-49
SRRM2	0.654137	0.660914	2.89173e-50	7.22965e-49
ATP5J	2.55038	0.35707	4.75964e-50	1.18724e-48
ACTL6A	-0.539509	0.848851	4.28612e-50	1.07035e-48
C7orf50	-0.557435	0.855798	5.69338e-50	1.41853e-48
EIF2B3	-1.20822	1.00809	7.45314e-50	1.85486e-48
TRIM28	-1.34437	1.13916	8.55262e-50	2.12606e-48
LARP1	-1.3769	1.12333	8.80349e-50	2.18593e-48
ADRM1	1.67778	0.482252	1.2153e-49	3.0142e-48
RPL14	4.4844	0.257804	2.27406e-49	5.62732e-48
CBX6	-1.3116	1.16987	2.5069e-49	6.17546e-48
IDH3A	-1.2319	1.03043	2.577e-49	6.34099e-48
SLC25A39	0.288247	0.686055	3.8081e-49	9.35968e-48
TUBB6	-3.20493	2.31148	1.01457e-48	2.47137e-47
U2SURP	0.397693	0.660905	5.90154e-49	1.44561e-47
RPL13A	5.66291	0.246654	7.54602e-49	1.84017e-47
PDCD11	-2.11243	1.38236	7.28519e-49	1.78254e-47
MBD2	-1.83494	1.26989	7.45973e-49	1.8232e-47
SMARCC1	-0.560003	0.84103	7.53789e-49	1.84017e-47
HRH2	-2.3177	1.71179	1.4249e-48	3.45927e-47
RYBP	-1.80329	1.31998	1.11242e-48	2.70668e-47
TOMM34	-1.99502	1.31235	1.55912e-48	3.77252e-47
NIT2	-0.134847	0.757691	1.50184e-48	3.64201e-47
EBPL	-0.663932	0.887883	1.52901e-48	3.70377e-47
MRPS15	0.913721	0.58169	1.94514e-48	4.70133e-47
ERH	2.31794	0.398401	3.87354e-48	9.34148e-47
SERPINB9	-0.876147	1.186	4.30564e-48	1.03721e-46
CISD1	0.292514	0.689657	3.71715e-48	8.97426e-47
MCM10	-1.64636	1.22284	4.54902e-48	1.09463e-46
ADK	-0.802308	0.907812	5.79874e-48	1.39227e-46
PTBP1	-0.363563	0.800098	6.54023e-48	1.56858e-46
CTU2	-2.2939	1.44113	9.39421e-48	2.24811e-46
CYP1B1	-1.41483	1.74336	1.67e-47	3.97899e-46
GNL2	-0.487286	0.819841	1.06745e-47	2.5517e-46
EID1	1.93661	0.478911	1.24803e-47	2.98009e-46
SMIM4	-1.36213	1.05548	1.45297e-47	3.46566e-46
LRPPRC	-2.02362	1.33219	1.83077e-47	4.35726e-46
TUBB	3.95065	0.609176	2.23155e-47	5.30533e-46
KPNA2	0.90412	0.738235	2.27778e-47	5.40935e-46
AAMP	-0.265421	0.758662	2.48769e-47	5.90143e-46
NCLN	-1.85159	1.22904	2.78155e-47	6.57706e-46
NAB2	-3.2408	2.38398	7.14565e-47	1.67869e-45
MID1IP1	-0.866924	1.03135	4.08562e-47	9.65013e-46
WDR3	-2.36519	1.50433	5.23601e-47	1.23272e-45
COX20	0.0563347	0.725327	4.12539e-47	9.7335e-46
HMCES	-0.997138	0.928125	5.72173e-47	1.34563e-45
DESI1	0.107126	0.718728	7.63032e-47	1.79062e-45
NUTF2	0.574539	0.602071	8.51412e-47	1.99587e-45
RNASEH1	-0.702115	0.858238	8.74344e-47	2.04743e-45
PUF60	0.680404	0.588049	1.03602e-46	2.42083e-45
CD2	3.30501	0.427755	1.29218e-46	3.01614e-45
LSM2	1.3512	0.54697	1.37083e-46	3.1963e-45
RBM19	-2.70846	1.67832	1.88929e-46	4.39577e-45
SLC39A14	-3.61766	2.49399	3.37962e-46	7.81327e-45
PSMD3	0.305386	0.664186	1.65733e-46	3.86021e-45
SNRPD2	2.60004	0.343767	2.5401e-46	5.90369e-45
PUS1	-1.73931	1.17533	2.64942e-46	6.15123e-45
SNRPA	0.158012	0.697277	2.95056e-46	6.83583e-45
AGK	-1.96869	1.3135	3.68069e-46	8.50029e-45
ZNF706	1.45967	0.509549	3.99691e-46	9.21106e-45
DUT	2.0518	0.676043	4.07308e-46	9.37669e-45
ECHDC1	-0.208006	0.740841	4.08541e-46	9.39516e-45
RPS19BP1	1.17753	0.513016	5.00662e-46	1.14894e-44
UBE2G2	-1.27649	1.01365	6.29968e-46	1.44264e-44
NUDT21	0.28549	0.670715	7.44489e-46	1.70311e-44
C17orf58	-2.84509	1.71385	1.19928e-45	2.72917e-44
NOC4L	-1.26404	0.99883	8.79783e-46	2.00839e-44
PDIA6	1.46255	0.538864	9.80952e-46	2.237e-44
POLR1E	-2.20757	1.33216	1.2106e-45	2.75206e-44
PSMC6	0.515388	0.615447	1.15444e-45	2.62988e-44
RBM28	-1.77148	1.17498	1.29413e-45	2.93583e-44
RFC4	-0.207848	0.818659	1.22945e-45	2.79201e-44
PRIM1	-0.927757	0.950357	2.0622e-45	4.66606e-44
DHX15	-0.602363	0.826574	2.35211e-45	5.31382e-44
CHEK1	-0.988883	0.955283	2.95024e-45	6.6513e-44
SRI	1.58287	0.485907	3.47115e-45	7.80954e-44
TOMM20	0.177793	0.673509	3.5014e-45	7.86948e-44
DUS1L	-1.82224	1.17021	4.05838e-45	9.1042e-44
NTHL1	-1.24866	1.01253	4.05912e-45	9.1042e-44
C16orf87	-1.00319	0.969586	4.78731e-45	1.07264e-43
CCL1	1.86163	2.77161	2.46779e-44	5.43987e-43
SIGMAR1	-1.25233	1.00022	6.48334e-45	1.45116e-43
CIRBP	1.16296	0.535818	7.85402e-45	1.75436e-43
EIF3G	1.36959	0.490169	8.20748e-45	1.83144e-43
MRPL23	1.4454	0.490793	9.3686e-45	2.08626e-43
PSMG4	-1.24736	1.02262	9.79398e-45	2.17876e-43
MPP6	-2.93704	1.70928	1.46709e-44	3.25041e-43
CHCHD4	-1.67996	1.12403	1.18641e-44	2.63658e-43
PRPF31	0.0583586	0.669004	1.4006e-44	3.10942e-43
HSPA14	-0.90153	0.871331	1.45942e-44	3.23672e-43
RP11-277P12.20	-3.02582	4.71981	9.84605e-44	2.13586e-42
CCDC25	-0.238419	0.726899	1.65715e-44	3.66778e-43
HMGN1	2.52203	0.400693	1.96954e-44	4.35034e-43
VDR	-2.83509	1.78825	2.8697e-44	6.31942e-43
DIMT1	-1.04924	0.937662	2.17333e-44	4.79562e-43
UTP18	-0.411095	0.775252	3.70725e-44	8.15557e-43
COA6	-0.0353166	0.697628	3.92984e-44	8.63654e-43
LYST	-1.28886	1.09274	5.21609e-44	1.14518e-42
LARP4	-1.84782	1.18398	5.70199e-44	1.25059e-42
WDR75	-1.79677	1.17457	6.27838e-44	1.37563e-42
SIVA1	1.35994	0.566369	7.05891e-44	1.53891e-42
NAA50	-0.863206	0.878364	6.5409e-44	1.42884e-42
MORF4L2	-0.260409	0.743739	7.333e-44	1.59707e-42
CLEC2D	0.518704	0.673381	7.5464e-44	1.64191e-42
YWHAE	1.11873	0.516728	8.33389e-44	1.81144e-42
BIRC3	1.725	0.705529	8.80613e-44	1.91218e-42
HSD17B10	1.14465	0.502387	1.30976e-43	2.83838e-42
GRAMD1A	-1.14345	1.02212	1.68365e-43	3.64502e-42
MRPS16	0.417108	0.613667	3.00838e-43	6.50651e-42
ASXL1	-1.38089	1.01344	3.04185e-43	6.57239e-42
ELP5	-0.375225	0.76526	3.12943e-43	6.75493e-42
C1orf35	-0.720239	0.832953	3.43452e-43	7.40614e-42
MAP3K8	-0.788368	0.993404	5.07706e-43	1.09265e-41
PSME3	-0.788236	0.840779	4.7011e-43	1.01273e-41
DDX10	-1.85639	1.19676	6.02522e-43	1.29542e-41
MTSS1	-3.11636	2.19688	1.24366e-42	2.65813e-41
IL21R	-3.23062	2.08688	1.11758e-42	2.39101e-41
HSP90B1	2.02434	0.501283	7.36557e-43	1.58048e-41
H3F3B	4.22846	0.24071	7.36304e-43	1.58048e-41
ARG2	-1.82901	1.83111	1.28487e-42	2.74084e-41
PON2	-2.95794	1.87496	1.39421e-42	2.96827e-41
RPS20	4.43135	0.222651	1.02974e-42	2.20742e-41
QTRT1	-1.3007	1.0113	1.11339e-42	2.38438e-41
SLC39A3	-1.24474	0.943323	1.37776e-42	2.93613e-41
APEX1	0.575984	0.618834	1.57897e-42	3.35835e-41
CMC1	-0.56784	0.781787	1.74242e-42	3.70239e-41
REL	-1.47947	1.34177	2.57901e-42	5.46403e-41
MRPL14	0.788017	0.559672	2.09411e-42	4.44535e-41
POLR3G	-3.64868	2.25129	3.75934e-42	7.9416e-41
MRPS10	-0.137915	0.698718	2.25845e-42	4.78953e-41
BAG2	-0.869033	0.89531	3.15345e-42	6.67459e-41
RGCC	0.36902	1.04156	5.08398e-42	1.06881e-40
PPAT	-2.31731	1.34849	3.85634e-42	8.13863e-41
SURF4	0.357869	0.632492	3.94997e-42	8.32816e-41
ZNF326	-1.12846	0.915848	3.99772e-42	8.4207e-41
LMAN1	0.764583	0.586847	4.90516e-42	1.03221e-40
H2AFZ	3.53549	0.540889	1.03247e-41	2.16223e-40
POMP	2.95499	0.304964	1.06135e-41	2.21845e-40
SPRYD7	-2.28342	1.31236	1.05306e-41	2.20323e-40
YDJC	-0.812194	0.855062	1.15859e-41	2.41939e-40
NOL8	-0.77071	0.855118	1.18266e-41	2.46729e-40
PELP1	-1.7634	1.09937	1.24089e-41	2.58629e-40
MFSD10	-0.198167	0.76584	1.25503e-41	2.61326e-40
RPL17	0.30161	0.643145	1.34013e-41	2.7878e-40
RCC2	-1.86369	1.18571	1.67078e-41	3.46902e-40
GDI2	1.04022	0.524928	1.68126e-41	3.48746e-40
PHACTR2	-2.27427	1.42447	2.387e-41	4.92793e-40
C12orf10	-0.496302	0.762612	2.03711e-41	4.21757e-40
CTNNA1	-2.25628	1.47217	2.58588e-41	5.32843e-40
KIF2A	0.180556	0.67743	2.21778e-41	4.58726e-40
MCM3	0.114293	0.738322	2.35669e-41	4.86998e-40
FUBP1	-0.309692	0.739933	2.96877e-41	6.11163e-40
NPW	-3.61096	4.03821	1.42871e-40	2.89204e-39
NXT1	-0.0277474	0.687646	3.17376e-41	6.52747e-40
PDSS1	-2.27822	1.26764	3.55628e-41	7.30042e-40
OGFOD1	-1.94555	1.15949	3.40151e-41	6.98928e-40
MALSU1	-0.336303	0.715602	3.64233e-41	7.47003e-40
ENY2	1.33296	0.464018	4.21277e-41	8.63183e-40
SVIP	0.166262	0.697339	4.29133e-41	8.78452e-40
PFDN4	0.621925	0.56579	5.57922e-41	1.14102e-39
COA4	0.12302	0.65131	5.61743e-41	1.14776e-39
TAGLN2	1.85395	0.48274	6.15064e-41	1.25553e-39
NGDN	-0.660232	0.788132	6.99481e-41	1.42651e-39
PHF6	-1.4476	1.04488	7.67019e-41	1.56278e-39
PTPLA	-3.17476	1.87515	1.17108e-40	2.37937e-39
MCM2	-1.79456	1.15131	1.03367e-40	2.10215e-39
PSMD8	2.18082	0.364023	1.2326e-40	2.50204e-39
TFB2M	-2.43379	1.40307	1.27981e-40	2.59545e-39
MCUR1	-0.437589	0.744557	1.42755e-40	2.89204e-39
MORN2	-3.207	1.72675	1.88283e-40	3.79367e-39
TMED3	-0.405683	0.734159	1.50465e-40	3.04294e-39
SLC25A5	2.54499	0.425471	1.79581e-40	3.6217e-39
YWHAG	-1.4073	0.987218	1.79399e-40	3.62137e-39
NUDT5	1.08047	0.501469	1.90051e-40	3.82576e-39
G0S2	-2.19907	2.87491	6.00153e-40	1.19816e-38
EXOSC7	-0.139943	0.693318	2.09896e-40	4.22134e-39
ACBD6	-1.08527	0.89232	2.51528e-40	5.05397e-39
CTNNAL1	-1.23317	1.01831	3.5955e-40	7.21782e-39
MYB	-2.2107	1.38534	4.15696e-40	8.32959e-39
C16orf80	-0.299974	0.692777	3.66461e-40	7.34978e-39
RPL32	5.11972	0.222925	5.76511e-40	1.15202e-38
CHID1	-1.30115	0.932041	5.01022e-40	1.00301e-38
CRLS1	-1.35031	0.95679	5.33155e-40	1.06636e-38
HNRNPK	2.33657	0.364817	6.56195e-40	1.30765e-38
REXO4	-1.48682	0.998354	6.25634e-40	1.24789e-38
CSTF3	-1.66493	1.05547	6.64667e-40	1.32332e-38
SDHB	0.518551	0.568785	7.71788e-40	1.5352e-38
NR2F6	-2.66421	1.53721	9.28913e-40	1.84438e-38
TRUB2	-1.15709	0.904173	8.52564e-40	1.69432e-38
PUS7	-3.72909	2.24985	1.50776e-39	2.98282e-38
CEBPZ	-0.562332	0.772358	9.41909e-40	1.86848e-38
COX5B	2.45917	0.333644	1.22875e-39	2.43305e-38
UTP6	-0.982008	0.848005	1.72012e-39	3.39985e-38
BUD31	0.811574	0.520889	2.14817e-39	4.24205e-38
NUP35	-2.33127	1.2898	2.33831e-39	4.59671e-38
OSGEP	-0.822733	0.805804	2.18227e-39	4.30161e-38
GSTO1	2.12281	0.459567	2.39503e-39	4.70397e-38
TXLNG	-2.12786	1.21418	2.4233e-39	4.7552e-38
DPM2	-0.527797	0.750615	2.29795e-39	4.52553e-38
DNAJC19	-0.194766	0.671093	2.72206e-39	5.33186e-38
TCTN3	-0.187378	0.913691	2.91893e-39	5.71235e-38
POLR2C	-0.0778501	0.65984	3.24202e-39	6.33327e-38
CDC6	-1.39958	1.03015	3.37794e-39	6.59288e-38
U2AF2	-1.00056	0.862005	3.56939e-39	6.9603e-38
PLAGL2	-3.20378	1.86503	5.08504e-39	9.8893e-38
RFTN1	-1.35648	1.00533	3.95864e-39	7.70556e-38
SNRPB2	1.91862	0.39841	5.52552e-39	1.07268e-37
AFG3L2	-1.55475	1.00877	5.42895e-39	1.05487e-37
SRSF6	-1.32235	0.95011	6.01259e-39	1.1662e-37
SDC4	-2.12612	1.66555	9.46092e-39	1.82852e-37
RNF126	-0.0580726	0.657308	6.91661e-39	1.34035e-37
ABCF1	0.179533	0.628261	7.03664e-39	1.3624e-37
LSM3	1.56506	0.460603	8.32034e-39	1.60951e-37
CTC-524C5.2	-2.56995	1.3948	1.22695e-38	2.36924e-37
SF3B14	1.63633	0.405648	1.28014e-38	2.46977e-37
MLST8	-1.55554	1.00496	1.37176e-38	2.64419e-37
MT-ND2	4.26009	0.31704	1.46091e-38	2.81355e-37
SRP68	-0.620032	0.763465	1.67879e-38	3.22177e-37
MTIF2	-1.7906	1.06198	2.10876e-38	4.04336e-37
IFNG	1.65707	1.68053	3.47401e-38	6.61457e-37
MPV17L2	-1.98972	1.11619	2.16774e-38	4.15281e-37
MCM5	0.253843	0.723835	2.17362e-38	4.16041e-37
MBOAT7	-1.49377	1.01198	2.46682e-38	4.71333e-37
ACN9	-1.26709	0.906057	2.67299e-38	5.09833e-37
MLEC	0.306553	0.597273	3.18679e-38	6.07302e-37
GTPBP3	-2.19194	1.22163	3.635e-38	6.91507e-37
GALR2	-4.29364	3.39119	1.05748e-37	1.98914e-36
CIAO1	-0.99139	0.848693	3.83127e-38	7.28209e-37
UNG	-1.94622	1.21007	4.23069e-38	8.03426e-37
ATP5A1	2.08644	0.364464	4.86018e-38	9.21363e-37
PSMD11	1.02613	0.500394	5.12928e-38	9.70689e-37
DDX46	1.04737	0.501269	5.30416e-38	1.00291e-36
STUB1	0.405661	0.563642	5.38113e-38	1.01659e-36
TNFSF14	-0.803351	1.11029	6.54148e-38	1.23472e-36
MRPL18	0.7513	0.524449	7.63941e-38	1.44072e-36
ETFA	0.257218	0.586127	9.08663e-38	1.71217e-36
UFM1	-0.161218	0.681492	9.99398e-38	1.88151e-36
SURF6	-2.35877	1.31127	1.19173e-37	2.23781e-36
FAM89A	-3.40972	1.84604	1.47415e-37	2.76099e-36
THOC7	0.880474	0.511953	1.17056e-37	2.19994e-36
STARD7	-1.3027	0.910523	1.38914e-37	2.604e-36
MRPS18C	0.982114	0.484827	1.57476e-37	2.9469e-36
BCS1L	-2.17304	1.18425	1.65484e-37	3.09411e-36
SMOX	-2.74857	1.83038	2.62624e-37	4.88938e-36
TMEM70	-0.260022	0.67632	1.899e-37	3.54756e-36
MAPK6	-2.3601	1.29477	2.1356e-37	3.98273e-36
GLRX2	-0.620492	0.744019	2.08217e-37	3.88642e-36
TXNDC17	1.24594	0.468684	2.25356e-37	4.19914e-36
LONP1	-2.41061	1.30011	2.64158e-37	4.91374e-36
TBC1D4	-3.3898	2.02456	4.01557e-37	7.43153e-36
MRPL46	-0.633762	0.743401	2.85129e-37	5.29931e-36
FAM131C	-3.58802	3.08857	7.78002e-37	1.42531e-35
C12orf29	-1.69365	1.02571	3.16709e-37	5.87623e-36
GTF2F2	-1.08985	0.847004	3.11358e-37	5.78187e-36
TRA2B	0.693286	0.541323	3.35869e-37	6.22643e-36
GTF3A	2.03258	0.406525	3.4494e-37	6.38916e-36
POLR2L	2.17213	0.358823	4.12316e-37	7.62417e-36
CLN6	-1.71853	1.03499	4.7374e-37	8.74513e-36
RABEPK	-1.80863	1.08388	4.97545e-37	9.17679e-36
DHODH	-2.8117	1.42895	7.21438e-37	1.32503e-35
COA1	-0.850056	0.777648	6.93713e-37	1.27518e-35
RP11-680A11.5	-3.6223	2.19259	1.31111e-36	2.37404e-35
TRMT61A	-2.37694	1.28973	9.35017e-37	1.71009e-35
SLMO2	-0.0460151	0.630137	8.88329e-37	1.62607e-35
TOE1	-1.94566	1.08241	9.66501e-37	1.76324e-35
MICAL2	-2.22548	1.32144	1.20928e-36	2.19879e-35
LAS1L	-1.44275	0.928669	1.09855e-36	2.00079e-35
ATP5D	2.06731	0.369575	1.22793e-36	2.23084e-35
UBE2N	1.72112	0.407052	1.26731e-36	2.29856e-35
SLC35F2	-3.42162	1.86369	1.65347e-36	2.98405e-35
TMX2	-0.526136	0.719201	1.28563e-36	2.32984e-35
PSMA5	2.03185	0.367406	1.37558e-36	2.48872e-35
C12orf57	1.06998	0.562262	1.52981e-36	2.76316e-35
TLCD1	-3.85132	2.45031	3.39449e-36	6.08579e-35
RPS24	4.63313	0.200935	2.30986e-36	4.1652e-35
C19orf10	1.82207	0.424825	2.37314e-36	4.27577e-35
C8orf59	0.722432	0.51225	2.58852e-36	4.65997e-35
SRSF11	1.20735	0.473739	3.27698e-36	5.8848e-35
DNAJC12	-2.70154	2.15755	6.07815e-36	1.0826e-34
CIAPIN1	-0.515569	0.70581	3.46666e-36	6.21008e-35
NUP88	-1.60013	0.968306	4.62258e-36	8.25363e-35
POLR2D	-1.82863	1.02779	4.87359e-36	8.69468e-35
DDX54	-1.23053	0.872144	6.05082e-36	1.07861e-34
TMEM147	0.408415	0.583499	6.1086e-36	1.08713e-34
HILPDA	-2.9044	1.61309	7.95873e-36	1.41178e-34
DAZAP1	-0.064392	0.645783	6.7086e-36	1.19294e-34
THG1L	-2.10564	1.13708	7.33081e-36	1.30252e-34
MINOS1	1.01132	0.517127	7.81169e-36	1.38683e-34
CANX	0.0687921	0.633939	8.2295e-36	1.45863e-34
NLE1	-2.60936	1.36205	1.03484e-35	1.83271e-34
AGPAT5	-2.64253	1.36438	1.14427e-35	2.01994e-34
ACIN1	-0.996716	0.819345	1.13574e-35	2.00813e-34
RWDD4	-0.8859	0.780727	1.33999e-35	2.36352e-34
UBA5	-0.971938	0.799063	1.36032e-35	2.39744e-34
TMEM5	-1.8923	1.06892	1.40298e-35	2.47063e-34
PCNA	2.07895	0.608587	1.61367e-35	2.83477e-34
NUCKS1	1.40926	0.520593	1.81235e-35	3.16849e-34
ZRANB2	-0.2847	0.672255	1.65118e-35	2.89835e-34
BUB3	1.4104	0.463802	1.7755e-35	3.10905e-34
HPRT1	0.139753	0.618612	1.75193e-35	3.07024e-34
SAAL1	-1.44021	0.905065	1.83943e-35	3.21326e-34
SORD	-4.00696	2.1867	3.02582e-35	5.25624e-34
DRG1	-0.239271	0.645779	2.39285e-35	4.17667e-34
PRPF40A	0.813753	0.50364	2.67916e-35	4.6652e-34
SF3B5	1.66579	0.396038	2.92667e-35	5.08806e-34
TATDN1	-1.2176	0.864081	2.89521e-35	5.03738e-34
DHX9	-1.01762	0.828293	3.06627e-35	5.32227e-34
SBDS	-0.404482	0.675261	4.01349e-35	6.95533e-34
NOM1	-2.14589	1.15253	4.23649e-35	7.33595e-34
FTSJ2	-1.18544	0.840821	4.46552e-35	7.72029e-34
DCTD	-1.39685	0.908015	5.82145e-35	1.00486e-33
ZC3H8	-1.5708	0.992813	6.05147e-35	1.04373e-33
SCO1	-1.83718	1.04611	6.77118e-35	1.16695e-33
MRPL2	-0.767924	0.740756	6.88812e-35	1.18616e-33
MRPL50	-0.303466	0.658634	6.90778e-35	1.18861e-33
GARS	-0.179933	0.652977	7.50092e-35	1.28863e-33
COL6A2	-2.83159	2.12268	1.24197e-34	2.12029e-33
UAP1	-2.24385	1.1937	8.26748e-35	1.41921e-33
TMPO	-0.211128	0.72933	8.43574e-35	1.44695e-33
DEXI	-1.55271	0.981055	8.64394e-35	1.4815e-33
RPUSD1	-1.70354	1.0194	9.00149e-35	1.54157e-33
MT1X	0.672495	0.591452	1.00824e-34	1.72533e-33
XCL1	0.30791	1.54015	1.25266e-34	2.13687e-33
CKS2	1.13659	0.631871	1.18574e-34	2.0259e-33
IL12RB2	-2.83825	1.52226	1.56686e-34	2.66452e-33
YIF1A	0.0513432	0.598414	1.55112e-34	2.63981e-33
MEA1	-0.0385426	0.618769	1.67284e-34	2.84252e-33
MRPS30	-0.87857	0.760419	2.06149e-34	3.50019e-33
CD83	-2.60061	1.60965	2.92724e-34	4.95858e-33
NDUFS5	2.3633	0.31948	2.38975e-34	4.05439e-33
TRIP6	-2.10323	1.11163	3.19275e-34	5.39994e-33
PRPF4	-2.02955	1.0969	3.34918e-34	5.66011e-33
GEMIN4	-3.09129	1.55724	4.46754e-34	7.52681e-33
DNPEP	-0.458869	0.697378	4.23584e-34	7.14749e-33
ACADVL	0.977323	0.520022	4.36138e-34	7.35362e-33
SPHK1	-4.17408	2.88524	8.93533e-34	1.48702e-32
AIFM2	-1.93281	1.0896	4.65356e-34	7.83415e-33
TTLL12	-2.83948	1.4525	5.86661e-34	9.8383e-33
DNAJA3	-1.82942	1.02466	5.34847e-34	8.99013e-33
WBSCR16	-1.90019	1.03363	5.59885e-34	9.40373e-33
MTDH	1.75807	0.421341	5.7858e-34	9.71025e-33
COX17	1.75704	0.39486	6.31644e-34	1.05764e-32
TRMT6	-1.09373	0.825979	6.18539e-34	1.03649e-32
ZNF259	-0.849718	0.755987	6.46949e-34	1.08244e-32
ARL1	-0.529557	0.685435	6.70794e-34	1.12147e-32
RNASEH2A	-0.31483	0.706924	7.62089e-34	1.27313e-32
MAZ	-0.97083	0.809835	7.80401e-34	1.30272e-32
CENPH	-0.999445	0.81988	7.88648e-34	1.31548e-32
LSM12	-1.13774	0.820965	7.91089e-34	1.31854e-32
PITHD1	-0.625987	0.694063	8.17373e-34	1.36131e-32
MRPS17-1	-1.94411	1.05648	9.65936e-34	1.60506e-32
CCDC137	-1.33947	0.899067	1.00966e-33	1.67644e-32
XRN2	0.362025	0.549857	1.24866e-33	2.07012e-32
FAM98A	-1.97664	1.04178	1.2696e-33	2.10164e-32
TRIAP1	0.0677921	0.637975	1.25329e-33	2.07621e-32
NAF1	-2.64045	1.38445	1.46822e-33	2.42123e-32
F5	-3.32286	1.96192	1.90108e-33	3.13032e-32
MPDU1	-0.0141022	0.603441	1.42041e-33	2.34594e-32
PDHA1	-0.449893	0.657779	1.44245e-33	2.38053e-32
CHCHD3	-0.49349	0.671283	1.63697e-33	2.69747e-32
LMCD1	-3.38845	1.95876	2.76613e-33	4.541e-32
UQCRFS1	1.48617	0.389215	2.08959e-33	3.43813e-32
CLPP	0.822287	0.47303	2.13946e-33	3.51752e-32
FDX1L	-2.9003	1.47238	2.80638e-33	4.6036e-32
EGR2	-3.52869	3.24334	6.62247e-33	1.07583e-31
LSM4	1.12602	0.487308	3.27194e-33	5.36327e-32
DNAJC7	0.319834	0.541208	3.79624e-33	6.21335e-32
BDH1	-1.81521	0.998264	3.82733e-33	6.25953e-32
USP12	-2.70692	1.38104	4.2174e-33	6.88716e-32
GLS	-1.80718	1.02581	4.41319e-33	7.20149e-32
VARS	-2.33676	1.20066	5.04339e-33	8.2237e-32
SHF	-4.27927	3.312	9.4399e-33	1.52783e-31
SRRT	-0.982135	0.784205	5.55955e-33	9.05857e-32
MRPL45	-1.16193	0.814826	5.69979e-33	9.28014e-32
SRP72	0.785446	0.496377	6.32666e-33	1.02854e-31
COQ3	-2.3415	1.13256	8.05106e-33	1.30596e-31
MT1E	-0.745603	1.08686	8.53462e-33	1.38337e-31
RPS21	3.41428	0.256442	8.83905e-33	1.43165e-31
MRPL9	0.371498	0.521402	1.00652e-32	1.62783e-31
FASN	-3.12794	1.57937	1.17626e-32	1.90094e-31
MRPL27	0.790555	0.483282	1.227e-32	1.98147e-31
CDCA7L	-2.19635	1.15322	1.24382e-32	2.00714e-31
PRMT3	-2.996	1.45016	1.5043e-32	2.42031e-31
MCAT	-2.3385	1.17384	1.47773e-32	2.38108e-31
TBL3	-1.78784	0.989767	1.4525e-32	2.34215e-31
AUP1	0.225148	0.55528	1.49892e-32	2.41344e-31
SLC16A1	-2.26244	1.11924	1.53445e-32	2.46518e-31
DNMT1	0.630058	0.585024	1.5335e-32	2.46518e-31
FDPS	1.15683	0.4565	1.64058e-32	2.63374e-31
INSIG1	-1.33127	1.05477	1.99737e-32	3.20417e-31
RP11-265P11.2	-4.36406	3.70632	4.09763e-32	6.52062e-31
UTP20	-3.09627	1.53911	2.23293e-32	3.57941e-31
PSMB6	2.35656	0.315848	2.34213e-32	3.75172e-31
NEFH	-3.53198	2.06083	3.42761e-32	5.46237e-31
DDX27	-0.677189	0.700889	2.49721e-32	3.99719e-31
VPS25	-0.223588	0.609706	2.69142e-32	4.30174e-31
RBM27	-0.843091	0.728139	2.67785e-32	4.28318e-31
RCN1	-2.21942	1.14658	3.29304e-32	5.25946e-31
YARS2	-1.79143	0.954036	3.3919e-32	5.40943e-31
RIOK1	-0.988679	0.794251	3.37778e-32	5.39085e-31
PARP1	0.837031	0.509904	3.96842e-32	6.31961e-31
TMEM126A	0.0480167	0.567226	4.21745e-32	6.70639e-31
PSMC5	1.72337	0.368159	4.81442e-32	7.64451e-31
ZNF511	-0.41616	0.64009	4.3382e-32	6.89337e-31
CSE1L	-1.41073	0.871213	5.58631e-32	8.85725e-31
HADHB	-0.323806	0.633516	5.84398e-32	9.25234e-31
DBF4	-0.652293	0.691848	5.91465e-32	9.35743e-31
DNAAF2	-2.07904	1.06826	6.87616e-32	1.0855e-30
C4orf32	-2.19082	1.10753	7.82524e-32	1.23354e-30
C10orf128	-2.85265	1.7435	1.06578e-31	1.6728e-30
CCDC51	-1.89201	0.990347	9.07104e-32	1.42785e-30
TUBG1	-0.58678	0.701771	9.05019e-32	1.4256e-30
MCM6	-0.471923	0.704794	9.18926e-32	1.44542e-30
TIMM22	-1.25244	0.802285	1.03637e-31	1.6278e-30
EMC8	-0.836959	0.706322	1.10306e-31	1.72881e-30
TSHZ2	-2.76122	1.83304	1.60371e-31	2.50269e-30
UBTF	-0.970908	0.774101	1.45369e-31	2.27345e-30
CDC45	-1.06143	0.857458	1.58331e-31	2.47439e-30
GTF2H2	-1.69019	0.99109	1.59592e-31	2.4923e-30
GALNT2	-2.91333	1.43642	1.73076e-31	2.69902e-30
STAT5A	-2.35804	1.26061	1.93598e-31	3.01044e-30
UBE2V2	0.606972	0.481746	1.85602e-31	2.89229e-30
P2RX5	-2.70771	1.55676	2.2293e-31	3.45668e-30
GABPB1	-1.33593	0.882534	1.89106e-31	2.94479e-30
FNBP1	0.426654	0.538399	2.02479e-31	3.14629e-30
AKAP1	-3.17676	1.50756	2.23761e-31	3.4671e-30
POLE3	-0.261484	0.638737	2.15666e-31	3.34642e-30
MRPL39	-1.10932	0.76712	2.28293e-31	3.53481e-30
NUFIP1	-2.3899	1.14961	3.21045e-31	4.95687e-30
TSN	-0.766455	0.702406	3.75741e-31	5.79727e-30
CHD1	-0.82548	0.734795	4.52432e-31	6.97066e-30
NFKBIB	-0.947198	0.754729	5.3129e-31	8.1683e-30
RAD18	-2.38914	1.12506	5.58491e-31	8.58045e-30
CMC2	-0.352781	0.635443	5.91368e-31	9.07917e-30
NIPA2	-1.0876	0.769492	6.10007e-31	9.35874e-30
CWC15	0.451782	0.498532	7.29767e-31	1.11882e-29
COPS3	0.215301	0.549897	7.34539e-31	1.12535e-29
IPO7	-1.96375	1.00549	7.39393e-31	1.13199e-29
VAPA	1.11701	0.441503	7.62563e-31	1.16664e-29
PEMT	-2.79902	1.30761	8.82566e-31	1.34834e-29
CSF1	-0.941091	1.12325	1.13608e-30	1.732e-29
OPA1	-2.47638	1.19538	1.09323e-30	1.66784e-29
CENPU	-0.563257	0.749714	1.18208e-30	1.80088e-29
MTX2	-1.40812	0.842581	1.27727e-30	1.94454e-29
SEC61B	3.15226	0.267427	1.33329e-30	2.02841e-29
SLBP	0.885469	0.533413	1.42558e-30	2.1673e-29
NDUFS3	0.726331	0.461478	1.61651e-30	2.45415e-29
HTRA2	-0.537078	0.684656	1.57378e-30	2.39094e-29
PDCD7	-1.01676	0.748554	1.64287e-30	2.49244e-29
MRPL49	-1.41885	0.853018	2.0249e-30	3.06989e-29
CNBP	2.0063	0.346291	2.32807e-30	3.5246e-29
TMEM243	-0.352978	0.6689	2.30463e-30	3.49155e-29
SMARCA4	-1.17038	0.779187	2.46459e-30	3.72869e-29
STAM	-1.98965	1.06494	2.63206e-30	3.9793e-29
SGTA	-1.70841	0.900632	3.21515e-30	4.85412e-29
TBX21	-2.6349	1.47267	3.97909e-30	5.99918e-29
GFM1	-1.9826	0.990809	3.70693e-30	5.59272e-29
DLL3	-4.48091	2.56406	6.37566e-30	9.56612e-29
SAP30	-2.49074	1.13938	4.4808e-30	6.74162e-29
NONO	0.256565	0.530875	4.46261e-30	6.71887e-29
AC002454.1	-5.20427	3.83001	9.10593e-30	1.36065e-28
RGS16	-0.536386	1.05022	5.94e-30	8.9309e-29
KAT2A	-2.96936	1.41246	6.20585e-30	9.32418e-29
RPL12	4.64346	0.202671	6.38732e-30	9.57702e-29
TYMS	1.42377	0.635515	6.35956e-30	9.54853e-29
VCP	1.06415	0.44954	7.42891e-30	1.11311e-28
TSEN2	-3.8042	1.93115	9.89009e-30	1.47681e-28
TIMM23	-1.30398	0.803032	8.20645e-30	1.22793e-28
PSMD2	0.519297	0.493905	8.71452e-30	1.30305e-28
COA7	-3.16006	1.4873	1.09703e-29	1.63586e-28
ELP2	-1.9856	0.997352	1.17677e-29	1.75238e-28
EXOSC9	-0.679447	0.66847	1.20651e-29	1.79544e-28
GMNN	0.175698	0.600438	1.23059e-29	1.83001e-28
TIMM21	-2.48811	1.16962	1.35373e-29	2.01177e-28
DLD	-0.295415	0.598043	1.42558e-29	2.11711e-28
CERS6	-2.98779	1.35107	1.69523e-29	2.51413e-28
PTP4A3	-2.80575	1.60708	1.94464e-29	2.8801e-28
RAD51C	-0.0701606	0.600662	1.81417e-29	2.68869e-28
SLC25A32	-2.44603	1.13327	2.0148e-29	2.97794e-28
USP14	-0.220096	0.596605	2.00533e-29	2.96596e-28
BRD7	-0.810275	0.694436	2.4233e-29	3.57687e-28
ACAT1	-0.0871889	0.57961	2.63344e-29	3.88442e-28
CCDC34	-1.32522	0.849528	2.78059e-29	4.09869e-28
GRB2	0.297329	0.502054	2.85122e-29	4.19997e-28
THOC1	-1.66421	0.894788	2.98615e-29	4.39575e-28
RPF1	-0.286947	0.593821	3.07047e-29	4.51682e-28
QDPR	-1.23333	0.780119	3.48277e-29	5.11643e-28
C1orf43	0.579588	0.477834	3.65143e-29	5.36059e-28
GLA	-1.04536	0.758865	3.71153e-29	5.44516e-28
RQCD1	-1.17093	0.777749	4.229e-29	6.20016e-28
UPF2	-0.542702	0.652765	4.41541e-29	6.46911e-28
PPP5C	-1.33251	0.792487	4.71526e-29	6.90378e-28
MRRF	-2.18407	1.02831	4.79288e-29	7.01272e-28
NELFCD	-1.08462	0.733328	4.9164e-29	7.18863e-28
RFT1	-1.89144	0.937343	5.26203e-29	7.68885e-28
PSMD6	0.80513	0.456917	5.51822e-29	8.05778e-28
M6PR	-0.233569	0.604688	6.28987e-29	9.17227e-28
ACADM	-0.531022	0.644119	8.1235e-29	1.18304e-27
MRPS9	-0.926252	0.69979	8.24023e-29	1.19923e-27
RPL18	4.61211	0.174262	9.33196e-29	1.3545e-27
SNAPC1	-1.42857	0.822512	9.25784e-29	1.34464e-27
SHFM1	2.11122	0.313056	1.11291e-28	1.61213e-27
APTX	-1.62842	0.850937	1.0395e-28	1.50679e-27
WDR36	-2.70775	1.24623	1.16256e-28	1.68182e-27
ACOT9	-1.27829	0.795911	1.12543e-28	1.62918e-27
IFRD1	-2.12083	1.04423	1.20027e-28	1.73522e-27
ATP5J2	2.49325	0.267298	1.35093e-28	1.95043e-27
DUS3L	-2.05644	0.992224	1.39233e-28	2.00888e-27
SCLY	-3.02006	1.3989	1.66523e-28	2.39786e-27
DDX3X	-1.03213	0.754448	1.5765e-28	2.2731e-27
CKS1B	1.04187	0.608245	1.61998e-28	2.33425e-27
FAM96B	1.69588	0.341682	1.7155e-28	2.46862e-27
HSBP1	0.842998	0.426929	1.78564e-28	2.56617e-27
NSUN5	-0.885542	0.69715	1.91184e-28	2.74391e-27
HEATR1	-2.91672	1.32165	2.07877e-28	2.97565e-27
RAD1	-1.31369	0.77081	2.00199e-28	2.86952e-27
MYL6B	-0.392686	0.61373	2.06976e-28	2.96471e-27
PRDX3	0.799497	0.467526	2.35298e-28	3.36376e-27
MED10	0.367189	0.510619	2.54398e-28	3.63442e-27
RNASEH1-AS1	-3.27112	1.46004	2.78026e-28	3.96679e-27
MSH2	-1.80018	0.905948	2.75041e-28	3.92676e-27
TDP1	-1.82685	0.912472	3.00117e-28	4.27917e-27
DFFA	-1.04726	0.736702	3.05737e-28	4.35645e-27
CSDE1	0.13696	0.531021	3.25202e-28	4.63079e-27
SLC39A6	-1.84563	0.923211	3.48386e-28	4.95445e-27
USP10	-1.61273	0.854386	3.5927e-28	5.10257e-27
HRAS	-1.07525	0.732419	3.5995e-28	5.1089e-27
RPS8	4.89508	0.205341	4.05341e-28	5.74566e-27
MRPL42	-0.0702361	0.550516	4.73809e-28	6.70747e-27
IMP3	0.872593	0.430151	4.92829e-28	6.9722e-27
PWP2	-2.41055	1.13498	4.94252e-28	6.9878e-27
NUBP2	-0.434469	0.600257	5.10769e-28	7.21663e-27
EEF2	2.30471	0.320185	5.70188e-28	8.04053e-27
RRP12	-3.94669	1.9754	6.28419e-28	8.85595e-27
RSRC2	0.275576	0.525725	6.68883e-28	9.4201e-27
ORMDL1	0.46449	0.479728	6.97992e-28	9.8237e-27
SCO2	-0.650571	0.655657	7.69918e-28	1.08151e-26
TTC27	-2.82388	1.2531	8.03383e-28	1.12779e-26
METTL2B	-2.16688	1.01328	8.80629e-28	1.23543e-26
GATA3	0.501776	0.601246	1.00158e-27	1.40421e-26
C7orf55-LUC7L2	-0.811008	0.664473	1.12236e-27	1.57153e-26
POMGNT1	-2.43753	1.10884	1.18351e-27	1.65608e-26
C16orf59	-2.72241	1.21332	1.39794e-27	1.95487e-26
SLC5A6	-2.68231	1.19737	1.40728e-27	1.96667e-26
NUP93	-1.46786	0.812231	1.51444e-27	2.11372e-26
DLEU1	-2.01343	0.975633	1.53072e-27	2.13507e-26
CRTAM	-2.43344	3.18692	2.89817e-27	3.98882e-26
BCL2L11	-2.15076	1.22631	1.62953e-27	2.26999e-26
TXN2	0.386052	0.478204	1.64525e-27	2.29043e-26
BAZ1B	-0.126585	0.580688	1.65598e-27	2.3039e-26
TNFAIP3	-2.37807	1.22245	1.85886e-27	2.58121e-26
RDH10	-2.15535	1.17174	1.79344e-27	2.49354e-26
ADSL	0.322119	0.497047	1.82958e-27	2.54218e-26
SNF8	0.846649	0.414151	2.06335e-27	2.86152e-26
RNMTL1	-2.02947	0.951312	2.02143e-27	2.80517e-26
BAZ1A	0.462086	0.498756	2.13973e-27	2.96367e-26
C2orf47	-1.65557	0.840663	2.18029e-27	3.01793e-26
SNHG7	-0.891554	0.718008	2.51951e-27	3.47865e-26
CUL1	-1.51416	0.82802	2.6851e-27	3.70025e-26
TARDBP	-0.900973	0.675427	2.72046e-27	3.7466e-26
KIAA1430	-1.09973	0.746459	3.12198e-27	4.29415e-26
ZCRB1	0.461499	0.471661	3.3759e-27	4.64048e-26
ATP2A2	-2.06272	1.00763	3.83307e-27	5.26558e-26
ADO	-3.10115	1.44188	4.29112e-27	5.86893e-26
PWP1	-0.0702539	0.560294	3.93721e-27	5.40523e-26
MBD3	-3.12942	1.40055	4.26205e-27	5.83282e-26
ZFAND5	-0.58218	0.662371	3.97989e-27	5.45696e-26
AATF	-0.574868	0.617815	3.98997e-27	5.46733e-26
PSMA3	2.15936	0.313502	4.25926e-27	5.83267e-26
MECR	-2.76415	1.19151	4.45235e-27	6.08562e-26
ZFR	-0.641804	0.643777	4.86793e-27	6.64949e-26
EFTUD2	-1.56552	0.812656	4.89211e-27	6.67832e-26
ATP1B1	-3.29029	1.78695	5.9834e-27	8.1375e-26
GFI1	-2.42019	1.20552	5.28003e-27	7.19437e-26
POLA2	-1.76469	0.878729	5.15235e-27	7.02918e-26
CAD	-3.21006	1.44976	6.18955e-27	8.40737e-26
LINC00969	-1.44252	0.833922	6.42017e-27	8.7152e-26
DNMT3A	-2.16629	1.02233	6.55796e-27	8.89118e-26
ERAL1	-1.12387	0.72058	6.50642e-27	8.82679e-26
PTMS	-0.482325	0.723406	6.65127e-27	9.01208e-26
ZFAS1	0.81066	0.485772	8.43865e-27	1.14197e-25
DNAJA2	-0.494975	0.611123	8.37749e-27	1.1344e-25
ARMC10	-1.33992	0.756687	8.64914e-27	1.169e-25
SERPINE2	-3.35369	1.68686	1.13058e-26	1.52335e-25
PABPN1	-1.09426	0.711208	1.07218e-26	1.44644e-25
IKBIP	-0.66938	0.632853	1.16567e-26	1.56965e-25
CDC5L	-0.419444	0.581335	1.459e-26	1.96102e-25
FAM210A	-2.23196	1.01033	1.51355e-26	2.03309e-25
TRAPPC4	0.44813	0.456998	1.61278e-26	2.16504e-25
RAE1	-0.866846	0.658633	1.63721e-26	2.19513e-25
SUV39H2	-2.56315	1.08093	1.7523e-26	2.348e-25
MRPL41	1.4588	0.372537	1.80894e-26	2.4224e-25
NUDT8	-2.21416	1.07706	1.93033e-26	2.58179e-25
SLC25A17	-1.7907	0.868191	1.91388e-26	2.56135e-25
MAPKAP1	-1.88872	0.89776	2.06574e-26	2.7595e-25
CHST2	-3.61369	1.81358	2.48627e-26	3.31518e-25
TARS	-0.75839	0.656502	2.17197e-26	2.89964e-25
CSNK2B	1.4267	0.361006	2.41086e-26	3.21659e-25
RP11-295G20.2	-3.65372	1.71208	2.83466e-26	3.77511e-25
ALYREF	-1.71045	0.832859	2.50935e-26	3.3439e-25
ADPRHL2	-1.13606	0.713918	3.09373e-26	4.11509e-25
RPS10	2.3282	0.287893	3.29014e-26	4.37368e-25
MSTO1	-2.66152	1.14981	3.3615e-26	4.46582e-25
ACLY	-1.53793	0.815909	3.37608e-26	4.48246e-25
CHAF1A	-1.10144	0.751935	3.45175e-26	4.58014e-25
RPSAP58	-0.0399191	0.525334	3.60441e-26	4.77979e-25
WDR5	-2.01313	0.913538	3.75772e-26	4.97401e-25
GTF2I	-1.11669	0.725936	3.75079e-26	4.96786e-25
C14orf166	1.82281	0.312777	4.101e-26	5.42182e-25
NT5C3B	-1.35571	0.762739	4.007e-26	5.30076e-25
SEC11C	1.87972	0.412081	4.28824e-26	5.66593e-25
THRAP3	0.999254	0.420945	4.47755e-26	5.91248e-25
MT-ND6	-0.14032	0.629929	4.73641e-26	6.25051e-25
LUC7L	-1.74878	0.867344	5.08085e-26	6.70101e-25
NR2C2AP	-1.65728	0.842703	5.6396e-26	7.43344e-25
EDARADD	-3.92625	1.98507	7.67915e-26	1.00912e-24
BAG1	-0.13543	0.543875	6.69556e-26	8.81461e-25
LAYN	-1.79846	1.15836	7.21012e-26	9.48629e-25
UQCRC2	0.784476	0.422679	7.79283e-26	1.02344e-24
NSUN2	-2.05256	0.95701	7.82662e-26	1.02726e-24
TFAP4	-3.89641	1.82711	8.89561e-26	1.16406e-24
ITPA	0.125951	0.504134	8.43995e-26	1.1071e-24
DOHH	-1.29569	0.742047	8.48707e-26	1.11261e-24
TMEM106C	0.0809632	0.595855	8.79011e-26	1.15095e-24
FLAD1	-1.33398	0.745869	9.43688e-26	1.23341e-24
AC010642.1	-0.488308	0.590124	1.05289e-25	1.37449e-24
TSPAN5	-1.66463	0.883905	1.06725e-25	1.39241e-24
GADD45B	0.0427106	0.742257	1.11588e-25	1.45498e-24
TUBB4B	1.98389	0.483547	1.15219e-25	1.50054e-24
THOP1	-2.12464	0.945826	1.12581e-25	1.46705e-24
ANK3	-2.3747	1.16952	1.16722e-25	1.5192e-24
PIGW	-3.42192	1.48609	1.22639e-25	1.59335e-24
CHCHD6	-3.57529	1.53492	1.24884e-25	1.62059e-24
MRM1	-3.7308	1.70109	1.31777e-25	1.70801e-24
PPFIBP1	-1.21954	0.903168	1.22288e-25	1.59069e-24
MRPL22	0.653821	0.424256	1.23024e-25	1.5974e-24
DDX52	-0.998599	0.677722	1.2237e-25	1.59081e-24
IPO4	-3.54411	1.55115	1.49388e-25	1.93398e-24
MT-ND1	3.86306	0.252596	1.39766e-25	1.81048e-24
UTP15	-2.80423	1.18617	1.55095e-25	2.00666e-24
C1orf53	-3.83494	1.81546	1.80281e-25	2.32838e-24
C7orf73	0.0132792	0.510055	1.84475e-25	2.38114e-24
TOP1	0.221838	0.499954	2.14686e-25	2.76618e-24
NMD3	-1.953	0.901082	2.21414e-25	2.85118e-24
RPP25	-3.32071	1.43665	2.46087e-25	3.16329e-24
FTSJ3	-1.33433	0.756239	2.28915e-25	2.94604e-24
RPUSD3	-0.890409	0.650412	2.35222e-25	3.02541e-24
DHX33	-3.166	1.3468	2.89395e-25	3.71561e-24
KHSRP	-2.05697	0.928739	2.88075e-25	3.70084e-24
TMEM203	-1.45492	0.76337	2.9594e-25	3.7974e-24
GADD45A	-0.860615	0.837149	3.35257e-25	4.29684e-24
DDB1	-1.67658	0.85257	3.80554e-25	4.87167e-24
BCKDK	-1.26494	0.717579	3.93064e-25	5.02297e-24
TMEM123	0.385623	0.555645	4.03073e-25	5.14786e-24
DDX55	-1.54385	0.783625	4.03349e-25	5.14837e-24
B4GALT2	-4.9317	2.66313	6.13379e-25	7.78363e-24
NUP107	-1.62358	0.79716	5.06912e-25	6.46646e-24
MRPS21	1.29454	0.359457	5.30574e-25	6.76435e-24
PSMG3	-0.637245	0.605396	5.3404e-25	6.80456e-24
TIMMDC1	-0.585179	0.601046	5.47276e-25	6.96914e-24
PIM2	0.483849	0.636403	5.57702e-25	7.09362e-24
GCAT	-2.04393	0.937392	5.73647e-25	7.29218e-24
TPRG1	-2.12226	1.69282	7.184e-25	9.10043e-24
RPAIN	-0.0627747	0.509615	5.93885e-25	7.54504e-24
RAD21	0.906426	0.473679	6.10228e-25	7.74816e-24
G6PC3	-2.50595	1.0573	6.21409e-25	7.88094e-24
PMPCB	-0.230354	0.526603	7.79612e-25	9.87011e-24
DIS3	-2.07218	0.948228	8.31651e-25	1.05167e-23
RBBP7	0.272195	0.495637	8.41002e-25	1.06288e-23
CCDC6	-2.77035	1.24043	8.80959e-25	1.11273e-23
RANGAP1	-2.27305	1.0033	9.25163e-25	1.16654e-23
TFDP1	-0.484165	0.586788	1.02335e-24	1.28959e-23
ACTR1B	-1.15964	0.710805	1.0559e-24	1.32985e-23
RPA3	1.26473	0.413242	1.14541e-24	1.44009e-23
YARS	-0.884105	0.656942	1.11782e-24	1.40702e-23
MBIP	-2.02372	0.917835	1.12905e-24	1.42033e-23
CBWD1	-1.98551	0.911724	1.15344e-24	1.44851e-23
ALG5	-0.140399	0.519307	1.1986e-24	1.50436e-23
HN1L	-1.75912	0.815804	1.30258e-24	1.63392e-23
CPSF6	-0.256943	0.540513	1.31066e-24	1.64311e-23
THUMPD2	-2.00428	0.937436	1.39738e-24	1.75082e-23
SMARCA5	-0.552014	0.594181	1.50363e-24	1.88286e-23
PPIF	-0.399622	0.590394	1.66882e-24	2.08613e-23
NUS1	-2.03004	0.907109	1.8425e-24	2.30191e-23
METRN	-4.78388	2.6785	2.42486e-24	3.02083e-23
SNHG9	-2.38258	1.05483	1.89755e-24	2.36933e-23
FHL3	-3.22077	1.37136	2.12992e-24	2.65643e-23
CDKN2AIPNL	-1.25409	0.694357	2.13532e-24	2.66164e-23
SLC19A1	-2.83761	1.13692	2.61252e-24	3.25089e-23
NARS	-0.571326	0.598328	2.59095e-24	3.22589e-23
SLC7A1	-3.26151	1.38597	3.09242e-24	3.84147e-23
PSMA1	2.32826	0.280477	3.38386e-24	4.20111e-23
PTPRK	-4.4963	2.31021	4.17e-24	5.15364e-23
ACOT13	-0.909985	0.643741	3.55698e-24	4.41354e-23
MRPL16	0.339759	0.463874	3.7189e-24	4.60658e-23
MCM4	-1.63938	0.811541	3.74086e-24	4.63115e-23
CENPW	0.268004	0.562806	3.80223e-24	4.70446e-23
RPS27A	5.37042	0.152362	4.00806e-24	4.95631e-23
DHX36	0.0163373	0.50523	4.56124e-24	5.63397e-23
POLR2G	0.80893	0.394578	4.92125e-24	6.07178e-23
IFT27	-1.24301	0.717844	4.83662e-24	5.97073e-23
TCOF1	-2.1892	0.928993	5.43422e-24	6.70088e-23
DDX3Y	-2.05078	0.959139	5.51709e-24	6.79537e-23
RIOK2	-1.60616	0.765863	5.51371e-24	6.79504e-23
MFSD2A	-4.18576	2.20095	7.09587e-24	8.70552e-23
DDX31	-3.71609	1.60516	6.32225e-24	7.76515e-23
HIBADH	-2.34986	0.994606	5.94654e-24	7.31193e-23
MIS18A	-1.58414	0.768453	6.07483e-24	7.46547e-23
ACACA	-3.71795	1.59411	7.01807e-24	8.61492e-23
NCBP2-AS2	-0.845672	0.632951	8.08256e-24	9.90488e-23
C16orf91	-1.41949	0.729692	8.09596e-24	9.91574e-23
FASTKD2	-1.7631	0.833465	8.32051e-24	1.0185e-22
CHPT1	-1.5711	0.770926	8.7049e-24	1.06496e-22
TRNT1	-1.94795	0.865548	8.77197e-24	1.07196e-22
TM2D3	-1.09964	0.687185	8.77045e-24	1.07196e-22
CCDC47	-0.741422	0.609315	8.84452e-24	1.08022e-22
PSMB2	2.09328	0.303959	9.35013e-24	1.1407e-22
ATP6V0A2	-2.40271	1.03467	9.62384e-24	1.17343e-22
FOSL1	-4.80711	2.63721	1.31517e-23	1.59822e-22
DPP3	-0.58627	0.577086	1.00778e-23	1.22809e-22
PITPNB	-0.949549	0.650547	1.08758e-23	1.3246e-22
MEAF6	-0.124876	0.511666	1.14578e-23	1.39471e-22
SRFBP1	-1.87939	0.872031	1.26751e-23	1.54202e-22
POLR3D	-1.74522	0.813682	1.26962e-23	1.54372e-22
HYAL2	-3.37722	1.40859	1.43047e-23	1.73639e-22
URM1	0.0121314	0.480591	1.69293e-23	2.05042e-22
APOPT1	-0.886213	0.622301	1.71566e-23	2.0768e-22
POP5	-0.299788	0.536735	1.7784e-23	2.15155e-22
RNMT	-0.928873	0.643004	1.82609e-23	2.20802e-22
NUDT3	-2.22332	0.932003	1.95863e-23	2.36697e-22
NSFL1C	-0.409149	0.549828	2.29757e-23	2.77271e-22
C11orf73	0.557259	0.419102	2.38535e-23	2.87468e-22
DLAT	-2.64936	1.04346	2.41845e-23	2.91297e-22
FBXW9	-3.66236	1.52698	2.57967e-23	3.10372e-22
POLE2	-2.44195	0.974748	2.52735e-23	3.04245e-22
APLP2	-2.44867	1.03145	2.59412e-23	3.11939e-22
TTC1	0.332368	0.442314	3.01806e-23	3.62317e-22
TIAL1	-0.465628	0.543353	3.20096e-23	3.83851e-22
COLGALT1	-3.65919	1.57945	3.50836e-23	4.20021e-22
VRK1	-0.0684476	0.527734	3.29934e-23	3.95431e-22
KDM1A	-2.56854	1.03577	3.70177e-23	4.42689e-22
AASDHPPT	-1.25129	0.705656	3.75369e-23	4.48653e-22
MATR3	-0.0696015	0.509115	3.89014e-23	4.64706e-22
IL4I1	-0.905122	1.00535	4.10948e-23	4.9064e-22
TNIP2	-0.470109	0.573707	4.46923e-23	5.33299e-22
MYBBP1A	-3.46977	1.41002	5.05915e-23	6.03362e-22
CPSF3	-1.23207	0.675293	5.24957e-23	6.25729e-22
SPRY1	-2.83294	1.44085	5.71634e-23	6.7988e-22
PDCD6	0.734047	0.393388	5.42765e-23	6.46249e-22
THUMPD3	-1.26988	0.701984	5.34629e-23	6.3691e-22
CCAR1	-0.127847	0.52183	5.59555e-23	6.65876e-22
CALR	2.28536	0.356468	5.90378e-23	7.0179e-22
TNPO1	-1.70036	0.786849	7.87644e-23	9.3323e-22
GNLY	2.9771	1.13925	8.29355e-23	9.82117e-22
ADAP1	-4.76785	2.67395	1.17549e-22	1.38299e-21
CHAF1B	-2.4359	0.979681	9.75098e-23	1.15283e-21
CAPRIN1	-1.50966	0.749742	9.86544e-23	1.16573e-21
RIF1	-1.36954	0.733878	1.01062e-22	1.19353e-21
IMPDH1	-1.84684	0.822615	1.05781e-22	1.24859e-21
DGUOK	0.914221	0.37855	1.08842e-22	1.28402e-21
ASNS	-2.3143	0.967345	1.12075e-22	1.32144e-21
C9orf114	-1.38086	0.695693	1.13135e-22	1.33322e-21
JMJD8	-2.67256	1.04453	1.15038e-22	1.35491e-21
EXOC2	-2.68751	1.12806	1.17617e-22	1.38304e-21
PHF14	-0.432556	0.548344	1.17212e-22	1.37977e-21
RBBP8	-1.88724	0.828432	1.22229e-22	1.43573e-21
SDAD1	-0.492223	0.556692	1.24547e-22	1.46217e-21
LAT	2.3144	0.335733	1.28625e-22	1.50924e-21
UBE2L3	2.16772	0.26909	1.3933e-22	1.63396e-21
NEK6	-4.78344	3.10783	1.87811e-22	2.19072e-21
TPRKB	0.192302	0.466396	1.51964e-22	1.7802e-21
DOT1L	-3.77965	1.65251	1.72516e-22	2.01556e-21
KXD1	0.15534	0.45924	1.58084e-22	1.84992e-21
FAM107B	0.0601533	0.551101	1.59688e-22	1.86768e-21
SAFB2	-0.990093	0.63958	1.70921e-22	1.99798e-21
P4HA2	-3.39082	1.67071	2.05119e-22	2.38878e-21
FDXACB1	-3.73996	1.53554	2.06601e-22	2.40475e-21
COPS6	0.505054	0.410777	2.00575e-22	2.33711e-21
C11orf1	-2.32632	0.945949	1.99851e-22	2.32992e-21
AFMID	-4.0466	1.69404	2.43762e-22	2.82824e-21
SKIV2L2	-1.97768	0.851098	2.25602e-22	2.62173e-21
OXCT1	-1.29153	0.6817	2.37914e-22	2.76185e-21
UQCRC1	0.491124	0.423292	2.51112e-22	2.91196e-21
FANCL	-3.00214	1.18343	2.63467e-22	3.05362e-21
PGAM5	-3.32644	1.30725	2.75089e-22	3.18493e-21
RBM39	1.2239	0.351759	2.74286e-22	3.17732e-21
TELO2	-2.52535	1.00939	2.89361e-22	3.34661e-21
CNIH4	0.101994	0.465338	3.08207e-22	3.56269e-21
UBE2I	1.41464	0.337847	3.16045e-22	3.65135e-21
UBE3A	-1.29888	0.68897	3.35139e-22	3.86989e-21
ADAT2	-3.12196	1.29256	3.49314e-22	4.03144e-21
CINP	-1.26621	0.701712	3.87944e-22	4.47254e-21
CORO1C	-2.84829	1.1321	4.20705e-22	4.84767e-21
RBM14	-1.16056	0.668966	4.2551e-22	4.90044e-21
PRPSAP2	-1.53652	0.734563	4.28934e-22	4.93727e-21
NFAT5	-2.45873	1.02022	4.40652e-22	5.0668e-21
PGRMC1	-1.40279	0.696674	4.34336e-22	4.99682e-21
TIGIT	-1.25375	1.17696	4.74546e-22	5.45365e-21
SMYD5	-4.22199	1.86691	5.46872e-22	6.27823e-21
CARS2	-2.46367	0.938112	5.02884e-22	5.77627e-21
XRCC2	-3.30205	1.27464	5.51981e-22	6.33355e-21
CCR4	-3.94052	1.778	5.76847e-22	6.61191e-21
BRI3BP	-1.59875	0.757597	5.69069e-22	6.52619e-21
EIF5AL1	-3.17441	1.26672	6.00744e-22	6.88219e-21
SH2D4A	-4.40927	2.16992	6.67707e-22	7.63729e-21
EIF3E	1.94149	0.311564	6.49724e-22	7.43551e-21
COPS2	-1.33196	0.68757	6.8904e-22	7.87717e-21
MRPS11	0.0808024	0.452518	6.94622e-22	7.93683e-21
DDX28	-2.08181	0.866948	7.03135e-22	8.02988e-21
PTPMT1	-1.49692	0.709869	7.06284e-22	8.06162e-21
SLC27A5	-2.4824	0.999843	7.13026e-22	8.13432e-21
CSNK2A1	-1.36655	0.698412	7.6665e-22	8.74149e-21
DPM1	0.102438	0.472067	8.621e-22	9.82469e-21
SLC25A11	0.39377	0.425202	9.44151e-22	1.07485e-20
ENOPH1	-0.974428	0.620956	9.50295e-22	1.08128e-20
MAGEF1	-3.33155	1.3673	1.06133e-21	1.20574e-20
PSMB3	2.83205	0.21638	1.09417e-21	1.2411e-20
CCNH	-0.544848	0.545941	1.04305e-21	1.18558e-20
PCCB	-1.81555	0.778579	1.11675e-21	1.26606e-20
ALDH1B1	-3.94286	1.55995	1.33213e-21	1.50945e-20
HLF	-3.97565	2.38669	1.65977e-21	1.87194e-20
TGIF1	-2.83858	1.3848	1.37544e-21	1.55691e-20
RP11-304L19.5	-3.47661	1.4871	1.41027e-21	1.59551e-20
NDUFAF5	-2.81932	1.07585	1.36403e-21	1.54479e-20
GPR125	-5.62631	4.31171	2.11671e-21	2.37991e-20
QTRTD1	-2.69463	1.04468	1.51057e-21	1.70809e-20
RFC5	-1.74643	0.762887	1.55931e-21	1.76229e-20
PTPN11	-1.89612	0.826625	1.56897e-21	1.77229e-20
SMC3	0.938187	0.41379	1.59755e-21	1.80363e-20
SNRNP40	0.0990005	0.448349	1.63136e-21	1.84085e-20
FKBP1A	2.33084	0.273793	1.76578e-21	1.99047e-20
HNF1B	-4.61552	2.81146	2.32316e-21	2.60799e-20
N6AMT2	-2.25745	0.905229	1.84439e-21	2.07801e-20
MTFMT	-2.57725	0.985726	1.85784e-21	2.09208e-20
RRP8	-1.89025	0.807488	2.01131e-21	2.26374e-20
DNTTIP2	-0.0891836	0.483708	2.09196e-21	2.3533e-20
ISCU	1.01288	0.387209	2.15207e-21	2.41717e-20
IL2RB	-0.810481	0.649727	2.48495e-21	2.78674e-20
CLUH	-3.85963	1.64436	2.6976e-21	3.01902e-20
PDRG1	-1.71921	0.761395	2.57725e-21	2.88878e-20
TMEM186	-2.50261	0.971341	2.63018e-21	2.94658e-20
RP11-316P17.2	-0.948166	0.702085	2.67119e-21	2.99099e-20
NENF	-0.0119305	0.470703	2.77618e-21	3.10536e-20
SDF4	-0.327933	0.515876	2.88571e-21	3.22458e-20
MTX1	-0.0730515	0.480974	2.88435e-21	3.22458e-20
TEX30	0.849796	0.437039	3.21731e-21	3.59142e-20
CCL4	2.73829	1.34261	3.58288e-21	3.99133e-20
METTL21A	-1.76483	0.791539	3.39976e-21	3.79121e-20
GTPBP6	-1.14262	0.636214	3.39902e-21	3.79121e-20
ZNF330	-1.15729	0.646869	3.45129e-21	3.84671e-20
C19orf70	1.01007	0.370428	3.6363e-21	4.04877e-20
POLR3E	-2.16454	0.873498	3.8815e-21	4.31738e-20
CBX1	-0.830099	0.591631	3.91741e-21	4.3551e-20
MMAB	-2.40894	0.931155	3.96674e-21	4.40769e-20
PBDC1	0.104556	0.452718	4.06873e-21	4.51641e-20
IWS1	-1.13876	0.638362	4.04049e-21	4.48735e-20
STARD4	-2.05534	0.946442	4.2577e-21	4.72137e-20
ATP8B4	-3.31072	1.41738	4.47304e-21	4.95764e-20
SETD6	-3.42382	1.33106	4.72358e-21	5.23001e-20
TMEM121	-3.90896	1.71308	5.10888e-21	5.64514e-20
PPRC1	-3.46593	1.37796	4.86916e-21	5.38845e-20
NLN	-4.13283	1.68172	5.09286e-21	5.6303e-20
TMEM216	-2.20522	0.896152	4.9221e-21	5.44427e-20
PRDX6	1.04135	0.35973	5.17824e-21	5.71889e-20
LACTB2	-1.75031	0.75727	5.20078e-21	5.74087e-20
ISG20L2	-1.57541	0.736765	5.46335e-21	6.02156e-20
GEMIN5	-3.25062	1.22389	5.90409e-21	6.50405e-20
ANKLE1	-4.6866	2.1225	6.94076e-21	7.61144e-20
DPH3	-0.802873	0.573386	6.17131e-21	6.79155e-20
WDR83OS	1.0364	0.348734	6.39645e-21	7.03577e-20
TMEM185B	-3.24168	1.21309	6.64404e-21	7.30074e-20
AIFM1	-1.46244	0.692194	6.63462e-21	7.29406e-20
RFK	-1.41406	0.696061	6.65995e-21	7.31453e-20
DNAJC21	-1.18674	0.634885	6.80355e-21	7.46473e-20
FAHD1	-2.66225	1.02887	7.07776e-21	7.75778e-20
KIF3B	-3.15956	1.30519	7.2572e-21	7.94647e-20
KNSTRN	-1.50018	0.745638	7.23817e-21	7.92962e-20
XCL2	-1.53921	2.14225	9.06515e-21	9.90623e-20
ANAPC16	1.00564	0.359929	8.8267e-21	9.6505e-20
LETM1	-2.13411	0.874965	8.77201e-21	9.59552e-20
CD82	1.32819	0.416813	8.76101e-21	9.58829e-20
LSM10	0.113067	0.43714	9.32858e-21	1.0189e-19
NAT10	-2.8595	1.10489	9.51791e-21	1.03906e-19
TMEM208	0.597401	0.395829	9.72463e-21	1.06109e-19
POFUT1	-3.91025	1.57238	1.05481e-20	1.15037e-19
RAB38	-4.00604	1.88072	1.12999e-20	1.23113e-19
UCHL3	-0.23582	0.495522	1.0846e-20	1.18227e-19
E2F4	-0.697574	0.547757	1.13178e-20	1.23247e-19
DDX19A	-2.58363	0.99361	1.14597e-20	1.24667e-19
G3BP1	-0.241295	0.494005	1.13732e-20	1.23787e-19
MAPKAPK5	-2.12776	0.852096	1.21723e-20	1.32353e-19
BCOR	-3.32506	1.30759	1.28723e-20	1.39686e-19
HUWE1	-1.49973	0.718349	1.25381e-20	1.36195e-19
DNAJC11	-3.7614	1.48983	1.32696e-20	1.43926e-19
PELO	-1.43825	0.689556	1.26683e-20	1.3754e-19
SEC63	-0.560625	0.537849	1.36999e-20	1.48445e-19
HDLBP	-1.71858	0.778336	1.38361e-20	1.49847e-19
GCNT1	-3.31122	1.34427	1.50228e-20	1.62537e-19
MFSD12	-2.83684	1.07077	1.50218e-20	1.62537e-19
RFC2	-0.527952	0.552926	1.53098e-20	1.6556e-19
ARF4	0.596587	0.4148	1.54062e-20	1.66519e-19
SMC5	-1.14703	0.636691	1.59944e-20	1.72792e-19
PSMC4	1.21924	0.331432	1.68e-20	1.81315e-19
CTDNEP1	-0.793534	0.562086	1.64041e-20	1.7713e-19
PTS	-0.83052	0.569739	1.75662e-20	1.89491e-19
MKKS	-0.701536	0.555545	1.80668e-20	1.94795e-19
TBL1X	-2.95998	1.19927	1.89253e-20	2.0395e-19
CALM2	2.9104	0.269668	1.94512e-20	2.09514e-19
NR4A3	-4.79732	3.94409	2.88322e-20	3.09032e-19
SLC25A10-1	-2.65041	0.977484	2.0791e-20	2.23835e-19
CST6	-3.67724	4.07277	3.14485e-20	3.36083e-19
NDUFB9	1.7604	0.288088	2.33152e-20	2.50515e-19
CCDC138	-3.6959	1.37045	2.36941e-20	2.54461e-19
PTCD3	-1.32342	0.662232	2.32731e-20	2.50185e-19
VBP1	0.370495	0.408997	2.51541e-20	2.69874e-19
C14orf2	2.21526	0.24098	2.96949e-20	3.17966e-19
EIF2AK4	-1.82467	0.760704	2.92233e-20	3.1307e-19
GNB2L1	4.35491	0.148936	3.11289e-20	3.32993e-19
IL5	-0.266106	2.24566	3.90203e-20	4.14158e-19
MAPK8	-2.48713	0.981406	3.09408e-20	3.31144e-19
SEC61G	2.69528	0.253246	3.16077e-20	3.37453e-19
NOL12	-0.837587	0.564254	3.12975e-20	3.34633e-19
KIF21A	-2.15303	0.871239	3.14655e-20	3.36099e-19
DNAJC9	0.427644	0.466077	3.17656e-20	3.38973e-19
RP9	-2.18797	0.86581	3.22229e-20	3.43685e-19
MCTS1	0.419635	0.397639	3.42909e-20	3.65563e-19
SUGT1	0.0958374	0.436269	3.45536e-20	3.68183e-19
OTUD6B	-3.63472	1.43513	3.6173e-20	3.84686e-19
PPP1R2	0.378923	0.443423	3.49539e-20	3.72267e-19
SYNGR2	0.144225	0.474533	3.55116e-20	3.78022e-19
PTPLAD1	-0.863368	0.581735	3.57221e-20	3.80077e-19
ATF4	-0.0109089	0.523054	3.62749e-20	3.85582e-19
PCBP2	1.16293	0.337658	3.75148e-20	3.98567e-19
UBA2	-0.339867	0.499799	3.75643e-20	3.98899e-19
UBIAD1	-2.32246	0.889198	4.43287e-20	4.70044e-19
EIF1	4.04875	0.174347	4.94311e-20	5.23893e-19
ITM2C	-0.0475138	0.627443	5.03085e-20	5.32933e-19
PRPS1	-0.85583	0.57067	5.05894e-20	5.35648e-19
XPO1	-1.1576	0.63199	5.45245e-20	5.77033e-19
ADSS	-0.860738	0.571647	5.65107e-20	5.97183e-19
COPS8	-0.41603	0.489787	5.81509e-20	6.14218e-19
MYEOV2	1.43181	0.302769	5.92848e-20	6.25589e-19
LLPH	-0.0828992	0.45141	5.90617e-20	6.23537e-19
TEX261	-2.77995	1.03495	6.28154e-20	6.62524e-19
MED6	-0.994952	0.576333	6.72069e-20	7.08158e-19
CHD4	-0.644452	0.5507	6.79854e-20	7.16015e-19
HSPA5	2.0761	0.33577	7.18112e-20	7.55942e-19
HMGCS1	-2.59434	1.01178	7.22281e-20	7.59964e-19
HSD17B12	-1.9956	0.788721	7.22634e-20	7.59968e-19
NME2	-2.94897	1.08081	8.07181e-20	8.48065e-19
EXO1	-3.49798	1.31454	9.19976e-20	9.65642e-19
NPDC1	-1.03017	0.678032	8.85045e-20	9.29425e-19
TRMT5	-3.19339	1.1943	9.24088e-20	9.69492e-19
RNF19A	-1.47338	0.816159	9.60622e-20	1.00734e-18
MT-ND4L	-0.679658	0.590609	9.70992e-20	1.01772e-18
MRPL33	0.694553	0.378902	9.95415e-20	1.04282e-18
VARS2	-3.77985	1.45005	1.11827e-19	1.16984e-18
MRPL34	0.634497	0.383429	1.08339e-19	1.13443e-18
TMEM177	-2.82365	1.03354	1.26172e-19	1.31927e-18
SRRD	-2.95533	1.06183	1.27951e-19	1.33723e-18
RAD23B	-0.741305	0.556913	1.34494e-19	1.40494e-18
CBLB	-2.02476	0.903625	1.48478e-19	1.55027e-18
WBP4	-0.571428	0.529314	1.5685e-19	1.63612e-18
MAP7D3	-1.44755	0.693394	1.59267e-19	1.65974e-18
ARMC6	-2.07208	0.796728	1.64066e-19	1.70893e-18
FIGNL1	-2.82903	1.00953	1.8675e-19	1.94336e-18
GHITM	1.57939	0.294123	1.89219e-19	1.96811e-18
MB	-4.21237	3.01425	2.39246e-19	2.47663e-18
TMEM11	-0.840995	0.539218	1.98416e-19	2.06279e-18
ZWINT	0.308648	0.536669	2.01756e-19	2.09651e-18
USP1	0.124036	0.470674	2.10232e-19	2.18354e-18
C1orf109	-3.22675	1.19532	2.183e-19	2.26411e-18
RCN2	-0.314735	0.483948	2.14282e-19	2.22455e-18
STAMBP	-1.57082	0.703056	2.2115e-19	2.29258e-18
ENDOG	-2.44194	0.895611	2.22807e-19	2.30866e-18
ADCY3	-4.33707	1.77585	2.46259e-19	2.54803e-18
SETD9	-3.16825	1.1463	2.71158e-19	2.803e-18
HCCS	-1.19846	0.611826	2.84056e-19	2.93354e-18
ALG13	-1.20909	0.630064	3.16973e-19	3.27193e-18
TUSC2	-0.71966	0.536709	3.21772e-19	3.3199e-18
NUDCD2	0.0439204	0.437193	3.28961e-19	3.39247e-18
ZNF282	-3.46402	1.49146	3.53719e-19	3.64262e-18
NUDCD1	-1.59079	0.688737	3.61858e-19	3.72292e-18
CDC23	-2.33431	0.861027	3.67571e-19	3.77991e-18
NTRK2	-2.3252	1.13882	3.79021e-19	3.89582e-18
RBM26	-1.47444	0.679523	3.88138e-19	3.98765e-18
DHRS11	-4.23468	1.67315	4.14143e-19	4.24882e-18
TRMU	-1.82002	0.734572	3.95633e-19	4.06274e-18
ANAPC5	0.0253522	0.434433	4.0703e-19	4.17781e-18
SRSF4	0.203347	0.422281	4.55947e-19	4.6755e-18
NSRP1	-0.51116	0.534967	4.73923e-19	4.85755e-18
POLD3	-1.8523	0.754605	5.08282e-19	5.20481e-18
YWHAQ	1.09845	0.363454	5.29718e-19	5.42178e-18
INPP5F	-3.52693	1.33882	5.43118e-19	5.55631e-18
MYH10	-4.86595	2.24728	6.20704e-19	6.33519e-18
EIF2B1	-0.872133	0.554289	5.85536e-19	5.98746e-18
MPHOSPH6	-0.723166	0.527264	5.94757e-19	6.0789e-18
SAE1	-0.156234	0.475045	6.16654e-19	6.29975e-18
LYPLAL1	-1.73541	0.742352	6.17067e-19	6.30102e-18
CLSPN	-0.0183625	0.542886	6.5316e-19	6.66333e-18
SLC25A44	-2.97468	1.12124	7.01567e-19	7.15381e-18
TARBP2	-2.07067	0.792169	7.36316e-19	7.50464e-18
OTUD5	-2.20174	0.851293	7.38297e-19	7.52131e-18
TRIP13	-2.11425	0.795573	8.03048e-19	8.17714e-18
GCFC2	-2.46561	0.894533	8.28958e-19	8.43703e-18
GAMT	-2.37214	0.894153	8.38472e-19	8.5259e-18
CCNB1IP1	-2.71933	0.978572	8.41964e-19	8.55741e-18
NCK2	-2.8754	1.07937	8.6821e-19	8.81595e-18
TMEM14C	0.0732971	0.445004	8.66315e-19	8.80081e-18
CXorf40B	-1.76028	0.756932	9.03146e-19	9.16643e-18
CHMP4B	0.383198	0.413337	9.05543e-19	9.1822e-18
WBP11	-0.321802	0.471458	9.05165e-19	9.1822e-18
PAFAH1B3	-1.24706	0.634093	9.11229e-19	9.23557e-18
VDAC3	1.59166	0.302467	9.26534e-19	9.38633e-18
CDK12	-1.65561	0.704874	9.37963e-19	9.49769e-18
PRR3	-2.81531	0.986666	9.45085e-19	9.56537e-18
PPID	-0.452412	0.498173	9.58713e-19	9.6943e-18
MTCH2	0.599989	0.368201	9.80664e-19	9.90707e-18
SMIM11	-1.19648	0.628278	1.07183e-18	1.08231e-17
SUZ12	-1.0475	0.579299	1.13078e-18	1.1413e-17
ZFP36L1	-1.63103	0.849418	1.16916e-18	1.17895e-17
ICT1	-0.651379	0.518239	1.19416e-18	1.20305e-17
CSNK1A1	0.12678	0.423026	1.33656e-18	1.34588e-17
LSG1	-2.10878	0.790416	1.37336e-18	1.3823e-17
SEC13	0.123261	0.419894	1.38465e-18	1.39302e-17
NDUFV3	-1.28321	0.617758	1.38911e-18	1.39686e-17
MFSD3	-3.59784	1.34305	1.48022e-18	1.48711e-17
CCND2	1.83944	0.356058	1.48956e-18	1.4958e-17
MZT1	-0.45482	0.501868	1.57562e-18	1.58076e-17
PNMA1	-2.91529	1.05535	1.61272e-18	1.61725e-17
KPNA4	-2.36805	0.86241	1.62843e-18	1.63224e-17
GNG5	1.67993	0.286145	1.79532e-18	1.79787e-17
ZC3H12D	-3.71537	1.46229	1.93827e-18	1.93836e-17
SSNA1	0.954069	0.332079	1.99311e-18	1.99229e-17
UBL4A	-1.15868	0.593339	2.08304e-18	2.08027e-17
PSMB4	0.896564	0.344315	2.27332e-18	2.26718e-17
RP11-138A9.1	-2.76457	1.09669	2.30419e-18	2.29587e-17
SUMF2	-1.09659	0.588574	2.29836e-18	2.29111e-17
ZC3H14	-2.36181	0.861599	2.38108e-18	2.3714e-17
TMEM192	-3.15842	1.15905	2.58886e-18	2.57481e-17
FRG1	0.141409	0.420307	2.58086e-18	2.56802e-17
MCMBP	-1.34941	0.623986	2.61625e-18	2.60086e-17
RP11-111M22.3	-4.16309	1.53514	2.77228e-18	2.75096e-17
UBQLN4	-3.30285	1.21937	2.7608e-18	2.74206e-17
ETS2	-1.84892	0.800285	2.71552e-18	2.69831e-17
PSMC2	1.24122	0.317809	2.76616e-18	2.74613e-17
NUTM2A-AS1	-2.18974	0.826132	2.79525e-18	2.77248e-17
ASB2	-2.17536	1.01148	2.91915e-18	2.89275e-17
KTN1	0.645857	0.376319	2.92899e-18	2.90118e-17
DNM1L	-1.90085	0.727816	2.96586e-18	2.93636e-17
C12orf43	-1.86493	0.742236	2.98821e-18	2.95581e-17
SKP2	-3.24201	1.10034	3.10288e-18	3.06506e-17
SDHD	-0.219359	0.457076	3.09525e-18	3.05891e-17
SPCS1	1.85161	0.26149	3.3687e-18	3.32163e-17
REXO2	0.808704	0.364705	3.35774e-18	3.31231e-17
DYNC1LI1	-1.21281	0.58775	3.42603e-18	3.37663e-17
C10orf2	-3.98454	1.58061	3.55732e-18	3.50285e-17
TMEM161A	-2.81148	1.01483	3.75466e-18	3.69551e-17
XRCC3	-3.61945	1.2684	4.12148e-18	4.05105e-17
EIF4A3	0.790656	0.381995	4.09427e-18	4.02613e-17
ANKRD17	-2.16953	0.8125	4.59837e-18	4.51166e-17
PFAS	-4.31349	1.63261	5.11097e-18	5.00333e-17
PRKRA	-1.24779	0.60556	4.91718e-18	4.82011e-17
ARIH2	-1.16303	0.585386	5.00263e-18	4.90168e-17
CALU	-1.2167	0.599508	5.19064e-18	5.07904e-17
CCDC43	-1.54422	0.660786	5.35106e-18	5.23367e-17
GPR183	-1.20169	0.757917	5.49416e-18	5.37122e-17
C12orf44	-0.723585	0.512496	5.55442e-18	5.42526e-17
EIF4B	-0.775918	0.535957	5.65643e-18	5.52243e-17
BOLA2B	-2.74011	0.968202	5.78673e-18	5.64206e-17
GPI	-0.463807	0.477823	5.75505e-18	5.61368e-17
RABEP1	-1.6046	0.665794	5.80631e-18	5.65862e-17
SAMD1	-3.59359	1.27491	6.20017e-18	6.03437e-17
CMPK1	-0.306671	0.462431	6.09595e-18	5.93558e-17
DCTN6	-0.548761	0.489564	6.36599e-18	6.19299e-17
E2F6	-2.75738	0.979691	6.54959e-18	6.36876e-17
TBCA	1.78351	0.257335	6.9573e-18	6.75617e-17
SAFB	-0.952495	0.56264	7.13449e-18	6.92208e-17
MFAP1	-0.629866	0.494983	7.78266e-18	7.54759e-17
C7orf49	-1.84772	0.731103	8.12376e-18	7.87488e-17
ESPL1	-4.10104	1.5253	8.82368e-18	8.53438e-17
PEX2	-1.00325	0.569502	8.44428e-18	8.18195e-17
ZEB1	-1.40027	0.645999	9.0566e-18	8.75578e-17
TRIP10	-3.10565	1.13054	9.26161e-18	8.95002e-17
SREK1	-0.4684	0.481551	9.44349e-18	9.12174e-17
GPX4	2.13084	0.306894	9.80519e-18	9.46272e-17
MTMR2	-3.1204	1.06489	9.89879e-18	9.54883e-17
FTSJ1	-1.32424	0.61373	9.75652e-18	9.41993e-17
BCAT2	-1.39438	0.629932	1.03793e-17	1.0008e-16
MIEF1	-2.65415	0.936627	1.14212e-17	1.0998e-16
PLD6	-3.52642	1.29832	1.16725e-17	1.12349e-16
PTGIR	0.0148987	0.600092	1.19247e-17	1.14625e-16
EXOC3	-1.65498	0.716301	1.23724e-17	1.18876e-16
GINS4	-2.79524	0.920563	1.25305e-17	1.20342e-16
UBE2F	0.156991	0.467181	1.26379e-17	1.2132e-16
TAMM41	-2.38242	0.835823	1.31324e-17	1.26012e-16
POLR2J	0.855218	0.326685	1.34558e-17	1.29059e-16
PTRH1	-1.51922	0.652507	1.37772e-17	1.32083e-16
TFB1M	-1.86675	0.709528	1.41329e-17	1.35374e-16
URB1	-4.46962	1.76617	1.57704e-17	1.50728e-16
SMC2	0.448368	0.447795	1.49154e-17	1.42744e-16
ZNF580	-1.06191	0.578174	1.51887e-17	1.45296e-16
IRF5	-3.79334	1.39121	1.60747e-17	1.53569e-16
PRSS23	-3.88765	1.83729	1.76188e-17	1.68173e-16
MCOLN2	-3.96107	1.56247	1.71718e-17	1.63978e-16
DYRK4	-1.87394	0.705094	1.78492e-17	1.70297e-16
DHCR24	-3.14494	1.12263	1.89781e-17	1.80989e-16
CDC37	1.40003	0.295905	1.91235e-17	1.82296e-16
ZNHIT6	-2.40356	0.87978	2.0343e-17	1.93837e-16
HNRNPA3	2.00315	0.277273	2.16059e-17	2.05601e-16
ZMYND19	-3.48545	1.18375	2.18866e-17	2.0818e-16
ISOC1	-1.68018	0.695531	2.26618e-17	2.15366e-16
SNHG10	-3.43428	1.18203	2.29798e-17	2.18293e-16
GUF1	-3.05235	1.04544	2.30043e-17	2.18431e-16
ZMPSTE24	-1.37797	0.628241	2.31215e-17	2.19448e-16
HEATR2	-4.52809	1.75981	2.50959e-17	2.37773e-16
PRCC	-0.976267	0.538597	2.37145e-17	2.24978e-16
PHAX	-0.554277	0.475458	2.38556e-17	2.26218e-16
IFT46	-3.73718	1.35136	2.43709e-17	2.31005e-16
COQ9	-1.63884	0.66282	2.51391e-17	2.38079e-16
RABL6	-1.00616	0.551334	2.58112e-17	2.44338e-16
CTD-2228K2.5	-3.52952	1.23722	2.68178e-17	2.53756e-16
CD109	-3.85787	1.45721	3.15686e-17	2.98451e-16
DSCC1	-1.97795	0.734914	3.29622e-17	3.11356e-16
CDC25A	-3.83802	1.31695	3.4325e-17	3.24088e-16
FKBP3	0.621607	0.364046	3.65381e-17	3.44685e-16
ILKAP	-0.930378	0.530326	3.7413e-17	3.52633e-16
BCL7C	-0.734114	0.51098	3.74439e-17	3.52772e-16
PRELID1	2.63494	0.225028	4.1288e-17	3.88821e-16
BTF3	3.75863	0.157877	4.13962e-17	3.89671e-16
SKP1	2.45985	0.203356	4.27743e-17	4.02469e-16
TGS1	-0.764411	0.50995	4.37588e-17	4.11556e-16
HSPA4L	-5.83612	3.22222	5.63576e-17	5.28225e-16
DTWD1	-2.51649	0.868794	4.83418e-17	4.54267e-16
AKIRIN1	-1.10619	0.578155	5.46495e-17	5.13098e-16
MRPL28	0.461555	0.352014	5.54722e-17	5.20374e-16
GNPNAT1	-1.98667	0.702219	5.5231e-17	5.18334e-16
C1orf174	-1.79209	0.68151	5.56843e-17	5.22139e-16
ME2	-1.54503	0.637733	5.90463e-17	5.53188e-16
MTPAP	-3.14433	1.07238	6.01179e-17	5.62985e-16
DEK	1.43924	0.367746	6.03768e-17	5.65168e-16
COPS5	0.00326243	0.406862	6.48973e-17	6.067e-16
GPT2	-4.52441	1.72099	6.89983e-17	6.44211e-16
SMARCE1	-0.444945	0.463943	6.64126e-17	6.20601e-16
CDCA4	-0.700137	0.527858	6.88768e-17	6.43352e-16
ACOT7	-0.384352	0.470925	7.27262e-17	6.78726e-16
NARS2	-3.14168	1.05935	7.64159e-17	7.1255e-16
COL6A1	-5.02086	2.89052	9.13401e-17	8.47364e-16
METTL2A	-2.22947	0.777975	8.22516e-17	7.65656e-16
USP16	0.010599	0.424768	8.35136e-17	7.77072e-16
CENPN	-0.707045	0.532092	8.83976e-17	8.21815e-16
LINC00998	-0.633259	0.497124	8.87503e-17	8.24742e-16
CD200	-4.48171	3.3627	1.10789e-16	1.02431e-15
PUSL1	-1.91443	0.709032	8.95537e-17	8.31854e-16
ACSL4	-2.90783	0.983924	9.07895e-17	8.42614e-16
AGMAT	-2.14347	0.768953	9.00694e-17	8.36287e-16
KDM6B	-4.03365	1.63217	1.04281e-16	9.65366e-16
HARS	-0.322887	0.43777	1.0161e-16	9.42234e-16
CDT1	-1.01402	0.577914	1.01869e-16	9.44239e-16
NDUFB10	1.53449	0.274635	1.03044e-16	9.54725e-16
NUPL1	-2.42734	0.836754	1.03365e-16	9.57288e-16
C9orf40	-2.37723	0.781984	1.079e-16	9.98444e-16
CHPF	-2.65904	0.923925	1.09155e-16	1.00963e-15
MYO19	-3.06688	1.00104	1.12036e-16	1.0354e-15
COX11	-0.673479	0.495093	1.1641e-16	1.07536e-15
NDC1	-3.15221	1.0302	1.24064e-16	1.14558e-15
ISCA1	-1.01381	0.550412	1.25593e-16	1.15921e-15
IMPACT	-3.67767	1.25241	1.29067e-16	1.18976e-15
CASP3	-0.191257	0.455711	1.27726e-16	1.1784e-15
NDUFA8	0.322231	0.361903	1.28843e-16	1.1882e-15
CUL3	-2.30796	0.800808	1.31367e-16	1.21045e-15
NUP62	-0.663417	0.49043	1.32855e-16	1.22365e-15
PMS1	-2.6953	0.903847	1.36084e-16	1.25233e-15
GNL1	-2.03081	0.744911	1.36314e-16	1.25391e-15
TGFBR3L	-4.66649	1.92563	1.54871e-16	1.42342e-15
EBAG9	-1.87841	0.695579	1.54515e-16	1.42074e-15
TSPAN3	-3.18221	1.05338	1.64241e-16	1.50827e-15
H2AFY	1.55711	0.289457	1.66743e-16	1.5306e-15
ZC3H13	-0.322379	0.453329	1.66877e-16	1.53118e-15
SRSF10	-1.37495	0.586751	1.6961e-16	1.55561e-15
POLR1B	-3.71574	1.29911	1.75755e-16	1.61129e-15
IVD	-2.67924	0.88789	1.77905e-16	1.63031e-15
RP11-22P6.3	-3.81508	1.27697	1.96939e-16	1.80398e-15
FXR2	-3.42727	1.16626	2.12634e-16	1.94611e-15
HAX1	0.823661	0.322558	2.25172e-16	2.06e-15
EWSR1	0.819984	0.333924	2.30663e-16	2.10846e-15
EIF1AD	-2.34988	0.79827	2.28808e-16	2.09238e-15
GLMN	-1.79426	0.677666	2.37454e-16	2.16963e-15
SPAG1	-3.43635	1.20923	2.42411e-16	2.21399e-15
DUSP14	-1.9355	0.723251	2.42639e-16	2.21515e-15
SMIM15	-0.916378	0.5204	2.56434e-16	2.3401e-15
RP11-379F12.4	-5.74126	3.27962	3.03938e-16	2.76435e-15
NDUFV1	0.309954	0.372899	2.60636e-16	2.37746e-15
MRPS27	-2.20516	0.781635	2.64532e-16	2.41198e-15
UTP3	-1.52279	0.641873	2.745e-16	2.50183e-15
WDR55	-2.39317	0.800091	2.78923e-16	2.54108e-15
NTRK1	-4.401	2.07388	3.13344e-16	2.84516e-15
DTL	-2.48834	0.838617	3.03788e-16	2.76414e-15
ST20	-2.06122	0.732874	3.09099e-16	2.80895e-15
N6AMT1	-3.4594	1.15661	3.38107e-16	3.06745e-15
COA3	0.10236	0.384324	3.36733e-16	3.05625e-15
AC006129.4	-5.07028	3.29221	4.04101e-16	3.65249e-15
PRADC1	-1.8331	0.668424	3.4208e-16	3.1022e-15
RN7SL1	-3.49363	1.21809	3.50164e-16	3.17156e-15
AVEN	-2.8826	0.933071	3.50051e-16	3.17156e-15
PQBP1	-0.158774	0.421848	3.6944e-16	3.34475e-15
CTD-2020K17.1	-2.11849	0.841944	3.72337e-16	3.36958e-15
CEP290	-2.08641	0.789015	3.76633e-16	3.40704e-15
C1orf131	-0.618315	0.479843	4.24807e-16	3.83805e-15
ICMT	-2.15218	0.738601	4.26093e-16	3.84808e-15
MTHFD2L	-2.56397	0.903976	4.40422e-16	3.97583e-15
GATA3-AS1	-3.51812	1.25892	4.51932e-16	4.07636e-15
ACTN1	-2.01122	0.784181	4.50464e-16	4.0648e-15
GTF2H2C	-3.72012	1.22719	4.6204e-16	4.16409e-15
KIF9	-4.44117	1.61827	4.90129e-16	4.41359e-15
BCAS2	0.241249	0.364335	4.68091e-16	4.21688e-15
TNFSF4	-4.74286	2.99664	5.56368e-16	5.00181e-15
GLUD1	-1.08725	0.53803	5.2058e-16	4.68586e-15
ANAPC1	-3.02883	1.01184	5.34099e-16	4.80556e-15
AC147651.4	-3.98659	1.48547	5.58637e-16	5.02013e-15
BMI1	-2.99954	1.01144	5.63568e-16	5.06236e-15
FAM43A	-4.81017	2.45674	6.32382e-16	5.67114e-15
MED8	-0.781961	0.484971	5.71216e-16	5.12895e-15
RANBP2	-2.0784	0.743855	5.91312e-16	5.3072e-15
RRP36	-1.39678	0.574478	6.23112e-16	5.59031e-15
POU2AF1	-4.05554	1.7982	6.71183e-16	6.0117e-15
PRDX2	2.27678	0.245932	6.44758e-16	5.77976e-15
MRPL10	-1.31069	0.577794	6.61964e-16	5.93156e-15
BCL2A1	-2.2323	0.949787	6.98631e-16	6.25497e-15
NINJ1	0.355264	0.428619	7.10594e-16	6.35946e-15
TOMM70A	-2.43423	0.801576	7.2416e-16	6.47556e-15
CPSF4	-1.8525	0.664737	7.22894e-16	6.46689e-15
SF3B3	-2.23439	0.772929	7.36106e-16	6.57968e-15
RP11-452F19.3	-3.71909	1.27223	7.55965e-16	6.75165e-15
UBAP2L	-1.92561	0.676469	7.76336e-16	6.93075e-15
SMG9	-2.30896	0.797264	7.77998e-16	6.94275e-15
SUCLA2	-1.19775	0.543374	7.90913e-16	7.05511e-15
NOL6	-4.37412	1.59126	8.39723e-16	7.48438e-15
ZNHIT2	-2.31128	0.788198	8.26882e-16	7.37294e-15
HMGN3	0.981998	0.325662	8.78334e-16	7.82532e-15
PAIP1	-1.36468	0.579028	9.52735e-16	8.47779e-15
CCDC50	-2.35299	0.905007	9.68481e-16	8.61087e-15
FAM57A	-4.81055	1.80874	1.07501e-15	9.52306e-15
MRPL43	-0.375507	0.42948	1.04014e-15	9.23665e-15
CYB5B	0.152732	0.384258	1.05267e-15	9.33955e-15
ELAC2	-1.50286	0.593707	1.05301e-15	9.33955e-15
PRKAR1B	-2.46649	0.849071	1.05904e-15	9.38922e-15
TAF1A	-3.75308	1.20749	1.08594e-15	9.61596e-15
LYPLA1	0.141625	0.377644	1.08685e-15	9.62016e-15
PYCR2	-0.25393	0.423279	1.09765e-15	9.71178e-15
MTF2	-0.345083	0.433777	1.13722e-15	1.00578e-14
RP11-443B7.1	-5.73006	2.83647	1.38522e-15	1.22116e-14
GSTM3	-2.80667	0.973103	1.25642e-15	1.10895e-14
PTPN6	0.161923	0.42955	1.25165e-15	1.10565e-14
GNG8	-1.28944	0.825622	1.25395e-15	1.10722e-14
MCCC2	-2.16165	0.751629	1.30755e-15	1.15362e-14
SMIM20	-2.05903	0.726807	1.5138e-15	1.33397e-14
EIF2B5	-1.38714	0.586617	1.59365e-15	1.40377e-14
TGDS	-1.76435	0.658301	1.61381e-15	1.42095e-14
FYN	-1.37044	0.630923	1.64147e-15	1.44472e-14
REV1	-2.6862	0.866884	1.64988e-15	1.45153e-14
APOD	-4.42297	3.77161	2.19068e-15	1.91803e-14
COMT	-0.258259	0.430051	1.88108e-15	1.6536e-14
GPANK1	-0.798145	0.492532	2.04247e-15	1.79187e-14
CPSF3L	-0.704881	0.462528	2.06343e-15	1.80953e-14
MDH1	1.64876	0.246979	2.18515e-15	1.91396e-14
METTL8	-2.98693	0.968408	2.17186e-15	1.90308e-14
MED27	-1.34848	0.562217	2.2654e-15	1.98187e-14
ZNF622	-0.873424	0.495975	2.28925e-15	2.00193e-14
JMJD4	-2.21658	0.743602	2.30652e-15	2.01622e-14
QRSL1	-2.42331	0.790234	2.35498e-15	2.05775e-14
EI24	-0.853794	0.495058	2.54291e-15	2.22107e-14
SFXN2	-4.26658	1.54768	2.65305e-15	2.31449e-14
ENTPD1	-0.296033	0.610182	2.58983e-15	2.26115e-14
RPS15	5.10952	0.11128	2.65436e-15	2.3147e-14
EVI5	-4.73458	2.04565	2.83412e-15	2.46751e-14
FUT8	-0.892723	0.552688	2.76969e-15	2.41239e-14
AAAS	-1.73061	0.637978	2.91895e-15	2.54036e-14
PPARG	-4.6912	1.97937	3.19348e-15	2.77374e-14
TRMT2A	-1.53125	0.604274	2.9927e-15	2.6035e-14
GEMIN7	-1.39544	0.568019	3.02508e-15	2.62958e-14
MCFD2	-1.82215	0.667365	3.14165e-15	2.72982e-14
MDN1	-3.63075	1.20253	3.53904e-15	3.07266e-14
PPP1R8	-1.18253	0.528391	3.57873e-15	3.10589e-14
CETN3	-1.67047	0.620944	3.89133e-15	3.37182e-14
WDHD1	-2.66889	0.83802	3.91608e-15	3.39056e-14
SND1	-0.9237	0.505832	4.17644e-15	3.61455e-14
C21orf59	-0.769198	0.476978	4.23124e-15	3.66052e-14
CCNE1	-1.6667	0.668872	4.30706e-15	3.72464e-14
MOB1A	0.482769	0.340951	4.36709e-15	3.77387e-14
COQ4	-1.11474	0.525235	4.38069e-15	3.78382e-14
CCNB1	-0.0113069	0.596353	4.49176e-15	3.87821e-14
NEURL1	-3.64697	1.19373	4.57874e-15	3.94705e-14
DPCD	-4.22574	1.45301	4.60486e-15	3.96644e-14
CLTA	1.42429	0.261556	4.59909e-15	3.96303e-14
FGGY	-3.95154	1.34601	4.65266e-15	4.00603e-14
LOH12CR1	-2.28089	0.753089	4.67159e-15	4.02074e-14
KIAA0101	1.25969	0.463722	4.69574e-15	4.03993e-14
IL3	-0.465904	3.37236	6.0894e-15	5.22246e-14
RPL30	4.31991	0.131783	5.42666e-15	4.66325e-14
APITD1	-2.11045	0.684767	5.45651e-15	4.68705e-14
ZNHIT3	0.130432	0.362338	5.84595e-15	5.01762e-14
NDUFS8	1.14502	0.282516	6.07799e-15	5.21473e-14
LARP1B	-2.70099	0.858968	6.85342e-15	5.8754e-14
CALM3	2.47369	0.237367	6.98751e-15	5.988e-14
ICAM1	-2.20668	0.788547	7.00136e-15	5.99751e-14
MRS2	-2.40388	0.781669	7.57731e-15	6.48833e-14
JAGN1	-0.196634	0.40587	7.61476e-15	6.51784e-14
POP1	-2.42763	0.785036	7.6824e-15	6.57316e-14
DDX41	-1.34796	0.554803	7.82256e-15	6.69045e-14
CGREF1	-6.27057	3.90998	9.53261e-15	8.12433e-14
C11orf83	-1.01137	0.508252	8.2594e-15	7.05854e-14
POLE4	0.111966	0.381725	8.48834e-15	7.24851e-14
COQ2	-2.44741	0.777348	8.87651e-15	7.577e-14
USP45	-3.78147	1.2374	9.19679e-15	7.84426e-14
MIIP	0.449242	0.461314	9.18783e-15	7.83968e-14
NADK	-2.84961	0.892832	9.27152e-15	7.9049e-14
MRPL35	-0.545942	0.43692	9.99585e-15	8.51581e-14
GTF2H3	-2.54197	0.794112	1.02414e-14	8.72157e-14
TEAD4	-6.10215	3.37666	1.16086e-14	9.86281e-14
PXN-AS1	-3.42225	1.10504	1.0913e-14	9.28992e-14
COX14	0.723132	0.318201	1.15108e-14	9.79493e-14
DUSP5	-1.85352	0.809687	1.15735e-14	9.84198e-14
DAD1	1.90191	0.247132	1.15751e-14	9.84198e-14
PHF10	-3.41304	1.06172	1.16906e-14	9.92854e-14
METTL13	-1.99015	0.681703	1.15815e-14	9.84358e-14
AGFG2	-2.96336	0.91149	1.17461e-14	9.97187e-14
WARS	-0.529401	0.476016	1.2102e-14	1.027e-13
WRAP53	-2.52906	0.767791	1.21632e-14	1.03139e-13
NDUFS1	-1.54973	0.578926	1.22306e-14	1.0367e-13
CENPJ	-2.47678	0.77554	1.28925e-14	1.09238e-13
TARS2	-2.8902	0.912484	1.30375e-14	1.10424e-13
MAFG-AS1	-5.87011	2.91891	1.48852e-14	1.25877e-13
[truncated: 19,802 more rows]
