# Supplementary material for: Single-cell transcriptome analysis of CAR T-cell products reveals subpopulations, stimulation, and exhaustion signatures
Source: Oncoimmunology. 2021 Jan 6;10(1):1866287. doi: 10.1080/2162402X.2020.1866287 (PMC7801130; doi:10.1080/2162402X.2020.1866287)
Supplement: Supplemental Material [file KONI_A_1866287_SM5833.zip › supplementary table/Wang_Suppl Table 7_Resubmission.xlsx]

## Sheet: Supp Table 6
Wherry	Genes for Exahustion score	Crawdford	McKinney
PMID: 17950003	This work	PMID: 24530057	PMID: 26123020
Faslg	BUB1	PLSCR1	ABAT
Pbx3	CCL3	OAS1A	APBB2
Gp49b	CCL4	PGLYRP1	APP
Cd244	CD7	RSAD2	ARHGAP31
Ccl3	CD9	LYZ2	ATP6V0A1
Eomes	CTLA4	PRF1	BCL2L11
Casp3	CXCL10	CAMP	CCL22
Plscr1	ENTPD1	SOSTDC1	CD109
MDFIC	EOMES	GEM	CD82
Ctla4	FASLG	ANXA2	CD83
Pdcd1	GPR56	RGS16	CLIC5
Ier5	IFIH1	EFNB2	CLNK
Rgs16	ISG15	AHNAK	CRLF2
EEA1	ISG20	ARHGAP26	CRTAM
Tnfrsf9	LAG3	DOCK7	CXCL13
PENK	LAT2	RABGAP1L	DUSP2
Eomes	MKI67	GNAQ	DUSP4
Coch	PLIN2	GADD45B	EDARADD
Ptpn13	PLSCR1	RGS1	EGR2
Nr4a2	PTGER2	ARHGAP18	FCER1G
Cd160	PTGER4	STK39	FGGY
Ptger4	RGS16	ARHGAP5	GK
Ccl4	SPOCK2	ENKUR	GNG4
Wbp5	SPP1	JAK2	GNG8
Gpr56	TNFRSF9	MARCKSL1	GRAMD1B
1110067D22Rik	UBE2T	ASAP1	GRAMD4
Entpd1		ROCK2	HNF1B
Sh2d2a		GPR155	ID3
Sept4		SLA	IFITM10
Isg20		PRKCA	IGF1
Trim47		LRRFIP2	IKZF4
Serpina3g		RNF216	IL1A
Casp4		ANXA1	IL3
IFIH1		CKS2	JARID2
RBM39		RYK	KIAA1324
Lag3		ADORA2A	LGALSL
Nr4a2		ERRFI1	LRRC32
Nftac1		RGS2	LTA
CA2		MT2	MBOAT7
C330007P06Rik		SH3BGRL	MICAL2
Gpd2		RAF1	MLLT11
UBE2T		STK3	MTSS1
Rnf11		EIF2AK2	MYO1D
Capzb		LRRK2	NAPSA
TUBB2B		TLR7	NFAT5
Bub1		GNA13	NR4A1
Jak3		SPRED1	NR4A2
TCTA		CASK	NR4A3
Cd9		SH2D1A	NT5E
TCRGV4		ARL5B	NTRK1
1810054D07Rik		RND3	PDGFA
RCN1		DEPDC1A	PHEX
ROMO1		OXSR1	PLAGL2
VAMP7		NTRK3	PLEKHA1
Etf1		TANK	PLEKHA7
Cpa3		GPR141	POU2AF1
Cd7		SPRY2	PPARG
Art3		CAMK2D	PRKCDBP
1810035L17Rik		LPXN	PTGFRN
Atf1		ABI2	PTGIR
WNK1		CAMK2N1	PTGS2
Mtv43		SHCBP1	RDH10
Cit		PIK3AP1	REL
Ccrl2		CHN2	REPS1
PLIN2		ITGAX	RGCC
VPS37A		RHOQ	RGS16
Tcea2		PBK	RHOB
Myh4		SRGAP3	SEMA4A
Tnfrsf1a		LYN	SGPP2
Spp1		DGKH	SH2D2A
S100a13		CLEC12A	SH3BGRL2
Pon2		DENND5A	SMOX
LYCAT		UBASH3B	SNORD56B
ISG15		CABLES1	SNX9
Tank		LAX1	SPIRE1
Shkbp1		KAZALD1	SUOX
2510004L0Rik		SH2D2A	TGIF1
TBC1D22A		MAPKAPK2	TIE1
IRF8		NDFIP2	TNFRSF9
GDPD5		IFI44	TNFSF4
Gdf3		OAS1G	TRAF1
Itgav		IFITM3	TSPAN2
TMEM109		OASL2	VDR
Cpsf2		ISG20	XCL1
Klk6		IFIH1	XYLT2
Cpt2		IIGP1	ZBTB32
Lman2		IFRD1	ZC3H12B
Tor3a		MX2	ZNF704
Crygb		IFIT3	ZSWIM6
Gpr65		MX1
MKi67		AIM2
Tcrb-V13		IFI27L2A
Nptxr		IFI205
Snrpb2		IFITM6
NDfip1		ISG15
Ptger2		IFI30
Zfp91		IRF7
Spock2		IFIT1
FAM213A		IFITM1
Cxcl10		TNFRSF4
Gcin		ICOS
Trim25		CD80
LAT2		TNFSF9
MEOX2		TNFSF4
Dock7		CD86
Pawr		TNFSF11
Chl1		TNFRSF9
		CD40LG
		CD28
		TNFSF14
		CRTAM
		NKG7
		CYSLTR2
		LY96
		NRP1
		GP49A
		GPM6B
		SLAMF7
		TMPRSS11E
		CHSY1
		PTGER2
		CD63
		MS4A6D
		GABARAPL1
		TJP2
		B3GNT5
		MS4A4C
		LY6A
		SLAMF6
		PRNP
		CD83
		MYADM
		ENPP1
		GPR68
		CTLA2A
		TSPAN2
		MARVELD2
		POPDC2
		CD82
		ABCB1A
		PLOD2
		RAET1B
		TNFRSF18
		MT1
		ATP2B1
		ENPP2
		S1PR5
		CTLA2B
		FCER1G
		PTGER4
		CD24A
		CLEC4D
		PGRMC1
		CEACAM1
		CD14
		FCGR4
		TYROBP
		CD68
		FCGR2B
		LY86
		CD36
		LY6C1
		CD7
		CTLA4
		TIGIT
		LILRB4
		PDCD1
		LAG3
		PDCD1LG2
		CD274
		CD200
		HAVCR2
		CD200R4
		CD244
		CD200R2
		CD200R1
		PILRA
		SIRPB1
		CD160
		NAP1L3
		TOX
		H2AFZ
		H1F0
		HIST1H2BC
		HIST1H1C
		SUV39H2
		HMGB2
		SAP30L
		KLRC1
		KLRA10
		KLRE1
		KLRA3
		KLRA9
		KLRC2
		KLRA8
		KLRK1
		KLRG1
		KLRC3
		KLRA6
		KLRB1C
		KLRA2
		PLK2
		CETN4
		CEP290
		GMNN
		MKI67
		CCDC28B
		LGALS1
		NEK7
		GSPT2
		MAPRE2
		KIF15
		CDK6
		TIMP2
		CNTLN
		PLK3
		POLG2
		SIK1
		BTG2
		SKIL
		CDC14A
		CDKN2C
		CENPK
		CCNB2
		TPX2
		LMNB1
		GRN
		CCNA2
		CENPE
		HELLS
		BTG3
		BUB1
		CASC5
		NUSAP1
		SPC25
		DOCK5
		KIF4
		SGOL2
		SPC24
		NUF2
		RBBP8
		CENPL
		CDC2A
		CKS1B
		ERCC6L
		CENPF
		ASPM
		CCNE2
		BUB1B
		LRRCC1
		CLSPN
		CEP55
		NCAPH
		STIL
		LATS2
		CCNC
		CDKN1A
		FAM83D
		CCNB1
		PLK4
		KIF22
		DBF4
		SPAG5
		MNS1
		GINS1
		TTK
		NDC80
		NFIL3
		NR4A2
		TRPS1
		IFI204
		HMGN3
		NR4A3
		ELL2
		TGIF1
		PLAGL1
		IKZF2
		RORA
		HIF1A
		BATF
		ETV6
		CSDA
		EOMES
		FOSB
		REL
		TBX21
		ZEB2
		NR4A1
		NFKBIA
		CEBPA
		MAFF
		MAF
		GABPB1
		NFKBIZ
		PRDM1
		CREM
		FOSL2
		ATF3
		ATF6
		STAT4
		ID2
		PAWR
		AR
		JAZF1
		IRF4
		EGR2
		NAB1
		NFATC1
		ZBTB32
		BCL6
		KLF4
		LITAF
		MCM6
		HOPX
		TSHZ2
		SAP30
		BAZ1A
		NFAT5
		MDFIC
		PBX3
		RYBP
		MYBL1
		ATOH1
		EAR1
		SERTAD1
		EID3
		LIN54
		NSBP1
		ZFP69
		SRA1
		E2F8
		MXD1
		MYCBP
		MEF2D
		CEBPB
		TCF19
		ZFP455
