# Supplementary material for: Single-cell transcriptome analysis of CAR T-cell products reveals subpopulations, stimulation, and exhaustion signatures
Source: Oncoimmunology. 2021 Jan 6;10(1):1866287. doi: 10.1080/2162402X.2020.1866287 (PMC7801130; doi:10.1080/2162402X.2020.1866287)
Supplement: Supplemental Material [file KONI_A_1866287_SM5833.zip › supplementary table/Wang_Suppl Table 8_Resubmission.xlsx]

## Sheet: Sheet1
Gene Name	logMeanExp	logFC	pvals	padj
CCL3	6.11512	6.78289	9.8969e-46	2.15762e-41
CCL4	5.64495	8.44525	3.24271e-36	2.35647e-32
SRGN	4.09994	1.96123	2.65087e-38	2.88958e-34
LAG3	1.38025	3.53581	5.52487e-35	3.01119e-31
PHLDA1	1.71197	2.53939	1.36783e-28	5.96403e-25
HOPX	0.743451	4.34541	1.18067e-24	2.14499e-21
CD7	1.74578	2.07829	1.78012e-25	4.31204e-22
CSF2	3.08138	3.50928	3.89537e-24	5.839e-21
ENTPD1	0.00129599	2.75753	1.95236e-23	2.12817e-20
CREM	2.15875	1.64719	2.88384e-24	4.8362e-21
TNFRSF9	0.0955852	4.36581	2.21692e-21	1.66659e-18
SERPINB9	0.0732809	2.47887	9.41404e-21	5.40093e-18
IFNG	4.301	4.59903	1.12056e-19	5.08945e-17
LGALS1	3.8383	2.00282	3.49555e-21	2.45827e-18
CD2	3.65808	0.896765	4.37707e-21	2.98202e-18
RNF19A	-0.329649	2.84966	1.14654e-19	5.10117e-17
CD70	1.71676	2.25937	6.97931e-20	3.53851e-17
NKG7	1.21285	2.64902	2.8949e-19	1.21369e-16
SH2D2A	1.01509	1.59847	6.55426e-20	3.40213e-17
CCL5	1.93475	3.23317	2.99081e-18	1.05165e-15
CD99	1.29577	1.19773	4.54332e-18	1.50074e-15
CTLA4	-0.195972	3.21382	5.33654e-17	1.43632e-14
CD82	1.64553	1.44472	5.23843e-18	1.70452e-15
B2M	6.69251	0.660051	1.34925e-17	4.08543e-15
CD40LG	1.78724	2.29833	6.989e-17	1.81389e-14
S100A4	3.85732	1.19264	4.33942e-17	1.18255e-14
ID2	2.36419	1.81234	5.49437e-17	1.46077e-14
GZMB	5.95595	2.67081	1.63884e-16	4.0041e-14
FASLG	-1.19702	5.19034	3.8755e-15	7.97074e-13
SH3BGRL3	4.38208	0.748035	4.47398e-16	1.03763e-13
SLA	-0.170951	2.37144	1.68946e-15	3.7204e-13
CTSW	0.776672	2.63217	2.72048e-15	5.75817e-13
RGS16	0.47272	3.18189	1.46326e-14	2.70344e-12
GNLY	4.20036	3.30519	9.04146e-15	1.72906e-12
FXYD5	2.26198	0.943875	2.85335e-15	5.98133e-13
RUNX3	0.375754	1.7361	8.1008e-15	1.57683e-12
CD3D	3.61017	0.634966	7.26115e-15	1.42613e-12
GBP2	1.11786	1.39404	8.22236e-15	1.58633e-12
SPOCK2	0.143002	1.82745	2.085e-14	3.72583e-12
SDC4	-0.591352	3.1108	7.19794e-14	1.19788e-11
HAVCR2	0.522068	1.84483	6.61197e-14	1.1117e-11
FAM3C	0.0747491	1.69036	7.74877e-14	1.27978e-11
RGCC	1.27213	2.03874	1.34656e-13	2.17454e-11
SDCBP	0.435194	1.62804	2.32716e-13	3.6764e-11
ARL6IP1	0.534815	1.38663	2.55684e-13	3.9533e-11
CD9	-0.800614	6.91541	2.40084e-12	3.2309e-10
LTB	4.42288	1.30029	5.30009e-13	7.96878e-11
EVI2A	-0.396823	2.21076	1.54085e-12	2.12608e-10
MCL1	-0.39847	1.49441	9.80468e-13	1.42501e-10
IL4I1	0.175676	2.79026	2.37689e-12	3.21854e-10
ANXA2	1.87556	0.992162	9.64265e-13	1.41087e-10
TNFRSF18	2.55121	1.24832	1.06064e-12	1.53132e-10
GZMA	2.70193	2.19783	1.75691e-12	2.3939e-10
MYL6	4.32472	0.554032	1.25367e-12	1.78636e-10
IL2RG	2.14911	0.841111	1.396e-12	1.9635e-10
CD96	0.48172	1.35358	1.42492e-12	1.99132e-10
BIRC3	2.307	1.33293	1.48761e-12	2.0657e-10
IL32	5.61603	0.864756	3.12227e-12	4.12537e-10
SELK	2.03141	0.930437	3.26158e-12	4.28347e-10
MAP3K8	-0.0108612	1.65405	6.42238e-12	8.23614e-10
AC092580.4	1.10257	1.75011	7.02545e-12	8.90476e-10
GPR56	-2.28438	28.0146	3.19455e-11	3.5715e-09
TMBIM6	2.57197	0.616892	9.47703e-12	1.18062e-09
ITM2B	1.30046	1.06355	1.03451e-11	1.26704e-09
CCL1	4.09233	4.06289	2.81592e-11	3.24814e-09
HLA-B	4.90566	0.575698	1.01218e-11	1.2467e-09
TPT1	4.2199	0.446458	1.0941e-11	1.32514e-09
S100A6	3.57892	0.664355	1.47677e-11	1.76896e-09
BHLHE40	-0.64893	1.75023	3.19281e-11	3.5715e-09
BTG2	-0.326311	1.86065	4.41055e-11	4.7838e-09
LBH	-1.19272	2.97281	5.87943e-11	6.10369e-09
HLA-E	1.93	0.946075	2.73451e-11	3.17102e-09
LAPTM5	1.32737	0.962583	3.23888e-11	3.60259e-09
PRF1	-0.273063	2.049	4.49841e-11	4.85494e-09
CFLAR	1.4692	1.08558	3.03977e-11	3.45156e-09
DOK2	0.584793	1.19855	3.52078e-11	3.89627e-09
TNFAIP8	1.11305	1.22232	4.0863e-11	4.47666e-09
NDFIP1	1.22431	0.959923	5.09743e-11	5.36856e-09
ITGB7	-0.0603153	1.49464	8.35533e-11	8.55185e-09
CSF1	0.239888	2.20028	1.26113e-10	1.24407e-08
DUSP5	-0.827207	2.2663	1.13182e-10	1.13708e-08
TANK	0.660231	1.14295	1.16288e-10	1.15763e-08
AGPAT9	-0.545376	1.8224	1.78248e-10	1.70438e-08
LMO4	-1.41198	2.13159	2.63087e-10	2.46162e-08
CST7	-0.44861	1.89442	2.12062e-10	2.00137e-08
HLA-A	5.19318	0.516131	1.52483e-10	1.47746e-08
CYBA	2.63378	0.646017	1.90967e-10	1.81802e-08
MALAT1	7.10252	0.961422	3.01013e-10	2.77314e-08
ZFP36L1	-0.813867	2.10563	7.72054e-10	6.87002e-08
UCP2	1.34129	1.14368	7.67217e-10	6.85496e-08
GPR65	-1.19402	2.18033	1.45902e-09	1.24738e-07
EED	1.5639	1.01366	8.16212e-10	7.23343e-08
RHBDD2	-0.302595	1.61253	1.26519e-09	1.09454e-07
ISG15	1.73847	1.27599	1.23702e-09	1.07443e-07
MAP1LC3A	-1.61325	2.61752	2.82679e-09	2.32554e-07
PTGER4	-1.8715	2.66515	3.31826e-09	2.67931e-07
IRF7	-0.901008	1.85624	2.49352e-09	2.0828e-07
CD59	0.406121	1.33389	2.50735e-09	2.08637e-07
PTPN7	1.58712	0.844974	2.63666e-09	2.17734e-07
CHST12	-0.978185	1.67562	3.17957e-09	2.57687e-07
CD69	-1.23371	2.35461	3.74908e-09	2.96137e-07
PRSS23	-2.18881	4.25963	7.39759e-09	5.52311e-07
CD63	1.52804	0.840413	4.69199e-09	3.64021e-07
IFI6	0.0133017	1.51516	5.39851e-09	4.12958e-07
IL2RA	4.01802	0.740297	4.44278e-09	3.45918e-07
RIN3	-1.84791	2.47817	8.07725e-09	5.98953e-07
HLA-C	3.92302	0.478504	5.2395e-09	4.02206e-07
RABAC1	0.662453	0.98385	6.33933e-09	4.78213e-07
FTH1	5.26291	0.641821	8.19389e-09	6.05542e-07
CD52	3.14425	0.925703	9.10948e-09	6.68758e-07
YPEL5	-1.24031	2.06121	1.22449e-08	8.81024e-07
RDH10	-1.27035	1.89712	1.30252e-08	9.31024e-07
FYN	-0.885235	1.52774	1.15861e-08	8.39162e-07
SCPEP1	-0.968919	1.85005	1.59538e-08	1.11835e-06
CITED2	-0.259487	1.91888	2.1757e-08	1.47305e-06
HCST	0.867328	1.08032	1.75628e-08	1.22328e-06
CD8A	-0.897367	2.87925	2.65827e-08	1.75084e-06
CTSD	0.0447061	1.16018	1.97961e-08	1.36574e-06
RAB11FIP1	0.075211	1.15394	2.00967e-08	1.37776e-06
GADD45G	-0.129069	1.63686	2.30243e-08	1.54447e-06
DUSP4	2.14357	0.947229	2.04577e-08	1.39374e-06
TGIF1	-1.82922	2.25533	3.07582e-08	2.01976e-06
XCL1	1.82277	2.66079	3.37512e-08	2.19645e-06
CD247	0.788289	0.88292	2.27188e-08	1.52868e-06
APOBEC3G	1.30825	1.0112	2.50957e-08	1.66802e-06
ITPR1	-0.233492	1.51065	3.49492e-08	2.26091e-06
RAP1A	0.898565	0.78626	3.6048e-08	2.32334e-06
TNFSF10	2.2816	1.163	3.61273e-08	2.32334e-06
BTG1	1.23124	1.12075	3.70073e-08	2.36597e-06
MYL12A	3.4763	0.547173	4.22295e-08	2.66082e-06
GNPTAB	-0.82143	1.29361	5.69179e-08	3.48558e-06
TNF	-0.367646	2.84423	9.07204e-08	5.40382e-06
CHST11	-0.975384	1.35791	6.14033e-08	3.73925e-06
TMSB4X	7.51151	0.485333	5.89621e-08	3.60065e-06
ISG20	-0.188455	1.7796	7.18866e-08	4.34127e-06
MBOAT7	-0.966795	1.3216	6.77876e-08	4.1051e-06
RHOC	-0.829685	1.41332	9.41147e-08	5.56833e-06
SAT1	0.918401	1.25871	9.70459e-08	5.70269e-06
PNRC1	-1.59394	1.79709	1.10295e-07	6.42927e-06
NEDD9	-2.13579	2.37769	1.50966e-07	8.35333e-06
DNAJB9	-0.610732	1.27172	1.47841e-07	8.21642e-06
SH3KBP1	-0.37576	1.14336	1.48115e-07	8.21642e-06
OPTN	-0.930578	1.40921	1.58431e-07	8.7221e-06
DAZAP2	-0.00584738	0.96627	1.71477e-07	9.39292e-06
EPSTI1	-0.952524	1.70266	2.15658e-07	1.16088e-05
PLSCR1	-1.54886	1.69191	2.2622e-07	1.20903e-05
BTG3	0.581198	0.944153	1.93117e-07	1.0473e-05
CD55	0.100373	1.17015	2.61231e-07	1.37896e-05
SPN	-0.144342	1.0269	2.77998e-07	1.44991e-05
CLIC1	3.08192	0.440988	2.95028e-07	1.52777e-05
SHC4	-3.26625	27.0428	5.75435e-07	2.82547e-05
CD97	-1.21343	1.73199	3.77084e-07	1.93431e-05
VIMP	0.624475	0.857289	3.63012e-07	1.87093e-05
CD58	0.061931	1.02339	3.67784e-07	1.89105e-05
SNX9	-1.53404	1.72677	4.36035e-07	2.20557e-05
S100A11	2.59833	0.668486	4.17354e-07	2.13085e-05
ANK3	-1.61167	1.54112	5.14128e-07	2.57667e-05
RAB4B	-1.74783	1.59412	5.46527e-07	2.71409e-05
S100A10	1.43941	0.735921	6.24485e-07	3.03216e-05
NIPA1	-2.19688	2.5745	8.70128e-07	4.07074e-05
RAB27A	-0.0211154	1.0313	7.43686e-07	3.53226e-05
CD74	3.33289	0.805352	7.43059e-07	3.53226e-05
GNG2	-0.827464	1.21451	8.81341e-07	4.10558e-05
CCNDBP1	-0.212954	0.926459	8.49877e-07	3.99314e-05
MB	-2.99938	5.88332	1.59674e-06	7.06094e-05
NFKBIA	1.93283	0.892725	1.03114e-06	4.76268e-05
CD8B	-0.825785	1.91348	1.32839e-06	5.9835e-05
SPPL2A	-0.577275	1.04565	1.19121e-06	5.46729e-05
XBP1	0.442155	0.939914	1.22395e-06	5.58227e-05
CLEC2B	-0.517113	1.27672	1.36988e-06	6.12747e-05
SPRY1	-1.43926	2.07166	1.63755e-06	7.21216e-05
IL3RA	-1.97038	2.99829	1.77401e-06	7.71961e-05
RORA	-1.31513	1.76544	1.63558e-06	7.21216e-05
EVL	1.03856	0.784664	1.73283e-06	7.5555e-05
CD3E	1.61359	0.589682	1.84646e-06	8.01885e-05
TMEM59	1.11407	0.595298	1.94557e-06	8.39908e-05
TNFSF14	0.0294478	1.4042	2.20104e-06	9.40878e-05
CRTAM	-0.251626	3.02169	2.54393e-06	0.000107066
RAP1B	1.53425	0.615555	2.20034e-06	9.40878e-05
RTFDC1	0.6506	0.724693	2.56122e-06	0.000107586
TIGIT	-0.331283	1.66543	2.76154e-06	0.000114894
KMT2E	0.0210547	0.86517	2.62563e-06	0.000109868
EGR2	-1.97255	2.69008	3.26909e-06	0.000133464
ANKRD12	0.5249	0.889515	2.82512e-06	0.000117315
ZBTB32	0.787887	1.02898	3.00774e-06	0.000124424
TAX1BP1	0.910781	0.676776	3.0177e-06	0.0001246
SYTL3	-0.807126	1.15878	3.18573e-06	0.000130549
BCL3	-2.26504	1.74562	3.92093e-06	0.000157422
IL23A	0.831863	1.57063	3.9932e-06	0.000159443
PRCP	-1.8548	1.61556	3.91493e-06	0.000157422
LAT2	-3.09862	2.81804	4.34481e-06	0.000171596
NTRK1	-3.47954	5.7295	5.43178e-06	0.000208483
ARF3	-0.641794	0.967447	3.86942e-06	0.000155928
NCALD	-2.58978	2.07652	5.03557e-06	0.000196036
PTPRC	1.63767	0.603936	4.70432e-06	0.000184791
CDKN2D	-1.07334	1.55755	5.6037e-06	0.000214704
FUT8	-0.58636	1.01933	5.32543e-06	0.000205123
LITAF	-0.34068	1.08266	5.37406e-06	0.000206631
C10orf54	-0.613571	1.40483	6.02424e-06	0.000229205
ALAS1	-0.572096	0.959399	6.05976e-06	0.000230155
SIAH2	0.304748	0.817659	6.7542e-06	0.00025344
ZEB2	-3.22596	3.00414	8.54402e-06	0.000312007
EMC3	0.094594	0.812837	7.21359e-06	0.000268289
WARS	-0.143298	0.899217	7.20599e-06	0.000268289
RELB	-0.931681	1.08411	8.02402e-06	0.000294994
SMOX	-1.6136	1.76191	8.77892e-06	0.000318451
PIM3	1.40814	0.869597	8.60645e-06	0.000313761
RCBTB2	-2.13877	1.88127	1.00102e-05	0.000356195
JUND	-0.539654	1.00259	8.76492e-06	0.000318451
SLAMF1	-0.27921	0.998383	9.98809e-06	0.000356195
IFI35	0.113581	0.893391	9.99095e-06	0.000356195
PYHIN1	-3.11689	2.80999	1.23675e-05	0.000430709
MAP2K3	0.0527639	0.833268	1.02228e-05	0.000362385
PAIP2	0.760262	0.646479	1.05008e-05	0.000371636
OSTF1	0.412383	0.855258	1.15283e-05	0.00040537
IL3	1.50652	28.8585	1.59986e-05	0.000535769
NINJ1	0.697723	0.8499	1.19501e-05	0.000418176
ARL5B	-2.975	2.99239	1.53715e-05	0.000519099
DDIT4	0.648121	0.983756	1.3079e-05	0.000452595
STK17B	0.408665	0.867582	1.42142e-05	0.000484951
GPR114	-2.41478	1.81415	1.57827e-05	0.000530985
CARD16	-1.1298	1.12575	1.53527e-05	0.000519099
GPSM3	1.16246	0.60608	1.51e-05	0.000512764
EMP3	3.04078	0.415078	1.70733e-05	0.000567402
MAF	-1.44566	1.48692	2.05888e-05	0.000670938
ADAP1	-3.64688	3.53714	2.47026e-05	0.00079081
FURIN	-0.675009	0.95481	2.25806e-05	0.000730385
MYO1E	-2.53145	2.07403	2.46761e-05	0.00079081
PDCD1	-3.48538	3.49091	2.84044e-05	0.000898759
SQLE	0.00192149	0.862739	2.39477e-05	0.000768902
FRMD4B	-1.48943	1.53738	2.63307e-05	0.000838007
CDKN1A	-0.873225	1.30767	2.61059e-05	0.000833286
PRDX5	1.27224	0.605345	2.78575e-05	0.00088402
STX3	-1.97717	1.64638	3.17905e-05	0.000991508
ARL3	0.149281	0.82009	3.11267e-05	0.000973591
GATA3	0.932063	0.766448	3.09622e-05	0.000969839
IER5	-1.68884	1.26766	3.27578e-05	0.00101442
SAMD9L	-1.51035	1.37489	3.32627e-05	0.00102714
OAS1	-1.28112	1.62664	3.61167e-05	0.00109969
IER3	0.5145	1.21107	3.3765e-05	0.00103824
TBX21	-1.49087	1.37812	3.3692e-05	0.00103746
FKBP2	0.896387	0.635651	3.3872e-05	0.00104006
NT5E	-3.24365	2.91566	4.04106e-05	0.00120684
C14orf182	-1.13964	1.23773	3.90993e-05	0.00117423
HLA-DRA	1.36371	1.3239	3.7483e-05	0.00113338
ZAP70	-0.0761901	0.846778	3.89995e-05	0.00117423
MTSS1	-1.82594	1.78378	4.02193e-05	0.00120277
FBXO32	-3.45143	3.93606	4.86268e-05	0.00140785
GALM	-0.628071	1.00789	4.17084e-05	0.00123881
SECISBP2L	-2.06945	1.48347	4.36855e-05	0.0012905
EVI2B	-1.25512	1.32007	4.44604e-05	0.00130984
STARD4	-1.54136	1.35967	4.54377e-05	0.00133144
RILPL2	0.851091	0.798355	4.60873e-05	0.00134685
CD53	1.22667	0.557122	4.5636e-05	0.00133545
SLC16A3	-1.03588	1.09258	4.85122e-05	0.0014064
CSTB	1.35178	0.522862	4.66927e-05	0.00136271
GADD45A	-0.214958	1.14298	5.00235e-05	0.00143874
EDARADD	-2.5041	1.92049	5.32142e-05	0.00152447
PDE4D	-2.14628	1.60341	5.54253e-05	0.00158365
SRGAP2	-3.06208	2.22216	5.72705e-05	0.00161679
ARPC3	2.99561	0.263632	5.37889e-05	0.00153891
EMP1	-3.91159	3.22561	6.46536e-05	0.00179099
HERPUD1	0.635947	0.724489	5.60259e-05	0.00159158
PTMS	0.125536	0.892628	5.68096e-05	0.00160636
CDK2AP2	0.943338	0.6557	5.86053e-05	0.00164859
DBI	2.42414	0.386311	5.88029e-05	0.00164989
LRCH4	-1.64314	1.17668	6.27393e-05	0.00175132
RNF149	-1.19286	1.03903	6.52287e-05	0.00180463
GPR171	1.12595	0.743418	6.44395e-05	0.00178961
ERLEC1	-0.29335	0.80986	6.72583e-05	0.00185373
REL	-0.561984	1.2818	7.21095e-05	0.00196262
ISCU	1.22447	0.560292	7.117e-05	0.00193947
ANXA5	0.948557	0.68065	7.09141e-05	0.00193492
CCL3L3	-4.67337	25.8082	9.06605e-05	0.00238706
MOB1A	0.641416	0.566558	7.30708e-05	0.00197645
NAB2	-2.00875	1.54723	7.83089e-05	0.00209731
RHOH	-0.0248276	0.787794	7.49184e-05	0.00202391
WDR45	-1.48384	1.19729	7.75486e-05	0.00208206
STAT3	-0.36755	0.78231	7.60948e-05	0.00205061
AC020571.3	-1.69401	1.74782	8.38367e-05	0.00222351
NR4A2	-2.69674	27.0549	9.76817e-05	0.00253821
IL10RA	-1.9194	1.51911	8.83276e-05	0.00233127
FAM89B	-1.12122	1.12983	9.12345e-05	0.00239928
IFIT5	-3.54408	2.71924	0.000101193	0.00261698
HIF1A	-1.15014	1.12462	9.4107e-05	0.00245704
TCTN3	0.294266	0.902369	9.58301e-05	0.00249307
MX1	-0.542968	1.37519	0.000104786	0.00269711
REG4	-2.31745	3.52124	0.000118273	0.00301222
LAYN	-1.43716	1.37782	0.000116214	0.00297021
TNFRSF1B	-0.0449757	0.763177	0.000124779	0.00315947
SPCS3	1.11046	0.494273	0.000130689	0.00328623
PPP3CA	-2.81157	1.8568	0.000140616	0.00351555
SNX18	-3.25771	2.30309	0.000146044	0.0036346
P2RX4	-1.89327	1.33728	0.000142146	0.00354975
TRPV2	-2.2687	1.45583	0.000143759	0.00358592
NCR3	-1.23554	1.13742	0.00015009	0.0037183
AC017002.1	-0.555411	1.14774	0.000147624	0.00366972
CDC42EP3	-2.89187	2.04927	0.000166432	0.00405406
SSR4	2.32337	0.345285	0.000153775	0.00379236
ZNF791	-2.60963	1.54225	0.000169679	0.00411935
PSTPIP1	-0.987307	0.902391	0.000165701	0.00404077
OASL	-2.48891	2.58683	0.000187376	0.0045088
CMTM6	0.805906	0.639501	0.00017614	0.00426197
AC069363.1	-4.08851	4.25736	0.000200946	0.00477734
LST1	-0.769985	1.04507	0.00018446	0.00444846
HLA-F	-0.35844	0.841664	0.000187692	0.00451144
NR4A1	-2.54812	2.96678	0.000198368	0.00473152
SIPA1L1	-2.41831	1.45218	0.000192788	0.00461357
PERP	-1.62787	1.20453	0.000191144	0.00457927
BUB1	-3.33413	2.34201	0.000215411	0.00505107
KDM5B	-1.7966	1.23305	0.000208555	0.00493671
NEAT1	0.830377	0.827401	0.000206988	0.00490494
POU2AF1	-2.76003	2.40161	0.000232559	0.00538791
LGALS3	0.61221	0.912726	0.000213856	0.00503485
PICALM	-1.42453	1.08932	0.000225799	0.00524801
KRT7	-0.664951	1.03118	0.000231981	0.00538022
RAB11A	0.437476	0.593652	0.000231818	0.00538022
IFIH1	-2.96386	1.88416	0.000254161	0.00582033
CXorf40B	-1.38455	1.08564	0.000244981	0.00563974
HSD17B11	-1.79515	1.26434	0.000253833	0.00581894
GALC	-3.12574	1.95581	0.000274201	0.00620752
COX7A2	3.26692	0.243741	0.000269606	0.00612258
IL13	3.70635	1.30814	0.000277922	0.00627873
HLA-DPB1	-0.572831	1.29083	0.000287698	0.00645278
CALM3	2.55369	0.382369	0.000286171	0.00643177
YPEL3	-2.18516	1.53838	0.000293958	0.0065864
HPSE	-3.64879	2.97121	0.000334332	0.00738763
CTSH	0.113365	0.935691	0.000312113	0.00695033
P4HA2	-2.79044	1.80048	0.000326625	0.00723654
ALG2	-1.46628	1.00676	0.000318581	0.00708713
TEX30	1.02989	0.564263	0.00032265	0.00716302
UBC	3.20468	0.36299	0.000331377	0.00733436
ABI1	-1.03514	0.853992	0.000335237	0.00739727
FOXO3	-3.2069	2.13598	0.000359559	0.00784659
EHD4	-2.20097	1.22935	0.000353224	0.00772381
MAFF	-3.31891	3.32446	0.000372967	0.00812293
CAPG	0.268157	0.764209	0.000347809	0.00763603
ITGB2	0.422937	0.62105	0.000387494	0.00840574
PLAT	-3.69615	3.65943	0.000436739	0.00932552
CCDC107	-0.378954	0.695653	0.000401366	0.00866354
KCNN4	-0.423806	0.803355	0.000403557	0.00870222
LYRM1	-1.3408	1.01602	0.000412329	0.00885634
XCL2	0.697749	2.70991	0.000447648	0.00949335
C12orf57	1.29626	0.508812	0.000414714	0.00889004
C4orf26	-3.81258	4.50848	0.000472575	0.00995422
CALM1	2.87994	0.316026	0.000442018	0.00941058
BZW1	1.58616	0.416419	0.000452823	0.00959378
TOX4	-0.814311	0.73951	0.000462921	0.00976975
RARG	-2.66032	1.47991	0.000489866	0.0102688
CD86	-3.43733	2.47609	0.000517146	0.0107068
GPR132	-3.25641	1.89153	0.000505886	0.0105539
TAPBP	0.325478	0.581619	0.000501226	0.0104767
HTRA2	-0.214126	0.707206	0.000508109	0.0105867
ITGB1	-1.46023	1.00774	0.000514786	0.0106681
H3F3B	4.36566	0.213551	0.000513555	0.0106673
GPR35	-3.24815	2.89718	0.000567713	0.0115234
DDX3Y	-1.87267	1.18247	0.000535231	0.0110185
IL22	1.95535	3.14267	0.000577825	0.0116963
NFATC1	-2.93045	1.70687	0.000553479	0.0113276
GNA15	-0.15221	0.731703	0.000531973	0.0109618
TMEM173	-0.467153	1.03501	0.0005568	0.0113766
HEBP2	-0.663296	0.808258	0.000550826	0.0112862
PTPRE	-2.10373	1.43131	0.000564769	0.0114749
IFITM10	-4.12487	4.78803	0.000630821	0.0126054
BSDC1	-2.20435	1.20076	0.000587733	0.0118312
TRAM1	0.217063	0.616627	0.000576673	0.0116841
IFI27L2	0.877576	0.515943	0.000578351	0.0116963
C9orf3	-2.88215	2.0346	0.000685072	0.0134552
MAPK8	-1.84511	1.14158	0.000652265	0.0129863
AGTRAP	-3.21359	1.90735	0.000678302	0.0133946
MTX3	-3.14277	1.9407	0.000683668	0.0134405
SP140	-1.42924	1.07548	0.000671666	0.0132997
MVP	-0.599118	0.826703	0.000661154	0.0131035
LRP10	-1.46157	1.01917	0.000683424	0.0134405
GATA3-AS1	-3.05936	1.8343	0.000713478	0.0139253
CTSL	-3.28684	2.19055	0.000728168	0.0141486
CXCL10	-2.14944	27.0636	0.000772778	0.0149488
CTSB	-0.90513	0.784411	0.000697082	0.0136664
NR4A3	-2.67395	2.41387	0.000722691	0.0140673
COX8A	2.27566	0.278443	0.000701201	0.0137283
TBC1D20	-2.00199	1.11433	0.00070895	0.0138493
TMEM66	1.18525	0.427634	0.000723958	0.0140794
MIR24-2	-3.46914	2.56563	0.000790966	0.0152331
GLIPR1	-1.25256	0.901419	0.000765662	0.0148375
PPP1R2	0.635705	0.546324	0.000767063	0.0148515
ILK	-0.508206	0.765845	0.000776208	0.0150019
RASGRP1	-1.53655	1.03917	0.000781523	0.0150779
TRIM69	-1.45548	1.0455	0.000790089	0.0152296
IGF2R	-2.81014	1.82123	0.000819764	0.0156632
IL8	0.514061	2.86084	0.000839898	0.0159743
RPS6KA1	-1.10869	0.877146	0.000801668	0.0153996
HOXB2	-1.30303	1.02893	0.000810798	0.0155327
RGS3	-3.82905	2.5769	0.00085741	0.0162531
NFKBID	-1.61219	1.40265	0.000840444	0.0159743
CD80	-2.97028	1.88949	0.000854712	0.0162313
CIR1	-0.560067	0.676048	0.000824448	0.0157389
HLA-DQB1	-0.797849	1.18305	0.00083589	0.0159294
AIM1	-2.19357	1.33279	0.000858096	0.0162531
LRRFIP2	-1.42166	0.90194	0.000879364	0.016541
PYCARD	-0.0356791	0.665884	0.000877102	0.0165127
ZNF282	-2.51663	1.53829	0.000899751	0.0168282
AKAP13	-1.17465	0.900146	0.000919011	0.0171389
TNIP2	-0.203304	0.656006	0.000930892	0.0173253
KLRB1	-2.4359	2.66766	0.00100489	0.0183481
OTUD1	-3.66193	2.44628	0.00099797	0.0182676
MYL12B	2.5977	0.301344	0.000963715	0.0177749
WSB2	-2.66459	1.52319	0.000997078	0.0182666
RASSF5	-0.749756	0.768823	0.000979819	0.018011
RAB5A	-0.697309	0.773258	0.000995812	0.0182588
ITK	-2.30766	1.36758	0.00106249	0.0192867
TNFAIP3	-1.7413	1.14176	0.00104715	0.0190242
ORAI1	-0.948595	0.79511	0.00106808	0.0193371
DSTYK	-2.42204	1.40833	0.00109286	0.0197393
C21orf91	-2.22297	1.1538	0.00111384	0.0200188
MXD1	-3.76188	2.44774	0.00115509	0.020675
CLECL1	-3.10515	1.93414	0.00118161	0.0210506
TIMD4	-2.0779	1.4523	0.00116439	0.0207774
PRKD3	-3.81375	2.69537	0.00122931	0.021771
LIF	-0.432606	1.01504	0.00115961	0.0207219
DNAJC3	-0.722012	0.734221	0.00116462	0.0207774
HSH2D	-3.05931	1.76741	0.0012055	0.0214191
CPD	-3.91419	2.71217	0.00126802	0.0223657
TMEM208	0.720379	0.482542	0.00121223	0.021521
AIM2	-3.06927	1.83942	0.00127064	0.0223802
SERPINB1	-0.155661	0.721977	0.00125429	0.0221706
RAP2B	-2.90449	1.43588	0.00127089	0.0223802
MEAF6	-0.0708824	0.556757	0.00132987	0.0233273
SERF2	3.5728	0.200456	0.00133002	0.0233273
HRH2	-1.59158	1.12482	0.00136452	0.0238556
MIR22HG	-3.6981	2.8216	0.00142249	0.0246908
ITM2A	1.50755	0.563646	0.00137668	0.024049
AP001816.1	-4.41525	3.24382	0.00148919	0.0256444
VEZT	-2.00119	1.01646	0.00144453	0.0250136
UBE2W	-2.54073	1.26834	0.00146262	0.0252466
PLK3	-1.0821	0.937368	0.00145284	0.0251176
CD72	-3.87923	2.72091	0.00151925	0.0260175
HLA-DRB1	0.770083	1.04229	0.00147172	0.0253837
MAPRE2	-2.52805	1.28584	0.00151181	0.0259341
IQCG	-2.43763	1.82845	0.00149948	0.0257809
GJB2	-2.10382	1.95862	0.00154279	0.0263385
CALCOCO2	-1.31691	0.898643	0.00151069	0.0259341
CAPN1	-1.59395	0.876177	0.00151416	0.0259515
CRY1	-2.56109	1.42154	0.00154655	0.0263821
JARID2	-1.35146	0.980338	0.00151196	0.0259341
USP11	-2.91285	1.47718	0.00157579	0.0268311
BSPRY	-4.59164	4.66823	0.00168075	0.0282731
GSTA4	-4.07003	2.29056	0.00166578	0.0281081
DLGAP4	-2.62877	1.26122	0.00161813	0.0274743
TMED10	0.396345	0.479351	0.00160943	0.0273691
SLFN12	-3.73117	2.31342	0.0016865	0.028348
UBALD2	-0.62661	0.78342	0.00163382	0.0276974
GBP5	-0.946608	0.864064	0.00164023	0.0277845
LAIR1	-3.4206	1.75328	0.00169438	0.0284148
IFITM2	0.442724	0.588758	0.00166015	0.0280484
ACP6	-3.39181	1.85449	0.001728	0.0288428
MEI1	-1.70849	0.949692	0.00167114	0.028155
TPST2	-2.25862	1.21953	0.00171931	0.0287443
SSR2	2.02349	0.316717	0.00169333	0.0284148
PRNP	-1.34538	1.01378	0.00172916	0.0288428
BCL2L1	-0.0120854	0.65024	0.00171429	0.0286825
GABPB1	-0.96148	0.793774	0.00183606	0.0303013
MICAL2	-1.47841	0.922325	0.00184324	0.0303967
RNF121	-1.89228	0.954607	0.00186613	0.0307045
CCL20	-3.75151	26.1965	0.00201471	0.0325595
MLLT4	-2.19671	1.10337	0.00187116	0.030764
FILIP1L	-3.33868	2.64514	0.00197597	0.0320522
ZMYM2	-2.99735	1.50061	0.00195739	0.0318626
KCNG1	-4.39766	3.99986	0.0020507	0.03297
MAP1LC3B	0.276645	0.539657	0.00194615	0.0317337
IFI44	-2.35064	1.45263	0.00201634	0.0325616
WDR1	1.33192	0.343959	0.00201295	0.0325551
KLF9	-4.54026	3.40454	0.00213142	0.0340112
FAM129A	-1.24949	0.853958	0.00203683	0.0328439
YIPF5	-1.62015	0.925716	0.00206159	0.0331206
GGT1	-2.99946	1.60588	0.00214046	0.0341113
F2R	-4.15286	2.34399	0.00222363	0.0351031
HERC6	-3.51953	1.99047	0.00219545	0.0347562
SLC2A8	-3.06339	1.56778	0.00219453	0.0347562
TGFBR2	-3.12384	1.61988	0.00221424	0.0349802
NAGK	-1.11132	0.721133	0.00219687	0.0347562
MGST3	-0.503261	0.661313	0.0022089	0.0349211
TAGAP	-2.89429	1.9907	0.00228793	0.0358955
ZNF622	-0.572976	0.627954	0.00222831	0.0351266
EIF1	4.15414	0.200292	0.00223386	0.0351627
MEF2A	-2.83112	1.40736	0.00226857	0.0356319
FAS	-1.218	0.828149	0.00226031	0.0355278
PIP5K1B	-2.5813	1.45504	0.00234049	0.0365508
SEPT1	0.905142	0.454688	0.00233917	0.0365508
KLRC1	-3.22435	3.09494	0.00249262	0.0385401
CCR5	-4.25508	25.8514	0.00255513	0.0393392
NDUFA4	3.0275	0.207968	0.00236902	0.0369434
MSN	0.434047	0.512386	0.00236746	0.0369434
TRAPPC1	1.69771	0.32666	0.00237211	0.0369652
UBE2A	0.143305	0.49419	0.00238663	0.0371649
ACP2	-2.18055	1.07314	0.00241917	0.0375377
COQ10B	-1.01249	0.706054	0.00242285	0.0375679
HELZ2	-4.40743	3.43021	0.00256389	0.0394185
ARMCX3	-1.47856	0.835533	0.00249224	0.0385401
FUT7	0.159817	0.890239	0.00251839	0.0388009
PPP1R18	0.229346	0.534045	0.00251539	0.0388009
ZNF267	-1.40022	0.849573	0.00260638	0.0398749
SERINC3	-1.05443	0.708444	0.00261348	0.0399554
ATP8B4	-2.86753	1.42832	0.00267758	0.0407354
FNBP1	0.613615	0.447081	0.0027436	0.0414793
RASAL3	-1.00178	0.745813	0.00279461	0.0421337
RP11-347P5.1	-2.205	1.15135	0.00281983	0.0424552
ASH1L	-1.45161	0.854873	0.00284762	0.042785
SAT2	-1.22964	0.826773	0.00290867	0.0435521
CD2BP2	0.173064	0.509125	0.00293452	0.0438789
MFSD10	0.325357	0.544217	0.00296398	0.0441982
NR1H2	-0.712149	0.636202	0.00298488	0.0444425
SNX10	0.173455	0.521294	0.00298648	0.0444425
TNFSF9	-4.65258	25.5314	0.00321709	0.0471942
PBX4	-2.56778	1.36923	0.00303667	0.0451278
AUTS2	-4.92729	3.61108	0.00316973	0.046723
PIGV	-4.06286	2.22964	0.00312177	0.0460784
AHNAK	-2.93406	1.50076	0.00309483	0.0457737
ITM2C	0.246887	0.708218	0.00305189	0.045323
POLB	-2.82552	1.34762	0.00311528	0.0460136
ARID4B	0.0324262	0.569203	0.00305581	0.0453504
NRBF2	-0.815658	0.663216	0.003076	0.045557
PTGIS	-3.99375	2.43911	0.00319525	0.0470038
CNIH4	0.218468	0.486526	0.00307376	0.0455548
KAT2B	-3.32826	1.69094	0.00318009	0.0468366
PDIA3	1.77413	0.363404	0.00310929	0.0459564
MSRA	-2.42408	1.16406	0.00322335	0.0471942
RP11-275I4.2	-5.53144	24.946	0.00342525	0.0495514
TSC2	-3.5075	1.53487	0.0032737	0.0478031
PINK1	-4.7585	2.96882	0.00336552	0.0489471
TPM4	1.4172	0.418001	0.00321701	0.0471942
CHMP5	0.574797	0.446417	0.00322207	0.0471942
STARD10	-3.5378	1.73714	0.00336212	0.0489304
SYTL2	-4.94928	4.15431	0.00350866	0.0504235
BPGM	-1.03961	0.882447	0.00338349	0.0491195
BST2	1.4244	0.468917	0.0033787	0.049106
SLFN12L	-2.87559	1.42814	0.00344057	0.0496434
PELO	-1.23937	0.711416	0.00338458	0.0491195
CARD11	-3.12347	1.46287	0.00344072	0.0496434
TRAF3	-1.24921	0.838126	0.00341772	0.0494752
ENSA	1.26017	0.37334	0.00344695	0.0497003
SAMD8	-3.95951	2.44711	0.0036446	0.052034
PHTF2	-1.76151	0.868705	0.00357493	0.0512407
SPAG1	-2.71853	1.3374	0.00364177	0.0520276
RP11-439A17.7	-4.94353	3.16448	0.00376949	0.0533628
C16orf87	-0.584918	0.638983	0.00364865	0.0520577
DDA1	-0.148736	0.519323	0.00362802	0.0518652
IVNS1ABP	-0.851713	0.6776	0.00369555	0.0525892
SPOCK1	-5.44313	24.9891	0.00399054	0.0559719
MAL	-0.0713702	0.729666	0.00374922	0.0532141
HSPA1A	-1.08786	0.741239	0.00374735	0.0532141
C10orf128	-1.8913	1.25167	0.00388568	0.0549007
RNF123	-4.69142	2.67563	0.00399231	0.0559719
IRAK2	-5.23198	25.1509	0.00413243	0.0575455
BCAP29	-1.18915	0.736899	0.00388988	0.0549244
STX11	-1.34191	0.771702	0.00391244	0.0552072
TSPAN2	-4.99366	4.43687	0.00419505	0.058025
MMADHC	0.684403	0.381016	0.0039421	0.0555897
DPH3	-0.581664	0.584732	0.00396634	0.0558233
GEMIN8	-3.13991	1.411	0.0040516	0.0567302
UQCRB	2.65139	0.217511	0.00398699	0.0559719
TXK	-3.87689	2.05502	0.00413359	0.0575455
DNAJB11	0.709565	0.399598	0.00400913	0.0561716
MB21D2	-1.8624	0.93536	0.00406688	0.056864
VDR	-1.93176	1.05133	0.00407934	0.0569358
PCED1B	-2.73753	1.57159	0.00415488	0.0577314
HECTD4	-4.27359	2.49335	0.00422112	0.0581319
TMSB10	5.93553	0.231438	0.00406247	0.0568458
RP11-640M9.1	-3.88361	2.46732	0.00424986	0.058337
CD200	-2.72853	2.257	0.00425393	0.058337
PRKCA	-0.899064	0.725222	0.00414425	0.0576571
IL17RB	-0.552647	1.43692	0.00419794	0.058025
IRF1	0.395334	0.608004	0.00416425	0.0578247
C3orf14	-1.26666	0.875963	0.00418582	0.0579765
IER2	0.390952	0.548449	0.00417414	0.0579252
PDK3	-1.90837	0.948929	0.00421937	0.0581319
BNIP3L	-2.54783	1.25295	0.00427186	0.0584625
LYST	-0.706613	0.676685	0.00425229	0.058337
BLZF1	-2.3928	1.13445	0.00429145	0.0586525
NMRK1	-1.78117	1.07739	0.00433273	0.0589423
CCR1	-3.21119	2.49961	0.00450484	0.0609622
HPGD	-2.43882	1.47798	0.00440295	0.0596945
C12orf44	-0.440955	0.559206	0.00439079	0.0595667
UBL5	2.43743	0.229765	0.00447014	0.0605677
APOBEC3D	-4.53603	3.1734	0.00471876	0.0633068
USP18	-2.34043	1.44682	0.00466833	0.0628624
ACADVL	1.10307	0.454996	0.00462671	0.0624177
WIPF1	0.175771	0.498008	0.00464373	0.0626084
ZFAND6	-0.990322	0.656628	0.0046744	0.0629053
CCNI	1.73503	0.34299	0.00468232	0.0629731
FAM174B	-4.81029	3.62785	0.00494455	0.0657694
PIP5K1C	-4.0782	2.16424	0.00488473	0.0651572
RAB2B	-3.13788	1.42066	0.00484379	0.0648226
C15orf53	-4.68329	3.2962	0.00505286	0.0668837
AC013264.2	-3.16076	3.89284	0.00514665	0.0677958
CXCR6	0.355093	0.844336	0.00497031	0.0660315
TMEM50A	1.24018	0.357291	0.0049544	0.0658603
HLA-DQA1	-0.777525	1.28489	0.0050283	0.06668
TOPORS-AS1	-1.89818	0.870084	0.00505251	0.0668837
AKNA	-1.76247	0.855763	0.00506602	0.066991
ORMDL3	-1.83961	1.04384	0.00507018	0.066991
ARL8B	-1.87255	0.845942	0.00509518	0.0672733
DGKI	-3.23029	5.0131	0.0053821	0.0700709
TMEM106A	-4.63867	2.63981	0.0053152	0.0693873
ARFGAP3	-1.38165	0.722984	0.00516354	0.0679772
IFIT1	-4.02147	25.865	0.00555469	0.0718681
DDX60	-4.0296	2.22955	0.00538967	0.0700709
CD38	-1.73317	0.969742	0.00528299	0.0690494
ARSA	-2.97786	1.35338	0.00539328	0.0700709
XAF1	-2.30899	1.1144	0.00538367	0.0700709
OS9	-0.680091	0.608253	0.00535483	0.0698209
CRADD	-4.57776	2.4258	0.00549592	0.0711922
PMF1	1.0506	0.387829	0.0053444	0.0697267
TNFRSF4	2.52568	0.576374	0.00546711	0.0709033
MCOLN2	-3.3686	1.45011	0.00557418	0.0719922
ASXL1	-1.06027	0.655285	0.00556079	0.0719044
FAM117A	-4.04269	1.92323	0.00567191	0.073038
GLUL	-2.56319	1.23705	0.00573878	0.0737249
CD226	-2.36296	1.02731	0.00574421	0.0737433
N4BP1	-2.29336	1.00427	0.00577811	0.0740992
GADD45B	1.17831	0.748597	0.00581099	0.0744333
N4BP2L2	0.205608	0.483902	0.0058245	0.0745126
TMBIM4-1	0.301049	0.435783	0.00582899	0.0745126
SOCS2	-1.15115	0.756603	0.00587049	0.0747999
FTL	5.67086	0.209829	0.00585013	0.0746276
CDYL	-3.78425	1.80762	0.0060239	0.0763974
C10orf118	-2.05911	0.99693	0.00590072	0.0750972
MX2	-4.28518	25.6679	0.00627737	0.0790366
EID1	2.21223	0.295858	0.0060035	0.0762274
GPR108	-1.21627	0.697957	0.00600722	0.0762302
CYTH4	-2.76852	1.32762	0.00606665	0.0768345
GBP3	-3.55999	1.5325	0.00627914	0.0790366
DUSP18	-3.98944	1.79187	0.00632419	0.0795119
LAX1	-2.91717	1.29688	0.00633795	0.0796239
NAMPT	-0.467368	0.595016	0.00634556	0.0796239
PLEKHA2	-3.28169	1.32612	0.00643277	0.0804595
ARRB2	-0.0977434	0.473293	0.00637947	0.0799763
CCDC146	-5.40921	24.977	0.00676812	0.0839316
HMOX1	-1.23682	1.0776	0.00649996	0.0811137
PSAP	0.0161438	0.500861	0.00646627	0.0807858
RNF19B	-3.79621	1.88192	0.00666647	0.0829541
RIPK3	-3.74613	1.88078	0.00664819	0.0828212
ZFAND5	-0.303779	0.55199	0.00665546	0.0828645
CSTF1	-1.34155	0.681971	0.00675695	0.0838886
RNF145	-0.34188	0.557357	0.00679331	0.0841483
SCAMP2	-0.0951276	0.496624	0.00684839	0.0847342
ATXN1	-1.91514	0.917259	0.00691951	0.0852754
KDM5A	-1.32978	0.722656	0.00694593	0.0855043
ZNF419	-4.64195	2.37325	0.00719435	0.0877695
YPEL1	-5.16034	25.1428	0.00736572	0.0896095
DNAJC15	0.652743	0.449821	0.00705837	0.0866439
OSBPL3	-2.56199	1.12786	0.00714578	0.0872746
ST8SIA4	-1.77236	0.905759	0.00713019	0.0871819
TM9SF2	-1.27258	0.675629	0.00712185	0.0871334
PNPLA8	-1.81915	0.870474	0.00714558	0.0872746
ANKRD44	-2.41075	1.10812	0.0072543	0.0884018
SPTY2D1	-1.56482	0.763803	0.00737401	0.0896602
APOD	-2.49974	2.6154	0.007598	0.091668
ABHD3	-1.88938	0.838938	0.00752931	0.0911388
HNRNPLL	-1.32904	0.683341	0.00750595	0.09096
C19orf66	-0.994884	0.675257	0.00754529	0.0912098
FXYD2	-2.44214	1.52911	0.00775401	0.093246
ATHL1	-3.40494	1.68477	0.00779027	0.0935734
KRAS	-1.03981	0.646442	0.00772872	0.0930905
PPCDC	-1.77864	0.871609	0.00775874	0.093246
DYRK3	-4.1789	1.91682	0.00792619	0.0947412
ARSG	-3.83094	1.9481	0.00797274	0.0952403
IFIT3	-3.87402	2.53257	0.00808865	0.096361
VIM	3.80623	0.397666	0.00788688	0.0944835
WIPI1	-2.32343	1.05115	0.00811596	0.096576
P2RY14	-3.93188	2.78495	0.00839279	0.0991231
PPP1R11	-0.140106	0.48777	0.00812511	0.096576
APOBEC3F	-2.66057	1.26221	0.00815883	0.0968267
TTC33	-2.50609	1.00789	0.00832502	0.0984943
AKAP17A	-1.49605	0.755946	0.00832645	0.0984943
ARID3B	-2.91985	1.22463	0.00840126	0.099164
HTATSF1	0.331005	0.461465	0.00852697	0.100322
GRAMD1B	-3.25581	1.19815	0.00865023	0.101389
BRWD3	-5.8622	24.6146	0.00899951	0.104472
RAC2	2.02026	0.290992	0.00860315	0.100946
CKLF	1.45078	0.37347	0.00862856	0.10119
RP11-343N15.5	-3.22899	1.34003	0.00871519	0.101931
PRMT2	-0.345779	0.532002	0.00869744	0.101778
TSPAN14	-2.60171	1.04936	0.00889997	0.103648
TNFRSF11A	-3.19841	1.42451	0.00904756	0.104862
PGAP1	-3.19185	1.22752	0.00903247	0.104743
CD164	0.328797	0.440553	0.00900475	0.104477
ACOT2	-5.16161	3.12896	0.00927929	0.106979
RP11-305L7.1	-4.46746	2.52257	0.00933834	0.107319
NQO1	0.142531	0.54943	0.0091013	0.105373
COQ2	-2.02559	0.897737	0.0092906	0.107053
RERE	-2.73955	1.07089	0.0093509	0.107351
NPC2	-1.67589	0.808756	0.00936427	0.107448
CCL3L1	-1.67257	26.6824	0.00980535	0.111221
KDM7A	-5.32681	3.03336	0.0097625	0.11085
MCTP2	-2.94495	1.34737	0.00956305	0.109326
DENND3	-4.54469	2.22857	0.0096598	0.110085
ST3GAL1	-2.17526	0.942639	0.00952146	0.108907
KLHL36	-3.05005	1.22059	0.00977981	0.110989
RILP	-2.61677	1.15555	0.00972057	0.110547
NME7	-1.89735	0.835426	0.00999879	0.11323
ELF1	-0.12719	0.462424	0.0100183	0.113341
TRIM21	-3.13707	1.16482	0.0100607	0.113644
CSNK1D	-1.14924	0.639758	0.0100286	0.113399
IL4	-0.140527	1.96412	0.0102945	0.115632
SUN2	-2.37636	0.942765	0.0101492	0.114348
RAB8B	-1.11131	0.702072	0.010111	0.113977
LINC00861	-6.08734	24.4223	0.0106239	0.11835
APOBEC3B	-2.98908	1.4197	0.0103367	0.115921
HMGXB3	-2.8414	1.14505	0.0103259	0.115883
C16orf54	-5.27373	3.93235	0.010828	0.120378
SLC35D1	-3.57055	1.34808	0.0105504	0.117772
TMEM9B	-0.904092	0.559038	0.0104394	0.116712
N4BP2	-2.11089	0.908927	0.010502	0.117292
TMF1	-0.779162	0.577483	0.0105593	0.117811
RNF125	-2.78843	1.26904	0.010712	0.119266
MXD4	-2.82693	1.08517	0.010745	0.119516
ERP44	0.0962699	0.422337	0.0109025	0.120959
RP11-291B21.2	-4.8348	25.3028	0.0114532	0.125853
MYO1F	-2.33005	0.993464	0.0111168	0.123024
SEC61G	2.73618	0.232931	0.0110282	0.122168
PTTG1IP	-1.78348	0.772586	0.0110849	0.122733
LPAR6	-1.77333	0.910457	0.0112305	0.124094
KLF10	-2.77255	1.26245	0.011281	0.124399
TSPAN31	-2.49074	1.04651	0.0112912	0.124449
CERS5	-1.99094	0.83673	0.0113454	0.12492
KANSL1	-3.33956	1.38326	0.0113917	0.125303
SPP1	-2.79998	26.3337	0.0118174	0.128766
VASP	0.566989	0.396619	0.0113633	0.125053
LY96	-3.52383	1.65276	0.0116576	0.127584
NAPA	-0.306233	0.454819	0.0115306	0.12651
POU2F2	-1.74202	0.911405	0.0116207	0.127244
SDF4	-0.0606528	0.431349	0.0116893	0.127867
NRBP1	-0.274625	0.519102	0.011735	0.12811
RP11-349A22.5	-1.30531	0.681529	0.0117195	0.128004
HSPA5	2.32508	0.329505	0.0118187	0.128766
RP11-345J4.5	0.660991	0.360852	0.011923	0.129578
RABIF	-0.775379	0.532465	0.0121651	0.131684
TRAPPC6B	-2.44123	0.935121	0.0122478	0.132448
APOL4	-5.68988	3.81357	0.0126528	0.135425
LSR	-4.49614	2.40712	0.0125748	0.135052
TM6SF1	-3.66442	1.62164	0.0123802	0.133548
ESCO1	-2.36021	1.00886	0.0124081	0.133752
LMF1	-4.88982	2.34416	0.0126618	0.135425
AKAP8L	-2.65561	0.972589	0.0125754	0.135052
TGFBR1	-3.53645	1.40293	0.0126168	0.135304
AIFM2	-1.54633	0.731943	0.0126174	0.135304
PRRX2	-4.71114	3.2964	0.0131003	0.138978
ZCCHC6	-2.53695	0.981805	0.0127969	0.136423
TERF2IP	1.01137	0.328203	0.0127768	0.136276
CD27	1.30618	0.56228	0.0128785	0.137098
H3F3A	3.30458	0.165458	0.0129525	0.137678
UBE2F	0.489454	0.463508	0.012968	0.137776
GSDMD	-1.11713	0.627704	0.0130172	0.1382
TULP3	-3.49408	1.42414	0.0132186	0.139892
FAM72A	-3.27273	1.13464	0.0132083	0.139852
RSAD2	-4.42701	2.18119	0.0136418	0.142914
SIRT3	-4.07649	1.79976	0.0137852	0.144062
NBL1	-1.96794	0.844451	0.0136501	0.142933
TMEM205	-0.820005	0.580711	0.0135908	0.142586
BUB3	1.53849	0.275336	0.0136193	0.142747
SIT1	0.244489	0.487313	0.0136977	0.143352
PHTF1	-2.63868	0.998229	0.013791	0.144062
TMCO1	0.831647	0.318498	0.0138277	0.144376
DZIP3	-3.57417	1.52073	0.0139765	0.145511
TLE4	-2.97087	1.19304	0.014042	0.146055
CTD-2020K17.1	-1.4781	0.857302	0.0140217	0.145913
ARMCX6	-1.35778	0.635705	0.0141729	0.147205
BCL2A1	-1.65831	1.05761	0.0142956	0.148127
NECAB3	-3.135	1.16535	0.0142589	0.147887
PLP2	0.474143	0.442286	0.0141816	0.147225
NCOA2	-2.81285	1.16726	0.0142835	0.148072
C19orf10	2.02128	0.272642	0.0143606	0.148729
MED31	-1.26331	0.609379	0.0144275	0.149281
AFAP1L2	-3.61092	1.664	0.0145366	0.149912
UBE2H	-3.00337	1.11044	0.0145324	0.149912
HBP1	-2.80243	1.1833	0.0145365	0.149912
LRBA	-2.25849	0.912121	0.0146765	0.150926
TRAF5	-2.69022	1.13173	0.0147268	0.151229
RP11-395B7.4	-5.44755	2.62731	0.0149679	0.153272
OST4	2.69325	0.209562	0.0146616	0.150844
PLEK	-4.43098	2.9947	0.0152178	0.155225
RNPEP	-2.10668	0.824852	0.0149398	0.153127
BID	-2.10459	0.98293	0.0150247	0.153709
CTTNBP2NL	-6.26081	24.2548	0.0155774	0.157735
FAM177A1	0.0688014	0.417033	0.0150824	0.15401
NFE2L3	-1.00448	0.590929	0.0151032	0.15415
ZNF513	-4.44009	2.40728	0.0154187	0.156784
NDUFA1	1.84212	0.239494	0.0152227	0.155225
HIST1H2BC	-5.58205	3.56095	0.015681	0.158637
DNAL1	-4.00523	1.66886	0.0154744	0.157057
LYPD6B	-4.89264	4.2415	0.0157916	0.159607
DHX58	-3.9067	1.70637	0.0154467	0.156994
MYO1G	0.677434	0.402588	0.0153411	0.156067
IL1RAP	-3.21616	1.48063	0.0154705	0.157057
EOMES	-5.11846	25.0574	0.0160015	0.161057
CCNG2	-3.5968	1.91871	0.015856	0.160011
ETS1	-0.14719	0.448034	0.0158162	0.159752
ANXA6	0.715569	0.392603	0.0158206	0.159752
WBP2	-1.092	0.587377	0.0158609	0.160011
HIST1H2AC	-4.16261	2.2953	0.0164575	0.164423
TP53INP1	-5.19277	4.03885	0.0166782	0.166045
ACOX3	-3.28702	1.25041	0.0163331	0.16375
CLK4	-3.09906	1.20575	0.0163367	0.16375
SCYL3	-3.49552	1.3039	0.0164754	0.164423
MOSPD3	-2.37242	0.890104	0.0164792	0.164423
TRIM8	-3.31646	1.1608	0.0165694	0.165157
TMPRSS6	-4.7799	3.0117	0.0168921	0.167393
TMEM136	-5.90919	24.5118	0.01706	0.168503
TPX2	-1.30801	0.721547	0.0165755	0.165157
GK	-1.03285	0.662887	0.0166952	0.166121
HEXDC	-3.64873	1.29731	0.0168197	0.166904
NUCB1	-0.507396	0.486959	0.016726	0.166276
ZNF785	-4.58471	2.10809	0.0170097	0.168329
MSC	-2.00385	1.24391	0.0168546	0.167098
SAMD9	-1.97114	0.828497	0.0167726	0.166663
ATP6V1E1	0.438891	0.367083	0.0167909	0.166693
ENTPD4	-3.38118	1.3658	0.0169093	0.167488
ETV5	-6.12187	24.3497	0.0174113	0.171293
COX17	1.93335	0.254093	0.0169904	0.168214
SLC7A5	-1.11672	0.606806	0.0170484	0.168503
CDC42SE1	-0.372575	0.556541	0.0170879	0.168644
CALHM2	-3.61337	1.21858	0.0172233	0.169903
SERPINB8	-3.50464	1.38442	0.0173259	0.170684
TSG101	-0.147558	0.444349	0.01726	0.170187
RP11-326I11.3	-3.08869	1.3224	0.0174877	0.171812
ATP6AP2	-0.0537482	0.388419	0.0173883	0.171144
GPR137B	-3.28404	1.31724	0.0175668	0.172433
TRAPPC2P1	-2.33018	0.898811	0.0174778	0.171792
CHST7	-3.65003	1.62333	0.0177487	0.173905
BBC3	-4.08568	1.95173	0.0178999	0.174602
DCTN3	0.238545	0.412489	0.0175931	0.172536
PTGS2	-3.27384	2.13541	0.0181455	0.176367
VMP1	0.280524	0.377189	0.0177848	0.174148
SCP2	0.0778642	0.376978	0.0178375	0.174228
TRIP12	-2.06371	0.77452	0.0179283	0.174801
GPR137	-1.54215	0.676069	0.0179552	0.174985
XIAP	-2.54625	0.97365	0.0179845	0.175192
PTPRJ	-3.54254	1.41814	0.0184189	0.178229
MYO1C	-4.01214	1.7967	0.0187811	0.181011
CLPB	-3.17202	1.00712	0.0188416	0.181433
IL26	-1.57273	1.10688	0.0189754	0.182641
ACVR1B	-4.97268	2.37088	0.0192517	0.184661
PKM	4.52262	0.140032	0.0191065	0.183741
SH2D3C	-3.42329	1.30116	0.019253	0.184661
YY1AP1	-2.25439	0.846336	0.0191509	0.184006
C2CD3	-4.79039	2.14756	0.0197282	0.187814
RP11-305L7.3	-4.13872	1.54791	0.0196084	0.187335
RP11-47L3.1	-5.06807	2.56078	0.0197728	0.187992
CYTH2	-1.6273	0.651363	0.019524	0.186849
FAM110A	-2.79496	1.02685	0.0196091	0.187335
CCDC71L	-3.38308	1.18492	0.0196825	0.187804
NFAT5	-1.91719	0.756756	0.0196668	0.187803
PBX3	-5.78	3.60769	0.0201591	0.190668
GAS2L1	-4.8514	3.41144	0.0201592	0.190668
DDAH2	-2.74502	1.14224	0.019868	0.188733
MLLT11	-2.63015	1.02653	0.0198291	0.188445
SLC2A3	-1.84456	0.772565	0.0199971	0.189711
SQSTM1	0.974095	0.372716	0.0200391	0.190027
NTRK2	-1.86985	0.907715	0.0200626	0.190086
GJB6	-2.93105	1.47881	0.0203731	0.192191
ZBTB16	-6.03607	24.3883	0.0208979	0.196083
PPAP2A	-2.31168	0.829609	0.0203356	0.19192
PSMB3	2.86729	0.164277	0.020297	0.191639
METRNL	-4.83644	3.23366	0.0208677	0.196083
OTUB2	-4.31833	2.06927	0.0208924	0.196083
ZNF431	-4.53983	2.06789	0.0210472	0.19694
CYB5R4	-2.18253	0.79929	0.0207406	0.195236
HMGN4	-4.16527	1.53738	0.0210572	0.19694
SLC39A6	-1.10619	0.513283	0.0209025	0.196083
G3BP2	-0.216343	0.436546	0.0208859	0.196083
SYNJ1	-5.1192	2.65948	0.0213209	0.198725
TSPYL1	-2.9414	1.02849	0.0211489	0.197713
SFXN3	-4.03673	1.48732	0.0213019	0.198632
SKAP2	-3.56961	1.21756	0.0212966	0.198632
USP46-AS1	-5.44649	3.54282	0.0217062	0.201713
PSMC2	1.43163	0.281715	0.0211912	0.198024
IRF9	-2.49694	1.14067	0.0213739	0.198878
AZI2	-2.11212	0.776843	0.0212979	0.198632
HBEGF	-2.72184	0.941672	0.0212804	0.198632
RP1-111D6.3	-4.33367	2.14338	0.0217824	0.202162
CLIP4	-3.51586	1.38852	0.0218481	0.202577
ARF6	1.19142	0.32473	0.0216762	0.20152
MAGED2	-1.2986	0.649096	0.0217192	0.201747
DNAJB2	-2.7726	0.961259	0.0218141	0.20237
ARNTL	-2.9802	1.0725	0.021855	0.202577
RNF11	-2.37167	0.796818	0.0221299	0.204517
CSNK1G2	-2.56813	0.886519	0.0224456	0.206977
FMNL1	-0.303341	0.507526	0.0224531	0.206977
ZSWIM8	-4.15563	1.53507	0.0227274	0.209034
TTTY15	-3.26919	1.16091	0.0227338	0.209034
NUDT14	-3.18343	1.11986	0.0226509	0.208535
MAP3K3	-5.73268	2.45861	0.0229686	0.21008
RBCK1	-0.740135	0.475711	0.0226605	0.208536
RNF24	-3.31333	1.15939	0.0228466	0.209674
GLG1	-2.32473	0.856185	0.0228515	0.209674
C2orf76	-2.39254	0.881125	0.0229654	0.21008
GON4L	-1.5759	0.64664	0.0229324	0.210063
IL1RN	-4.14395	2.46213	0.0234162	0.213329
SLC30A7	-2.39572	0.909382	0.0229728	0.21008
CEACAM1	-3.29884	1.36217	0.0231596	0.211458
MYLPF	-6.04137	3.28166	0.0236228	0.214852
ALOX5AP	0.927483	0.592673	0.02328	0.212355
DLG3	-4.01701	1.56739	0.0235097	0.214092
BTRC	-4.98523	2.18272	0.0236902	0.215286
CXCR3	-0.321807	0.56448	0.0236033	0.214765
FCER1G	-3.54129	1.97992	0.0240286	0.217998
ATG16L2	-3.26789	1.36924	0.0243704	0.220488
GOLGA7	-0.75628	0.470224	0.0242787	0.219901
CYSTM1	-2.5184	0.913387	0.0244301	0.220722
ZNF281	-1.83539	0.701651	0.02439	0.220488
KIAA0141	-2.78809	0.996909	0.0245956	0.221666
TRIP4	-2.24021	0.866408	0.0245937	0.221666
CBL	-2.90901	0.989354	0.0246157	0.221755
USP9Y	-5.55949	3.39587	0.0253947	0.226434
CKAP2L	-2.10909	0.785368	0.0249538	0.224337
ARHGEF2	-2.46264	0.871043	0.024991	0.224358
SNTB1	-5.49593	3.46969	0.025511	0.227192
BRK1	1.77773	0.22993	0.0250358	0.224519
ZNF780A	-3.62251	1.25439	0.0252607	0.225978
DBN1	-3.44269	1.39216	0.0253355	0.226183
INSIG2	-1.77735	0.711876	0.0252326	0.225819
EIF2AK3	-4.53934	2.15221	0.0255561	0.227501
SPCS2	1.957	0.257617	0.0252115	0.225723
ST6GALNAC6	-2.75066	0.905817	0.0253188	0.226183
MYLIP	-4.68322	1.83973	0.0254916	0.227112
PPP1R12A	0.343759	0.360448	0.0254625	0.226945
ADAM9	-6.96023	23.6429	0.02633	0.233057
GDE1	-1.20809	0.572603	0.0257085	0.22867
HABP4	-3.32169	1.20296	0.0258807	0.22992
CASP4	-1.05163	0.557015	0.0257658	0.229086
CCNH	-0.28529	0.406755	0.0259906	0.230709
LEPROTL1	0.373493	0.329236	0.0261865	0.232354
AK9	-4.56844	1.87845	0.0265224	0.234
ATP9B	-5.65728	2.57784	0.0267478	0.235418
DEGS1	-0.798093	0.5042	0.0263468	0.233062
RHOG	1.08316	0.310582	0.026382	0.233139
SLC27A2	-0.480913	0.541865	0.0264076	0.233271
PTPN4	-3.27937	1.2259	0.0267169	0.23524
ATG13	-3.02006	1.07279	0.0266576	0.234908
APOBEC3C	-0.100474	0.424149	0.0267633	0.235459
ZDHHC14	-3.87977	1.25696	0.0270971	0.237628
ZNF518B	-4.34984	1.74134	0.0273698	0.23925
EFCAB4B	-4.6164	1.70297	0.0277129	0.241571
PXN	-3.68805	1.37844	0.027605	0.240823
ABCB1	-6.60625	23.9202	0.0283802	0.245815
GCNT1	-2.38905	0.819812	0.0277834	0.242089
AC147651.4	-2.91703	1.07933	0.0278885	0.242617
MAPRE1	0.138209	0.36784	0.0278836	0.242617
ATP6V1B2	-0.86525	0.504986	0.0279849	0.243358
CDC42	1.91442	0.25569	0.0280256	0.243615
TYMP	-0.182628	0.499991	0.0280508	0.243737
EGLN3	-3.8476	2.05237	0.0284385	0.246125
ITCH	-3.14576	1.08029	0.0285372	0.246598
PPIE	-0.374896	0.396115	0.0284017	0.245903
STARD3NL	-2.04008	0.716073	0.0285448	0.246598
RPS4Y1	1.83257	0.409028	0.0286202	0.247108
DYNLT1	0.602362	0.349286	0.0288313	0.248439
KDM3A	-4.5958	2.02974	0.0293953	0.252104
CD68	-3.41164	1.36512	0.0292785	0.251398
YPEL2	-3.63213	1.41461	0.0293473	0.251817
HIVEP3	-3.63458	1.49894	0.0295707	0.253167
APBB2	-6.03485	24.3448	0.0301083	0.255604
CBWD2	-2.81335	0.906413	0.0296631	0.253403
TNFAIP8L2	-1.71455	0.696828	0.0296206	0.253167
PDGFRB	-5.64385	24.6198	0.0303776	0.256791
RP11-325F22.2	-5.21636	2.9208	0.0301762	0.256023
IRF8	-3.18006	1.5586	0.0300245	0.25539
LMOD3	-4.29776	1.56264	0.0300999	0.255604
VEZF1	-3.39083	1.19003	0.0299877	0.255176
SEPT11	-0.0707271	0.436292	0.0298983	0.254614
KIF21B	-4.31764	1.72303	0.0301929	0.256023
UTRN	-3.47222	1.2823	0.0302782	0.256503
INPP5D	-3.09377	1.04179	0.0302423	0.256342
GNS	-4.72675	2.22778	0.0306926	0.258751
TMEM140	-3.88771	1.64933	0.0306286	0.258428
SASH1	-6.76401	23.7833	0.0312711	0.261906
SEC11C	2.1147	0.294257	0.0305726	0.258217
GZMM	-1.1105	0.599261	0.0305819	0.258217
TCP11L1	-3.92212	1.37148	0.030811	0.259248
GZMK	-3.28615	1.96065	0.0311357	0.261174
SPATA3	-6.48643	23.9986	0.031508	0.262821
DFNA5	-5.71995	24.5545	0.0315362	0.262914
SERAC1	-4.33677	1.44561	0.0310111	0.260569
TSPAN13	-4.99585	2.96443	0.031499	0.262821
IP6K2	-1.26403	0.565822	0.0309477	0.260197
PRDM1	-1.75847	0.673006	0.0311297	0.261174
XIRP1	-6.36428	24.0907	0.0318819	0.26486
IL24	-5.66421	24.593	0.0319033	0.26486
DDHD1	-1.64696	0.689576	0.031292	0.261981
JKAMP	-1.54227	0.603204	0.0312618	0.261906
TBC1D31	-3.73774	1.26742	0.0314174	0.262727
TRAM2	-4.80585	2.93716	0.031936	0.265008
CAMTA2	-2.39658	0.851711	0.0314388	0.262806
RLF	-3.43567	1.17389	0.0314883	0.262821
FAM107B	0.341307	0.406522	0.0314875	0.262821
TUBA1A	-0.0192757	0.47779	0.031627	0.26357
LINC00667	-1.84142	0.619919	0.0318871	0.26486
CD48	1.10878	0.411191	0.0318682	0.26486
ARRDC1	-1.65931	0.643815	0.0319453	0.265008
ZNF416	-5.70488	3.60106	0.0327244	0.26942
UBASH3B	-2.90838	1.07238	0.0321696	0.266159
IL12RB1	-1.96036	0.699724	0.0321577	0.266159
ZNF768	-5.28995	2.27662	0.0324438	0.267716
MT-CYB	4.5564	0.19821	0.0321622	0.266159
FBXW11	-2.97341	0.923215	0.032252	0.266639
IL1A	-5.45708	24.6642	0.03304	0.271404
SP4	-3.76751	1.31823	0.0324769	0.267888
ST3GAL5	-3.30576	1.27694	0.0325994	0.268594
SS18L1	-4.55291	1.71787	0.0329158	0.270587
PSMD5	-2.29077	0.794355	0.032643	0.268851
PRDX1	4.23394	0.215953	0.0327624	0.269631
RP11-316P17.2	-0.741163	0.527281	0.0328108	0.269825
ZNF117	-6.31855	24.1158	0.0335975	0.27474
MBNL3	-6.84473	23.7077	0.0336978	0.275341
GEM	-6.4375	24.0279	0.0337585	0.275541
GLRX	-0.0772593	0.417652	0.0332075	0.272266
PPM1M	-2.37319	0.797823	0.0333128	0.272822
NEU1	-1.84838	0.699048	0.0334009	0.273235
GPR18	-4.24404	1.88469	0.0337443	0.275528
CFH	-5.90243	24.4098	0.0344146	0.278912
EFHD2	-0.205258	0.431358	0.0336844	0.275341
CCT6B	-5.46497	2.57505	0.034328	0.278633
DGKD	-4.5588	1.8162	0.0342062	0.27805
DCAF5	-3.26614	1.05797	0.0340393	0.277418
OTUD7B	-3.69114	1.20929	0.0341283	0.277561
ITFG1	-1.90054	0.668403	0.0341242	0.277561
RDH5	-5.84212	3.42687	0.0348018	0.281109
RARRES2	-5.87602	3.55573	0.0351176	0.282822
BEX5	-4.10047	1.44007	0.0346357	0.280269
PRPF39	-3.44643	1.11245	0.0346984	0.280378
AURKA	-0.798906	0.581177	0.0346866	0.280378
OSER1	-1.63561	0.587169	0.0348245	0.281188
EIF4ENIF1	-2.88136	0.938146	0.0353695	0.284535
DNAJC1	-0.744733	0.421296	0.0353476	0.284464
AFF4	-2.75364	0.828813	0.0355493	0.28556
RTN3	-0.798051	0.463131	0.0357158	0.286687
CTB-58E17.1	-2.80131	1.0396	0.035899	0.287945
KLHL24	-4.81543	2.13221	0.0362892	0.29054
TNFRSF1A	-2.1927	0.86887	0.0361758	0.289739
SSH2	-2.40904	0.763314	0.0364988	0.29179
OAS3	-2.74819	0.982196	0.0366779	0.292315
ADAM19	-1.07241	0.579665	0.0365907	0.292086
MICALL1	-4.84321	1.91563	0.0371005	0.294638
FBXL5	-3.28336	0.98459	0.0371119	0.294638
DENND4C	-4.06107	1.51675	0.0373433	0.295937
GAB3	-4.9133	2.42174	0.0374879	0.296544
ACOX1	-3.30798	1.16976	0.0373122	0.295797
FAN1	-4.90196	2.25048	0.0376291	0.297418
VAMP1	-3.8584	1.32564	0.0373111	0.295797
ATF6	-1.55575	0.612821	0.0372869	0.295797
COPZ2	-5.2024	2.17125	0.0377221	0.297748
TSPAN15	-3.97221	1.4914	0.0373652	0.296003
STAM	-1.39195	0.574169	0.0373968	0.296038
KIF3B	-2.35293	0.863423	0.0374377	0.296254
BLOC1S1	0.379815	0.347576	0.0375108	0.296617
IGFBP3	-3.70509	3.03084	0.0381994	0.300427
RP11-355B11.2	-6.07387	24.2751	0.038449	0.30182
MTMR11	-5.6979	3.4719	0.0384359	0.30182
RCAN1	-4.24736	1.57375	0.0382423	0.300656
COMMD5	-1.05179	0.452703	0.0381115	0.299953
LINC00996	-5.18829	2.86001	0.0386335	0.302749
DENND6B	-5.34831	2.15128	0.0387078	0.303114
RP11-265P11.2	-3.93308	1.28442	0.0384595	0.30182
EPB41L2	-2.89938	0.948507	0.0384264	0.30182
FAM63A	-4.61398	1.972	0.0389067	0.303748
AMIGO2	-4.56115	1.81562	0.0388821	0.303715
CDC14B	-4.53326	2.383	0.0391307	0.304566
PAF1	-1.83435	0.642083	0.0388514	0.303693
SUPT6H	-2.19432	0.66812	0.0388184	0.303571
PANK4	-4.61839	1.79346	0.039106	0.304482
ARMCX5	-4.56377	2.06755	0.0395364	0.306411
CLEC2D	0.659681	0.32556	0.0390199	0.304166
ICK	-3.78169	1.15854	0.0392826	0.305337
SPAG9	-2.17069	0.74255	0.0392246	0.305188
RUNX2	-3.30375	1.06373	0.039276	0.305337
COPZ1	0.479407	0.303577	0.039309	0.305408
CTSS	-1.26823	0.561512	0.0393594	0.305691
GBP1	-0.588547	0.527837	0.0394009	0.305795
MICAL1	-3.29952	1.0101	0.0395288	0.306411
HEXA	-1.51011	0.561771	0.0395974	0.306774
RP11-119F19.2	-3.47256	1.13195	0.0397537	0.307876
TBCEL	-4.6741	1.72012	0.0401155	0.309907
ICAM3	0.398073	0.349505	0.039901	0.308907
DMD	-2.19275	0.819155	0.0400684	0.309789
RALGDS	-3.0971	1.07407	0.0402814	0.310968
COTL1	2.57965	0.287083	0.0404099	0.31185
FLCN	-3.4509	1.12953	0.0405507	0.312716
HYI	-3.03517	1.0016	0.0407507	0.314036
TESK1	-4.17506	1.39346	0.0408377	0.314569
TFE3	-3.69241	1.20886	0.0407312	0.313996
XYLT1	-4.43973	1.92976	0.0411063	0.316048
PIGT	-1.16882	0.48775	0.0408488	0.314569
MFSD5	-2.07406	0.654634	0.0410719	0.315959
SNX22	-5.88295	3.12364	0.0416746	0.319013
PDIA6	1.67588	0.257151	0.041138	0.316126
CDC73	-0.898075	0.460332	0.0412202	0.316535
VGLL4	-2.03879	0.708206	0.0413295	0.317067
INTS6	-2.27406	0.776156	0.0413279	0.317067
CLSTN3	-4.96884	2.17271	0.0416045	0.318591
SLC4A7	-1.97355	0.686494	0.0414225	0.317641
KLRC4	-5.37128	3.27959	0.0420575	0.321154
MYBL1	-4.76161	2.07635	0.042014	0.321047
MAP3K11	-2.54256	0.789651	0.041979	0.320892
CHD6	-2.95579	0.83306	0.0420451	0.321154
SLC2A6	-6.07016	3.0629	0.0426462	0.324061
ENPP6	-6.08409	24.2399	0.0429204	0.325333
AP3M1	-2.52838	0.710495	0.0422884	0.322353
KMT2E-AS1	-3.57973	1.3001	0.0426391	0.324061
ZNF524	-1.86792	0.641949	0.0424942	0.323582
AKR1C3	-4.70193	1.65758	0.0426424	0.324061
ZNF230	-4.88027	1.6939	0.042828	0.325102
CPPED1	-2.75549	0.929185	0.0429358	0.325333
KLC1	-2.3377	0.696394	0.0429126	0.325333
C5orf24	-1.56994	0.597178	0.0429068	0.325333
GNAS	-0.031272	0.357415	0.0429526	0.325333
SNX1	-1.56194	0.559119	0.0432566	0.327102
CD200R1	-6.20359	3.11612	0.0439251	0.33101
SMAP1	-0.686563	0.410437	0.0436569	0.329674
CECR1	-5.6169	2.51102	0.0442871	0.332743
SEL1L	-2.34275	0.734856	0.0437842	0.330291
PCIF1	-3.75023	1.23447	0.0440753	0.331683
MAST4	-2.17969	0.749073	0.0438802	0.330786
C6orf1	-1.77138	0.623571	0.0439883	0.331284
IFITM3	-3.82415	1.5892	0.0442144	0.3325
PSKH1	-4.50718	1.69598	0.0442465	0.332627
RP13-270P17.1	-5.70999	2.55621	0.0447961	0.335832
ZFY	-3.56855	1.19075	0.0445637	0.334435
GPSM2	-4.57194	1.69259	0.0449357	0.336596
DGKH	-5.39421	2.2982	0.0451388	0.337705
FAM13B	-3.92841	1.34686	0.0455973	0.340551
SQRDL	0.812714	0.306194	0.0454532	0.33967
ATG2A	-4.46467	1.60813	0.0458556	0.342128
USP33	-2.60143	0.818529	0.0458896	0.342265
FRAT1	-7.39615	23.2261	0.0466374	0.345518
NECAP2	-0.375862	0.405776	0.0459111	0.342308
IST1	-2.14705	0.670281	0.0461498	0.343149
AP000783.1	-2.13176	0.673692	0.0461497	0.343149
ZNF277	-2.89989	0.850251	0.0462117	0.343454
KDM6B	-2.82175	1.02086	0.0466261	0.345518
CREB3	-1.11424	0.449487	0.0463914	0.34424
SNX21	-7.03172	23.5231	0.0472603	0.348081
SLC3A2	1.63254	0.28276	0.0463875	0.34424
SMTN	-4.78482	1.92234	0.0467756	0.346149
ZNF92	-4.62603	1.49846	0.0468604	0.346485
STX5	-1.45959	0.535211	0.0466428	0.345518
PELI1	-2.74896	0.949616	0.0469088	0.346664
TESPA1	-1.02219	0.490915	0.0468687	0.346485
SH3BP1	-0.820352	0.428855	0.0470367	0.347217
TMEM8A	-3.47595	1.12137	0.0473837	0.34868
SHOC2	-2.24649	0.701363	0.0474893	0.34906
PDIA4	-0.0647482	0.376922	0.0474643	0.348995
RFNG	-4.55958	1.81748	0.047946	0.351825
MFSD2A	-3.07225	1.00996	0.048028	0.352071
LRRFIP1	1.10435	0.263586	0.0478918	0.351545
FEZ1	-6.29823	24.0779	0.0488578	0.356118
RRM2B	-3.50924	1.0859	0.0481293	0.352458
HAPLN3	-0.202529	0.428554	0.0480601	0.3521
CRELD1	-3.86334	1.17001	0.0482869	0.353137
FZR1	-3.34284	1.05341	0.0482563	0.353032
ITGA2	-4.49194	1.46734	0.0485393	0.354508
ZG16B	-3.69262	1.13343	0.0486248	0.354811
ELK3	-2.75366	0.872827	0.0486296	0.354811
LRRC28	-3.38897	1.00856	0.0487355	0.355345
BATF	2.15456	0.339839	0.0486464	0.354815
SYNE3	-4.13172	1.22647	0.0488771	0.35614
CTC-523E23.11	-6.97882	23.5579	0.0496583	0.35931
KIF2A	0.386453	0.332179	0.0489145	0.356293
IPCEF1	-6.71022	23.7665	0.0498919	0.360521
TNFSF4	-2.83092	1.5693	0.0495034	0.358904
ADAM12	-6.18254	24.1567	0.0499859	0.360766
PLOD1	-4.36912	1.5097	0.0494125	0.3585
PARP10	-3.19163	0.866808	0.0496476	0.35931
INPPL1	-4.0759	1.3353	0.0498133	0.360309
LRMP	-3.45067	1.10885	0.049654	0.35931
RP11-542M13.3	-5.93238	24.3279	0.0505729	0.363634
POLR2M	-3.22077	0.94038	0.0499351	0.360714
GTF2B	-0.401326	0.357099	0.0499549	0.360738
ATP6V1C1	-1.98659	0.590986	0.049992	0.360766
TSPAN32	-5.39854	2.62367	0.0507098	0.364378
SEMA7A	-4.3668	1.76548	0.0508436	0.364979
TGFBR3	-3.63881	1.23516	0.0510902	0.366079
IFT52	-2.4465	0.751485	0.0510053	0.365658
HOXB3	-6.63793	23.8135	0.0520086	0.370712
AC009133.14	-6.26079	24.0921	0.0520519	0.370712
BAD	-0.875882	0.39665	0.051252	0.366944
TBC1D25	-3.18174	0.965543	0.051705	0.369702
AP2B1	-0.654109	0.389813	0.051758	0.369889
GLDC	-5.93313	2.55879	0.0521555	0.371218
PRR14	-1.25187	0.500404	0.0518617	0.370094
C18orf32	-3.73081	1.18861	0.0520408	0.370712
AHR	-2.71733	0.863657	0.0523565	0.372284
NQO2	-0.787465	0.445264	0.0524928	0.372767
BBIP1	-1.68266	0.563144	0.052616	0.373277
AC159540.1	-4.15622	1.25378	0.0528044	0.373642
INPP5K	-2.61617	0.830207	0.0530939	0.375203
TET2	-3.85503	1.18787	0.0532366	0.376089
BTN2A2	-3.4274	1.06582	0.0532922	0.37636
HEG1	-3.92065	1.2422	0.0534411	0.377168
VAMP4	-2.69137	0.8067	0.0533408	0.376581
CCPG1	-2.36364	0.713135	0.0536047	0.377954
NEDD4	-5.7823	2.84563	0.0541526	0.380464
CREBL2	-2.44554	0.707679	0.0536932	0.378456
YIPF6	-1.16383	0.470338	0.0537962	0.37906
DOK1	-1.88956	0.615952	0.0538504	0.379319
HIST1H2BK	-1.46844	0.633582	0.0540325	0.379989
TMEM50B	-2.3529	0.672566	0.0540675	0.379989
IL6ST	-3.80746	1.23553	0.0543339	0.381492
CREBRF	-4.06273	1.50497	0.0544443	0.381898
ISL2	-6.72594	23.7373	0.0552872	0.385473
BTLA	-4.85196	2.82064	0.0553525	0.385484
RHBDF2	-4.08495	1.43075	0.0550129	0.384279
WDR33	-0.367551	0.35619	0.054718	0.383079
RP11-96K19.5	-6.56512	23.8572	0.0556518	0.386514
USP15	-0.935732	0.427615	0.054758	0.383113
UBXN10-AS1	-5.09097	1.6534	0.0549814	0.384183
GAN	-3.98371	1.18636	0.0550532	0.384438
ZNF529	-5.27162	1.91798	0.0553075	0.385473
TDP1	-1.33741	0.517972	0.0551449	0.384832
FAM65B	-3.43404	1.05324	0.055306	0.385473
LAMB1	-5.31065	2.49495	0.0558816	0.38773
SLC35D2	-4.21735	1.40391	0.0556466	0.386514
ZFYVE28	-3.84183	1.18738	0.0556049	0.386434
ANKRD28	-1.72308	0.628552	0.0557543	0.387102
LCOR	-4.04722	1.09672	0.0559897	0.387995
TMEM248	-0.761868	0.404802	0.0560678	0.388166
SNX20	-1.71713	0.598344	0.0562848	0.389544
PRR13	1.29164	0.243489	0.0563099	0.389595
ATF5	-1.78222	0.639499	0.0565242	0.390953
SLC31A2	-4.46768	1.7754	0.056903	0.392328
ZNFX1	-2.33595	0.718658	0.0567656	0.391753
AP1S2	-1.1736	0.503446	0.0566765	0.391741
SPATA24	-3.82377	1.27933	0.0571682	0.393784
RP11-95P13.1	-6.19233	24.1193	0.0580219	0.397904
RRAD	-5.00702	3.80774	0.0579628	0.397623
C5orf15	-1.48108	0.48372	0.0572426	0.394046
AKAP11	-2.52069	0.743387	0.0575305	0.39528
REEP3	-1.51099	0.495154	0.0574851	0.395217
SH3BGRL	-0.824713	0.423727	0.0574753	0.395217
RBM5	-1.73856	0.579569	0.0575261	0.39528
hsa-mir-1199	-6.76181	23.6985	0.058528	0.400353
MCOLN3	-6.12813	24.1563	0.0587664	0.40162
TPT1-AS1	-3.60386	1.29315	0.0584107	0.39969
RPN2	1.24336	0.258174	0.0582401	0.399023
RICTOR	-2.58084	0.75212	0.0583908	0.39969
STK38L	-2.75898	0.716763	0.0585444	0.400353
PRODH	-6.09154	24.1807	0.0596605	0.405316
KCTD18	-4.93428	1.77824	0.0592075	0.403587
PARP8	-4.79124	1.71696	0.0592684	0.403785
GNAI2	-0.0552488	0.335072	0.0589192	0.402136
DENND1B	-2.40057	0.736978	0.0594075	0.404227
FCHSD2	-5.43824	2.28117	0.0599747	0.406438
MMP24-AS1	-1.22278	0.459046	0.0595298	0.404806
CHMP1B	-1.4258	0.48494	0.0596218	0.405179
EIF5A2	-3.35746	1.02712	0.0597873	0.405671
GHRL	-4.02364	1.281	0.0599388	0.40632
DTX3L	-3.644	1.19402	0.0601291	0.407357
ATP10D	-5.70653	2.38497	0.0606806	0.409947
PSMD13	1.48505	0.228974	0.060192	0.40753
IRX3	-6.07526	24.1793	0.0611355	0.411998
B3GALT2	-5.34794	24.6539	0.0611632	0.412058
TM2D1	-1.31034	0.503839	0.0602895	0.408063
GNPTG	-2.91116	0.806313	0.0604674	0.409013
ZNF808	-6.67631	23.7513	0.0614798	0.413555
MXRA7	-5.60229	3.38013	0.0613548	0.412966
PLIN2	0.167025	0.376011	0.0606235	0.409688
SLC7A6	-2.72571	0.806341	0.0607669	0.410148
FBXO28	-2.93581	0.834642	0.0607646	0.410148
KLHL11	-5.35137	2.58847	0.0613513	0.412966
FAM21B	-6.52724	23.8592	0.0616304	0.413672
NIPSNAP3A	-2.68359	0.760859	0.0608206	0.410257
TRAPPC11	-3.67838	1.21285	0.0607449	0.410148
RP11-134P9.3	-6.25094	24.0607	0.0620327	0.415157
FXYD7	-3.80459	1.79426	0.0615775	0.413672
KCNA3	-3.61135	1.0272	0.0616387	0.413672
CD27-AS1	-3.24829	0.87883	0.0616561	0.413672
FAM3A	-2.41788	0.680057	0.061705	0.41379
TIAM2	-4.79896	1.59239	0.0621345	0.415265
CD4	-0.712694	0.474004	0.0620993	0.415157
IL2RB	-0.374041	0.401738	0.0622594	0.415717
ARSD	-4.57012	1.77293	0.062731	0.418354
SFXN2	-3.94202	1.21071	0.0627668	0.418464
AUH	-1.30952	0.50155	0.0629128	0.419181
FAM210B	-4.28583	1.21982	0.0630531	0.41986
ABTB1	-3.59441	1.06118	0.0631258	0.420216
ZFAND3	-2.24645	0.656669	0.0632258	0.420753
RP11-58E21.4	-5.81433	2.60025	0.0636808	0.422748
WWC3	-5.00237	1.61819	0.0634873	0.421849
C9orf89	-0.41262	0.376331	0.063252	0.420798
RP11-658F2.8	-6.63351	23.7744	0.0646032	0.427569
ARAP2	-3.7087	1.31828	0.0638131	0.423368
SEC23A	-3.06466	0.816868	0.0637485	0.423068
AC010226.4	-6.50402	23.8639	0.0648437	0.428641
ZNF845	-5.83533	3.17386	0.0648816	0.428761
LYSMD3	-3.98349	1.20305	0.0644398	0.426877
HLA-DPA1	0.3787	0.535825	0.0642234	0.425573
CDYL2	-4.72508	1.40012	0.0644851	0.426918
LHX1	-6.2472	2.98284	0.0652112	0.430312
ZNF79	-5.04866	2.07454	0.0652149	0.430312
GNGT2	-2.21419	0.621548	0.0653737	0.430713
ZZZ3	-2.94483	0.80679	0.0654977	0.431264
ATF3	-4.11929	1.63415	0.0661898	0.43343
PXK	-2.09004	0.652433	0.0660368	0.433374
SEC31A	-1.99929	0.615965	0.0660212	0.433374
IQCB1	-2.283	0.666882	0.0660218	0.433374
ZBTB17	-2.96991	0.79958	0.0661718	0.43343
SPRYD3	-3.38273	0.926113	0.0662776	0.43343
LINC00630	-6.43187	2.86435	0.0668091	0.435818
ATP1A1	-0.787872	0.409702	0.0661935	0.43343
CDIPT	-1.32452	0.449261	0.0662324	0.43343
TLE3	-3.35968	0.930755	0.0664561	0.434425
RP11-506M13.3	-4.66592	1.4638	0.0667609	0.435765
TRAF1	0.685269	0.329512	0.0668574	0.435946
TOM1	-3.03237	0.900992	0.0671261	0.436991
TC2N	-3.76944	1.21774	0.0672688	0.437378
KRT10	0.772751	0.277874	0.0671985	0.437051
RNASEL	-4.63793	1.41615	0.0676348	0.439233
ACTR8	-2.43569	0.709886	0.0674109	0.43804
PDE1B	-6.42901	2.8676	0.0683096	0.442824
IL21	-5.61472	24.441	0.0688632	0.444741
PFN1	5.32191	0.112167	0.0679677	0.441001
ACVR1C	-5.09896	2.22205	0.0688271	0.444741
STX1A	-4.67053	1.67682	0.0688589	0.444741
WSB1	-1.80229	0.525289	0.0685711	0.443994
HELZ	-2.39078	0.695985	0.0685517	0.443994
EID3	-3.78254	0.993579	0.0687147	0.444593
ASF1A	-0.465804	0.35749	0.0687252	0.444593
AC004951.6	-3.87324	1.25332	0.0690385	0.445268
UGDH	-2.7836	0.758798	0.0688706	0.444741
PDLIM2	-2.38743	0.69089	0.0689385	0.444917
FBXO44	-3.51704	1.0296	0.0691492	0.445499
SFXN1	0.794276	0.292261	0.0690747	0.445268
LPAR5	-4.57879	1.67956	0.0694286	0.446362
TWF1	-3.48203	0.949522	0.0693337	0.446278
SFI1	-2.55	0.693568	0.0693759	0.446362
UCHL1	-4.96488	1.64007	0.0699204	0.448862
KATNAL1	-3.92487	1.13002	0.0700528	0.449315
VAMP3	-2.73648	0.677969	0.0699521	0.448884
FOSL2	-2.96102	0.890701	0.0699651	0.448884
ASCC2	-1.90759	0.545253	0.0704665	0.45143
LUCAT1	-5.2635	2.00251	0.070928	0.453328
RNF115	-1.17495	0.434726	0.0704862	0.45143
EPAS1	-5.73205	2.85774	0.0711393	0.454102
FGFR1OP2	-0.764386	0.398343	0.0705568	0.451494
EGR3	-4.26995	2.42846	0.0710063	0.453446
PTPRA	-1.91346	0.548755	0.0710089	0.453446
PTPN9	-3.8339	0.99615	0.0711741	0.454102
MAPKAPK2	-2.64075	0.737715	0.0711965	0.454112
IRF2	-0.654244	0.425573	0.0711725	0.454102
IGLL5	-3.94365	3.33853	0.07221	0.458965
BTN3A1	-4.1697	1.39178	0.0718475	0.457194
MTFR1	-3.29846	0.83879	0.0717348	0.456755
SUCO	-3.29588	0.897762	0.0717366	0.456755
LACC1	-5.73686	2.36249	0.0726468	0.460458
FITM2	-5.55094	1.76649	0.0726561	0.460458
WBP4	-0.233763	0.32016	0.0723554	0.459621
TM2D3	-0.729929	0.392168	0.0726307	0.460458
LYN	-4.60335	1.46228	0.0729955	0.46234
MOAP1	-2.3634	0.664662	0.0732332	0.463442
H1F0	-5.9951	2.11299	0.074064	0.467749
SYNRG	-1.99777	0.566373	0.0742817	0.468852
BCAS4	-2.2172	0.652996	0.0743692	0.469269
SAYSD1	-2.25019	0.605059	0.07451	0.469742
EIF2AK2	-1.26041	0.452895	0.0746367	0.470235
SNX6	-0.0121526	0.303603	0.0747086	0.470321
ZNF616	-6.33339	2.77266	0.0753543	0.472748
VAMP2	0.105763	0.328245	0.0748247	0.470725
GRK4	-3.68699	1.00861	0.0751042	0.472097
MUS81	-2.17593	0.620968	0.0749667	0.471402
ARL4C	-0.75868	0.453427	0.0752072	0.472369
AAMDC	-2.975	0.81573	0.0753256	0.472748
GABARAPL1	-2.19552	0.90238	0.0753486	0.472748
SEC11A	0.87625	0.240619	0.0752551	0.472534
MFGE8	-5.00652	1.64986	0.0757985	0.474306
LINC01003	-4.24934	1.2379	0.0762925	0.476304
COG6	-4.40393	1.25654	0.0762847	0.476304
ADD3	-2.41462	0.692006	0.076391	0.476509
DET1	-5.16768	2.09244	0.0771636	0.479271
PPAPDC1B	-1.4568	0.463318	0.0767659	0.477754
BACH1	-4.80645	1.6126	0.0771094	0.479208
PAG1	-1.70896	0.566403	0.0770464	0.478953
LAIR2	-0.685427	0.671359	0.0775831	0.480508
RP11-312O7.2	-6.2353	2.75447	0.0781442	0.482749
SKIL	-3.59387	1.03351	0.0776278	0.480648
ANKS1B	-6.04984	2.90211	0.0782605	0.483057
ST3GAL2	-3.33922	0.809202	0.0776981	0.48091
SOAT1	-2.25214	0.595775	0.0778621	0.481444
NBAS	-2.80962	0.710226	0.0778888	0.481444
SCAND1	0.671648	0.260018	0.0780644	0.482393
UTY	-5.07752	1.52941	0.0791156	0.487393
IQGAP3	-6.29286	2.71096	0.0798641	0.490041
SCARB2	-4.62896	1.33485	0.0797171	0.489855
TRAF4	-0.101665	0.418598	0.0797531	0.489855
RP11-421L21.2	-5.3391	2.45288	0.0805991	0.493324
C8orf31	-6.50291	2.78296	0.0806538	0.49336
USP32	-4.5512	1.48505	0.0803416	0.492279
CCDC7	-5.85979	2.4039	0.0804621	0.49274
IFI44L	-3.77872	1.48632	0.0802026	0.491621
IGFLR1	-3.68455	0.96437	0.0802117	0.491621
ASMTL	-1.06452	0.429795	0.0803874	0.492421
DR1	-0.722173	0.363284	0.0806379	0.49336
HNRNPH2	-1.58804	0.513271	0.0808684	0.494395
SRP68	-0.169107	0.334825	0.0811452	0.495393
ZDHHC21	-3.57741	0.998214	0.0814236	0.496814
TMED9	1.55384	0.19896	0.0812988	0.496191
LMAN2	1.08409	0.212963	0.0815212	0.497119
NDFIP2	0.875468	0.282267	0.0815799	0.497119
DVL3	-3.52153	0.917175	0.0820129	0.498577
PRKX	-2.14821	0.60611	0.0819182	0.498437
MPZL2	-4.29936	1.31424	0.0820327	0.498577
LINC01116	-6.006	2.35698	0.0823314	0.499696
SLC17A5	-3.77123	1.05299	0.082326	0.499696
STXBP2	-0.71558	0.350407	0.0822846	0.49969
ANKMY1	-5.19972	2.42259	0.0828451	0.501696
TSPAN5	-1.28242	0.502731	0.0824669	0.500239
NIPAL3	-2.92532	0.789738	0.0827347	0.501446
HBB	-5.62408	2.88902	0.0834064	0.503775
BRICD5	-7.97171	22.6768	0.0837064	0.504053
BBS12	-6.30091	2.71488	0.0834792	0.503791
SLC25A4	-3.39976	0.981926	0.082953	0.501792
RP11-95D17.1	-7.05893	23.4155	0.0839505	0.504467
ARAP3	-6.8978	23.5374	0.0840238	0.504693
LRP11	-7.94543	22.6986	0.0840344	0.504693
RP1-244F24.1	-4.3969	1.96039	0.0838124	0.504193
SOCS5	-5.88472	2.14171	0.0838701	0.504341
KDELR2	0.69828	0.247913	0.0835521	0.503878
PTCH1	-6.99877	23.4595	0.0846565	0.506753
PLEKHF1	-2.0209	0.557227	0.083755	0.504053
SPAG6	-7.28446	23.2382	0.0847789	0.507074
ATP10A	-7.4851	23.078	0.0848618	0.507286
ASPHD1	-7.40021	23.1461	0.0848951	0.507346
SLC2A13	-6.54907	23.7889	0.0849386	0.507377
PHEX	-6.21577	24.0176	0.0853545	0.508667
MIDN	-2.85518	0.802482	0.0844383	0.506392
NINJ2	-2.76117	0.840924	0.0845247	0.506392
C2orf68	-2.70363	0.697029	0.0845265	0.506392
RAB5B	-2.80137	0.759163	0.0850195	0.507533
ADCK5	-3.9855	0.981955	0.0851362	0.507812
KBTBD4	-2.56262	0.676209	0.0851053	0.507767
PPP1R37	-4.58701	1.3409	0.0854661	0.508667
ZNF688	-2.12834	0.561174	0.0852858	0.508566
TWSG1	-3.662	1.04908	0.0855009	0.508735
HSPA13	-3.03107	0.827769	0.0853888	0.508667
CLASRP	-2.43249	0.656453	0.0855745	0.508889
CBFB	-0.497109	0.371257	0.0856746	0.508889
TAF8	-2.74218	0.744521	0.0857253	0.508889
AC002331.1	-4.36603	1.66357	0.0862221	0.510518
HIST1H3I	-7.17178	23.3214	0.0867172	0.512333
CYLD	-0.728833	0.382706	0.0858144	0.508934
TAOK3	-0.360149	0.330087	0.0857267	0.508889
RHOB	-5.6016	1.69777	0.0861367	0.510151
TRIM4	-3.00111	0.766796	0.0859353	0.509512
GPR87	-7.47044	23.085	0.087152	0.5137
ZNF304	-6.66855	23.6959	0.0872804	0.513867
IGSF8	-2.32689	0.684853	0.0864809	0.511409
CMC4	-7.19741	23.2998	0.0875027	0.514385
ZNF165	-7.83168	22.7886	0.0875123	0.514385
KLHL28	-3.22266	0.807199	0.0868006	0.512552
CDKN2C	-2.56378	0.77111	0.0869782	0.513183
CLCN2	-7.62382	22.9596	0.0877731	0.515123
AC092295.7	-4.93023	1.74854	0.0874015	0.51415
AC005339.2	-6.89599	23.527	0.0880449	0.515418
TIGD4	-7.6779	22.9149	0.0880898	0.515418
PIK3R1	-1.68361	0.53999	0.0872762	0.513867
IL4R	-1.67439	0.539325	0.0873377	0.513913
EIF1B	-0.301937	0.330568	0.0873299	0.513913
DNAJC18	-2.80414	0.715391	0.0876203	0.514604
MOB2	-1.99394	0.542798	0.0875907	0.514604
PPARG	-3.90585	1.23205	0.0879654	0.515367
RAB11FIP3	-7.63218	22.951	0.0888263	0.518444
NDUFV2	2.81729	0.156334	0.0880832	0.515418
CTD-2369P2.2	-5.03025	1.79336	0.0885051	0.517431
CEP350	-2.03224	0.560818	0.0883567	0.516702
A4GALT	-6.53221	23.7864	0.0893885	0.520251
PTGER2	-2.12534	0.658094	0.088647	0.517983
STXBP1	-4.5124	1.34592	0.0888403	0.518444
B4GALT5	-2.91136	0.789694	0.0888113	0.518444
FAM103A1	-0.343559	0.306745	0.0888759	0.518444
SFMBT1	-2.84201	0.703966	0.0889032	0.518444
CFL1	4.35487	0.0990815	0.0889419	0.518455
ARHGAP27	-3.32824	0.976692	0.089322	0.520251
SEC61B	3.21365	0.135975	0.089226	0.519972
GGT7	-6.72799	23.6435	0.090324	0.523121
YES1	-3.90144	1.05468	0.0897073	0.521522
SOCS1	1.91765	0.260508	0.0896466	0.521309
SGCB	-2.38362	0.655174	0.0898022	0.521796
RNF103	-4.55465	1.77354	0.0901798	0.522748
C11orf21	-4.80792	1.82778	0.0903423	0.523121
DMTF1	-3.31921	0.766363	0.0899212	0.522179
ABCD1	-5.9316	2.67	0.0904809	0.5233
SSTR2	-7.42504	23.1134	0.0908705	0.524647
AREL1	-5.00814	1.62926	0.0904932	0.5233
SH3BP2	-2.42186	0.65919	0.090172	0.522748
RIT1	-2.10179	0.54454	0.0901819	0.522748
CTD-2267D19.2	-7.3212	23.1951	0.0911914	0.52568
RP11-533E19.5	-6.94515	23.4814	0.0913045	0.526178
TNS3	-6.15719	24.0013	0.0913827	0.526489
AC010761.8	-7.79309	22.8134	0.0915858	0.527198
REEP5	1.23557	0.211238	0.0905749	0.523634
LATS2	-7.259	23.2412	0.091868	0.528029
ATG4D	-2.60182	0.639207	0.0909088	0.524729
BEX4	-2.42159	0.665104	0.0909887	0.524974
ZNF394	-2.12009	0.575839	0.0910234	0.524974
RP11-793H13.11	-6.18546	3.09493	0.0918255	0.527924
MAPRE3	-5.47807	1.95683	0.0918064	0.527924
WDR81	-7.48726	23.0602	0.0925487	0.530962
RBM47	-7.68315	22.9017	0.0926978	0.531258
PPP1R13B	-6.97865	23.4522	0.0927803	0.531462
SLC25A29	-7.3846	23.1417	0.0928549	0.531462
AAED1	-2.16045	0.555886	0.0920632	0.528733
ZNF704	-6.53233	23.7739	0.0930255	0.532017
GFOD1	-4.49941	1.34848	0.0923734	0.530303
ZFYVE16	-4.55506	1.51078	0.0924096	0.530303
FAM84B	-7.26836	23.2307	0.0932624	0.532813
SH2B3	-3.62371	1.05347	0.0929551	0.531754
FBXO34	-3.63158	1.02858	0.09332	0.532863
RP11-18F14.1	-7.35322	23.1623	0.0942633	0.535444
FGGY	-3.2306	0.856582	0.0936439	0.534153
AK1	-7.0094	23.4245	0.0946024	0.536913
SELPLG	-1.01844	0.4125	0.0937246	0.534193
RHEB	0.364932	0.274264	0.0937092	0.534193
GNL1	-1.74045	0.490165	0.0940435	0.535046
RNLS	-5.29106	1.8024	0.0946204	0.536913
CIB2	-7.21464	23.2677	0.095424	0.539029
PLXNA3	-5.41936	2.06955	0.0950204	0.537805
STYK1	-6.58083	23.732	0.0955402	0.539465
TYK2	-3.14642	0.764694	0.0947533	0.537387
NFX1	-2.9878	0.80115	0.0948165	0.537466
LRRC8A	-4.37241	1.07904	0.0948448	0.537487
ZNF565	-7.28066	23.2171	0.0957417	0.53956
MUC4	-7.06114	23.3826	0.0957419	0.53956
IFIT2	-6.62216	23.7007	0.0959111	0.540162
PXDC1	-7.39407	23.1257	0.096335	0.540948
CUL7	-5.63524	2.47936	0.0964481	0.541226
FAM69A	-3.05754	0.76643	0.0959859	0.540162
LGMN	-4.14921	1.65927	0.0959762	0.540162
NFKB2	-0.635171	0.375876	0.0960443	0.540351
SETBP1	-6.83245	23.5461	0.0975074	0.545286
DNAJB14	-1.19639	0.407441	0.0965519	0.54167
SLC35E2B	-4.061	1.00243	0.0968326	0.542825
RP5-827C21.4	-4.8196	1.53312	0.0969459	0.542902
GRN	-2.19766	0.563618	0.0969456	0.542902
RNF40	-3.45256	0.809208	0.097359	0.54484
SLC1A4	-2.39905	0.669449	0.0974991	0.545286
STEAP4	-6.86237	23.5218	0.0984252	0.549071
RP11-35G9.3	-4.15036	1.079	0.0976957	0.545979
GNPDA2	-2.69476	0.623811	0.0981674	0.548053
RP3-508I15.21	-5.52773	2.34036	0.0990794	0.55062
PPP1R26	-6.46342	23.8035	0.0994566	0.552281
RP11-452L6.1	-7.48099	23.0506	0.0995616	0.552723
RP11-680A11.5	-2.85542	0.731288	0.0986421	0.549375
MED29	-1.86035	0.491338	0.0990497	0.55062
AAK1	-1.87406	0.493659	0.0991039	0.55062
CLIP3	-7.51913	23.0191	0.100202	0.55445
CDAN1	-6.50507	23.7695	0.100203	0.55445
MGAT1	-1.2136	0.404687	0.0994202	0.552219
FICD	-3.47418	0.947004	0.099774	0.553339
FSD1L	-6.34298	2.13682	0.100069	0.553988
LRRC1	-4.98421	1.7106	0.100323	0.554969
C2CD4A	-6.68992	23.6416	0.101161	0.557754
ZNF737	-6.89769	23.4903	0.101251	0.557841
FOSL1	-3.89505	1.04228	0.100434	0.555444
LINC00672	-6.74467	23.6008	0.101506	0.558394
RP11-493L12.4	-4.82205	1.54257	0.100943	0.556708
SLC30A1	-4.19125	0.987419	0.10121	0.557754
ARHGEF12	-4.48959	1.30463	0.101188	0.557754
CCDC50	-1.906	0.626725	0.101331	0.558033
MAPK13	-2.67447	0.684069	0.101434	0.558282
CRIP1	-1.37328	0.47364	0.101558	0.558394
RP11-649E7.5	-7.16471	23.2893	0.102583	0.561749
SLC10A3	-2.97059	0.703333	0.101699	0.558612
PMEPA1	-7.22718	23.2402	0.102767	0.56216
RP1-102H19.8	-6.66563	23.6532	0.10296	0.56216
TCEAL3	-6.483	2.94189	0.102769	0.56216
FSIP2	-6.26878	23.9207	0.103007	0.56216
GMIP	-2.38092	0.580756	0.102138	0.560742
KIAA0556	-7.21688	23.2468	0.103287	0.56294
LINC00176	-2.68308	0.803406	0.102589	0.561749
CPT1A	-2.94865	0.76858	0.102784	0.56216
DNAJB6	0.6031	0.246081	0.102774	0.56216
MKNK1	-2.19332	0.548933	0.102914	0.56216
CA6	-4.77326	1.56725	0.103285	0.56294
CCL4L1	-6.29063	23.8968	0.10429	0.566427
SMPD1	-3.1873	0.785569	0.103461	0.563664
MACF1	-1.6848	0.492524	0.103483	0.563664
FLVCR1-AS1	-3.88482	0.971237	0.104146	0.566207
ABHD17A	-1.4408	0.435675	0.104078	0.565981
CMPK2	-4.17821	1.15447	0.104279	0.566427
CTC-505O3.3	-5.83751	2.9257	0.105083	0.569598
CPEB4	-3.73859	1.0649	0.10488	0.56892
CHD2	-1.69394	0.475267	0.104743	0.56832
UBXN6	-2.52471	0.590539	0.104946	0.568992
CRIPT	-0.54246	0.319637	0.105196	0.569922
NOMO2	-7.23129	23.2297	0.106205	0.574109
C17orf107	-6.64582	23.6517	0.106324	0.574466
HDGFRP3	-0.604115	0.357093	0.105561	0.571474
RP4-800J21.3	-5.88358	2.34177	0.106459	0.575054
ADD1	-2.13472	0.536526	0.106162	0.574017
RP5-937E21.8	-7.44565	23.0626	0.10716	0.576838
KLRC2	-3.55216	2.01495	0.106867	0.576195
PPIB	2.50612	0.171954	0.1063	0.574466
PRR24	-3.59691	0.8989	0.106525	0.575267
CCNL2	-1.7502	0.473923	0.106663	0.575725
FAM91A1	-2.71253	0.628607	0.106882	0.576195
RP11-4F5.2	-5.91121	2.35347	0.107247	0.577162
DCP1A	-1.29787	0.414809	0.106829	0.576195
ZFP69B	-5.95329	2.73751	0.107538	0.57773
CTA-292E10.6	-4.03865	1.03356	0.107019	0.576456
FAM126B	-2.89483	0.774805	0.107017	0.576456
GMEB2	-3.96997	1.04503	0.107397	0.577541
TMEM101	-1.3417	0.418321	0.107471	0.577557
SLC14A2	-6.74074	23.5795	0.108557	0.58177
PDE4A	-2.50101	0.637806	0.107623	0.577762
EAF2	-1.64007	0.502268	0.107658	0.577807
TRIB2	-5.29801	1.69536	0.10783	0.578445
NFE2L2	-0.330724	0.335773	0.107765	0.578241
RORC	-5.5635	3.23769	0.109132	0.583565
SLC4A8	-7.03892	23.3645	0.109893	0.585193
MED27	-1.0381	0.356972	0.108962	0.583227
ZNF570	-4.90454	1.7292	0.109529	0.58411
GPR82	-5.14165	1.43701	0.109211	0.583843
RP1-3J17.3	-4.7737	1.28558	0.10948	0.58411
RRBP1	-1.89957	0.479247	0.109278	0.583916
PPP1CA	2.10386	0.142459	0.109452	0.58411
TRIB1	-3.33852	0.81236	0.109488	0.58411
ARPC2	3.74081	0.100235	0.109516	0.58411
NDUFB1	1.18137	0.20113	0.109659	0.584383
RABGAP1L	-2.80007	0.645058	0.109934	0.585247
MED19	-1.40402	0.423673	0.109879	0.585193
UBE2G1	-0.996585	0.382936	0.110255	0.586261
SRF	-3.3892	0.820263	0.110504	0.586816
CPEB3	-6.89561	23.4627	0.111328	0.589809
RAB40C	-4.64577	1.27728	0.110592	0.586908
SOX4	-1.26001	0.608149	0.110394	0.586714
CSRNP1	-2.90789	0.771454	0.111148	0.589283
PRPSAP1	-1.2428	0.418578	0.111192	0.589376
FBXO3	-3.2802	0.755402	0.111422	0.589884
CCDC97	-2.70824	0.609911	0.111423	0.589884
SNX24	-6.9142	23.4457	0.112681	0.594353
HSPA2	-4.85151	1.42975	0.112145	0.592355
SLC25A53	-4.67381	1.18488	0.112044	0.592017
GSTM3	-2.62625	0.621113	0.112162	0.592355
IKBKE	-2.29682	0.643782	0.112323	0.592918
GTPBP1	-3.93667	0.999608	0.112708	0.594353
PPM1N	-4.61191	1.64899	0.113253	0.596383
AOAH	-4.29829	1.29465	0.113387	0.596727
KLF6	-1.09218	0.416671	0.113356	0.596727
SUPT3H	-2.89452	0.711612	0.113487	0.597008
LPGAT1	-3.36384	0.879273	0.113599	0.597008
DPY19L3	-5.40564	1.77255	0.113991	0.59864
GSK3B	-2.33686	0.565496	0.113546	0.597008
SIRT6	-1.59446	0.448799	0.113629	0.597008
BNIP2	-1.03142	0.38445	0.113599	0.597008
PLEKHG2	-6.63616	23.6327	0.114691	0.600763
CLU	-5.07327	1.78991	0.114066	0.59864
TNIK	-3.2286	0.757891	0.114069	0.59864
CALCOCO1	-5.34297	1.75849	0.114531	0.600067
BIRC2	-2.69712	0.64019	0.114184	0.598682
MTMR4	-2.28866	0.583799	0.114079	0.59864
MT-CO1	6.12347	0.126529	0.114093	0.59864
NIPBL	-1.40928	0.415774	0.114184	0.598682
SPOPL	-5.77926	2.23977	0.115303	0.602806
ITGB2-AS1	-3.98667	1.07083	0.114855	0.601478
PIK3C2B	-6.43026	2.77069	0.115657	0.604084
CCDC15	-4.93051	1.2915	0.115318	0.602806
AC011043.1	-6.4231	2.74157	0.115821	0.604651
SRA1	0.398557	0.23703	0.11533	0.602806
BCL2	-2.80046	0.708363	0.11608	0.605828
ALOX5	-7.12694	23.281	0.117121	0.608669
SNIP1	-3.71303	0.900915	0.116179	0.605953
PHGDH	-2.6038	0.798716	0.116302	0.60629
RP11-395A13.2	-4.87919	1.3693	0.116511	0.606646
TRIP10	-2.64581	0.6596	0.116461	0.606646
FUBP3	-3.63202	0.821452	0.116759	0.607511
FAM72B	-3.86581	0.88577	0.117193	0.608673
EML4	-1.72864	0.48311	0.117322	0.608891
CAST	-0.660722	0.358628	0.117449	0.609123
MKRN1	-1.67226	0.437114	0.117851	0.61057
AC009404.2	-6.72149	2.72867	0.118678	0.61354
RIPK1	-3.9674	0.981257	0.11828	0.612206
CBLB	-1.43566	0.463707	0.118215	0.612129
STK10	-3.09372	0.717256	0.118487	0.612991
MADD	-4.42379	1.06541	0.119424	0.616487
FES	-4.86448	1.42671	0.119605	0.616576
CACNA1D	-5.71242	1.85493	0.119749	0.616818
KLRD1	-2.22783	0.780744	0.119515	0.616487
RAB22A	-1.51112	0.40705	0.119472	0.616487
COX6C	2.72873	0.131194	0.119507	0.616487
PIGH	-1.8308	0.455539	0.119531	0.616487
GRAMD1A	-0.794492	0.370241	0.119602	0.616576
RAF1	-2.13938	0.527394	0.119766	0.616818
TCF25	0.106551	0.251551	0.120141	0.618023
LRP5	-5.67348	1.94173	0.120716	0.619962
C3orf38	-2.1601	0.521426	0.120453	0.619191
HOXB-AS1	-6.35579	2.81656	0.121598	0.623168
ARHGAP25	-1.71238	0.488528	0.120962	0.620821
ARL6IP5	1.65105	0.190299	0.120969	0.620821
CSNK1G1	-2.84722	0.654984	0.121135	0.621378
RAB10	-0.443823	0.311194	0.121674	0.623412
LCORL	-3.85604	1.11316	0.12195	0.62468
ZNF16	-4.57546	1.03508	0.122029	0.624884
SEC23B	-1.10636	0.382687	0.122048	0.624884
ZNF783	-6.13594	2.68288	0.122899	0.627771
RPA3-AS1	-3.66596	0.84357	0.12244	0.626304
VPS37B	-3.61816	0.892379	0.122594	0.626797
POLR3F	-2.80849	0.658134	0.122537	0.626656
RP11-392O17.1	-7.11387	23.2755	0.123654	0.630446
DERL2	-0.179315	0.285447	0.122765	0.627379
MCF2L2	-5.15541	1.62571	0.12345	0.629846
RP4-575N6.4	-5.13115	1.52279	0.123935	0.630728
AC093673.5	-3.67575	0.963641	0.123711	0.630589
RNASEK	-3.80316	0.910816	0.12376	0.630654
MOSPD1	-2.80053	0.591531	0.123811	0.630654
SLC44A2	-3.45273	0.768287	0.123897	0.630728
CYP19A1	-6.20416	2.95365	0.12489	0.634226
SLC35B1	-0.0363711	0.25261	0.124278	0.631998
RP11-47A8.5	-6.51771	2.73241	0.125182	0.635114
NCF4	-0.703285	0.358083	0.124584	0.633263
RASGRP2	-2.58844	0.706488	0.125068	0.634684
CAMK2D	-2.30583	0.642539	0.124961	0.634326
VAV3	-6.23548	2.7442	0.125696	0.636993
HDAC7	-1.76774	0.511623	0.125225	0.635184
CEACAM21	-4.45022	1.16313	0.125698	0.636993
CEP112	-7.04909	2.45199	0.126102	0.638149
PKIG	-5.65426	1.72852	0.12586	0.637223
MYPOP	-3.32984	0.747663	0.125816	0.63719
PTPRN2	-3.72832	0.988416	0.126176	0.638229
LMBR1L	-3.6282	0.831689	0.12631	0.638312
RSF1	-0.707965	0.338267	0.126251	0.638312
ZBTB43	-3.0536	0.72137	0.126892	0.640662
XKR6	-5.88682	2.10718	0.127463	0.642603
MFSD8	-3.40875	0.747237	0.127339	0.642321
DMXL1	-3.56539	0.81134	0.127552	0.642603
CDK6	0.598953	0.267098	0.128773	0.647458
EDEM3	-3.75344	0.918995	0.129046	0.648513
CCDC74A	-5.50131	1.61848	0.129388	0.649446
ERV3-1	-3.69036	0.835541	0.129292	0.649171
EDF1	2.65879	0.122714	0.129146	0.648584
CAPN12	-5.4094	1.4683	0.129591	0.649921
TIRAP	-4.6715	1.06643	0.129663	0.650132
NACC1	-3.12413	0.664365	0.129441	0.649446
H2AFY2	-5.10884	1.33886	0.129793	0.650304
C6orf47	-2.70231	0.593827	0.129714	0.650149
AGO3	-2.83088	0.681059	0.129842	0.650304
UNK	-2.73061	0.628165	0.129846	0.650304
TOB2	-2.51542	0.571439	0.130283	0.651896
HSDL1	-3.91474	1.02408	0.130691	0.653336
THAP8	-5.76995	2.64902	0.131404	0.656464
ZFPL1	-1.9797	0.424008	0.13081	0.653781
RP11-464F9.20	-4.82137	1.18329	0.131512	0.656838
BIN3	-1.92693	0.479555	0.131778	0.657564
DEDD	-2.68463	0.606534	0.131937	0.657905
CLDND1	1.23619	0.251428	0.131974	0.657939
MSRB2	-2.39498	0.540844	0.132386	0.659388
ID3	-2.26974	1.07526	0.132761	0.659886
SEP15	0.557164	0.222513	0.132788	0.659886
NFKB1	-1.36059	0.420359	0.132923	0.660103
FAM160A2	-3.83593	0.897115	0.133239	0.661222
FAM49B	0.216707	0.242179	0.133114	0.660749
SFT2D2	-2.53226	0.568938	0.133288	0.661314
BACH2	-2.96757	0.809284	0.133485	0.661991
CCZ1B	-2.5855	0.5527	0.133526	0.662044
ARPP19	0.400058	0.243237	0.133655	0.66223
C16orf52	-3.56277	0.84894	0.133733	0.662464
CBX7	-4.05973	1.15079	0.133825	0.662623
BAK1	-1.36078	0.413585	0.133934	0.66301
CSNK1E	-3.34581	0.726267	0.1341	0.663556
FBXL15	-1.24121	0.357583	0.134351	0.664363
CRLF3	-2.30813	0.518451	0.13436	0.664363
TAP1	1.36444	0.226564	0.134699	0.665891
SETX	-2.4227	0.565433	0.134797	0.666222
CD244	-6.09897	2.67382	0.135461	0.668899
ZBTB20	-6.15598	2.7119	0.136006	0.670527
PSRC1	-5.34269	1.43436	0.135791	0.670033
RP11-94L15.2	-2.93649	0.761324	0.135814	0.670033
FAM129B	-4.44965	1.0096	0.136407	0.671883
STXBP3	-2.14268	0.458966	0.136616	0.672315
BIN2	-0.912647	0.355155	0.136927	0.673546
TMEM230	-0.0153429	0.262657	0.137036	0.673926
CACNA2D4	-4.64641	1.36567	0.137431	0.675261
RP11-449H11.1	-6.29105	2.2942	0.13802	0.67679
SYNGR3	-5.02653	1.14158	0.137827	0.676295
ARL4D	-5.64364	2.03437	0.138384	0.678415
RP11-875O11.1	-6.31198	2.58381	0.138567	0.679006
NME3	-0.835978	0.335477	0.138502	0.678842
IL18R1	-3.63611	0.849964	0.138702	0.67921
CCDC28A	-1.97419	0.458845	0.138668	0.679196
SIL1	-2.1227	0.446016	0.138649	0.679196
ATF7IP2	-2.49188	0.54109	0.138767	0.679375
RP11-894P9.1	-5.43616	1.84646	0.139606	0.681797
NSDHL	-1.99906	0.480671	0.139256	0.6807
CTDP1	-3.71781	0.842103	0.139736	0.682281
WNT5B	-6.05663	23.9187	0.140559	0.684577
JUN	-0.0145261	0.350027	0.139851	0.682539
RALY	0.648918	0.199242	0.139953	0.68288
CLEC16A	-3.9104	0.909788	0.14029	0.683913
OLFM2	-5.09839	1.53543	0.140172	0.68349
CMPK1	-0.0517767	0.258865	0.140141	0.68349
RAB30-AS1	-2.06974	0.484132	0.140346	0.684034
MBNL1-AS1	-6.53822	2.47559	0.140894	0.685634
RNF146	-2.72991	0.615032	0.14059	0.684577
SLC41A2	-4.6322	1.2775	0.140844	0.68554
STX4	-1.68253	0.388557	0.14098	0.685835
IP6K1	-3.8906	0.885136	0.1412	0.6862
XPNPEP1	-2.17555	0.495124	0.141174	0.6862
CARHSP1	0.486683	0.264124	0.141226	0.6862
TRIM68	-5.35792	1.53857	0.141562	0.687444
ANKRD10	-1.58507	0.453023	0.141397	0.686852
HIST1H2BJ	-4.754	1.24669	0.141646	0.687602
CYP3A5	-4.39566	1.162	0.141769	0.688048
KCTD5	-2.16577	0.467021	0.1421	0.689348
ADIPOR2	-2.68085	0.570301	0.142189	0.689626
FAM214B	-4.54922	1.23043	0.14251	0.690721
RP11-344P13.6	-5.49092	1.65914	0.142864	0.691359
VCPIP1	-3.33475	0.698034	0.142604	0.690849
RP11-101E13.5	-6.7127	2.4783	0.143162	0.692017
IFITM1	-2.82776	0.620678	0.142692	0.690849
ODF2L	-2.04101	0.48116	0.142949	0.691463
IBTK	-1.78699	0.436665	0.143325	0.692496
HECTD1	-1.41317	0.398638	0.143355	0.692496
MSMO1	-1.49038	0.410396	0.143384	0.692496
COPA	-1.63882	0.426007	0.143802	0.694049
FBXO31	-4.22532	1.11935	0.144209	0.695553
KIF13B	-3.8706	0.799401	0.144162	0.69548
JOSD1	-2.54088	0.523531	0.144249	0.69559
GLMN	-1.68101	0.416786	0.144589	0.696461
CHMP2A	1.11334	0.19036	0.144702	0.696698
KIAA0355	-4.81745	1.10773	0.144909	0.697385
CTC-503J8.4	-6.41504	2.9102	0.14557	0.698974
PRKCH	-0.51069	0.30471	0.14479	0.696966
SFT2D3	-5.52583	1.63645	0.145468	0.698768
CDS2	-1.82	0.448415	0.145172	0.698129
CDKN1B	-2.11916	0.482037	0.14526	0.698306
GMFG	2.64529	0.146994	0.145318	0.698431
RPS6KA3	-2.14913	0.489856	0.14561	0.698974
GAB2	-5.28495	1.51655	0.145852	0.699107
TK2	-4.95207	1.36554	0.145815	0.699107
BLCAP	-2.67001	0.58414	0.145629	0.698974
ABHD2	-2.62787	0.554536	0.145791	0.699107
TTC7A	-2.8015	0.616143	0.145799	0.699107
IL17RA	-4.10891	0.968048	0.145919	0.699162
HSP90B1	2.39615	0.174693	0.146121	0.699822
BRAF	-4.30314	1.01318	0.146473	0.70089
KCNK1	-3.75733	0.96497	0.146429	0.70089
TMEM179B	-0.415502	0.28478	0.14641	0.70089
LINC01125	-6.19299	2.89552	0.147228	0.702959
SERTAD1	-1.88988	0.481652	0.146517	0.700946
USE1	-0.909551	0.33016	0.146648	0.701267
CDC42SE2	-0.316065	0.282911	0.146815	0.701757
FAM63B	-3.31694	0.700601	0.146877	0.701899
CHPF	-2.23347	0.479879	0.147013	0.702396
MIR4458HG	-3.30013	0.678797	0.147204	0.702959
JMJD6	-1.06226	0.337638	0.147269	0.702976
PJA1	-3.68592	0.82184	0.147414	0.703234
FBXO48	-4.90569	1.12885	0.147647	0.70388
ZFP36	-2.80723	0.702614	0.147986	0.704882
IDS	-1.6171	0.477855	0.148124	0.705386
TMEM184B	-3.62112	0.773779	0.148312	0.705618
PTEN	-1.81839	0.43402	0.148268	0.705618
COMMD3	0.574474	0.22225	0.148241	0.705618
ZNF683	-6.23055	23.7848	0.149325	0.708012
PRKCQ	-3.11843	0.746637	0.148462	0.705761
YWHAZ	0.96841	0.191932	0.148439	0.705761
RRAS	-5.19699	1.48344	0.148873	0.706694
GLCE	-6.36807	2.84632	0.149628	0.708835
TCEAL8	-1.05033	0.343588	0.149109	0.707451
INADL	-6.13519	2.06387	0.150017	0.709285
DAG1	-4.6831	1.09308	0.149684	0.708835
TBC1D1	-2.82026	0.651767	0.149794	0.708835
TMEM187	-3.91957	0.980509	0.15015	0.709607
AQP3	-2.96503	0.789465	0.150351	0.709943
LY6E	1.96185	0.190446	0.150786	0.71138
C1GALT1	-1.60755	0.364919	0.150761	0.71138
RASGRP3	-4.84499	1.69189	0.15132	0.713125
C12orf23	-2.45352	0.544878	0.151078	0.712449
NUSAP1	-0.644473	0.368293	0.151449	0.71358
KIN	-1.29562	0.363122	0.151484	0.71359
RAP2C	-2.63037	0.570725	0.151627	0.713956
C4orf3	1.0351	0.176815	0.151626	0.713956
ERO1LB	-4.48872	1.38122	0.152049	0.715019
RP11-351D16.3	-6.5642	2.43618	0.152546	0.715019
C11orf80	-4.94058	1.43572	0.152243	0.715019
IFI27L1	-1.557	0.39291	0.152876	0.715019
PAPSS1	-2.25228	0.448101	0.152958	0.715019
TNFSF11	-3.88253	1.16386	0.153143	0.715019
RP11-539L10.2	-5.90466	2.06435	0.153793	0.715019
MCU	-5.49195	1.53289	0.153322	0.715019
TRIP11	-1.69298	0.434281	0.153279	0.715019
FAM131A	-6.00348	2.76955	0.154089	0.715019
ZYX	-1.40074	0.396537	0.153711	0.715019
TBL1X	-2.65164	0.640867	0.153916	0.715019
ZCCHC2	-3.39338	0.732151	0.154155	0.715019
ZNF823	-5.56807	1.80761	0.154677	0.715019
CTDSP1	-1.94294	0.457027	0.154513	0.715019
LRSAM1	-4.76811	1.14811	0.154804	0.715019
PSMD6-AS2	-6.84643	2.2689	0.155109	0.715019
C4orf48	0.42215	0.229066	0.154897	0.715019
CLCN3	-3.40998	0.703617	0.155067	0.715019
ZNF506	-4.79747	1.28904	0.155498	0.715019
KPNA2	1.01278	0.216269	0.155373	0.715019
ZNF701	-4.34602	0.996568	0.155676	0.715019
FXR2	-2.8109	0.578874	0.155644	0.715019
AGO4	-6.36624	1.78401	0.156031	0.715019
GOLGA1	-4.26057	1.01218	0.155847	0.715019
ZNF568	-4.98137	1.55815	0.156076	0.715019
LRIG1	-3.97952	0.995967	0.156028	0.715019
WDFY2	-4.03414	0.823517	0.155903	0.715019
PBXIP1	-2.79424	0.759636	0.156042	0.715019
ANKIB1	-2.66688	0.54872	0.156402	0.715019
TTC14	-1.38555	0.383485	0.156615	0.715019
VAMP5	-0.157232	0.28293	0.156575	0.715019
ZSWIM6	-5.5131	1.82755	0.157032	0.715019
MPV17L	-7.25618	23.1186	0.157982	0.715019
DDX11-AS1	-7.75835	22.7413	0.157987	0.715019
PMP22	-8.38342	22.2369	0.157987	0.715019
P4HA3	-8.06567	22.4978	0.157992	0.715019
C12orf68	-8.56093	22.0873	0.158007	0.715019
LANCL3	-6.86201	23.3955	0.158011	0.715019
SOX13	-8.1946	22.3929	0.158047	0.715019
LCAT	-6.98046	23.314	0.158052	0.715019
PLEKHO1	-1.05339	0.347778	0.157048	0.715019
RALGPS1	-7.03024	23.2792	0.158083	0.715019
AC008781.7	-7.27788	23.1026	0.158086	0.715019
HIATL2	-8.12332	22.451	0.158105	0.715019
C7orf25	-8.32694	22.2837	0.158117	0.715019
RP11-143K11.1	-8.47412	22.1606	0.158131	0.715019
AC015849.2	-7.80213	22.7069	0.158139	0.715019
CTD-2341M24.1	-8.04822	22.5116	0.158148	0.715019
DEPDC7	-7.02572	23.282	0.158204	0.715019
MANEAL	-8.0558	22.5054	0.158209	0.715019
GTF2H4	-5.89598	23.9985	0.158211	0.715019
ENPP3	-6.69718	23.5054	0.158211	0.715019
RASGEF1A	-7.40752	23.007	0.158284	0.715019
BNIPL	-6.66872	23.5238	0.158334	0.715019
RP11-440L14.4	-6.71356	23.4942	0.158337	0.715019
ZNF318	-5.27828	1.27677	0.157568	0.715019
CPA5	-7.25587	23.1177	0.158459	0.715019
RP11-259K5.2	-7.84321	22.674	0.158529	0.715019
OSGIN2	-3.54228	0.724634	0.157677	0.715019
SLC47A1	-8.31585	22.2923	0.15856	0.715019
KIF5B	0.832464	0.195021	0.157567	0.715019
THBS4	-7.95014	22.5894	0.158583	0.715019
AGPAT4	-6.7788	23.4499	0.158586	0.715019
RBM11	-7.9102	22.621	0.158642	0.715019
TMEM86B	-7.13013	23.2073	0.15866	0.715019
BTNL8	-7.36725	23.0359	0.158662	0.715019
FBXL19-AS1	-7.07447	23.2466	0.158691	0.715019
RPS10P7	-7.93706	22.5996	0.158741	0.715019
TDRD9	-8.2061	22.3824	0.15879	0.715019
UBXN10	-8.29454	22.3096	0.158834	0.715019
BICC1	-8.29454	22.3096	0.158834	0.715019
CTD-2532N20.1	-8.10786	22.4624	0.158836	0.715019
ERAP1	-3.31693	0.650748	0.15794	0.715019
PHF23	-1.22864	0.36112	0.157946	0.715019
RP11-932O9.10	-8.00157	22.5478	0.158916	0.715019
SAG	-7.77692	22.725	0.15899	0.715019
CTB-13F3.1	-7.93928	22.5972	0.159119	0.715019
TGFB1I1	-8.14373	22.4328	0.159147	0.715019
MIR1302-9	-7.98456	22.561	0.159167	0.715019
TSLP	-6.77895	23.4478	0.159273	0.715019
KB-1410C5.5	-8.20838	22.3798	0.159294	0.715019
AC009473.1	-7.60987	22.853	0.159315	0.715019
RP11-134L10.1	-7.50257	22.9339	0.159342	0.715019
MYO10	-8.39464	22.2257	0.159343	0.715019
ILDR1	-7.58753	22.8697	0.159408	0.715019
ZSCAN23	-7.89889	22.6285	0.159484	0.715019
MYNN	-2.7939	0.593975	0.158638	0.715019
FAM46C	-4.15672	0.926983	0.158616	0.715019
ANXA7	1.00839	0.208748	0.158564	0.715019
ARHGEF35	-6.38475	2.68943	0.159527	0.715019
HLX	-8.67059	21.9917	0.159807	0.715019
RP11-504P24.8	-8.54711	22.0969	0.159847	0.715019
CCR10	-6.3754	23.7062	0.159906	0.715019
CDON	-7.2025	23.1524	0.159979	0.715019
KB-1980E6.3	-7.99816	22.5488	0.159992	0.715019
SCAMP5	-7.63593	22.8318	0.159996	0.715019
TM4SF5	-6.28314	23.7227	0.160011	0.715019
KRT86	-7.45805	22.9656	0.160093	0.715019
NLRP6	-7.34218	23.051	0.160119	0.715019
MUC20	-7.34482	23.049	0.160159	0.715019
FAM21A	-7.92753	22.6047	0.160188	0.715019
WWTR1	-7.98673	22.5576	0.16022	0.715019
C9orf117	-8.23409	22.3574	0.160223	0.715019
RP6-91H8.3	-7.84639	22.6685	0.160242	0.715019
HMGCS1	-2.2312	0.510047	0.159267	0.715019
USP3	-2.22816	0.463703	0.159294	0.715019
ZNF772	-7.09468	23.2278	0.160435	0.715019
RP11-445H22.3	-7.84882	22.6658	0.1607	0.715019
LINC00944	-7.00359	23.2906	0.160764	0.715019
TRIM61	-6.25932	23.7743	0.160784	0.715019
KB-226F1.2	-7.61618	22.8452	0.160798	0.715019
DSEL	-8.1897	22.3929	0.160803	0.715019
UPB1	-7.23419	23.1276	0.160849	0.715019
TIGD3	-8.0338	22.5189	0.160857	0.715019
SLC6A16	-7.5128	22.923	0.160893	0.715019
IL6R	-8.25857	22.3363	0.160979	0.715019
STK17A	-0.436375	0.28527	0.160177	0.715019
EMID1	-7.62934	22.8344	0.161217	0.715019
FAM211B	-8.60833	22.0432	0.161252	0.715019
TBRG1	-1.34517	0.357521	0.160281	0.715019
[truncated: 19,802 more rows]
